# Supplementary material for: Generation of a Deep Mouse Brain Spectral Library for Transmembrane Proteome Profiling in Mental Disease Models
Source: Mol Cell Proteomics. 2024 Apr 25;23(6):100777. doi: 10.1016/j.mcpro.2024.100777 (PMC11137342; doi:10.1016/j.mcpro.2024.100777)
Supplement: Supplemental Table S1 [file mmc2.xlsx]

## Sheet: Legends
Supplemental Table S1
DIA-NN-FP: Protein quantity, peptide numbers and protein coverage in the depression model with DIA-NN-FP (DIA-NN with FragPipe library) workflow
SN-HB: Protein quantity, peptide numbers and protein coverage in the depression model with SN-HB (Spectronaut with hybrid library) workflow
SN-FP: Protein quantity, peptide numbers and protein coverage in the depression model with SN-FP (Spectronaut with FragPipe library) workflow

## Sheet: DIA-NN-FP
				Protein quantity																		Protein coverage																		Number of peptides
Protein.Group	Genes	First.Protein.Description	Protein type	PFC-control1	PFC-control2	PFC-control3	PFC-depression1	PFC-depression2	PFC-depression3	HIP-control1	HIP-control2	HIP-control3	HIP-depression1	HIP-depression2	HIP-depression3	HY-control1	HY-control2	HY-control3	HY-depression1	HY-depression2	HY-depression3	PFC-control1	PFC-control2	PFC-control3	PFC-depression1	PFC-depression2	PFC-depression3	HIP-control1	HIP-control2	HIP-control3	HIP-depression1	HIP-depression2	HIP-depression3	HY-control1	HY-control2	HY-control3	HY-depression1	HY-depression2	HY-depression3	PFC-control1	PFC-control2	PFC-control3	PFC-depression1	PFC-depression2	PFC-depression3	HIP-control1	HIP-control2	HIP-control3	HIP-depression1
Q8CCS6	Pabpn1	Polyadenylate-binding protein 2	Others	2498210	3585170	3289720	2824440	1810300	2902250	1772720	3070060	3282380	3492700	3977930	2796290	2979450	5108130	2471740	4312280	271870		0.0529801	0.0529801	0.0529801	0.0529801	0.0529801	0.0529801	0.0529801	0.0529801	0.0529801	0.0529801	0.0529801	0.0529801	0.0529801	0.0529801	0.0529801	0.0529801	0.0529801		1	1	1	1	1	1	1	1	1	1
Q66JS6	Eif3j2	Eukaryotic translation initiation factor 3 subunit J-B	Others	12453500	20228300	20920200	10566300	19163100	17793700	28379300	24748900	23887900	19271800	22484500	10937100	9321370	6902500	10811600	7385150	8311450	7891510	0.209125	0.330798	0.281369	0.235741	0.281369	0.235741	0.277567	0.235741	0.174905	0.281369	0.205323	0.144487	0.0912548	0.212928	0.1673	0.0456274	0.171103	0.095057	4	5	4	3	4	4	4	3	4	4
P82349	Sgcb	Beta-sarcoglycan	TM	30686300	32203900	28855300	26421900	24408500	24307400	25040600	24236900	26234100	29048200	25127000	27310000	28550000	37592500	35163100	28296900	33778700	39909500	0.328125	0.328125	0.328125	0.259375	0.259375	0.259375	0.15	0.21875	0.259375	0.259375	0.259375	0.259375	0.296875	0.328125	0.296875	0.296875	0.296875	0.203125	6	6	6	5	5	5	3	4	5	5
Q9CQ25	Mzt2	Mitotic-spindle organizing protein 2	Others	1015150		3774830	1974340	452149	1344200	3901850	848686	425029	1721870	2246490	1490670	2030030	1978780	2774050	619682	1962220	1462920	0.245283		0.245283	0.245283	0.245283	0.245283	0.245283	0.0880503	0.0880503	0.0880503	0.245283	0.245283	0.245283	0.245283	0.245283	0.0880503	0.245283	0.157233	2		2	2	2	2	2	1	1	1
Q91YE6	Ipo9	Importin-9	Others	23100600	30506700	23619200	25524200	32870400	31523300	24257800	20925700	23313400	22107700	30114400	20818800	18550300	24295400	25873300	33067200	29369400	24385200	0.173871	0.15562	0.18828	0.197887	0.170029	0.152738	0.134486	0.133525	0.117195	0.15658	0.0951009	0.173871	0.119116	0.131604	0.129683	0.0845341	0.106628	0.0576369	14	11	15	16	14	13	13	10	10	12
P63085	Mapk1	Mitogen-activated protein kinase 1	Others	41955700	39786800	42677600	55579400	56457700	57932800	65578900	66949300	61520500	69281700	68730700	70538200	43199000	42571800	44122300	51692400	52082200	51998000	0.536313	0.469274	0.497207	0.558659	0.53352	0.46648	0.539106	0.606145	0.539106	0.558659	0.444134	0.49162	0.49162	0.539106	0.539106	0.418994	0.416201	0.393855	21	20	19	22	21	20	21	22	21	23
Q63844	Mapk3	Mitogen-activated protein kinase 3	Others	10358800	9844470	7731170	16112600	17578700	16993500	11999100	13131100	13533600	17673900	17699700	16469200	14310400	9335260	13288900	15117700	13178200	13026300	0.360526	0.336842	0.289474	0.392105	0.392105	0.365789	0.331579	0.334211	0.386842	0.371053	0.436842	0.371053	0.368421	0.271053	0.371053	0.355263	0.355263	0.376316	12	13	11	15	15	14	14	12	14	14
Q8CH72	Trim32	E3 ubiquitin-protein ligase TRIM32	Others	7699830	7818940	6834860	10034200	8841970	9657760	5892850	6683730	6384530	8219690	6303800	7859140	5875420	6568760	6860260	6702640	5358430	5063120	0.225954	0.203053	0.250382	0.244275	0.232061	0.212214	0.219847	0.232061	0.216794	0.187786	0.166412	0.160305	0.175573	0.161832	0.170992	0.146565	0.129771	0.135878	12	10	13	14	13	12	11	12	12	10
O88738	Birc6	Baculoviral IAP repeat-containing protein 6	Others	47310200	49921700	52432800	54708000	56373500	57621100	49520900	51295900	47125800	61898400	48498900	56186300	49425500	49529700	42049500	26750700	40398100	34477400	0.0934043	0.0817288	0.082753	0.0868497	0.0870545	0.0858255	0.0741499	0.0764031	0.0716919	0.081524	0.0776321	0.0872593	0.0581729	0.0686194	0.0684146	0.0753789	0.0594019	0.050594	29	26	27	27	26	27	25	25	24	26
Q8K3M5	Cables2	CDK5 and ABL1 enzyme substrate 2	Others	4703240	6801630	6501130	6473080	4988020	6335210	9050800	6662570	9035350	8106170	7914370	8366070	7422050	6984490	7233380	7519370	7667570	6340970	0.193277	0.193277	0.178571	0.193277	0.170168	0.193277	0.193277	0.193277	0.193277	0.178571	0.193277	0.193277	0.233193	0.271008	0.256303	0.193277	0.170168	0.155462	9	9	8	9	8	9	9	9	9	8
Q3U564	Dcp1b	mRNA-decapping enzyme 1B	Others	54684500	44989300	43382700	21721300	30040000	21428800	31414100	37721500	36137100	22973800	23347900	27684000	34570800	38411500	20057900	2083950	3363750	2488820	0.0190311	0.0190311	0.0190311	0.032872	0.0190311	0.032872	0.032872	0.032872	0.0190311	0.032872	0.0190311	0.032872	0.032872	0.0138408	0.0190311	0.032872	0.032872	0.0190311	1	1	1	2	1	2	2	2	1	2
Q9CX34	Sugt1	Protein SGT1 homolog	Others	4689960	7324140	6347690	8056330	8661530	10724900	7247250	7578250	5522760	4983750	5506820	5506640	4351270	3185150	6225960	3739290	3547930	4785910	0.238095	0.315476	0.363095	0.446429	0.354167	0.389881	0.369048	0.339286	0.28869	0.318452	0.39881	0.342262	0.27381	0.276786	0.247024	0.255952	0.327381	0.333333	6	8	8	11	8	9	8	7	7	8
Q8C1Y8	Ccz1	Vacuolar fusion protein CCZ1 homolog	Others	23284300	24666100	23925100	21251500	20171900	17383400	21850700	14560500	24525400	27763000	24697700	25617800	16534900	26069400	25217700	10716000	11642800	11793200	0.2125	0.15	0.129167	0.158333	0.158333	0.18125	0.154167	0.18125	0.1375	0.210417	0.189583	0.189583	0.104167	0.122917	0.127083	0.108333	0.120833	0.102083	10	7	7	7	7	8	7	8	6	10
Q9D1H7	Get4	Golgi to ER traffic protein 4 homolog	Others	31915400	31424300	34221300	30643800	33357600	34747200	30068400	30875200	32766300	31664700	33299400	28203900	29341800	29450000	23963300	39237900	16157600	23691200	0.262997	0.223242	0.262997	0.253823	0.278287	0.262997	0.275229	0.204893	0.229358	0.314985	0.29052	0.232416	0.24159	0.275229	0.281346	0.134557	0.229358	0.201835	9	8	8	8	9	9	9	7	8	10
Q9DCT2	Ndufs3	NADH dehydrogenase [ubiquinone] iron-sulfur protein 3, mitochondrial	Others	32243800	29473900	33173200	21118000	21593700	18722200	35998300	44662400	46063900	29132800	36774000	28822300	40905200	44109900	35394200	23884200	21406000	31084300	0.38403	0.235741	0.34981	0.38403	0.353612	0.38403	0.353612	0.296578	0.326996	0.326996	0.269962	0.319392	0.326996	0.414449	0.38403	0.307985	0.307985	0.304183	8	6	8	8	8	8	8	7	7	7
E9PU87	Sik3	Non-specific serine/threonine protein kinase	Others	70344600	85641400	72474200	97681300	100533000	98031500	68081300	88554800	88952700	95021800	96234300	92468500	94187000	86499900	109826000	89393800	112759000	99903800	0.159971	0.138787	0.17458	0.2374	0.233747	0.23813	0.219869	0.233017	0.162162	0.213294	0.19065	0.188459	0.231556	0.170928	0.211833	0.170197	0.211103	0.169467	20	17	19	23	25	24	23	25	17	21
Q9CQ75	Ndufa2	NADH dehydrogenase [ubiquinone] 1 alpha subcomplex subunit 2	Others	11256500	14512300	13378400	16268200	15492200	16067800	16157800	17214200	15234600	13000800	17271100	20270400	20774400	21005000	16099500	42964200		8262800	0.393939	0.313131	0.393939	0.313131	0.313131	0.313131	0.40404	0.40404	0.40404	0.262626	0.171717	0.262626	0.40404	0.333333	0.40404	0.0808081		0.10101	4	3	4	3	3	3	5	5	5	4
D3Z7U4	Mecp2	Methyl-CpG-binding protein 2	Others	16248100	15357300	15026100	15334700	15530600	12306300	21812400	6408400	16553800	13022100	18304200	19827000	10279000	19108500	14070500	16639400	16766800	22811000	0.291005	0.291005	0.291005	0.291005	0.291005	0.291005	0.291005	0.291005	0.201058	0.291005	0.291005	0.291005	0.291005	0.291005	0.291005	0.291005	0.291005	0.291005	4	4	4	4	4	4	3	3	1	3
Q9D3B1	Hacd2	Very-long-chain (3R)-3-hydroxyacyl-CoA dehydratase 2	TM	66954700	67481700	73605300	47413300	39512000	49770500	72379900	81569500	73852200	71511400	74954300	61178600	35946700	44429900	59774500	59292100	33081500	59023700	0.311024	0.314961	0.311024	0.311024	0.279528	0.311024	0.314961	0.311024	0.311024	0.311024	0.314961	0.311024	0.311024	0.311024	0.311024	0.204724	0.251969	0.251969	9	10	9	9	8	9	10	9	9	9
Q9WVG6	Carm1	Histone-arginine methyltransferase CARM1	Others	488593000	248496000	495583000	202248000	300466000	107768000	89197300	525898000	203714000	497964000	378196000	431927000	202395000	238465000	201885000	122092000	92359700	132499000	0.0674342	0.0838816	0.0904605	0.0592105	0.141447	0.0279605	0.03125	0.0625	0.129934	0.185855	0.115132	0.136513	0.205592	0.0723684	0.0921053	0.164474	0.106908	0.0476974	3	3	4	4	6	2	2	4	7	7
P27545	Cers1	Ceramide synthase 1	TM	52352600	53923100	55354100	38398200	40195000	34033800	61077800	70632200	71249700	49640800	54283800	45461800	43441300	49896000	44138300	28730100	31519900	24442200	0.262857	0.262857	0.262857	0.262857	0.262857	0.262857	0.262857	0.242857	0.262857	0.262857	0.262857	0.242857	0.242857	0.262857	0.242857	0.262857	0.222857	0.242857	10	10	10	10	9	10	10	8	10	9
Q3UVL4	Vps51	Vacuolar protein sorting-associated protein 51 homolog	Others	145144000	173412000	152271000	182117000	181222000	175229000	146686000	155691000	145106000	151600000	155416000	159910000	146753000	134411000	141515000	75067400	92448400	79101200	0.347826	0.306905	0.345269	0.356777	0.37468	0.382353	0.309463	0.326087	0.326087	0.34399	0.331202	0.297954	0.278772	0.30179	0.258312	0.246803	0.308184	0.259591	22	20	21	23	24	24	21	22	21	23
Q9CWG9	Bloc1s2	Biogenesis of lysosome-related organelles complex 1 subunit 2	Others	2286730	1692320	3129360	2868570	1461010	1672240	3121290	2910490	3357760	2964350	4032070	2688180	1182980	2436900	2733330	319660		301858	0.174825	0.223776	0.174825	0.174825	0.223776	0.174825	0.174825	0.223776	0.174825	0.223776	0.174825	0.223776	0.223776	0.132867	0.181818	0.167832		0.167832	3	4	3	2	3	3	3	4	3	4
Q9D1M4	Eef1e1	Eukaryotic translation elongation factor 1 epsilon-1	Others	132211000	166792000	207870000	103086000	107238000	152953000	150305000	119646000	119913000	103768000	74413000	110937000	155772000	96617500	73346300	96256900	107739000	140156000	0.218391	0.0977011	0.109195	0.155172	0.149425	0.149425	0.218391	0.218391	0.218391	0.155172	0.0977011	0.155172	0.155172	0.103448	0.155172	0.0977011	0.155172	0.166667	5	3	3	4	3	3	5	5	5	4
Q9JJY4	Ddx20	Probable ATP-dependent RNA helicase DDX20	Others	72926900	78062800	78524400	6394860	32465700	54169000	52886600	40516100	49088700	45731500	60290400	86753800	62533900	85100900	60931700	60665000	125897000	96248200	0.0448485	0.0266667	0.0448485	0.0448485	0.0618182	0.0448485	0.0436364	0.0436364	0.0436364	0.0266667	0.0448485	0.0618182	0.0848485	0.0618182	0.0266667	0.0266667	0.0351515	0.0181818	2	1	2	2	3	2	2	2	2	1
Q8C190	Vps9d1	VPS9 domain-containing protein 1	Others	8503480	7095710	6232470	9498720	6534350	7720230	6651790	7196650	6398340	7544320	6929860	7614780	8991210	5770330	9220440	6538990	7056000	6943450	0.124807	0.167951	0.11094	0.137134	0.157165	0.167951	0.137134	0.137134	0.201849	0.0893683	0.171032	0.118644	0.164869	0.16641	0.178737	0.132512	0.0616333	0.0909091	7	7	6	7	7	7	7	7	8	5
E9PV22	Lrrc47	Leucine-rich repeat-containing protein 47	Others	27079400	25404800	27230500	40773000	33521300	35509400	35925600	33154800	32511000	32573600	23518300	32005400	40576000	37099400	35046100	27380300	23154800	28618700	0.247098	0.238806	0.197347	0.235489	0.286899	0.232172	0.207297	0.207297	0.250415	0.260365	0.296849	0.266998	0.215589	0.210614	0.187396	0.227197	0.134328	0.162521	12	12	10	13	14	12	11	11	13	13
P46718	Pdcd2	Programmed cell death protein 2	Others	2725930	5927390		4284370	3583650	3506470		2145730		8178710	3174080	8086700							0.058309	0.058309		0.058309	0.058309	0.058309		0.058309		0.058309	0.058309	0.058309							1	1		1	1	1		1		1
P42567	Eps15	Epidermal growth factor receptor substrate 15	Others	34653100	31015500	35782400	34188500	35591200	34283600	36863100	33174600	36194800	34526900	38535700	34784500	21551700	26787600	25516400	14159100	22535500	18202700	0.341137	0.329989	0.334448	0.287625	0.303233	0.283166	0.274247	0.263099	0.284281	0.269788	0.239688	0.269788	0.235229	0.274247	0.275362	0.164994	0.154961	0.177258	22	21	21	20	19	19	18	19	20	18
Q9CQZ5	Ndufa6	NADH dehydrogenase [ubiquinone] 1 alpha subcomplex subunit 6	Others	8473290	7623260	8509130	4025040	5041280	5224690	10071300	10732700	10626100	10387900	8947660	10315800	7357210	7026320	8693120	9996580	10170000	11288400	0.419847	0.541985	0.259542	0.251908	0.335878	0.412214	0.480916	0.480916	0.526718	0.419847	0.59542	0.343511	0.59542	0.519084	0.59542	0.480916	0.40458	0.473282	6	7	4	3	4	5	7	7	7	6
Q8C754	Vps52	Vacuolar protein sorting-associated protein 52 homolog	Others	38579700	44850500	46393500	46845500	50361900	43499600	37561200	39633300	36370600	39000300	42349600	37390000	42386700	43494500	43694900	25389200	30197500	33848600	0.26556	0.253112	0.207469	0.214385	0.283541	0.251729	0.235131	0.286307	0.24758	0.24758	0.218534	0.273859	0.2213	0.174274	0.248963	0.20332	0.179806	0.174274	14	15	15	14	17	16	16	17	16	16
Q8BG32	Psmd11	26S proteasome non-ATPase regulatory subunit 11	Others	49801700	44094000	50393500	53637100	54967800	51599900	56964400	57586800	51694300	58853600	46607400	49949100	54497400	60991700	50532400	31336500	34223600	22552400	0.296209	0.324645	0.362559	0.381517	0.407583	0.350711	0.36019	0.334123	0.362559	0.400474	0.348341	0.329384	0.220379	0.220379	0.303318	0.277251	0.281991	0.175355	10	12	12	13	14	12	12	11	12	14
B1AZI6	Thoc2	THO complex subunit 2	Others	13298300	15407800	15016800	25401300	23264900	22242700	8166260	12015400	7064660	9290010	11010900	12756000	15179200	12045500	22263000	23827800	6687260	17058300	0.0420326	0.033877	0.0476788	0.0470514	0.0470514	0.053325	0.0401506	0.0577164	0.0545797	0.0294856	0.0395232	0.0257215	0.033877	0.0351317	0.0432873	0.0326223	0.00627353	0.0288582	6	5	7	7	7	8	6	8	8	4
Q9EP69	Sacm1l	Phosphatidylinositol-3-phosphatase SAC1	TM	122807000	121702000	122000000	100174000	106597000	107058000	121536000	117645000	121368000	116598000	120433000	119988000	103414000	104781000	106741000	94865100	87473700	86174200	0.683135	0.683135	0.683135	0.684838	0.642249	0.684838	0.683135	0.684838	0.683135	0.642249	0.684838	0.684838	0.642249	0.683135	0.684838	0.577513	0.611584	0.567291	38	38	38	40	38	40	37	39	37	39
Q99LP8	Yipf2	Protein YIPF2	TM	266297	311488	187338	271718	279066	210085	379013	401845		370182	255487	341938	249629	627718	367166	599151		147673	0.157051	0.157051	0.115385	0.157051	0.115385	0.157051	0.0416667	0.157051		0.115385	0.115385	0.115385	0.157051	0.0416667	0.0416667	0.157051		0.115385	2	2	1	2	1	2	1	2		1
Q76MZ3	Ppp2r1a	Serine/threonine-protein phosphatase 2A 65 kDa regulatory subunit A alpha isoform	Others	61323000	60276000	63097800	82191600	82838600	82666100	66902400	66618800	66159200	66048000	67223900	69357100	68351100	66507800	66342800	51880200	43967000	51706100	0.611205	0.677419	0.674024	0.689304	0.682513	0.682513	0.679117	0.663837	0.679117	0.687606	0.682513	0.682513	0.66893	0.629881	0.634975	0.606112	0.611205	0.567063	33	33	35	36	37	36	37	37	37	39
Q9R1T4	Septin6	Septin-6	Others	136890000	143166000	142083000	116443000	109991000	106979000	113863000	112058000	110806000	71817800	67186400	72849100	80050800	78367400	87135200	51476800	52878300	57272300	0.619816	0.631336	0.631336	0.599078	0.633641	0.633641	0.626728	0.629032	0.589862	0.599078	0.550691	0.562212	0.562212	0.548387	0.56682	0.497696	0.47235	0.470046	26	27	27	31	32	32	29	31	31	29
Q9ER73	Elp4	Elongator complex protein 4	Others	58046800	56548400	67796400	99266600	73786600	84275800	38919800	45974000	46042400	72317900	86854300	60733700	33251300	106520000	88379900	81625500	95383900	83031400	0.184834	0.182464	0.135071	0.196682	0.206161	0.196682	0.146919	0.123223	0.156398	0.196682	0.172986	0.113744	0.168246	0.165877	0.206161	0.165877	0.187204	0.0947867	6	6	4	6	6	6	4	4	5	6
A0A140LJ70	Prmt1	Protein arginine N-methyltransferase 1	Others	2485720	2434820	1854360	3107950	2930560	2838260		763887	5363480	2331460	1232650	2274170							0.122047	0.122047	0.122047	0.122047	0.122047	0.122047		0.122047	0.122047	0.122047	0.122047	0.122047							1	1	1	1	1	1		1	1	1
O35445	Rnf5	E3 ubiquitin-protein ligase RNF5	TM	2109930	4181540	2487360	2904260	2444850	3089880	4402420	4230360	4232750	5032130	3908440	4645080	3253970	1863420	4628470	5999970	3083150	4815820	0.177778	0.166667	0.177778	0.177778	0.227778	0.227778	0.227778	0.238889	0.227778	0.227778	0.227778	0.227778	0.227778	0.227778	0.238889	0.227778	0.144444	0.227778	3	2	3	3	4	4	4	5	4	3
Q8VCI5	Pex19	Peroxisomal biogenesis factor 19	Others	24283800	16406200	26240000	18541700	17465900	22295200	17874400	22079000	25194800	14366900	14366900	22912400	27541100	45769400	27202500	15026300	52291200	12185400	0.187291	0.187291	0.187291	0.220736	0.133779	0.187291	0.113712	0.110368	0.16388	0.167224	0.167224	0.19398	0.16388	0.113712	0.16388	0.12709	0.090301	0.107023	5	5	5	5	4	5	3	3	4	4
Q6PD26	Pigs	GPI transamidase component PIG-S	TM	30491100	29891800	29243500	22828500	21011100	21967500	31444700	30798100	31178500	29930800	30201800	29782200	32260700	31394900	31071700	30124500	28572300	31024500	0.652252	0.652252	0.621622	0.598198	0.598198	0.652252	0.652252	0.652252	0.652252	0.652252	0.652252	0.61982	0.61982	0.61982	0.618018	0.605405	0.587387	0.533333	28	28	27	27	28	28	29	28	27	29
P35282	Rab21	Ras-related protein Rab-21	Others	54498500	53512200	55193500	57069700	57226800	52531100	75449300	80612400	81027500	76119200	83655600	79137600	59254400	54595500	59660400	56988400	52376200	50701800	0.581081	0.581081	0.581081	0.581081	0.581081	0.581081	0.581081	0.581081	0.536036	0.581081	0.581081	0.581081	0.666667	0.635135	0.581081	0.581081	0.527027	0.527027	15	16	16	16	16	16	16	16	14	15
Q9Z266	Snapin	SNARE-associated protein Snapin	Others	4299430	4366440	3822200	3703550	4370340	4511910	5753920	5773320	5455170	5128550	4874190	5132340	6212780	7680170	7684960	5616160	2938770	3659630	0.419118	0.382353	0.580882	0.455882	0.397059	0.257353	0.382353	0.330882	0.308824	0.419118	0.529412	0.419118	0.419118	0.308824	0.308824	0.419118	0.419118	0.419118	4	4	6	4	4	2	4	3	3	4
Q8BIV3	Ranbp6	Ran-binding protein 6	Others	55895400	57382300	54292900	49702000	46304800	50599300	77667400	70798100	74531500	74341600	81441400	72180600	52313100	58471900	53229000	41396300	45370000	49843400	0.320362	0.304977	0.306787	0.296833	0.277828	0.292308	0.320362	0.316742	0.304977	0.290498	0.300452	0.330317	0.241629	0.280543	0.234389	0.230769	0.245249	0.222624	32	30	31	30	28	30	29	30	30	29
P62071	Rras2	Ras-related protein R-Ras2	Others	16393200	17106800	17819000	24249500	24035700	24137300	17348700	17959400	17910900	24691000	24252100	24750900	12632100	13675100	13647000	13278100	13900800	12722400	0.529412	0.598039	0.598039	0.598039	0.529412	0.598039	0.598039	0.598039	0.598039	0.598039	0.598039	0.598039	0.529412	0.529412	0.529412	0.529412	0.529412	0.519608	14	15	15	15	14	15	16	15	15	15
P61329	Fgf12	Fibroblast growth factor 12	Others	8117850	8441060	7548150	5559490	9142110	8230770	9176130	9004910	7147890	8705360	6777190	9199720	6797000	6478900	6153620	5066270	2702070	5856510	0.18107	0.148148	0.0740741	0.18107	0.148148	0.18107	0.148148	0.106996	0.148148	0.148148	0.148148	0.106996	0.148148	0.148148	0.148148	0.18107	0.18107	0.0740741	4	4	2	6	4	6	4	3	5	3
P62878	Rbx1	E3 ubiquitin-protein ligase RBX1	Others	5902440	7394790	6123040	6795710	5992010	7713190	4336500	7794640	11487700	6033190	4547400	7590580	7998040	11702000	9431150	9933520	8657620	3612990	0.240741	0.240741	0.240741	0.240741	0.240741	0.240741	0.240741	0.240741	0.166667	0.240741	0.166667	0.175926	0.25	0.240741	0.25	0.240741	0.175926	0.240741	2	2	2	2	2	2	2	2	1	2
Q9D7J4	Cox20	Cytochrome c oxidase assembly protein COX20, mitochondrial	TM	7391510	7153580	6077980	2019400	2098760	1524070	4821750	4446370	4116960	5539110	7504920	4796600	2795230	2693160	2943350	4531840	3245760	5480390	0.213675	0.196581	0.316239	0.196581	0.0940171	0.0940171	0.316239	0.316239	0.316239	0.316239	0.316239	0.316239	0.316239	0.316239	0.196581	0.316239	0.222222	0.316239	2	2	3	2	1	1	3	3	3	3
Q8VBZ3	Clptm1	Cleft lip and palate transmembrane protein 1 homolog	TM	2397030000	2253320000	2496220000	2040940000	2124950000	2213500000	2510280000	2504050000	2596120000	2547070000	2478130000	2582470000	2248940000	2061040000	2209740000	1941620000	1993380000	1961250000	0.313253	0.355422	0.355422	0.355422	0.355422	0.355422	0.346386	0.388554	0.346386	0.307229	0.355422	0.355422	0.388554	0.388554	0.388554	0.388554	0.375	0.388554	20	21	21	21	21	21	21	22	21	20
P39429	Traf2	TNF receptor-associated factor 2	Others		13044900	5878320	23557900	20009000	11498100	8440260	29502100	6609640		30368200		13941400	18095500	26954200			46754000		0.0598802	0.0199601	0.0598802	0.0598802	0.0399202	0.0598802	0.0399202	0.0399202		0.0399202		0.0199601	0.0598802	0.0598802			0.0399202		2	1	2	2	1	2	1	1
Q9R0A1	Clcn2	Chloride channel protein 2	TM	19877600	19695600	19906900	17644200	17311800	16386900	16075200	15962400	15355700	20934100	18877700	20708400	10678000	9717050	9340970	11199200	12441900	13181800	0.389868	0.396476	0.387665	0.396476	0.367841	0.396476	0.386564	0.387665	0.345815	0.362335	0.363436	0.371145	0.387665	0.355727	0.373348	0.378855	0.359031	0.32489	28	28	28	28	27	28	26	26	24	25
Q9WU40	Lemd3	Inner nuclear membrane protein Man1	TM	112155000	112991000	107590000	113169000	119097000	111710000	129378000	122791000	122174000	146346000	153927000	134830000	112801000	115624000	93708800	114302000	92566700	96201400	0.387622	0.276873	0.416938	0.384365	0.322476	0.358306	0.334419	0.393051	0.363735	0.337676	0.378936	0.403909	0.288817	0.263844	0.288817	0.197611	0.216069	0.13355	23	17	26	23	19	24	22	24	21	20
Q9ESJ1	Cables1	CDK5 and ABL1 enzyme substrate 1	Others	29517000	29408400	30192300	27683000	24822000	25041400	12668600	15539200	11679700	15327000	16998200	13637800	34475700	31031500	24637500	30732000	29349100	32512000	0.15669	0.183099	0.15669	0.146127	0.119718	0.184859	0.18662	0.21831	0.151408	0.195423	0.221831	0.211268	0.133803	0.133803	0.225352	0.15669	0.211268	0.130282	6	7	6	6	5	6	7	6	4	6
Q80TM9	Nisch	Nischarin	Others	123172000	111314000	123822000	143335000	155548000	149270000	110914000	119116000	104366000	132092000	156364000	134568000	102640000	94971400	98765600	111084000	110517000	140461000	0.20339	0.198368	0.222222	0.245449	0.242938	0.259259	0.237916	0.227872	0.256121	0.236033	0.246704	0.235405	0.190207	0.204645	0.210295	0.198368	0.194601	0.149404	23	20	24	27	26	28	25	24	27	24
Q7TSV4	Pgm2	Phosphoglucomutase-2	Others	31310600	44032600	39126400	29742200	17766300	19905600	8450650	13755900	66942700	5875640	16794700	20414500	31069600	50843700	14128900	40008500		35173200	0.0725806	0.0451613	0.0451613	0.0725806	0.0370968	0.0548387	0.0548387	0.033871	0.0564516	0.0709677	0.0209677	0.0548387	0.0451613	0.0725806	0.0612903	0.0516129		0.0612903	4	2	2	4	2	2	2	1	3	3
Q9CPQ3	Tomm22	Mitochondrial import receptor subunit TOM22 homolog	TM	44959300	39346000	50762600	26965800	26738400	28264700	54615400	43753300	48569900	57797600	48906000	57217600	46490100	44637700	42439200	68526100	64397000	51270500	0.65493	0.65493	0.65493	0.65493	0.65493	0.65493	0.65493	0.65493	0.65493	0.65493	0.65493	0.65493	0.65493	0.65493	0.65493	0.661972	0.661972	0.661972	6	6	6	5	6	6	5	5	6	6
Q921G6	Lrch4	Leucine-rich repeat and calponin homology domain-containing protein 4	Others	50298700	58101300	66929800	41202900	69495000	52412500	52229100	45508800	51049400	61272000	61933700	60734300	29974400	28202000	29098500	29639500	26060400	21655100	0.0941176	0.0647059	0.151471	0.136765	0.157353	0.136765	0.225	0.0897059	0.160294	0.139706	0.142647	0.129412	0.133824	0.211765	0.163235	0.120588	0.129412	0.0970588	4	3	6	6	7	6	8	3	6	5
Q8BG58	P4htm	Transmembrane prolyl 4-hydroxylase	TM	88971000	95915300	96638800	72090800	85927800	85514700	90107600	88335700	105011000	106157000	102082000	116670000	116478000	104357000	122112000	106314000	76098300	100165000	0.306163	0.349901	0.355865	0.345924	0.375746	0.417495	0.39165	0.39165	0.387674	0.345924	0.38171	0.359841	0.349901	0.375746	0.345924	0.345924	0.397614	0.322068	11	11	12	12	12	13	12	12	12	12
Q8C436	Vcpkmt	Protein-lysine methyltransferase METTL21D	Others	7289760	5224750	7263070	12129400	9952410	8678310	3642100	6253170	7314480	10183500	7288200	8476890	6561550	5600950	5432630	6444950	9598790	5380220	0.149123	0.149123	0.149123	0.149123	0.149123	0.149123	0.149123	0.149123	0.149123	0.149123	0.149123	0.149123	0.0745614	0.0745614	0.149123	0.149123	0.149123	0.0745614	2	2	2	2	2	2	2	2	2	2
Q8VEJ4	Nle1	Notchless protein homolog 1	Others	9958520	9808580	9961730	12912400	6477340	8837710	14495800	13241400	14446600	11315200	11687400	10350200	15942400	18351100	25890100	14687400	15246100	14282500	0.0309278	0.0309278	0.0309278	0.0309278	0.0309278	0.0309278	0.0309278	0.0309278	0.0309278	0.0309278	0.0309278	0.0309278	0.0309278	0.0309278	0.0309278	0.0309278	0.0309278	0.0309278	1	1	1	1	1	1	1	1	1	1
A0A5F8MPY3	Ptk2	Non-specific protein-tyrosine kinase	Others	7826640	8485860	7644490	9249650	7601340	7252070	6681170	5804180	7181030	7603170	6812010	6318140	4255960	10060300	5942510	3736780	7281490	3472900	0.193047	0.200366	0.218664	0.197621	0.181153	0.21409	0.175663	0.166514	0.110704	0.124428	0.139982	0.150046	0.0622141	0.0686185	0.0869167	0.0677036	0.101555	0.063129	14	15	17	16	15	17	14	12	8	9
D3Z183	Mfsd6	Major facilitator superfamily domain-containing protein 6	TM	22726500	23658500	24804000	15367800	15164300	16055200	28594500	26529000	28825900	18395100	20955200	20065100	22181800	22171900	21032800	13142600	12918800	12502500	0.256927	0.278338	0.278338	0.206549	0.221662	0.212846	0.278338	0.31738	0.31738	0.243073	0.243073	0.243073	0.269521	0.316121	0.268262	0.269521	0.269521	0.20529	19	19	19	16	17	16	21	21	22	18
Q9CZX7	Pip4p2	Type 2 phosphatidylinositol 4,5-bisphosphate 4-phosphatase	TM	47208900	44172700	51140400	37710400	35536300	38084200	56185000	56771000	55783500	51163300	46193700	48518400	47490200	46875800	49939600	56594200	51635200	51027500	0.692607	0.661479	0.692607	0.696498	0.700389	0.700389	0.700389	0.700389	0.700389	0.700389	0.700389	0.700389	0.696498	0.696498	0.696498	0.700389	0.657588	0.700389	14	14	14	15	16	16	16	16	16	16
H9KV00	Son	Protein SON	Others	65023700	80366900	75171800	72527700	86246500	87785000	72291400	86465300	73511700	78690000	87472400	75462700	54693800	71371700	85930900	79901800	58475100	38624000	0.079128	0.073476	0.0936617	0.136455	0.139685	0.155834	0.0831651	0.100121	0.0928543	0.106984	0.137263	0.0896245	0.0767057	0.0831651	0.0956803	0.0803391	0.0896245	0.0807428	15	15	15	24	25	26	14	16	16	18
P70296	Pebp1	Phosphatidylethanolamine-binding protein 1	Others	57173000	58782200	61194700	91945900	89506300	85693400	71342100	79270500	72864600	88386400	86515600	87031100	55827800	50705300	56466900	64511200	68841600	69614300	0.930481	0.812834	0.919786	0.941176	0.941176	0.941176	0.935829	0.935829	0.935829	0.941176	0.935829	0.941176	0.930481	0.930481	0.935829	0.935829	0.935829	0.935829	13	12	13	16	17	17	14	15	15	16
Q9DAK9	Phpt1	14 kDa phosphohistidine phosphatase	Others	21295400	29668100	27497000	20127800	24458900	24232500	17984600	17333700	18018000	20397300	16168800	24483800	27515700	32760300	25870600	39397600	42387300	38709400	0.435484	0.459677	0.435484	0.467742	0.435484	0.459677	0.459677	0.346774	0.459677	0.306452	0.459677	0.459677	0.580645	0.403226	0.580645	0.491935	0.370968	0.58871	4	5	4	5	4	5	5	3	5	4
E9Q6H8	Plekha5	Pleckstrin homology domain-containing, family A member 5	Others	81988000	80204200	67754000	109448000	89762000	93165800	71452600	55010900	42445100	73526100	75374900	88525700	61863200	57839900	48612300	62223300	53612300	90547600	0.146572	0.149724	0.15524	0.172577	0.15524	0.15524	0.13554	0.113475	0.109535	0.158392	0.148936	0.160757	0.167061	0.136328	0.130812	0.12766	0.117415	0.117415	16	16	17	19	17	16	15	12	12	18
E9PVA8	Gcn1	eIF-2-alpha kinase activator GCN1	Others	72473200	69874900	69860100	81204900	79764800	79615500	68772300	67448500	65252400	74339200	75057000	73629500	109752000	106251000	103255000	78089500	79598200	79078400	0.284163	0.286784	0.296893	0.339573	0.350056	0.325346	0.326095	0.316735	0.314863	0.287533	0.287907	0.289405	0.322726	0.331337	0.323849	0.243729	0.241857	0.245227	61	63	67	81	78	75	76	73	71	65
O35382	Exoc4	Exocyst complex component 4	Others	40838500	40994900	41743500	47960200	47270900	45794700	37661500	43145600	37214800	43954900	39783000	40678900	38912500	35643800	36968200	30497900	23788100	26009700	0.379487	0.420513	0.375385	0.38359	0.350769	0.370256	0.393846	0.344615	0.370256	0.345641	0.392821	0.328205	0.347692	0.398974	0.374359	0.309744	0.294359	0.266667	33	35	31	33	31	32	34	31	32	30
Q8BR07	Bicd1	Protein bicaudal D homolog 1	Others	3086100	4736930	1935220	4567710	5552800	4595170	3407840	5898450	4198350	3056650	6652990	4260780	5920130	3924010	4870780	5163130	4488620	4811510	0.0443114	0.0371257	0.0227545	0.045509	0.057485	0.0754491	0.057485	0.0562874	0.0790419	0.0538922	0.0790419	0.0958084	0.0874251	0.0646707	0.0814371	0.0790419	0.0347305	0.0730539	3	2	2	3	4	5	4	4	5	4
Q7TQI3	Otub1	Ubiquitin thioesterase OTUB1	Others	50483900	49923800	47871100	61039500	63038700	65139000	47367100	54529000	53772800	59905800	59386900	53845700	42667500	44530900	48385600	47317100	43616600	41422800	0.601476	0.601476	0.601476	0.542435	0.571956	0.601476	0.605166	0.605166	0.605166	0.605166	0.560886	0.605166	0.605166	0.546125	0.472325	0.601476	0.605166	0.601476	13	14	14	13	12	13	14	14	15	15
Q6P5D8	Smchd1	Structural maintenance of chromosomes flexible hinge domain-containing protein 1	Others	19678600	22002700	22202300	49674200	36391600	43715000	52601100	32373800	31640000	34579900	15253700	38662100	52089100	23108200	30255500	24372900	29661600	17836200	0.0184355	0.0189337	0.0124564	0.0184355	0.0184355	0.0249128	0.0209268	0.0184355	0.0184355	0.0249128	0.0149477	0.0184355	0.00996512	0.0189337	0.0189337	0.00398605	0.0184355	0.0209268	3	3	2	3	3	4	3	3	3	4
Q3UJB0	Sf3b2	Splicing factor 3b, subunit 2	Others	8700530	10501700	11443700	39583300	28472200	37213000	1591580	1130910	1543100	6754240	4330680	5295450	6877790	4959630	6209180	8009280	9799510	7267760	0.1959	0.242597	0.202733	0.266515	0.274487	0.280182	0.0854214	0.0273349	0.0637813	0.0603645	0.0637813	0.0637813	0.183371	0.202733	0.167426	0.183371	0.168565	0.0968109	11	14	11	16	17	17	6	2	4	5
E9Q4P1	Wdfy1	WD repeat and FYVE domain-containing protein 1	Others	23250800	17198500	23987500	23264900	32758100	21007900	20891500	31156900	22141400	15382200	24536700	29642600	26522500	23477100	24389000	12339400	12688500	5983210	0.153659	0.192683	0.170732	0.131707	0.0804878	0.102439	0.165854	0.0804878	0.114634	0.153659	0.153659	0.114634	0.107317	0.112195	0.114634	0.0902439	0.0902439	0.12439	5	6	6	5	3	3	6	3	4	5
Q9CR95	Necap1	Adaptin ear-binding coat-associated protein 1	Others	13816800	14613200	15417100	16939100	16846700	15756500	23559600	25289800	27137100	9195630	8901020	8948550	20067400	19250300	16497300	5095700	6112710	5045710	0.265455	0.32	0.32	0.392727	0.32	0.392727	0.392727	0.392727	0.392727	0.32	0.28	0.32	0.392727	0.392727	0.392727	0.181818	0.149091	0.181818	5	6	6	7	6	7	7	7	7	6
Q99JP7	Ggt7	Glutathione hydrolase 7	TM	109950000	113946000	116370000	87996200	88708000	87625500	117913000	113611000	114232000	106189000	106748000	105061000	94111100	99104400	92677300	59658800	58497400	60160200	0.454683	0.454683	0.510574	0.5	0.5	0.5	0.444109	0.5	0.509063	0.5	0.5	0.5	0.510574	0.5	0.5	0.509063	0.422961	0.412387	31	31	32	28	28	28	29	30	32	29
Q99MR1	Gigyf1	GRB10-interacting GYF protein 1	Others	13430500	9412680	4440870	10442900	10736700	10172000	3077540	4229560	4675610	4253990	4630250	4422310	2150020	4834510	2185060	2159640	9410920	1574530	0.0239464	0.0469349	0.0363985	0.0689655	0.0344828	0.0363985	0.0613027	0.059387	0.059387	0.0431034	0.059387	0.0249042	0.0689655	0.0306513	0.0565134	0.0565134	0.0363985	0.0584291	2	4	3	5	3	3	4	4	4	4
Q6Y7W8	Gigyf2	GRB10-interacting GYF protein 2	Others	38894100	44682800	15025700	36903000	50180500	43821400	22841600	47721200	42169400	40296600	63985700	33521000	12296300	72483500	32551300	62569600	50186400	177541000	0.0635167	0.0224632	0.0441518	0.0735864	0.0387297	0.0441518	0.0635167	0.0573199	0.0542215	0.0379551	0.0379551	0.0325329	0.0325329	0.0542215	0.0542215	0.0364059	0.0379551	0.0356313	6	3	5	7	5	5	6	5	6	4
Q9D1J3	Sarnp	SAP domain-containing ribonucleoprotein	Others			869468		299645		585625	2147270	584000	1534110	3010110	1025450	10293000	898660	9784050	900875	2044230				0.047619		0.047619		0.0428571	0.0428571	0.0428571	0.0428571	0.0904762	0.0904762	0.0428571	0.0428571	0.0428571	0.0428571	0.0428571				1		1		1	1	1	1
G5E895	Akr1b10	Aldo-keto reductase family 1, member B10 (aldose reductase)	Others	143051000	162316000	138456000	158812000	160110000	128261000	128201000	202114000	131692000	178608000	158735000	148416000	120523000	157854000	125794000	198950000	163602000	74202500	0.193038	0.218354	0.193038	0.278481	0.218354	0.278481	0.193038	0.193038	0.167722	0.240506	0.218354	0.300633	0.227848	0.142405	0.202532	0.278481	0.148734	0.300633	6	7	6	8	7	7	6	6	5	8
Q9CQM9	Glrx3	Glutaredoxin-3	Others	10473200	7961080	7295240	9983440	11269300	11743800	9155620	7572180	7147970	9233440	8949410	8793120	9752100	4668230	10123200	13498200	14915800	10715900	0.255193	0.255193	0.231454	0.240356	0.198813	0.216617	0.0979228	0.237389	0.21365	0.216617	0.189911	0.151335	0.255193	0.130564	0.130564	0.216617	0.216617	0.133531	6	6	5	6	5	5	3	6	5	5
Q80UU9	Pgrmc2	Membrane-associated progesterone receptor component 2	TM	47156000	45190200	45899300	36950700	37709500	35904500	56357500	62919200	58231500	57352800	59537600	57008400	59069400	55833000	57751700	51934200	49296900	56980100	0.700461	0.700461	0.700461	0.599078	0.599078	0.700461	0.700461	0.700461	0.700461	0.599078	0.700461	0.599078	0.599078	0.700461	0.700461	0.700461	0.599078	0.562212	15	15	15	12	14	14	15	15	15	14
Q08274	Dmwd	Dystrophia myotonica WD repeat-containing protein	Others	35131400	37278300	34971200	40845000	39135000	34467300	27909700	34103200	26613400	39386700	29479900	40409100	19356200	18780900	21739300	24530700	31776000	37524400	0.284211	0.273684	0.285714	0.270677	0.314286	0.299248	0.263158	0.270677	0.257143	0.326316	0.243609	0.243609	0.148872	0.105263	0.189474	0.171429	0.153383	0.196992	14	13	14	13	15	15	13	13	12	16
Q8QZY9	Sf3b4	Splicing factor 3B subunit 4	Others	151926000	152384000		42788700		95885000		162114000	163934000	134553000	168269000	157556000		34999000	100782000	30094700		78433000	0.0188679	0.0188679		0.0188679		0.0188679		0.0188679	0.0188679	0.0188679	0.0188679	0.0188679		0.0188679	0.0188679	0.0188679		0.0188679	1	1		1		1		1	1	1
Q9CR22	Tmem42	Transmembrane protein 42	TM							1195440	1452070	1290230	1170640	1703530	1554070	917291	1086680	547464	247567									0.165605	0.165605	0.165605	0.165605	0.165605	0.165605	0.165605	0.165605	0.165605	0.165605									1	1	1	1
Q9JJQ6	F8a	Factor 8-associated gene A	Others	7554530	7567510	4954820	18179000	12536700	15221400	10213300	7323670	9081590	16499400	11529000	15468400	6762960	7079380	9329340	8202680	3826350	16918800	0.160105	0.251969	0.204724	0.199475	0.296588	0.199475	0.115486	0.230971	0.186352	0.139108	0.0629921	0.0656168	0.230971	0.0813648	0.11811	0.167979	0.0419948	0.107612	4	6	5	5	7	5	2	5	4	4
Q9D8N0	Eef1g	Elongation factor 1-gamma	Others	63046700	64294400	61222200	65924500	64097100	66001900	48606300	52966000	52501800	39018500	39920600	41987300	68186000	66401700	59850100	40342100	40057800	35853000	0.453089	0.453089	0.423341	0.405034	0.405034	0.377574	0.405034	0.453089	0.453089	0.453089	0.405034	0.469108	0.405034	0.405034	0.405034	0.398169	0.368421	0.398169	19	19	19	20	18	19	19	20	21	19
O88630	Gosr1	Golgi SNAP receptor complex member 1	TM	14515200	15967900	14334100	16281300	16194200	16928000	16224500	19546800	16838400	19378000	19952300	19028400	26919400	22599900	25040200	24702700	26328300	25191100	0.504	0.504	0.504	0.476	0.532	0.504	0.504	0.568	0.532	0.596	0.532	0.496	0.596	0.468	0.496	0.596	0.524	0.568	16	16	16	15	17	15	15	16	16	17
Q9Z0V2	Kcnd2	Potassium voltage-gated channel subfamily D member 2	TM	65944900	65912600	67003600	70605100	72828900	67852800	79458000	80250500	78999900	86182400	86007800	83394400	86024000	95385400	89036000	54984000	43306400	55122800	0.407937	0.398413	0.398413	0.412698	0.42381	0.42381	0.419048	0.419048	0.419048	0.42381	0.412698	0.42381	0.42381	0.419048	0.42381	0.379365	0.379365	0.390476	21	20	20	21	22	21	22	22	22	22
Q03719	Kcnd1	Potassium voltage-gated channel subfamily D member 1	TM	27102000	29476400	29667700	31749400	32567000	35115600	24880500	25055900	24137200	24064200	27887400	25776300	29199300	24417800	24080900	36466400	25203200	31614900	0.178187	0.202765	0.202765	0.219662	0.201229	0.195084	0.195084	0.195084	0.195084	0.178187	0.178187	0.178187	0.152074	0.172043	0.152074	0.102919	0.135177	0.159754	8	9	9	10	9	9	10	9	10	9
Q9D0E1	Hnrnpm	Heterogeneous nuclear ribonucleoprotein M	Others	69729900	68200900	67820500	130104000	128406000	128622000	57673400	58375900	56473500	69326500	69764100	70119900	115686000	113291000	115721000	46118400	44564900	56663100	0.42524	0.434842	0.422497	0.465021	0.465021	0.473251	0.414266	0.423868	0.363512	0.452675	0.441701	0.434842	0.454047	0.452675	0.451303	0.411523	0.389575	0.403292	45	46	44	50	50	51	43	43	42	49
Q8R2R3	Aagab	Alpha- and gamma-adaptin-binding protein p34	Others	112123000	106910000	124097000	127077000	94023700	141370000	83984900	74871300	80587400	110866000	129114000	88489300	12079700	17567500	12258000	10692000	17272900	20712400	0.110759	0.110759	0.110759	0.113924	0.110759	0.0632911	0.110759	0.110759	0.110759	0.110759	0.0632911	0.110759	0.0632911	0.113924	0.113924	0.110759	0.110759	0.110759	2	2	2	2	2	1	2	2	2	2
Q9D2N9	Vps33a	Vacuolar protein sorting-associated protein 33A	Others	17816500	18832900	17525700	17861800	18211500	18413100	16322500	17922800	17497000	17059600	14179300	14704000	17250400	16559200	15648800	7102410	10207500	8380280	0.215719	0.192308	0.197324	0.247492	0.225753	0.227425	0.230769	0.195652	0.235786	0.229097	0.188963	0.200669	0.198997	0.23913	0.202341	0.197324	0.158863	0.190635	14	13	12	16	14	14	14	13	15	13
Q04690	Nf1	Neurofibromin	Others	111743000	110528000	107608000	120064000	126674000	126173000	84440200	85354000	83231800	108171000	104553000	105036000	134156000	133143000	134556000	102198000	86590400	91075200	0.375924	0.360788	0.37346	0.391763	0.372756	0.372756	0.361492	0.347413	0.343541	0.321718	0.340373	0.343541	0.363252	0.381204	0.384372	0.303414	0.30271	0.284055	89	84	90	94	93	92	85	86	80	81
O54785	Limk2	LIM domain kinase 2	Others	10115300				12387100	9929340	20987100	23940900	29295800	28150800	17996000	19146100			43047600	50560300	4284140	57709200	0.015674				0.0109718	0.0109718	0.015674	0.015674	0.015674	0.015674	0.0266458	0.015674			0.015674	0.015674	0.0109718	0.015674	1				1	1	1	1	1	1
Q9CR26	Vta1	Vacuolar protein sorting-associated protein VTA1 homolog	Others	6721760	7130850	7583250	10598500	8621840	10009400	7399510	6222270	6372380	9959210	9475390	9176980	7810890	7923230	5966230	9191200	10111100	9058010	0.249191	0.249191	0.245955	0.330097	0.330097	0.359223	0.359223	0.249191	0.249191	0.252427	0.359223	0.252427	0.223301	0.15534	0.252427	0.226537	0.226537	0.15534	7	7	7	9	10	10	10	8	8	8
P70378	Fgf11	Fibroblast growth factor 11	Others	39919.3	60117.2			53643.1	28831.1		89127.3	94484.6	118209	114538	98804.1				14125			0.04	0.04			0.04	0.04		0.04	0.04	0.04	0.04	0.04				0.04			1	1			1	1		1	1	1
Q7TN73	Casd1	N-acetylneuraminate 9-O-acetyltransferase	TM	9864180	14342200	10091600	9089270	9909100	9555170	4612750	6044410	3939040	7289250	7843680	7392180	30038300	22807100	26006200	13356800	11939100	9318500	0.0890841	0.0915935	0.0777917	0.0777917	0.0890841	0.105395	0.0514429	0.0351317	0.0514429	0.0740276	0.0627353	0.06399	0.104141	0.111669	0.125471	0.114178	0.116688	0.0915935	6	5	5	5	6	6	4	3	4	5
A0A0R4IZX2	Slc9a3r2	Na(+)/H(+) exchange regulatory cofactor NHE-RF	Others	36184700	34263600	39623700	52224500	27556300	30371800	18584500	30342100	20788700	30374000	24309600	28373200	31536800	32830700	38842700	20992600	30706100	20638100	0.249258	0.376855	0.379822	0.25816	0.204748	0.216617	0.231454	0.323442	0.272997	0.31454	0.115727	0.344214	0.272997	0.296736	0.249258	0.231454	0.25816	0.27003	6	9	9	6	5	5	6	8	7	7
O88952	Lin7c	Protein lin-7 homolog C	Others	7473400	9194250	9924650	9911960	11031000	10017900	8869970	7452270	9743020	11854800	9562030	11537000	11659900	16992300	16195600	9191620	8333280	8051310	0.22335	0.22335	0.294416	0.22335	0.22335	0.253807	0.263959	0.263959	0.19797	0.319797	0.22335	0.177665	0.22335	0.22335	0.22335	0.22335	0.319797	0.274112	5	5	6	5	5	5	6	6	5	6
P57791	Rce1	CAAX prenyl protease 2	TM	3504710	3800370	4488330	3184390	3140300	3023820	2829020	3774490	3635060	3842480	3874920	4079520	3927410	3721830	3439110	3804010	2861320	4191050	0.136778	0.109422	0.109422	0.136778	0.109422	0.109422	0.109422	0.109422	0.109422	0.136778	0.136778	0.109422	0.109422	0.136778	0.136778	0.109422	0.0699088	0.109422	4	3	3	4	3	3	3	3	3	4
Q8VEC4	Calhm2	Calcium homeostasis modulator protein 2	TM	3991900	3970000	3673500	3976210	3698350	2982960	2497210	2945930	2412270	2618320	2376870	2737360	889193	951071	966238	1506910	1691280	1292250	0.20743	0.20743	0.185759	0.185759	0.185759	0.185759	0.185759	0.185759	0.185759	0.185759	0.185759	0.185759	0.185759	0.185759	0.154799	0.126935	0.154799	0.154799	6	6	5	5	5	5	5	5	5	5
B9EJ54	Nup205	Nucleoporin 205	Others	49075100	44080800	37365800	70740400	76389700	77103300	30522400	41334100	42889600	28327400	41105100	41589900	55225200	58645300	57958400	39274400	46466200	41340300	0.0363546	0.0363546	0.0258964	0.0358566	0.0403386	0.0358566	0.0353586	0.0273904	0.0268924	0.0393426	0.0318725	0.0244024	0.0363546	0.0358566	0.0358566	0.0263944	0.0263944	0.0244024	7	7	6	7	8	7	7	4	4	8
Q8BXT1	Rgs8	Regulator of G-protein signaling 8	Others	18073500	23926600	10365600	9668690	10554800	5352240	10341800	10346800	23906100	18984400	13131400	14008200	11610000	7567690	11292200	10659700	5683420	12420900	0.233333	0.194444	0.0388889	0.25	0.155556	0.166667	0.116667	0.0777778	0.127778	0.172222	0.0388889	0.116667	0.172222	0.238889	0.211111	0.166667	0.127778	0.0388889	5	4	1	5	4	4	3	2	3	3
P62911	Rpl32	60S ribosomal protein L32	Others	105024000	103242000	101794000	93494500	84331100	91440500	86335200	85391900	90614400	101233000	102827000	99786300	75710100	64193100	78078100	80408000	77081800	90799700	0.607407	0.659259	0.659259	0.659259	0.592593	0.659259	0.659259	0.659259	0.644444	0.644444	0.592593	0.659259	0.659259	0.592593	0.659259	0.659259	0.659259	0.659259	14	16	15	15	13	15	15	16	14	14
Q8K2Q0	Commd9	COMM domain-containing protein 9	Others	1754200	1904700	1626930	2001010	2093350	1614330	1831090	2025160	1739740	1392120	1044590	1213120	1948870	2584730	4115350	580279	2323390		0.141414	0.0808081	0.141414	0.141414	0.0808081	0.0808081	0.0808081	0.141414	0.141414	0.141414	0.141414	0.0808081	0.176768	0.116162	0.116162	0.0959596	0.141414		2	1	2	2	1	1	1	2	2	2
Q9Z0Y1	Dctn3	Dynactin subunit 3	Others	16534000	13874900	18522800	28474300	28543600	28863900	26676100	26422800	25455800	19921700	24843100	24361400	29236300	21214800	25330200	22784900	21571100	21285400	0.451613	0.365591	0.360215	0.451613	0.408602	0.446237	0.360215	0.451613	0.403226	0.365591	0.408602	0.403226	0.360215	0.370968	0.360215	0.274194	0.408602	0.360215	9	8	8	10	8	9	7	10	8	7
O88951	Lin7b	Protein lin-7 homolog B	Others	35882100	58310000	41533600	40604400	35098900	43959100	10705000	12654700	7558730	54926400	33601300	34977100	18310900	28208600	46020800	25450200	22906500	20442800	0.130435	0.130435	0.207729	0.135266	0.140097	0.251208	0.149758	0.0772947	0.193237	0.149758	0.0869565	0.227053	0.270531	0.217391	0.217391	0.173913	0.193237	0.115942	3	3	4	3	3	5	3	2	4	3
B2RQC6	Cad	CAD protein	Others	91584100	101378000	104075000	115816000	119479000	111794000	87509300	88308800	79470700	106219000	113502000	110288000	82804000	93794700	89695100	117854000	114357000	103359000	0.214831	0.206742	0.179775	0.209888	0.20764	0.23191	0.194607	0.189663	0.212135	0.188764	0.208989	0.230112	0.177978	0.139326	0.165843	0.155506	0.15191	0.144719	40	38	32	38	37	42	35	34	39	38
Q60936	Coq8a	Atypical kinase COQ8A, mitochondrial	TM	19665300	19341800	16807900	22162700	12998300	23802800	30426700	28647100	21795400	32503800	24029600	15362800	42394400	28164300	23468700	12710000	22743700	19105900	0.153488	0.148837	0.12093	0.113178	0.15814	0.137984	0.128682	0.155039	0.148837	0.12093	0.12093	0.0930233	0.106977	0.0883721	0.139535	0.128682	0.113178	0.127132	8	8	6	6	8	7	7	8	8	6
Q91VC3	Eif4a3	Eukaryotic initiation factor 4A-III	Others	9992700	8483380	9618110	16354300	14745800	15839200	6016560	7414260	5908160	3766470	4204480	3740120	8307820	8321640	9961140	4106480	5601740	11355100	0.316302	0.270073	0.313869	0.355231	0.367397	0.335766	0.163017	0.192214	0.253041	0.187348	0.218978	0.306569	0.289538	0.260341	0.218978	0.0973236	0.080292	0.0997567	12	9	11	14	14	12	5	7	9	6
Q9D6K8	Fundc2	FUN14 domain-containing protein 2	TM	8171330	8990440	11379400	5024620	6162590	4382690	7750280	7846310	8263740	5265410	7186170	6038520	7036810	5570580	5393450	6065160	6683450	6806880	0.344371	0.350993	0.350993	0.344371	0.350993	0.344371	0.350993	0.350993	0.350993	0.350993	0.350993	0.350993	0.337748	0.337748	0.337748	0.350993	0.278146	0.350993	6	7	7	5	6	6	7	7	7	6
H3BJN3	Cux1	Protein CASP	TM	51548300	48579100	52873400	31357200	55322100	50726200	57605400	63605700	60507600	36051200	66760000	39847400	61145400	70682400	47616600	132808000	70243000	44633900	0.132743	0.166667	0.185841	0.212389	0.10177	0.175516	0.207965	0.181416	0.190265	0.0855457	0.125369	0.131268	0.233038	0.213864	0.256637	0.166667	0.169617	0.143068	9	9	10	10	6	9	11	8	10	5
Q9DBS1	Tmem43	Transmembrane protein 43	TM	17830500	16885000	16584600	14619600	14580800	14093300	19043600	19718800	19264100	20756700	20113500	19707800	22768200	21816300	23873600	23445300	25460800	23098600	0.6125	0.6125	0.6125	0.6125	0.6125	0.625	0.58	0.605	0.5925	0.625	0.625	0.625	0.605	0.5925	0.605	0.605	0.585	0.525	22	22	22	22	22	23	20	22	21	22
Q8BHF7	Pgs1	CDP-diacylglycerol--glycerol-3-phosphate 3-phosphatidyltransferase, mitochondrial	Others	18455000	18245900	19003200	16224500	16766500	16707500	19263100	20314300	19767900	20279300	19250500	20147400	16134300	16633000	16241000	15852600	16869900	15528900	0.390597	0.356239	0.426763	0.405063	0.405063	0.341772	0.446655	0.446655	0.412297	0.461121	0.461121	0.461121	0.341772	0.338156	0.388788	0.356239	0.323689	0.336347	17	16	18	18	18	15	18	18	17	19
F6ZHD8	Gbe1	1,4-alpha-glucan branching enzyme	Others	115254000	50651300	121099000	77770000	102025000	90966400	133574000	85231300	87974300	66957500	84261800	105306000	97648500	122131000	88061900	139094000	163812000	40682800	0.0683761	0.0441595	0.0797721	0.112536	0.0940171	0.0982906	0.105413	0.126781	0.125356	0.141026	0.0883191	0.0683761	0.121083	0.0840456	0.106838	0.109687	0.122507	0.136752	4	3	6	8	5	6	7	8	7	8
A2BDX3	Mocs3	Adenylyltransferase and sulfurtransferase MOCS3	Others	11911300	10906800	10761900	14898000	13720000	16676300	10010900	10554900	6502260	16928100	12482300	14603000	14713100	8388200	9348010	14298200	16235100	13357900	0.330435	0.330435	0.280435	0.371739	0.356522	0.302174	0.31087	0.345652	0.230435	0.382609	0.267391	0.332609	0.243478	0.25	0.267391	0.167391	0.163043	0.245652	10	10	9	11	11	9	10	11	7	12
Q3TDN2	Faf2	FAS-associated factor 2	Others	178968000	174323000	180319000	152939000	146118000	157403000	221528000	238030000	225990000	246949000	223640000	225359000	193793000	204964000	207801000	211748000	229820000	206779000	0.54382	0.54382	0.54382	0.550562	0.54382	0.548315	0.548315	0.570787	0.548315	0.573034	0.573034	0.573034	0.539326	0.532584	0.555056	0.573034	0.588764	0.557303	22	22	22	21	22	22	24	24	24	25
P48453	Ppp3cb	Serine/threonine-protein phosphatase 2B catalytic subunit beta isoform	Others	6328060	6074980	6864230	9869110	9171170	9597050	10033700	8322500	10409800	9037290	9903390	9291000	4533630	3816560	4187440	3049010	4208460	3156820	0.224762	0.238095	0.238095	0.238095	0.238095	0.222857	0.222857	0.238095	0.238095	0.224762	0.241905	0.222857	0.175238	0.209524	0.24	0.140952	0.142857	0.133333	10	11	11	11	11	10	10	11	11	10
Q9D2R6	Coa3	Cytochrome c oxidase assembly factor 3 homolog, mitochondrial	TM	1361940	1337510	1296880	759937	532577	364098	1511390	1595060	1551270	1007530	1056880	1344510	2175610	1678650	1934330	3948350	4190650	4321670	0.287037	0.287037	0.287037	0.175926	0.203704	0.175926	0.37963	0.268519	0.37963	0.287037	0.37963	0.287037	0.37963	0.37963	0.37963	0.37963	0.37963	0.37963	3	3	3	2	2	2	4	3	4	3
Q9CQJ1	Higd2a	HIG1 domain family member 2A	TM			1380030				3650080							704653							0.330189				0.330189							0.330189							1				1
Q60902	Eps15l1	Epidermal growth factor receptor substrate 15-like 1	Others	66575400	66258700	71136400	54878600	56849900	53049000	74199800	79391700	80322200	52109900	53922500	50288200	38425300	46402200	43162300	21619500	16842800	18003400	0.644983	0.62183	0.715546	0.562293	0.62624	0.555678	0.713341	0.646086	0.627343	0.560088	0.596472	0.509372	0.571114	0.598677	0.479603	0.281147	0.327453	0.32194	45	43	49	41	42	40	50	47	44	39
Q8K0T0	Rtn1	Reticulon-1	TM	337127000	331792000	353505000	238076000	252945000	240408000	448590000	442119000	429439000	347683000	359751000	340611000	215945000	232315000	213354000	175385000	150675000	131522000	0.634615	0.634615	0.610256	0.647436	0.646154	0.641026	0.619231	0.646154	0.639744	0.658974	0.652564	0.652564	0.638462	0.619231	0.638462	0.553846	0.580769	0.575641	44	44	42	43	45	43	43	48	45	47
Q6QD59	Bnip1	Vesicle transport protein SEC20	TM	27074000	26620800	28533900	24554700	22621700	22427400	32114400	32536500	35011700	32798900	33544900	33706100	29186500	26884300	27176100	25808600	25632600	22811800	0.535088	0.578947	0.535088	0.578947	0.578947	0.535088	0.578947	0.609649	0.609649	0.578947	0.578947	0.578947	0.609649	0.609649	0.609649	0.578947	0.578947	0.513158	13	14	13	14	15	14	14	16	16	15
P47809	Map2k4	Dual specificity mitogen-activated protein kinase kinase 4	Others	121023000	127033000	112266000	139424000	153623000	155807000	124577000	149637000	136590000	113521000	135469000	122296000	155055000	159070000	164578000	132628000	101432000	112762000	0.501259	0.549118	0.501259	0.498741	0.473552	0.539043	0.501259	0.493703	0.571788	0.476071	0.513854	0.473552	0.539043	0.579345	0.523929	0.400504	0.400504	0.375315	14	16	14	14	13	15	14	15	16	13
Q6SKR2	N6amt1	Methyltransferase N6AMT1	Others	44738900	44038800	50439400	39420100	44211300	62122100	53697600	56776400	65179000	60122900	57496700			70110000	52293100	22738800	86737000	72361900	0.0700935	0.0700935	0.0700935	0.0700935	0.0700935	0.126168	0.0700935	0.0700935	0.0700935	0.0700935	0.0700935			0.126168	0.126168	0.0700935	0.0560748	0.126168	1	1	1	1	1	2	1	1	1	1
Q6TEK5	Vkorc1l1	Vitamin K epoxide reductase complex subunit 1-like protein 1	TM	34130700	35297700	36318300	27008200	28321900	27147700	43461200	43109900	43241700	37466200	40050800	36046500	28155300	29342900	24701200	19738500	25737300	23618600	0.261364	0.261364	0.261364	0.306818	0.306818	0.306818	0.261364	0.301136	0.301136	0.306818	0.306818	0.306818	0.375	0.261364	0.375	0.306818	0.267045	0.306818	6	6	6	8	8	8	6	7	7	8
Q8BLY2	Tars3	Threonine--tRNA ligase 2, cytoplasmic	Others	12131000	10678200	12116600	11389700	13510800	11369700	11876200	11046600	11384000	9745930	10097600	8215900	11787900	9935590	9987560	8315960	10365800	9499930	0.229114	0.2	0.236709	0.26962	0.221519	0.216456	0.110127	0.164557	0.189873	0.198734	0.186076	0.221519	0.168354	0.187342	0.197468	0.146835	0.116456	0.168354	18	16	17	21	18	15	8	12	15	15
Q8BJY1	Psmd5	26S proteasome non-ATPase regulatory subunit 5	Others	36958400	37589100	36373300	51127300	53706400	48667300	49736300	50303200	35257300	49401800	49758400	49673800	52802600	66678100	63525200	60945100	53131200	47367000	0.267857	0.248016	0.267857	0.313492	0.246032	0.293651	0.281746	0.281746	0.299603	0.319444	0.267857	0.248016	0.291667	0.265873	0.285714	0.313492	0.373016	0.295635	11	11	12	14	11	13	12	12	13	14
Q8C5W0	Clmn	Calmin	TM	47241600	47394900	50606800	40863500	41887000	40634200	85874900	91628500	90008000	101170000	94559400	93350600	44683600	50959900	45861200	41476900	43294600	41365300	0.406844	0.403042	0.406844	0.406844	0.396388	0.352662	0.431559	0.430608	0.431559	0.439163	0.447719	0.410646	0.36597	0.408745	0.384981	0.307034	0.301331	0.312738	35	35	36	34	33	30	38	36	38	36
P62827	Ran	GTP-binding nuclear protein Ran	Others	34019100	37618200	35110600	56784500	58904900	49846300	42032900	42746600	37350100	40022500	31753800	37772400	39820900	36675700	34975300	37546500	29026600	42261600	0.425926	0.5	0.449074	0.453704	0.5	0.435185	0.393519	0.449074	0.472222	0.449074	0.412037	0.462963	0.421296	0.319444	0.384259	0.439815	0.435185	0.402778	8	11	9	10	11	10	7	9	11	10
Q9WV98	Timm9	Mitochondrial import inner membrane translocase subunit Tim9	Others	12609400	10845500	14858000	16299700	11709600	8674840	11997900	16107800	11914500	11033400	22206800	15151500	12044800	20341900	13763900	15073300	20130100	13381800	0.41573	0.47191	0.303371	0.337079	0.247191	0.337079	0.47191	0.47191	0.505618	0.539326	0.505618	0.41573	0.629213	0.460674	0.505618	0.595506	0.325843	0.516854	3	4	3	4	3	4	4	4	5	5
Q9CY57	Chtop	Chromatin target of PRMT1 protein	Others	14131100	17032800	17381900	33734700	31651900	27614400	19153000	14637200	13817000	17672900	21295600	19965600	28941400	25182500	29156500	19250300	14282300	14041400	0.236948	0.236948	0.208835	0.236948	0.236948	0.236948	0.236948	0.208835	0.228916	0.236948	0.236948	0.236948	0.236948	0.236948	0.236948	0.208835	0.236948	0.208835	6	6	5	6	6	6	6	5	5	6
Q8JZY2	Commd10	COMM domain-containing protein 10	Others	6972960	2220090				4053080	6437050		6919730	7150230	6782940	6404630	6645910	6421220	6264440	5760950	5549690	5711720	0.0742574	0.0742574				0.0742574	0.0742574		0.0742574	0.0742574	0.0742574	0.0742574	0.0742574	0.0742574	0.0742574	0.0742574	0.0742574	0.0742574	1	1				1	1		1	1
Q91XH6	Vti1b	Vesicle transport through interaction with t-SNAREs 1B homolog	TM	61880000	64570600	66341800	51476800	48642300	48283200	59081100	61749700	60330600	59995600	58136400	59371300	57282600	57906300	57926300	52355800	45133600	44895700	0.530172	0.530172	0.530172	0.573276	0.551724	0.573276	0.551724	0.573276	0.573276	0.573276	0.573276	0.573276	0.573276	0.530172	0.573276	0.599138	0.599138	0.556034	11	11	11	13	12	13	12	13	13	13
Q9CYN2	Spcs2	Signal peptidase complex subunit 2	TM	152558000	161008000	169344000	141470000	139966000	135873000	194416000	195370000	205486000	205534000	217842000	218867000	245210000	252604000	253195000	208819000	226534000	241225000	0.646018	0.646018	0.610619	0.646018	0.610619	0.610619	0.646018	0.646018	0.646018	0.646018	0.646018	0.646018	0.610619	0.646018	0.610619	0.610619	0.561947	0.561947	18	18	18	19	18	18	19	19	19	19
Q3TFQ1	Spryd7	SPRY domain-containing protein 7	Others	293047000	270774000	286747000	287582000	284117000	301315000	332342000	319548000	338551000	334146000	318074000	327566000	392532000	352657000	368688000	405872000	392833000	398866000	0.770408	0.770408	0.607143	0.77551	0.77551	0.77551	0.77551	0.612245	0.612245	0.77551	0.77551	0.77551	0.612245	0.77551	0.77551	0.77551	0.77551	0.612245	11	11	10	12	12	12	12	11	11	12
Q66GT5	Ptpmt1	Phosphatidylglycerophosphatase and protein-tyrosine phosphatase 1	Others	159859000	139111000	147207000	97426000	93311500	69174500	139045000	145121000	123930000	98588200	128501000	99955800	144935000	136261000	148562000	122863000	126443000	107371000	0.523316	0.450777	0.445596	0.481865	0.455959	0.481865	0.367876	0.300518	0.471503	0.450777	0.38342	0.450777	0.352332	0.497409	0.34715	0.341969	0.46114	0.476684	11	9	8	9	10	8	7	5	8	9
Q61249	Igbp1	Immunoglobulin-binding protein 1	Others	12448200	11784700	8915790	11020400	7510470	11829500	5818610	13535600	9348120	15161300	10393300	12653100	17340400	8775580	6998850	4753500	7106960	6760270	0.0823529	0.0823529	0.114706	0.114706	0.0970588	0.114706	0.152941	0.129412	0.0705882	0.0941176	0.129412	0.0911765	0.108824	0.1	0.108824	0.0970588	0.0764706	0.0764706	3	3	4	4	3	4	5	4	2	3
D3YZ62	Myo5a	Unconventional myosin-Va	Others	398155000	377310000	379281000	403996000	401335000	390892000	274272000	281030000	269580000	218509000	214754000	219108000	388630000	381988000	395486000	155636000	152572000	147485000	0.625274	0.630197	0.628556	0.639497	0.62965	0.633479	0.630197	0.629103	0.634573	0.625274	0.616521	0.63512	0.639497	0.630197	0.636761	0.579869	0.578228	0.552516	132	137	134	141	140	141	131	137	138	128
Q8BFU3	Rnf214	RING finger protein 214	Others	158413000	88055000	142216000	99181800	139643000	140201000	82081000	139841000	97269500	90074700	87016500	120731000	174627000	174681000	223657000	83240000	170509000	203200000	0.133234	0.13024	0.16018	0.22006	0.11976	0.166168	0.142216	0.0928144	0.124251	0.172156	0.124251	0.167665	0.247006	0.226048	0.233533	0.11976	0.203593	0.149701	7	8	9	11	7	8	8	5	6	8
P54822	Adsl	Adenylosuccinate lyase	Others	18632600	13473100	16687000	30143900	32356500	36106900	19209700	14864100	17974900	17247800	23694300	19974100	18720400	17887800	20261400	24857200	27456600	30490300	0.295455	0.177686	0.202479	0.402893	0.305785	0.278926	0.332645	0.355372	0.225207	0.309917	0.330579	0.260331	0.332645	0.326446	0.378099	0.247934	0.247934	0.221074	10	6	7	14	12	11	12	13	9	10
Q9CZW5	Tomm70	Mitochondrial import receptor subunit TOM70	TM	83387600	85870200	83544500	45066700	46932300	46751800	111422000	112181000	114312000	98346400	104035000	101590000	82726300	84904000	84106200	107558000	115877000	114115000	0.703764	0.729951	0.743044	0.711948	0.711948	0.711948	0.743044	0.749591	0.743044	0.762684	0.754501	0.762684	0.743044	0.723404	0.743044	0.762684	0.762684	0.751227	39	39	41	41	40	41	41	42	41	44
Q9D892	Itpa	Inosine triphosphate pyrophosphatase	Others	22744500	21704300	27195400	28710300	29876500	26938400	26484200	23855500	27425800	22245100	20047400	20506800	34529600	23539000	20322100	14590800	24195400	37686400	0.555556	0.641414	0.641414	0.641414	0.530303	0.530303	0.641414	0.641414	0.641414	0.641414	0.641414	0.641414	0.489899	0.530303	0.489899	0.363636	0.19697	0.363636	8	9	9	9	8	8	9	9	8	9
Q8CE90	Map2k7	Dual specificity mitogen-activated protein kinase kinase 7	Others	8097220	7542860	8866620	9530280	10609100	11060000	7896990	6865520	7325030	8517520	7037480	8057560	11306900	10292800	11781600	7706700	5731700	8592190	0.256075	0.231776	0.211215	0.325234	0.342056	0.321495	0.256075	0.229907	0.239252	0.256075	0.302804	0.304673	0.297196	0.218692	0.237383	0.28972	0.250467	0.226168	12	13	11	14	15	14	12	11	10	12
Q3V2R3	Chn2	Chimaerin	Others	10529700	10999700		5528840	3439650	13837300	8350620		10191100		9694470	5633770	13846900	22194000	14414700	14157400	15194700	19413200	0.0213675	0.042735		0.0769231	0.0555556	0.0769231	0.0555556		0.0213675		0.0769231	0.0555556	0.0769231	0.0555556	0.0769231	0.0213675	0.0769231	0.102564	1	2		2	1	2	1		1
E9PUL5	Prrt2	Proline-rich transmembrane protein 2	TM	949406000	941638000	994908000	779185000	757352000	689680000	681785000	736533000	695339000	575386000	623445000	659807000	361293000	383845000	383538000	227898000	186426000	222081000	0.606936	0.606936	0.606936	0.604046	0.606936	0.549133	0.606936	0.604046	0.606936	0.606936	0.606936	0.606936	0.549133	0.578035	0.578035	0.606936	0.606936	0.578035	16	17	16	14	16	14	17	15	16	16
Q9DCL8	Ppp1r2	Protein phosphatase inhibitor 2	Others	5033840	2993200	4987030	7918630	5486180	7336130	4380110	4734470	7106980	6261870	7833090	16908100	7775430	9024040	8029430	11387000	8484990	18761100	0.126214	0.223301	0.179612	0.179612	0.179612	0.228155	0.179612	0.179612	0.126214	0.228155	0.179612	0.126214	0.228155	0.228155	0.228155	0.228155	0.126214	0.179612	3	4	3	4	3	4	2	2	1	4
Q9CRB6	Tppp3	Tubulin polymerization-promoting protein family member 3	Others	35617900	28648500	25262400	45425000	40570300	52290200	29926100	36006100	35062200	49437500	36125300	34744300	46929800	39136500	46214400	55937100	63957300	50902500	0.392045	0.448864	0.403409	0.528409	0.528409	0.528409	0.448864	0.448864	0.397727	0.528409	0.482955	0.528409	0.528409	0.477273	0.482955	0.477273	0.528409	0.482955	7	9	9	12	10	10	10	9	9	11
Q9CWM4	Pfdn1	Prefoldin subunit 1	Others	2987130	3742740	2922180	2121600	1912830	3141270	2173760	3060740	1453850	5017560	2948510	5369470	3451480	6469600	6478290	2114540	1834690	4034770	0.254098	0.45082	0.368852	0.45082	0.245902	0.0901639	0.286885	0.368852	0.286885	0.172131	0.0819672	0.172131	0.245902	0.442623	0.368852	0.254098	0.254098	0.45082	4	4	3	4	3	1	2	3	2	2
Q8CHW4	Eif2b5	Translation initiation factor eIF-2B subunit epsilon	Others	57058000	67634000	75699300	63866100	68765400	71475900	71293300	49127500	48507200	44103300	48228200	52976400	73762900	93267100	81735400	88796100	51641300	97944900	0.129707	0.111576	0.11855	0.143654	0.111576	0.182706	0.143654	0.133891	0.150628	0.206416	0.124128	0.121339	0.125523	0.128312	0.103208	0.121339	0.132497	0.0962343	7	6	6	7	6	9	7	6	7	10
Q9QYI3	Dnajc7	DnaJ homolog subfamily C member 7	Others	15591000	14195100	13830900	15250300	13890300	19203500	11675500	12329900	12932400	21153300	19371500	19729600	17889900	20612000	24285700	14056700	19493500	23083900	0.111336	0.196356	0.159919	0.12753	0.1417	0.151822	0.111336	0.163968	0.125506	0.190283	0.172065	0.145749	0.176113	0.125506	0.182186	0.143725	0.121457	0.0951417	5	9	7	6	6	7	5	7	5	8
Q9CR62	Slc25a11	Mitochondrial 2-oxoglutarate/malate carrier protein	TM	70696500	72487400	72762200	35669400	37218300	36379800	87967200	88868600	92337700	77985100	86656600	81175200	68531600	69701400	69311600	110982000	106183000	83832300	0.563694	0.55414	0.55414	0.563694	0.563694	0.563694	0.563694	0.563694	0.563694	0.563694	0.563694	0.563694	0.563694	0.55414	0.563694	0.563694	0.563694	0.538217	19	18	18	19	19	19	19	19	19	19
B1AQZ0	Septin8	Septin-8	Others	221569000	233741000	226803000	167178000	170160000	173362000	254039000	264751000	255582000	203838000	207789000	193134000	134551000	124987000	140805000	135110000	140307000	131055000	0.605372	0.597107	0.60124	0.607438	0.605372	0.607438	0.584711	0.605372	0.605372	0.607438	0.607438	0.607438	0.607438	0.60124	0.607438	0.61157	0.61157	0.61157	30	28	29	33	32	33	30	32	31	32
Q61136	Prpf4b	Serine/threonine-protein kinase PRP4 homolog	Others	27394700	10269700	30062100	24566400	32867800	29369800	16176500	14908600	19891600	33589300	36751400	29018500	35177100	37314900	24610200	21579100	25400000	3961350	0.0258193	0.0228401	0.020854	0.0436941	0.0516385	0.060576	0.0317776	0.0427011	0.0456802	0.0446872	0.0456802	0.0337637	0.0228401	0.0566038	0.0427011	0.041708	0.020854	0.0119166	2	2	2	4	5	6	3	4	4	4
Q9JK23	Psmg1	Proteasome assembly chaperone 1	Others	1476720	1266200	1904530	1601990	2342110	3397420	1306900	711768	1949910	3142150	2345900	2011490	1432100	1650170	3394090	1324830	1285530	2170230	0.0588235	0.0588235	0.0588235	0.0588235	0.083045	0.083045	0.0588235	0.0588235	0.0588235	0.0588235	0.0588235	0.083045	0.0588235	0.0346021	0.0588235	0.0346021	0.0588235	0.0588235	2	2	2	2	2	2	2	2	2	2
Q32Q92	Acot6	Acyl-coenzyme A thioesterase 6	Others	8605550	24165800	10160000	13917500	11584500	12379700	8292010	3776050	3711880	10555800	9813000	7170490	18458000	37498700	15270600	37806500	17824500		0.0429594	0.0429594	0.0429594	0.0429594	0.0429594	0.0429594	0.0739857	0.109785	0.0906921	0.0739857	0.0906921	0.0429594	0.0429594	0.0357995	0.0453461	0.0167064	0.0429594		2	2	2	2	2	2	2	4	3	2
Q9DCC4	Pycr3	Pyrroline-5-carboxylate reductase 3	Others	51194700	47885600	50741000	63364400	62861400	60628700	37307100	51445400	37345200	49331900	53726900	50052800	85677200	57097900	55184000	72070400	75068600	72375500	0.372263	0.324818	0.372263	0.372263	0.372263	0.372263	0.343066	0.343066	0.343066	0.372263	0.343066	0.372263	0.343066	0.372263	0.372263	0.343066	0.343066	0.343066	9	8	9	9	10	9	8	8	8	10
Q8VDN4	Ccdc92	Coiled-coil domain-containing protein 92	Others	3848630	5061030	14270900	6041210	4905860	4241270	10917600	2252640	8705010	5047590	6573320	5703380	5872360	6357280	4957380	2846810		5788570	0.0605096	0.140127	0.0796178	0.140127	0.105096	0.140127	0.0605096	0.0605096	0.0605096	0.117834	0.140127	0.146497	0.111465	0.089172	0.0955414	0.066879		0.133758	2	4	2	4	3	4	2	2	2	3
Q66JX5	Cep43	Centrosomal protein 43	Others	30843500	12192900	35470300	52723300	59305600	43107400	51937600	16514300	40438500	59188800	54022900	61500300	34710000	33675000	46355100	26486100	107679000	115226000	0.0726817	0.100251	0.145363	0.132832	0.132832	0.145363	0.185464	0.0601504	0.0927318	0.165414	0.192982	0.177945	0.180451	0.225564	0.192982	0.192982	0.180451	0.100251	2	2	3	3	3	3	4	1	2	4
Q99K46	Usp11	Ubiquitin carboxyl-terminal hydrolase 11	Others	28037000	55056800	50173700	32229500	35384700	43674300	52950200	31773400	62581200	35860500	52741400	60551800	31622600	34334700	29058900	28231500	31695500	38291400	0.0814332	0.0770901	0.0760043	0.108578	0.0977199	0.0868621	0.092291	0.0998914	0.0738328	0.0890337	0.0890337	0.0879479	0.0792617	0.0781759	0.0814332	0.0792617	0.0684039	0.0792617	6	6	6	9	8	7	7	8	6	7
Q61749	Eif2b4	Translation initiation factor eIF-2B subunit delta	Others	395582000	336001000	326333000	389115000	415003000	376863000	211822000	255320000	245192000	314124000	331809000	361373000	283733000	321424000	374053000	264381000	277806000	153810000	0.215649	0.215649	0.192748	0.177481	0.25	0.227099	0.217557	0.164122	0.20229	0.248092	0.187023	0.234733	0.217557	0.145038	0.217557	0.187023	0.124046	0.127863	8	9	8	7	9	9	9	7	8	9
Q8BTX9	Hsdl1	Inactive hydroxysteroid dehydrogenase-like protein 1	Others	9858740	9787480	10812100	7140150	7349420	6782260	13977900	13543800	13564800	13015000	12137800	12980000	13276700	13588500	13814900	20277700	20220000	20767300	0.381818	0.448485	0.381818	0.381818	0.381818	0.381818	0.454545	0.454545	0.454545	0.451515	0.472727	0.472727	0.430303	0.381818	0.472727	0.451515	0.472727	0.451515	12	13	12	12	12	12	14	14	14	13
Q9R0M8	Slc35a2	UDP-galactose translocator	TM	12453900	10550600	13891400	9978110	10342400	12484300	12881200	10922100	9687120	14247100	15847900	12226600	13764500	20090300	25780300	16190900	16318700	22671100	0.182051	0.182051	0.182051	0.205128	0.182051	0.205128	0.205128	0.182051	0.182051	0.176923	0.205128	0.205128	0.182051	0.182051	0.182051	0.182051	0.205128	0.123077	3	3	3	4	3	4	4	3	3	3
F6ZDS4	Tpr	Nucleoprotein TPR	Others	15795000	30466900	21703800	29182900	24470300	19217400	18811900	21092000	18458700	13235400	24073400	10501900	18200600	33329500	19716400	8870860	6076270	31642600	0.0341423	0.034965	0.0386672	0.0148087	0.019745	0.0250926	0.0271493	0.026738	0.0320856	0.0271493	0.0156314	0.0152201	0.0185109	0.0329083	0.0238585	0.0156314	0.0180995	0.0222131	7	7	7	3	4	5	5	5	6	5
Q9D8U8	Snx5	Sorting nexin-5	Others	58431700	64784700	48922100	69138300	77047400	69137700	46841900	58528300	79344700	94213300	65987300	82028000	50301700	57694600	63797000	70598300	76710200	89651100	0.160891	0.274752	0.25	0.277228	0.304455	0.25495	0.222772	0.230198	0.200495	0.319307	0.240099	0.180693	0.20297	0.316832	0.289604	0.210396	0.163366	0.29703	6	9	8	9	10	10	7	7	6	10
Q9DC60	Ubiad1	UbiA prenyltransferase domain-containing protein 1	TM	536507	5820100	6837050	2189720			21841000	2945630		3374970	5291990	4311370		5077890	3237860	10037400	7485480	5913380	0.0357143	0.0892857	0.0357143	0.0267857			0.0357143	0.0267857		0.0565476	0.0565476	0.0565476		0.0357143	0.0297619	0.0535714	0.0267857	0.0535714	1	3	1	1			1	1		2
Q6P1G0	Heatr6	HEAT repeat-containing protein 6	Others	433013	132056	1065610	346548	317590	423263	275324	501745		473918	717356	591687	1023310	1898890					0.0228041	0.0101351	0.0126689	0.0101351	0.0228041	0.0101351	0.0228041	0.0228041		0.0228041	0.0101351	0.0101351	0.0126689	0.0126689					2	1	1	1	2	1	2	2		2
Q69ZP3	Pnkd	Probable hydrolase PNKD	Others	58407000	55822800	57313700	52791700	51872600	56993200	103033000	105928000	100592000	100184000	101413000	100910000	48491500	48020000	51135200	59777100	53156200	64616300	0.454545	0.431169	0.451948	0.451948	0.428571	0.511688	0.480519	0.480519	0.451948	0.451948	0.451948	0.451948	0.371429	0.376623	0.480519	0.355844	0.363636	0.298701	15	14	15	15	14	17	16	16	15	15
Q9D8N2	Dennd10	DENN domain-containing protein 10	Others	6722820	34971100	16577700	4471910	9733680	6339110	9353330	11461600	8905710	3623030	16034600	16944500	12695800	4910450	6545260	15086600	10651700	6580140	0.0840336	0.0252101	0.140056	0.134454	0.106443	0.165266	0.0644258	0.0644258	0.0616246	0.0252101	0.0840336	0.109244	0.114846	0.162465	0.0840336	0.0308123	0.112045	0.109244	2	1	4	4	3	5	3	3	2	1
Q8R1Z9	Rnf121	RING finger protein 121	TM	214179000	219986000	219972000	211601000	237826000	226872000	223401000	209510000	176679000	195529000	206243000	197530000	187350000	195153000	191958000	104239000	125505000	166608000	0.217125	0.217125	0.217125	0.214067	0.217125	0.217125	0.217125	0.217125	0.217125	0.214067	0.214067	0.214067	0.217125	0.217125	0.217125	0.165138	0.165138	0.143731	8	8	8	7	8	9	8	7	8	6
Q64327	Mea1	Male-enhanced antigen 1	Others	11404200	11544800	19829900	10388800	26888800	15207900	3578350	3409870	3537610	18689600	9679760	8138650		48885200	9026330	14665200	11902700	12841500	0.155172	0.155172	0.252874	0.252874	0.155172	0.0804598	0.0804598	0.0804598	0.0804598	0.155172	0.252874	0.155172		0.0747126	0.0804598	0.0804598	0.0804598	0.0804598	2	2	3	3	2	1	1	1	1	2
Q91V09	Wdr13	WD repeat-containing protein 13	Others	31134300	30467100	28049400	37273800	38369300	35930600	31541500	28821400	28673400	26862200	29201200	24749000	19587300	18200800	16636800	14498100	15568700	8637510	0.251546	0.416495	0.253608	0.309278	0.329897	0.265979	0.309278	0.352577	0.356701	0.235052	0.290722	0.278351	0.263918	0.208247	0.247423	0.175258	0.191753	0.11134	10	14	11	12	12	11	12	13	12	9
Q9R0N0	Galk1	Galactokinase	Others	6151260	5722420	4265480	6834190	6519640	6728030	3815420	3979380	2575380	5959380	5498400	6398530	3114820	7108580	4062270	2676530	6344920	4044840	0.221939	0.196429	0.127551	0.183673	0.158163	0.193878	0.0765306	0.160714	0.178571	0.170918	0.206633	0.173469	0.165816	0.130102	0.163265	0.19898	0.145408	0.221939	9	9	6	7	7	8	3	6	8	8
Q91W86	Vps11	Vacuolar protein sorting-associated protein 11 homolog	Others	49740500	47330800	43945200	54724900	54502600	57284000	41755500	40534100	38998400	50854400	50375800	51035300	47491400	44921200	47132800	38237900	41369300	36173000	0.196599	0.329437	0.275239	0.2678	0.273114	0.274176	0.278427	0.219979	0.22848	0.265675	0.260361	0.259299	0.293305	0.266738	0.2678	0.193411	0.206164	0.170032	17	26	21	23	22	22	22	18	19	22
P12815	Pdcd6	Programmed cell death protein 6	Others	2997350	2379240	1792660	4068330	4044270	4313800	3421090	3571900	3386880	3808050	3568760	3400410	2016390	1961790	1644030	1210250	1241400	1308560	0.439791	0.39267	0.439791	0.39267	0.439791	0.439791	0.39267	0.439791	0.439791	0.439791	0.219895	0.267016	0.324607	0.434555	0.434555	0.282723	0.329843	0.167539	6	5	6	5	6	6	5	6	6	6
Q9D6J4	Necab3	N-terminal EF-hand calcium-binding protein 3	Others	36489500	20627500	15379500	16112800	26921800	20059800	20557100	17122000		114393000	38652700	58520700	19191800			18138700	28129700	30677400	0.167139	0.215297	0.135977	0.0963173	0.0878187	0.175637	0.0793201	0.0311615		0.0481586	0.0481586	0.0793201	0.0481586			0.0311615	0.0878187	0.0481586	3	4	3	2	2	4	2	1		1
Q9D8E6	Rpl4	60S ribosomal protein L4	Others	51429100	50667600	52438900	63545000	62571400	60872700	43034800	44046300	41055000	49564100	47954300	48778900	63225800	56734100	59759400	42940900	41956800	37980500	0.52506	0.522673	0.5179	0.548926	0.541766	0.541766	0.527446	0.53222	0.534606	0.546539	0.527446	0.541766	0.541766	0.505967	0.560859	0.556086	0.556086	0.52506	28	27	26	35	33	33	28	31	30	34
P16045	Lgals1	Galectin-1	Others		23660000	18340600	29753200	24431700	14623000	23333100	21952900	25654600	28357300	27635300	24224000	5135940	9640090	11975900	6402190		16314100		0.207407	0.42963	0.133333	0.340741	0.340741	0.42963	0.340741	0.42963	0.207407	0.207407	0.207407	0.340741	0.340741	0.340741	0.207407		0.207407		1	3	1	2	2	3	2	3	1
Q60700	Map3k12	Mitogen-activated protein kinase kinase kinase 12	Others	565532000	702790000	662759000	511464000	550398000	512103000	562729000	475826000	458599000	509310000	370890000	491955000	745221000	470610000	560211000	438104000	460781000	393197000	0.15991	0.118243	0.115991	0.172297	0.135135	0.166667	0.172297	0.184685	0.17455	0.128378	0.153153	0.10473	0.184685	0.143018	0.144144	0.147523	0.0878378	0.0833333	12	10	10	15	10	15	13	13	13	13
G3X920	Armc8	Armadillo repeat-containing protein 8	Others	22108800	21948100	23556700	27673800	21790400	26131200	28238600	22137300	29016300	15696800	28841400	19230100	83790000	11750400	29238600	43506900	19221400	43190400	0.0936107	0.106984	0.0936107	0.13373	0.13373	0.13373	0.0876672	0.0757801	0.104012	0.0653789	0.0802377	0.0787519	0.0312036	0.0416048	0.111441	0.0178306	0.0326895	0.0371471	6	7	6	7	7	7	6	5	7	4
E9QKE4	Rab3gap2	Rab3 GTPase-activating protein non-catalytic subunit	Others	85968300	87598800	86031700	86786000	84768900	87558900	64777900	67707500	67632200	69364100	73712800	73206900	72251700	76555400	79418400	54886400	54133600	67413500	0.304254	0.333093	0.322999	0.361211	0.400144	0.379236	0.317231	0.348955	0.346792	0.333814	0.315789	0.336698	0.32372	0.354001	0.358327	0.25739	0.260274	0.224225	37	39	39	42	44	43	40	41	42	39
A0A0R4J0B5	Rusf1	RUS family member 1	Others	55088100	54774100	57582700	51129300	48666900	44926200	66727100	65400100	64412700	71355100	67015200	71735500	76471200	75331000	76453400	76703200	72739900	76134000	0.532189	0.515021	0.517167	0.527897	0.508584	0.527897	0.542918	0.542918	0.542918	0.527897	0.527897	0.527897	0.508584	0.508584	0.508584	0.527897	0.542918	0.474249	24	23	23	23	22	22	24	25	25	24
Q791V5	Mtch2	Mitochondrial carrier homolog 2	TM	37480900	35137100	36619800	19621700	19326600	20408800	57873600	58315200	58970400	54279800	53062300	51635400	27021400	26177400	26540800	40169400	39157500	40730100	0.584158	0.587459	0.587459	0.584158	0.584158	0.587459	0.587459	0.587459	0.587459	0.587459	0.587459	0.587459	0.544554	0.544554	0.544554	0.544554	0.544554	0.49835	13	14	14	13	13	14	14	15	15	15
Q8C854	Myef2	Myelin expression factor 2	Others	51190800	50198200	48716300	103129000	100131000	108661000	30043500	30474300	28893000	37740200	36878600	38171800	74479700	68911500	71907300	30509700	22153900	34899600	0.373942	0.382403	0.368866	0.43824	0.43824	0.382403	0.338409	0.345178	0.341794	0.316413	0.34687	0.292724	0.448393	0.42978	0.448393	0.329949	0.306261	0.299492	24	25	24	26	27	25	23	22	22	20
P11404	Fabp3	Fatty acid-binding protein, heart	Others	155874000	155167000	146947000	199165000	222394000	215029000	89296700	77815200	74327900	132125000	126587000	136907000	53543900	49251200	54487700	48389300	90407400	84002500	0.533835	0.533835	0.601504	0.601504	0.533835	0.473684	0.548872	0.533835	0.533835	0.533835	0.601504	0.541353	0.338346	0.458647	0.473684	0.345865	0.473684	0.240602	7	7	8	8	7	6	7	6	6	7
E9Q401	Ryr2	Ryanodine receptor 2	TM	670696000	669361000	655981000	558402000	560746000	558466000	872878000	888114000	864461000	859049000	844747000	842746000	123236000	122444000	120999000	108449000	109215000	109296000	0.62505	0.619613	0.612163	0.619815	0.624648	0.631897	0.638945	0.633911	0.630085	0.641563	0.634716	0.633911	0.533427	0.533226	0.546919	0.481071	0.449255	0.454893	285	284	281	294	292	294	295	300	296	300
Q8CCJ3	Ufl1	E3 UFM1-protein ligase 1	Others	10199600	10596800	9747870	10381800	10520300	10342900	7876410	11449600	10823500	10498300	9118400	9626400	16817100	15353900	22515000	7638440	9008500	7571680	0.27995	0.249685	0.27995	0.244641	0.24338	0.263556	0.200504	0.199243	0.213115	0.20681	0.23203	0.267339	0.288777	0.355612	0.276166	0.18285	0.213115	0.194199	19	17	19	17	17	17	15	15	16	13
Q9D708	S100a16	Protein S100-A16	Others	894169	782487	804760	1205080	1207760	1343050	1117050	1335790	1510420	826053	1193610	1326100	1167890	1492750	1364870	1017940	864792	452547	0.258065	0.354839	0.354839	0.258065	0.258065	0.258065	0.258065	0.16129	0.354839	0.16129	0.258065	0.258065	0.354839	0.354839	0.258065	0.354839	0.354839	0.354839	3	4	4	3	3	3	3	2	4	2
Q8VH51	Rbm39	RNA-binding protein 39	Others	5700500	5650230	5549250	11038700	10679800	10753700	1957160	1910050	2735110	5775610	8570120	6786260	5887670	5926560	6705610	5458330	5679580	6549610	0.277358	0.177358	0.132075	0.288679	0.283019	0.309434	0.120755	0.137736	0.160377	0.283019	0.183019	0.24717	0.237736	0.215094	0.173585	0.209434	0.184906	0.166038	11	7	6	11	11	12	5	5	6	11
A0A087WQH8	Slc35a4	Probable UDP-sugar transporter protein SLC35A4	Others	214243000	216980000	250753000	351053000	320466000	310002000	307064000	64917400	212072000	276450000	341807000	265610000	178665000		116481000	154426000	83018900	96572400	0.262136	0.262136	0.262136	0.262136	0.0776699	0.262136	0.0776699	0.262136	0.262136	0.0873786	0.262136	0.184466	0.174757		0.165049	0.262136	0.262136	0.165049	3	3	3	3	1	3	1	3	3	1
P63242	Eif5a	Eukaryotic translation initiation factor 5A-1	Others	3287670	3109970	2574460	4317950	3972650	4116310	3192900	3172590	3106960	2909000	3669560	3520500	2271050	2243130	2268200	1623150	1725420	2547620	0.675325	0.480519	0.487013	0.675325	0.675325	0.675325	0.675325	0.512987	0.512987	0.675325	0.675325	0.675325	0.493506	0.487013	0.493506	0.415584	0.331169	0.415584	9	7	6	10	11	10	8	8	8	9
Q8BWY3	Etf1	Eukaryotic peptide chain release factor subunit 1	Others	894744	1467390	1948710	2614500	2443710	2191110	1672910	1784740	2037480	2560600	1531010	2422890	2334290	1644750	2522980	1399620	1394950	1337560	0.0663616	0.0800915	0.0800915	0.114416	0.114416	0.114416	0.0800915	0.0961098	0.0800915	0.0503432	0.100686	0.0503432	0.0800915	0.0800915	0.114416	0.0526316	0.102975	0.0869565	3	3	3	4	4	4	3	4	3	2
Q9D289	Trappc6b	Trafficking protein particle complex subunit 6B	Others	61545600	78809300	61792600	79852400	85677000	90875800	91006100	89764000	86170500	81104900	51569000	80715800	93815800	81588100	82325100	57245400	46051600	61988500	0.588608	0.493671	0.493671	0.493671	0.398734	0.449367	0.493671	0.588608	0.436709	0.398734	0.493671	0.398734	0.373418	0.367089	0.373418	0.246835	0.196203	0.221519	9	7	7	7	5	6	7	9	6	5
Q3UHD6	Snx27	Sorting nexin-27	Others	25608300	25945600	25933300	22402100	22451400	24384600	30261600	30286400	28858000	27209800	27770500	27349600	27570600	25508900	26551500	20343600	17817000	23998000	0.538033	0.593692	0.447124	0.489796	0.506494	0.447124	0.471243	0.593692	0.595547	0.499072	0.435993	0.554731	0.432282	0.473098	0.532468	0.476809	0.489796	0.432282	23	25	20	21	21	20	22	25	25	20
P56812	Pdcd5	Programmed cell death protein 5	Others	11956900	11060700	11568200	19405300	16328700	18110500	12281200	12392800	17256400	18771100	20118600	15854300	14999800	8756210	8141470	9287510	11869200	14876800	0.325397	0.373016	0.373016	0.555556	0.515873	0.555556	0.611111	0.428571	0.460317	0.468254	0.468254	0.52381	0.293651	0.246032	0.190476	0.468254	0.468254	0.47619	4	4	4	6	6	6	7	5	5	5
P49817	Cav1	Caveolin-1	Others	45887200	50956400	53451100	43883100	44048100	45831300	10323400	9718470	10300900	33588800	34459300	34781100	21889200	22460400	20625700	17290500	18027900	15769200	0.455056	0.455056	0.455056	0.561798	0.561798	0.561798	0.455056	0.455056	0.455056	0.455056	0.561798	0.455056	0.455056	0.561798	0.455056	0.275281	0.393258	0.393258	8	9	8	9	9	9	8	8	8	8
Q9WUK2	Eif4h	Eukaryotic translation initiation factor 4H	Others	5853930	7935570	7981650	11403900	11328200	11569400	5274180	5365630	7076560	7843860	8433320	9367800	6847030	5358840	8388300	9749660	9940890	8168570	0.387097	0.447581	0.354839	0.455645	0.415323	0.419355	0.419355	0.362903	0.387097	0.346774	0.395161	0.370968	0.330645	0.419355	0.395161	0.217742	0.282258	0.302419	10	11	9	11	10	9	10	9	10	10
P27601	Gna13	Guanine nucleotide-binding protein subunit alpha-13	Others	20026100	21393100	20594900	21347400	22867800	21769400	21027100	21751300	20291000	20043300	20437600	20601900	53234000	56012900	52319100	34179000	32658100	30724200	0.62069	0.594164	0.639257	0.64191	0.64191	0.64191	0.636605	0.623342	0.618037	0.639257	0.64191	0.64191	0.623342	0.636605	0.64191	0.567639	0.64191	0.604775	25	25	26	28	28	27	26	27	26	27
Q8K4P7	St7l	Suppressor of tumorigenicity 7 protein-like	TM	8466620	9137550	8194510	5377820	10608400	5772940	2621880	3024540	13328200	11698300	12627600	3298740	5847470	9413880	11315200	16050700	13602700	8786160	0.0608229	0.0697674	0.150268	0.0375671	0.0626118	0.121646	0.0715564	0.0375671	0.019678	0.0375671	0.0375671	0.0572451	0.0840787	0.0948122	0.0375671	0.0322004	0.0697674	0.0322004	3	3	6	2	2	5	3	1	1	2
P62141	Ppp1cb	Serine/threonine-protein phosphatase PP1-beta catalytic subunit	Others	14291400	14623600	13982100	18950000	18611000	18427500	16174600	16189600	16330700	16745000	15929600	16937100	11373800	12171200	11398100	10830000	9439920	11820500	0.718654	0.70948	0.642202	0.651376	0.724771	0.657492	0.642202	0.64526	0.712538	0.724771	0.724771	0.623853	0.657492	0.538226	0.657492	0.590214	0.590214	0.547401	20	20	18	21	21	21	19	20	21	21
P63087	Ppp1cc	Serine/threonine-protein phosphatase PP1-gamma catalytic subunit	Others	2309860	2588080	2052450	2848570	3646380	3394430	3094540	2417710	3143360	2222160	2006700	3072240	2210700	1330650	1602390	1786000	1822700	1457690	0.0743034	0.0743034	0.0743034	0.0743034	0.0743034	0.0743034	0.0743034	0.0743034	0.0743034	0.0743034	0.0743034	0.0743034	0.0743034	0.0743034	0.0743034	0.0743034	0.0743034	0.0743034	2	2	2	2	2	2	2	2	2	2
P62281	Rps11	40S ribosomal protein S11	Others	33494100	33707300	34606100	33075600	32249300	34263700	33272000	33387000	34054300	33411800	33948200	35095400	24456700	24172900	26156100	20400600	18477100	19798700	0.670886	0.626582	0.683544	0.683544	0.683544	0.683544	0.626582	0.639241	0.670886	0.683544	0.683544	0.683544	0.664557	0.683544	0.677215	0.683544	0.677215	0.677215	15	14	16	16	16	16	14	15	15	17
Q60972	Rbbp4	Histone-binding protein RBBP4	Others	483019	829290	911616	1027250	1109020	878243	422211	323043	628118	1425520	4105160	771510	347894		1835520	233760	4807280	3087970	0.0494118	0.0682353	0.0682353	0.0494118	0.0494118	0.0494118	0.0494118	0.0494118	0.0494118	0.0517647	0.0188235	0.0517647	0.0423529		0.0188235	0.0188235	0.0352941	0.0352941	2	3	3	2	2	2	2	3	2	2
Q8K0U4	Hspa12a	Heat shock 70 kDa protein 12A	Others	224620000	228418000	220274000	271616000	262693000	265854000	154097000	156669000	144367000	179912000	176973000	180253000	226475000	212714000	228636000	171944000	189691000	198071000	0.6	0.598519	0.61037	0.586667	0.583704	0.583704	0.591111	0.551111	0.554074	0.571852	0.592593	0.582222	0.548148	0.546667	0.548148	0.542222	0.497778	0.540741	42	40	44	42	41	42	41	37	38	39
O08583	Alyref	THO complex subunit 4	Others	9254780	8827870	8011180	19622500	15957000	18581400	7681960	7258810	6355630	13505000	13053400	13484700	14400200	13326200	16006800	16352400	18281800	16663500	0.411765	0.411765	0.411765	0.431373	0.439216	0.435294	0.415686	0.372549	0.415686	0.435294	0.423529	0.435294	0.439216	0.431373	0.439216	0.435294	0.435294	0.431373	8	8	9	11	11	10	9	6	8	9
Q6ZWY8	Tmsb10	Thymosin beta-10	Others	3540100	3641050	2857060	3949210	4314900	4860440	3336610	3636850	3417660	3435690	3894820	3498970	4306830	5485170	4643300	5090140	5349250	5099540	0.5	0.5	0.5	0.636364	0.5	0.636364	0.5	0.5	0.5	0.636364	0.636364	0.636364	0.636364	0.5	0.636364	0.636364	0.636364	0.636364	2	2	2	3	2	3	2	2	2	3
Q9D6M3	Slc25a22	Mitochondrial glutamate carrier 1	TM	85194000	81043300	81525600	38974300	43285000	41811200	140894000	145664000	148676000	129429000	130203000	125323000	56575600	55953800	56445500	114689000	116603000	110213000	0.609907	0.609907	0.609907	0.452012	0.52322	0.52322	0.609907	0.609907	0.609907	0.609907	0.609907	0.609907	0.609907	0.541796	0.609907	0.52322	0.52322	0.52322	15	15	15	13	15	14	15	15	15	16
P47754	Capza2	F-actin-capping protein subunit alpha-2	Others	45322400	47790900	41438900	55166100	59693800	51450400	74225200	69327100	71417800	48756900	52691300	51671400	39243500	33199600	32427000	20299800	26222700	26213000	0.681818	0.597902	0.660839	0.681818	0.681818	0.681818	0.615385	0.611888	0.615385	0.657343	0.660839	0.590909	0.531469	0.381119	0.437063	0.416084	0.412587	0.409091	14	12	14	13	13	13	13	12	13	12
Q8BG81	Poldip3	Polymerase delta-interacting protein 3	Others	16181600	16021400	13501300	23184600	21258900	23948800	15319600	15766500	14337600	19467300	14072300	18820700	17070400	18851100	19172300	9027250	6545830	8301870	0.292857	0.288095	0.352381	0.333333	0.390476	0.35	0.302381	0.438095	0.302381	0.335714	0.309524	0.269048	0.342857	0.278571	0.347619	0.192857	0.104762	0.161905	10	10	12	11	13	12	10	14	10	11
P27546	Map4	Microtubule-associated protein 4	Others	30151000	30949100	30172700	30441500	28824000	28603000	37701400	37884400	37431700	37978800	37728500	37104500	26437000	32375400	29137900	24874300	23256900	20321100	0.442667	0.464	0.486222	0.472	0.481778	0.503111	0.485333	0.471111	0.481778	0.485333	0.457778	0.423111	0.443556	0.449778	0.437333	0.372444	0.321778	0.340444	39	39	39	38	41	41	40	39	40	39
P32921	Wars1	Tryptophan--tRNA ligase, cytoplasmic	Others	12865500	12655700	14787900	20385200	19753700	21466400	13902000	12416700	11324200	16180500	15431700	15663000	18580200	16930000	17565800	19353900	22407400	23162600	0.482328	0.424116	0.449064	0.550936	0.511435	0.505198	0.461538	0.45738	0.490644	0.544699	0.54262	0.476091	0.340956	0.39501	0.384615	0.455301	0.422037	0.357588	19	16	18	20	20	20	18	16	19	21
P40124	Cap1	Adenylyl cyclase-associated protein 1	Others	78269600	79319500	88111600	117081000	119334000	114895000	90329600	93370600	93427800	115701000	105814000	112510000	54654000	46965400	53906200	63970200	67593300	61288000	0.616034	0.611814	0.630802	0.651899	0.689873	0.607595	0.64346	0.582278	0.630802	0.605485	0.630802	0.660338	0.521097	0.464135	0.546414	0.489451	0.508439	0.49789	22	21	23	26	25	23	23	22	24	22
Q8C0C7	Farsa	Phenylalanine--tRNA ligase alpha subunit	Others	47220100	51723400	56542100	63639800	61951900	59891300	60529000	57222200	55819400	36115100	42566500	44504800	59720700	57325600	68448500	51114600	53140800	53209400	0.330709	0.318898	0.377953	0.387795	0.338583	0.401575	0.283465	0.377953	0.340551	0.312992	0.293307	0.295276	0.307087	0.352362	0.366142	0.253937	0.265748	0.204724	14	15	14	14	13	15	12	14	14	11
P68404	Prkcb	Protein kinase C beta type	Others	188440000	193601000	183615000	233593000	229370000	232720000	176159000	189990000	189527000	245451000	228443000	236047000	91407700	91894300	106279000	120278000	132646000	136969000	0.5693	0.57228	0.564829	0.57377	0.57228	0.57377	0.552906	0.57228	0.554396	0.555887	0.554396	0.549925	0.484352	0.454545	0.463487	0.493294	0.482861	0.484352	32	34	31	35	34	36	31	34	32	32
Q61768	Kif5b	Kinesin-1 heavy chain	Others	34359900	34060900	36559700	45544500	44223200	43497200	39630400	38345000	38386700	45934100	44457100	44586600	36815000	37009000	39259600	41582600	37039200	38020000	0.499481	0.560748	0.579439	0.613707	0.602285	0.599169	0.577362	0.561786	0.535826	0.617861	0.61163	0.610592	0.539979	0.530633	0.55244	0.519211	0.483904	0.485981	41	46	48	51	51	50	49	46	45	50
P28738	Kif5c	Kinesin heavy chain isoform 5C	Others	52310300	52825400	54456600	65879300	64399400	62977400	60183900	63252500	57637800	56845400	53784200	53318400	53941000	51148000	52477900	42850700	50167500	44683200	0.396444	0.39749	0.396444	0.443515	0.443515	0.456067	0.429916	0.440377	0.417364	0.392259	0.405858	0.458159	0.39749	0.392259	0.367155	0.376569	0.385983	0.338912	35	34	34	39	37	38	36	34	33	34
Q9JJF0	Nap1l5	Nucleosome assembly protein 1-like 5	Others	19438600	79407100	53333200	124586000	68343700	123846000	104812000	110462000	130589000	31111800	41705400	34009100	48516800	133154000	208332000	144669000	98519600	109445000	0.397436	0.397436	0.320513	0.320513	0.0769231	0.153846	0.0769231	0.397436	0.153846	0.153846	0.0769231	0.153846	0.230769	0.153846	0.230769	0.230769	0.153846	0.230769	3	3	2	2	1	2	1	3	2	2
Q924B0	Impa1	Inositol-1-monophosphatase	Others	11033000	9786250	10858300	15824100	16148700	15980600	12706000	11266500	11544900	13029500	14018400	12737900	8680080	9487520	8607750	9857220	9616910	10867100	0.519856	0.555957	0.509025	0.570397	0.545126	0.570397	0.519856	0.530686	0.519856	0.570397	0.545126	0.570397	0.487365	0.487365	0.487365	0.447653	0.415162	0.415162	12	14	12	15	14	15	12	13	12	14
A0A286YCV0	Atp9b	Phospholipid-transporting ATPase	TM	85171900	88971400	86434000	73087100	68388900	69951200	118503000	115041000	124065000	118470000	115276000	117970000	92067100	94796000	95313000	79396600	91551600	81156100	0.392952	0.418502	0.340969	0.337445	0.346256	0.339207	0.386784	0.404405	0.428194	0.338326	0.347137	0.377093	0.347137	0.36652	0.348899	0.305727	0.320705	0.275771	36	38	35	38	39	37	40	41	42	39
P0DP26	Calm1	Calmodulin-1	Others	68490300	63147000	74090900	130266000	141822000	136867000	56690100	54186300	63608900	50157900	63998500	51563000	36926500	40795300	36779000	23306800	25848100	24191300	0.731544	0.731544	0.691275	0.61745	0.731544	0.731544	0.684564	0.731544	0.731544	0.61745	0.731544	0.731544	0.731544	0.66443	0.61745	0.691275	0.731544	0.597315	16	17	15	15	16	15	15	15	15	12
Q9EQC1	Hsd3b7	3 beta-hydroxysteroid dehydrogenase type 7	TM	6731110	3844230	13152900	9245600	3644820	8468240	7262740	8243120	18384000	19667300	9098090	8822980	14484100	10705400	13638500	6712510	16233500	4034410	0.127371	0.0352304	0.0352304	0.0352304	0.0352304	0.0216802	0.105691	0.0569106	0.0352304	0.0352304	0.0569106	0.0921409	0.0352304	0.0569106	0.127371	0.0352304	0.127371	0.127371	3	1	1	1	1	1	2	2	1	1
Q925N0	Sfxn5	Sideroflexin-5	TM	23370700	24058000	24041500	15183800	15469700	15547200	27659800	28913100	27636400	30011200	28242500	27833800	23939000	24521300	19871100	26092000	29991900	28640000	0.508772	0.508772	0.508772	0.51462	0.51462	0.520468	0.508772	0.51462	0.51462	0.517544	0.517544	0.517544	0.464912	0.450292	0.523392	0.502924	0.444444	0.464912	13	13	13	14	14	14	13	15	14	16
Q5XG73	Acbd5	Acyl-CoA-binding domain-containing protein 5	TM	71386300	73327800	72924200	45299000	45106300	45326200	85144700	82669400	80865400	72459000	67639200	70343900	65669400	67827600	68805200	78732900	79425300	74308200	0.438976	0.433071	0.433071	0.387795	0.440945	0.415354	0.444882	0.42126	0.42126	0.415354	0.42126	0.44685	0.415354	0.409449	0.415354	0.324803	0.366142	0.358268	21	21	21	18	23	20	22	22	22	20
Q9CR67	Tmem33	Transmembrane protein 33	TM	86267500	86441600	86765000	70061900	72926300	75769800	86327500	86246300	88446000	78780500	75182700	75957600	52535600	49594600	50156600	40594400	47171800	44255000	0.425101	0.425101	0.425101	0.425101	0.425101	0.425101	0.425101	0.425101	0.425101	0.445344	0.445344	0.425101	0.445344	0.425101	0.445344	0.445344	0.425101	0.445344	12	12	12	12	12	12	12	12	12	13
Q9WTZ1	Rnf7	RING-box protein 2	Others	396783	331639	612125	461034	238003	671189	565037	357276	741725	292843	531582	508304	379751	361330	409358	555134	599391	712271	0.185841	0.274336	0.185841	0.185841	0.079646	0.185841	0.079646	0.079646	0.079646	0.380531	0.185841	0.380531	0.079646	0.079646	0.185841	0.185841	0.185841	0.185841	2	2	2	2	1	2	1	1	1	3
Q4VA93	Prkca	Protein kinase C	Others	37160400	36077100	36541600	49223600	47778800	48250700	52788600	55848500	52136300	61369800	63089000	62606400	23419500	21984500	21315200	27016100	22013300	19702200	0.376488	0.376488	0.376488	0.431548	0.421131	0.449405	0.40625	0.395833	0.407738	0.458333	0.418155	0.446429	0.181548	0.160714	0.233631	0.284226	0.215774	0.248512	20	20	20	25	22	24	22	22	23	25
E9QL65	Cog3	Component of oligomeric Golgi complex 3	Others	10082600	18063500	21698600	12722400	13161800	16197500	27781900	37623900	17820600	43511400	28224800	33421300	10817400	18970700	17257100	13943500	16205700	16744600	0.02657	0.0277778	0.0277778	0.0567633	0.0567633	0.044686	0.0410628	0.0120773	0.0277778	0.0434783	0.0410628	0.0434783	0.0458937	0.0567633	0.0458937	0.0567633	0.0567633	0.0458937	2	2	2	4	4	3	3	1	2	3
Q6PB70	Ano8	Anoctamin-8	TM	139611000	145939000	139602000	125778000	120884000	129926000	98355600	97730000	96376800	107498000	101715000	100520000	114082000	125277000	122038000	114430000	94647100	101982000	0.467925	0.460377	0.45	0.500943	0.459434	0.49434	0.476415	0.459434	0.483962	0.45	0.446226	0.440566	0.482075	0.473585	0.465094	0.399057	0.429245	0.411321	38	38	38	43	39	40	37	37	40	37
Q8CHP8	Pgp	Glycerol-3-phosphate phosphatase	Others	44895200	44242900	41981900	68898700	72452900	67417600	42939300	50733200	43067000	54113800	55534000	49263400	58370900	41616100	40697700	43622900	29544000	43163600	0.417445	0.392523	0.392523	0.507788	0.507788	0.482866	0.417445	0.401869	0.401869	0.451713	0.376947	0.401869	0.214953	0.417445	0.246106	0.255452	0.17134	0.17134	11	10	10	13	13	12	11	11	11	11
Q8BVA2	Tmem222	Transmembrane protein 222	TM	8555470	8604500	8485230	8455710	7408470	7080650	10351000	9714800	10197200	9815170	9298640	9938940	9564870	7907150	9606040	6974820	7651350	6795710	0.384615	0.389423	0.399038	0.399038	0.394231	0.399038	0.399038	0.399038	0.399038	0.399038	0.399038	0.399038	0.399038	0.399038	0.399038	0.399038	0.399038	0.399038	6	7	7	8	7	8	8	8	8	8
Q8BR92	Palm2	Paralemmin-2	Others	20179100	21530700	20233900	23258800	25422500	24630200	28574600	29765200	29956200	34047400	32828900	30934500	40961800	41784500	39714600	31025500	30076200	31015500	0.542553	0.558511	0.510638	0.518617	0.510638	0.454787	0.518617	0.518617	0.465426	0.531915	0.529255	0.582447	0.486702	0.534574	0.49734	0.489362	0.470745	0.468085	17	18	18	19	18	15	20	20	18	21
A2AGL3	Ryr3	Ryanodine receptor 3	TM	69174000	58740700	48343700	58890200	54570900	52813200	297123000	283625000	254405000	246602000	266980000	254434000	65505500	58164500	61289800	55372200	53316700	56162200	0.155048	0.161217	0.17006	0.168003	0.170471	0.16204	0.365412	0.373843	0.384536	0.375283	0.35986	0.371993	0.122764	0.14415	0.164919	0.12482	0.14744	0.140448	54	55	62	58	60	54	136	138	143	139
Q8BGD5	Cpt1c	Carnitine O-palmitoyltransferase 1, brain isoform	TM	55247900	56596800	54961000	46720700	47006800	47247400	101055000	100993000	103214000	99527500	99768500	95464900	36289600	34902800	34982500	32809200	31425900	30595000	0.413534	0.52005	0.413534	0.419799	0.454887	0.464912	0.474937	0.5	0.526316	0.433584	0.454887	0.5	0.369674	0.379699	0.497494	0.429825	0.362155	0.35213	30	33	30	30	33	32	32	34	35	32
Q9D0C1	Rnf115	E3 ubiquitin-protein ligase RNF115	Others	712901	728110	950499	815424	1086530	1074500	622329	211702	665448	730395	436998	622331	981751	504714	704964	1545970	215589	1232340	0.0590164	0.0590164	0.0590164	0.0590164	0.0590164	0.0590164	0.0590164	0.0590164	0.0590164	0.0590164	0.0590164	0.0590164	0.0590164	0.0590164	0.0590164	0.0590164	0.0590164	0.0590164	1	1	1	1	1	1	1	1	1	1
Q91YL2	Rnf126	E3 ubiquitin-protein ligase RNF126	Others	1814030	2428650	2278030	1445110	2565370	1132780	455404	388229	747590	1057750	454110					1435370	893009	2663900	0.0766773	0.0766773	0.0447284	0.0766773	0.0766773	0.0766773	0.028754	0.028754	0.028754	0.0319489	0.0319489					0.0319489	0.0319489	0.0319489	2	2	1	2	2	2	1	1	1	1
Q60930	Vdac2	Voltage-dependent anion-selective channel protein 2	TM	98672300	96890900	97744300	56234000	59160300	54547300	129041000	132843000	133890000	139065000	134771000	141277000	109873000	106171000	108102000	231601000	206572000	231228000	0.732203	0.732203	0.701695	0.667797	0.708475	0.708475	0.738983	0.738983	0.738983	0.738983	0.738983	0.738983	0.769492	0.738983	0.738983	0.738983	0.738983	0.711864	19	19	18	19	19	19	20	20	20	20
P60879	Snap25	Synaptosomal-associated protein 25	Others	1300060000	1429800000	1462120000	1802790000	1906140000	1815550000	1311110000	1314320000	1338430000	1911870000	2010630000	1781450000	1367000000	1628370000	1385820000	2657220000	2410180000	2493050000	0.893204	0.873786	0.898058	0.975728	0.975728	0.956311	0.961165	0.975728	0.975728	0.956311	0.956311	0.975728	0.956311	0.893204	0.956311	0.961165	0.917476	0.975728	32	32	31	43	41	42	39	41	37	40
Q810B6	Ankfy1	Rabankyrin-5	Others	11745500	11536000	12626100	15070800	15065700	16550400	9679780	8268740	10966400	17289000	16298000	16300600	8908300	9251600	5855370	10130300	8732200	11484600	0.125749	0.146279	0.165098	0.166809	0.167665	0.149701	0.158255	0.153978	0.122327	0.136869	0.134303	0.134303	0.103507	0.118905	0.107784	0.100086	0.117194	0.100086	13	14	16	15	15	14	14	14	12	15
O55091	Impact	Protein IMPACT	Others	8291540	6533780	8894590	10948200	11678900	10995300	5897500	4436710	5092260	8641540	8654420	6360620	17450600	14480300	14970200	16093800	12901100	11808400	0.301887	0.254717	0.389937	0.433962	0.490566	0.544025	0.358491	0.254717	0.330189	0.459119	0.433962	0.393082	0.490566	0.471698	0.490566	0.465409	0.455975	0.430818	8	7	9	11	11	13	9	7	8	12
F7AEH4	Rps12	40S ribosomal protein S12	Others	7993900	9720650	10288100	14392600	12826700	13663900	11312500	11174900	9248040	11130300	11438100	10482200	14930200	11609500	14153200	12838500	10964500	12697800	0.678832	0.569343	0.678832	0.678832	0.613139	0.613139	0.613139	0.678832	0.678832	0.372263	0.481752	0.50365	0.605839	0.605839	0.635036	0.437956	0.605839	0.357664	7	6	7	7	6	6	6	7	7	4
P21981	Tgm2	Protein-glutamine gamma-glutamyltransferase 2	Others	21507200	16635200	15613900	18033100	17623900	19108400	6095770	4788370	8661470	17757900	15816200	14612000	8048960	4895980	7012870	7613450	12359800	9565290	0.122449	0.139942	0.125364	0.176385	0.164723	0.126822	0.141399	0.113703	0.0670554	0.167638	0.141399	0.122449	0.0379009	0.0379009	0.112245	0.134111	0.150146	0.0758017	7	8	7	10	9	7	7	5	4	8
Q6PA06	Atl2	Atlastin-2	TM	29112300	30777000	29529300	23711000	24700700	24830600	26594500	27837700	26765300	26391800	27426800	27036100	24768400	23707900	23958700	22620400	19936100	19499800	0.504288	0.504288	0.506003	0.545455	0.576329	0.48199	0.564322	0.574614	0.576329	0.51458	0.574614	0.483705	0.483705	0.469983	0.545455	0.451115	0.48542	0.447684	28	26	27	31	31	28	29	30	31	29
Q7TNM2	Trim46	Tripartite motif-containing protein 46	Others	20892700	20883800	22353400	24336200	22516400	23019700	12651100	11831500	9864210	14611700	14503900	15098100	8938870	10351700	8459140	13636200	7484710	7210810	0.283267	0.288538	0.318841	0.26087	0.343874	0.338603	0.285903	0.27668	0.202899	0.237154	0.220026	0.237154	0.129117	0.144928	0.0698287	0.13307	0.113307	0.113307	20	19	20	17	22	21	17	16	12	15
Q91WG1	Insig2	Insulin-induced gene 2 protein	TM	396281	329724	535112	100129	370141	633285	667556	687399	378919	796167	791669	396437		776869				25574.9	0.0488889	0.0488889	0.0488889	0.0488889	0.0488889	0.0488889	0.0488889	0.0488889	0.0488889	0.0488889	0.0488889	0.0488889		0.0488889				0.0488889	1	1	1	1	1	1	1	1	1	1
Q8R5H1	Usp15	Ubiquitin carboxyl-terminal hydrolase 15	Others	14446200	14002500	13558400	6224310	6983910	10454900	11566800	10861000	9126920	13729400	8637720	6386670	12963100	20878000	13120200	23460700	12370300	15638800	0.0795107	0.0703364	0.0632008	0.0958206	0.107034	0.0754332	0.0856269	0.0998981	0.0468909	0.0550459	0.088685	0.0733945	0.0468909	0.0438328	0.0764526	0.0407747	0.0642202	0.0682977	6	4	5	6	7	6	6	6	4	4
Q91VT8	Smim14	Small integral membrane protein 14	TM	9318270	9435610	8506310	8211860	8708160	8776880	9669890	8180870	8553460	9581610	10426800	11465400	6024810	9747730	9385830	9125010	10961200	9134910	0.555556	0.555556	0.555556	0.555556	0.555556	0.555556	0.555556	0.555556	0.555556	0.555556	0.555556	0.555556	0.555556	0.555556	0.555556	0.555556	0.555556	0.555556	3	3	3	3	3	3	3	3	3	3
Q3URQ4	Fam8a1	Family with sequence similarity 8, member A1	TM	15476100	15328100	13926100	12077000	12044600	12078500	15760500	16162400	15256900	15192700	17037100	16066600	11586600	11499100	11816400	12438700	7797160	14149800	0.388471	0.388471	0.421053	0.423559	0.35589	0.370927	0.423559	0.423559	0.423559	0.423559	0.388471	0.388471	0.388471	0.421053	0.385965	0.258145	0.258145	0.258145	10	10	10	11	9	10	11	11	11	11
P19253	Rpl13a	60S ribosomal protein L13a	Others	139303000	134612000	137790000	106674000	108379000	105903000	122601000	128048000	128749000	111796000	112023000	119131000	81987500	77725000	82338600	77054600	79094700	82046500	0.428571	0.428571	0.428571	0.433498	0.433498	0.433498	0.428571	0.428571	0.428571	0.428571	0.428571	0.428571	0.428571	0.428571	0.428571	0.428571	0.428571	0.433498	13	13	13	14	14	14	13	13	13	13
Q8CA72	Gan	Gigaxonin	Others	31255100	17670600	2706650	37731200	40810400	22540200	7862590	22323600	11574900	31767500	26233700	13764000	33206100	17890500	19958000	32837900	21414500	41275600	0.0234506	0.0586265	0.0234506	0.0753769	0.0753769	0.0753769	0.0234506	0.0234506	0.0603015	0.0670017	0.0954774	0.0368509	0.0435511	0.0201005	0.0201005	0.078727	0.0435511	0.0720268	1	3	1	4	4	4	1	1	3	3
Q4LDD4	Arap1	Arf-GAP with Rho-GAP domain, ANK repeat and PH domain-containing protein 1	Others	279065000	357385000	374010000	289173000	296599000	354088000	275006000	207668000	301100000	297004000	279768000	398199000	377739000	400916000	426077000	464387000	465491000	589210000	0.0454545	0.0626722	0.0447658	0.0743802	0.0668044	0.0647383	0.065427	0.0557851	0.0378788	0.0847107	0.0778237	0.0730028	0.0406336	0.0454545	0.0454545	0.0454545	0.0392562	0.0523416	6	8	6	9	7	7	8	7	5	10
Q923M0	Ppp1r16a	Protein phosphatase 1 regulatory subunit 16A	Others	31788500	29546700	36588300	45327400	39135600	41613700	37841500	36290900	38927600	39572100	43335200	40056300	49256000	48176700	53121300	41568900	36657000	43719700	0.375954	0.34542	0.299618	0.29771	0.39313	0.322519	0.318702	0.366412	0.347328	0.318702	0.312977	0.385496	0.272901	0.274809	0.320611	0.255725	0.333969	0.276718	13	12	10	14	15	12	10	14	12	14
P97470	Ppp4c	Serine/threonine-protein phosphatase 4 catalytic subunit	Others				2300500	1528920		547795		256876				653258	1056460	678587	327159	72260.3					0.0618893	0.0618893		0.0260586		0.0358306				0.0618893	0.0618893	0.0618893	0.0358306	0.0260586					1	1		1		1
Q9R0N3	Syt11	Synaptotagmin-11	TM	111462000	108007000	110207000	85453100	87495300	88333900	126536000	134235000	132733000	118305000	118180000	121705000	93029500	88578800	95303700	92183300	97772300	95561800	0.423256	0.425581	0.416279	0.425581	0.425581	0.425581	0.425581	0.425581	0.425581	0.425581	0.425581	0.425581	0.425581	0.416279	0.416279	0.416279	0.416279	0.418605	20	20	18	21	20	21	20	21	21	20
Q9JKD3	Scamp5	Secretory carrier-associated membrane protein 5	TM	247597000	257544000	277831000	197263000	196305000	204244000	300510000	333163000	292353000	289279000	268664000	272014000	211118000	212116000	198707000	187004000	186709000	119734000	0.404255	0.404255	0.404255	0.404255	0.391489	0.404255	0.404255	0.404255	0.404255	0.404255	0.404255	0.404255	0.404255	0.404255	0.404255	0.370213	0.370213	0.404255	7	7	7	7	6	7	7	7	7	7
O35451	Atf6b	Cyclic AMP-dependent transcription factor ATF-6 beta	TM	18627000	31304400	32471200	29253300	32501700	20808300	33806700	32108600	27908200	35871600	25142500	34534700	9077850	19005500	26950300	20899200	21533100	17276600	0.0786838	0.0786838	0.0758226	0.0915594	0.0758226	0.0915594	0.0786838	0.0786838	0.0786838	0.0786838	0.0357654	0.0486409	0.0357654	0.0329041	0.0357654	0.0329041	0.0329041	0.0157368	3	3	3	4	3	4	3	3	3	3
Q9QYG0	Ndrg2	Protein NDRG2	Others	39153300	37991100	39985200	34624400	36696000	38063200	43212400	43389700	41026900	34038700	36763500	37130600	78100900	75451500	77096800	60565700	60851000	49462400	0.770889	0.722372	0.722372	0.787062	0.768194	0.770889	0.74124	0.74124	0.787062	0.663073	0.787062	0.727763	0.74124	0.787062	0.787062	0.725067	0.595687	0.679245	20	18	19	20	20	20	21	20	21	17
A0A087WRS3	Abi2	Abl interactor 2	Others	4945120	5425210	5610140	6767420	6737550	6796790	5593060	5467270	5318630	4220490	4452860	4518980	2268990	2787400	2577790	685966	1091580	745122	0.222707	0.222707	0.222707	0.194323	0.222707	0.218341	0.218341	0.218341	0.218341	0.222707	0.222707	0.222707	0.18559	0.218341	0.194323	0.120087	0.0960699	0.106987	10	10	10	9	10	9	8	8	8	9
Q8CBW3	Abi1	Abl interactor 1	Others	98159300	105723000	108852000	109115000	115497000	111299000	128497000	148474000	148685000	94797600	104625000	98120500	77084000	75322800	76286300	54180600	61332500	55649600	0.334719	0.336798	0.303534	0.382536	0.33264	0.345114	0.413721	0.4158	0.413721	0.37422	0.378378	0.413721	0.274428	0.299376	0.272349	0.106029	0.220374	0.137214	17	17	15	18	16	17	19	19	19	17
P56399	Usp5	Ubiquitin carboxyl-terminal hydrolase 5	Others	123961000	125688000	118938000	165768000	157577000	166722000	116494000	125590000	119335000	148110000	134141000	136894000	117190000	111847000	112268000	133802000	145228000	123046000	0.47669	0.458042	0.490676	0.52331	0.52331	0.52331	0.477855	0.480186	0.487179	0.513986	0.52331	0.52331	0.503497	0.437063	0.455711	0.505828	0.505828	0.421911	33	31	32	35	36	36	34	33	32	34
Q8R4U7	Luzp1	Leucine zipper protein 1	Others	105898000	118251000	106668000	115504000	106682000	130739000	80502200	98411300	84246600	82600100	86977600	79878600	66856600	67903300	80601000	88061400	71115000	135113000	0.191011	0.176966	0.194757	0.175094	0.166667	0.157303	0.161049	0.150749	0.13764	0.188202	0.172285	0.161985	0.142322	0.117978	0.126404	0.0777154	0.0533708	0.0486891	16	15	16	16	15	14	14	13	10	16
Q9QZM0	Ubqln2	Ubiquilin-2	Others	16685600	16350800	16080000	16833100	18545000	18462100	18266800	16119600	20854800	15855400	17748100	17028500	18652000	19305500	15699600	9617530	11726000	12564100	0.183386	0.210031	0.210031	0.210031	0.210031	0.173981	0.210031	0.210031	0.210031	0.211599	0.210031	0.189655	0.158307	0.159875	0.184953	0.137931	0.103448	0.106583	7	8	8	8	8	7	8	8	8	9
Q99KU0	Vmp1	Vacuole membrane protein 1	TM	22552200	20148200	17163600	12684700	14696900	11142000	14272700	17702100	16402100	17304100	13676900	13408600	11429400	12356200	15450600	9234520	8129340	9708110	0.23399	0.23399	0.288177	0.23399	0.23399	0.179803	0.23399	0.29064	0.23399	0.20936	0.20936	0.155172	0.155172	0.288177	0.23399	0.157635	0.236453	0.157635	6	6	7	6	6	5	6	8	6	5
O35344	Kpna3	Importin subunit alpha-4	Others	10472800	11605800	11261800	18447900	18473700	17031300	14367800	14751700	15604300	16728400	16533700	15585800	14044300	11988700	13325100	9269530	5713250	14181800	0.241843	0.226488	0.222649	0.224568	0.222649	0.253359	0.226488	0.226488	0.241843	0.199616	0.253359	0.207294	0.190019	0.190019	0.201536	0.172745	0.117083	0.0537428	8	8	7	7	7	9	8	8	8	6
Q78ZA7	Nap1l4	Nucleosome assembly protein 1-like 4	Others	36788100	35408600	30625700	45428800	44400300	44390300	40599400	38748900	37644300	43320200	43590200	40761200	44478600	45121800	36434500	50234500	25337100	39023500	0.237333	0.189333	0.189333	0.272	0.224	0.272	0.189333	0.237333	0.189333	0.176	0.176	0.224	0.237333	0.237333	0.237333	0.248	0.154667	0.176	7	6	6	8	7	8	6	6	5	6
A0A0R4J0D3	Stt3b	Dolichyl-diphosphooligosaccharide--protein glycotransferase	TM	546143000	541301000	507277000	357466000	383327000	353735000	505839000	458838000	494562000	448283000	476719000	488205000	353498000	363469000	357736000	278546000	274355000	290901000	0.241798	0.241798	0.223572	0.245443	0.207776	0.244228	0.241798	0.244228	0.241798	0.229648	0.241798	0.238153	0.229648	0.223572	0.260024	0.241798	0.241798	0.241798	19	19	19	19	17	20	20	21	20	20
Q99NB8	Ubqln4	Ubiquilin-4	Others	69345900	56754300	39464300	56639000	80720200	63161700	69385900	70884400	46673300	53469700	63910500	65153700	75962400	61981000	38212000	57162000	67280500	105225000	0.0989933	0.0989933	0.127517	0.102349	0.0738255	0.127517	0.154362	0.154362	0.129195	0.127517	0.129195	0.0989933	0.0738255	0.0989933	0.0469799	0.0721477	0.0469799	0.0989933	4	4	4	3	3	4	5	5	4	4
Q99PT1	Arhgdia	Rho GDP-dissociation inhibitor 1	Others	14641900	14042300	14392000	26340000	26266800	25775300	13991400	14089300	13361400	23458000	23444000	24493100	13308900	12369300	13522300	26194800	25318700	25395300	0.691176	0.691176	0.691176	0.691176	0.691176	0.691176	0.691176	0.691176	0.691176	0.691176	0.691176	0.691176	0.691176	0.691176	0.691176	0.691176	0.691176	0.691176	12	12	12	11	11	12	12	12	11	11
Q5SYD0	Myo1d	Unconventional myosin-Id	Others	140077000	135299000	140221000	205682000	206914000	202713000	136362000	142039000	133200000	202775000	201063000	197826000	96046100	103521000	96519800	112612000	103172000	114030000	0.571571	0.568588	0.573559	0.601392	0.616302	0.592445	0.597416	0.572565	0.602386	0.569583	0.599404	0.568588	0.506958	0.488072	0.503976	0.523857	0.510934	0.489066	60	57	59	65	67	63	62	61	63	61
Q00612	G6pdx	Glucose-6-phosphate 1-dehydrogenase X	Others	58371300	53393200	46854300	63544300	71124100	66215800	48531800	47744600	46894800	56433700	65164900	61069500	62856000	57997500	52235300	68735600	52016000	47548100	0.43301	0.405825	0.425243	0.483495	0.466019	0.469903	0.425243	0.466019	0.481553	0.487379	0.493204	0.487379	0.528155	0.508738	0.481553	0.528155	0.528155	0.502913	20	19	21	24	24	25	19	24	23	22
Q8R317	Ubqln1	Ubiquilin-1	Others	77592400	86973900	83436100	84800900	81288300	86661000	84807600	73469800	84711200	72880300	84428800	82570700	69381300	78754400	74398000	62756300	54575600	70363800	0.362543	0.362543	0.319588	0.362543	0.319588	0.362543	0.319588	0.333333	0.333333	0.335052	0.333333	0.362543	0.278351	0.312715	0.269759	0.187285	0.228522	0.228522	12	12	11	12	11	12	11	11	11	11
A0A5F8MPW8	Exoc6	Exocyst complex component	Others	21450600	23948300	19269100	20181900	24413000	25930100	13408000	15464800	17602100	25260900	29615500	25732200	27116500	11087500	11080700	27909200	11377500	23621900	0.112219	0.0910224	0.0997506	0.123441	0.107232	0.0798005	0.0785536	0.0798005	0.119701	0.0972569	0.09601	0.0872818	0.0473815	0.0723192	0.0798005	0.0586035	0.0436409	0.0610973	8	7	7	9	8	6	6	6	9	6
P63046	Sult4a1	Sulfotransferase 4A1	Others	16136700	16394000	15178000	25867300	18727600	19911100	15201000	14928100	14312600	16171700	15470000	15760000	14757600	16756800	18473200	13401900	12504300	10789800	0.373239	0.401408	0.401408	0.28169	0.401408	0.401408	0.292254	0.401408	0.320423	0.373239	0.401408	0.320423	0.373239	0.334507	0.34507	0.25	0.18662	0.105634	8	9	9	8	10	9	7	9	8	8
Q9R0X5	Rpgr	X-linked retinitis pigmentosa GTPase regulator	Others	1778780	1965900	2825060	2815890	3857720	3696220	2213290	3060510	818203	4008290	1078990	2962990	1819310	729379	955760	5221480	8136710	2413720	0.027972	0.027972	0.017982	0.00999001	0.027972	0.027972	0.027972	0.00999001	0.027972	0.027972	0.027972	0.027972	0.00999001	0.00999001	0.00999001	0.00999001	0.00999001	0.017982	2	2	1	1	2	2	2	1	2	2
Q3TZX8	Nol9	Polynucleotide 5'-hydroxyl-kinase NOL9	Others	155648	98077.1	112976	284137	290069	315142	131065	131404	148188	146169	110325	143032	180332	127859	138232		63952.7	42400.5	0.0280112	0.0280112	0.0280112	0.0280112	0.0280112	0.0280112	0.0280112	0.0280112	0.0280112	0.0280112	0.0280112	0.0280112	0.0392157	0.0280112	0.0392157		0.0182073	0.0182073	2	2	2	2	2	2	2	2	2	2
P60670	Nploc4	Nuclear protein localization protein 4 homolog	Others	36550200	42847700	45791700	51971800	38029300	66561600	25902600	25963100	25853400	49586400	72824900	41554700	45527800	44014600	51148200	84653800	30973800	39444400	0.172697	0.251645	0.205592	0.161184	0.243421	0.294408	0.202303	0.220395	0.253289	0.277961	0.195724	0.167763	0.205592	0.195724	0.129934	0.208882	0.116776	0.203947	6	8	7	7	9	12	8	7	9	10
A0A0G2JFT8	Rufy3	Protein RUFY3	Others	6376030	7379710	7169750	2295740	7740140	6227790	2128610	3034600		4267440	3502740	1832970		31144800	55371600	1709250	363265	8779170	0.0418535	0.0284006	0.0284006	0.0298954	0.0896861	0.0418535	0.0134529	0.0523169		0.0134529	0.0523169	0.0134529		0.0612855	0.0612855	0.0134529	0.0298954	0.0134529	2	1	1	2	2	2	1	2		1
Q9ES97	Rtn3	Reticulon-3	TM	769295000	756942000	754060000	588105000	605536000	601150000	881238000	899054000	856701000	799986000	785452000	807388000	335461000	344728000	343335000	284234000	273213000	240533000	0.704357	0.704357	0.704357	0.719917	0.667012	0.715768	0.705394	0.715768	0.710581	0.725104	0.73444	0.725104	0.669087	0.664938	0.66805	0.729253	0.687759	0.679461	59	61	60	64	62	61	60	63	62	67
Q91XI1	Dus3l	tRNA-dihydrouridine(47) synthase [NAD(P)(+)]-like	Others	5668740	4239430	19957100	7601880	3958100	1310650	9357320	3924860	13039200		5088880		20536700	16106700		719944	21577500		0.0188383	0.0376766	0.0313972	0.0376766	0.0502355	0.0188383	0.0502355	0.0690738	0.0502355		0.0188383		0.0188383	0.0470958		0.0188383	0.0313972		1	2	1	2	2	1	2	3	2
Q78ZM0	Snx3	Sorting nexin-3	Others	31095100	32943200	31702300	35251300	37541600	40769600	47634600	56907200	49459800	42131200	32812100	36031500	50190500	47237600	57084800	39996000	37537400	64893600	0.481481	0.481481	0.54321	0.54321	0.574074	0.5	0.574074	0.54321	0.574074	0.425926	0.487654	0.487654	0.493827	0.518519	0.438272	0.475309	0.333333	0.259259	8	8	10	10	11	9	11	9	11	8
Q811U4	Mfn1	Mitofusin-1	TM	94156000	96422400	90523400	68963300	74418000	77457000	74372900	81594400	80111600	94862400	99588800	105031000	76945700	74646500	69271100	95158000	96620800	61663800	0.290148	0.315789	0.283401	0.264507	0.246964	0.278003	0.276653	0.296896	0.340081	0.310391	0.336032	0.309042	0.353576	0.299595	0.336032	0.25776	0.273954	0.2861	18	18	16	16	17	18	18	18	20	20
Q91ZR1	Rab4b	Ras-related protein Rab-4B	Others	46469100	44220500	46247700	40825100	40898000	41534800	52893800	58488400	57488500	54393700	52658600	54936000	31428900	31883400	32760200	35608000	30447900	33327000	0.769953	0.769953	0.769953	0.769953	0.793427	0.769953	0.769953	0.769953	0.769953	0.793427	0.793427	0.793427	0.769953	0.769953	0.769953	0.671362	0.671362	0.671362	16	16	16	16	17	16	16	16	16	17
P62627	Dynlrb1	Dynein light chain roadblock-type 1	Others	3728530	3917510	4226910	7460840	7996380	6879930	5250700	6799040	6265360	6994560	7737450	6640240	4176040	4119920	4056350	4550330	4535090	4175220	0.21875	0.09375	0.4375	0.604167	0.385417	0.604167	0.4375	0.21875	0.4375	0.21875	0.4375	0.604167	0.604167	0.4375	0.4375	0.4375	0.4375	0.4375	3	1	4	5	4	5	4	3	4	3
P62843	Rps15	40S ribosomal protein S15	Others	32840500	31063800	30375900	33933300	32638000	33603700	30340800	32481400	27661500	30233300	31228800	33058000	32659800	29253700	32457600	27412100	27544700	30511200	0.544828	0.496552	0.544828	0.6	0.593103	0.6	0.593103	0.6	0.6	0.6	0.593103	0.6	0.6	0.551724	0.6	0.551724	0.6	0.6	7	6	7	10	8	10	8	10	9	10
Q9D0N8	Tmem88	Transmembrane protein 88	TM	13160000	25254800	9735420	8442820	5702470	18850000	10573100	5834110	8463300	4929390	4445870	7565220	3190990	3820490	1347430	9210300		1672870	0.113208	0.113208	0.113208	0.176101	0.176101	0.176101	0.113208	0.113208	0.176101	0.113208	0.176101	0.176101	0.113208	0.176101	0.176101	0.0628931		0.113208	1	1	1	2	2	2	1	1	2	1
Q9CR98	Fam136a	Protein FAM136A	Others	2330890	2774130	4008150	3451690	3791720	3494040	5264150	5502810	4907900	4831910	5627030	4786580	4299590	4133970	4014160	4299550	4449130	4160510	0.282609	0.347826	0.289855	0.282609	0.289855	0.507246	0.507246	0.347826	0.347826	0.449275	0.34058	0.449275	0.405797	0.405797	0.405797	0.565217	0.507246	0.347826	3	5	4	3	4	6	6	5	5	5
Q8VC48	Pex12	Peroxisome assembly protein 12	TM	22864700	21453100	25776900	11276700	14065100	15815400	26228400	24591800	28279400	21347300	21497000	12858500	23432900	20318500	26451700	16784300	16097600	19195100	0.261838	0.236769	0.281337	0.314763	0.256267	0.256267	0.387187	0.456825	0.387187	0.317549	0.342618	0.261838	0.493036	0.381616	0.384401	0.189415	0.334262	0.289694	8	8	9	9	7	8	11	12	11	8
Q62048	Pea15	Astrocytic phosphoprotein PEA-15	Others	12655100	9172350	10532200	12695600	11607800	16205900	12373700	12655300	10615500	16398900	13885200	15328100	7410810	7035990	7193230	9793510	10193800	11931600	0.776923	0.776923	0.6	0.630769	0.6	0.630769	0.776923	0.776923	0.776923	0.630769	0.776923	0.630769	0.453846	0.523077	0.376923	0.323077	0.323077	0.246154	8	8	7	7	7	7	8	8	8	7
Q9D883	U2af1	Splicing factor U2AF 35 kDa subunit	Others	988870	1559700	1154850	2622820	2607310	2855740	435974	495118	540258	771969	816921	785609	839612	1162280	658475	117886	203621	174526	0.0585774	0.0502092	0.0585774	0.133891	0.133891	0.133891	0.0585774	0.0585774	0.133891	0.0585774	0.0585774	0.0585774	0.0585774	0.0502092	0.0585774	0.0502092	0.0502092	0.0502092	2	1	2	3	3	3	2	2	3	2
P51642	Cntf	Ciliary neurotrophic factor	Others	3335310	4912020	5028650	2389970	328261	2030910	2461190	2882600	3266870	1597560	1386370	1316580	1690240		2075490		1907800	1507010	0.0606061	0.0606061	0.0606061	0.0606061	0.0606061	0.0606061	0.0606061	0.0606061	0.0606061	0.0606061	0.0606061	0.0606061	0.0606061		0.0606061		0.0606061	0.0606061	1	1	1	1	1	1	1	1	1	1
Q61753	Phgdh	D-3-phosphoglycerate dehydrogenase	Others	39754900	37095600	38590300	73389400	74888400	79771400	54036200	58102500	53211900	81911600	79815200	83229800	40670600	40644200	43337100	53903000	50348500	52456300	0.450281	0.4803	0.422139	0.491557	0.493433	0.493433	0.450281	0.452158	0.482176	0.493433	0.493433	0.493433	0.491557	0.463415	0.474672	0.470919	0.472795	0.470919	20	22	20	25	25	26	21	23	23	26
Q99P65	Slc29a3	Equilibrative nucleoside transporter 3	TM	28077800	36753400	32013800	21946800	25323900	21727500	28717900	24215800	30135300	27754700	22284600	36344500	35182000	33610200	25986600	54462200	46731000	37951500	0.174737	0.24	0.2	0.237895	0.162105	0.178947	0.208421	0.206316	0.143158	0.193684	0.24	0.162105	0.193684	0.183158	0.143158	0.126316	0.147368	0.157895	5	8	6	8	5	6	7	7	4	6
Q9CQJ8	Ndufb9	NADH dehydrogenase [ubiquinone] 1 beta subcomplex subunit 9	Others	24619200	24968000	25644600	13818800	14848000	14106200	33363600	35804900	35123300	37927600	35678800	37134600	31574900	25831900	30324900	56437900	58935900	59115400	0.659218	0.659218	0.653631	0.659218	0.608939	0.659218	0.659218	0.659218	0.659218	0.659218	0.659218	0.659218	0.659218	0.659218	0.659218	0.659218	0.659218	0.659218	10	10	9	10	9	10	11	11	11	11
Q9JJE4	Paqr4	Progestin and adipoQ receptor family member 4	TM	19841200	17782100	17332400	17062500	17670300	16554300	16578800	16770700	16447500	17425900	20521500	18840700	15852800	18129300	17904000	16954300	15783500	17380800	0.3663	0.3663	0.3663	0.3663	0.3663	0.3663	0.3663	0.3663	0.304029	0.3663	0.3663	0.3663	0.304029	0.3663	0.3663	0.271062	0.271062	0.304029	10	10	10	9	9	10	10	9	8	9
Q6ZPR5	Smpd4	Sphingomyelin phosphodiesterase 4	TM	52547600	53139100	52906700	44651100	52406500	45933800	49531300	47043800	44540800	57581500	57909500	60117500	43766700	43839900	33642700	35477300	31923000	51450500	0.238153	0.279465	0.256379	0.28068	0.251519	0.28068	0.277035	0.247874	0.26367	0.28068	0.245443	0.245443	0.142163	0.2661	0.250304	0.128797	0.176185	0.0996355	16	19	18	19	18	19	19	17	18	19
Q9D2Y9	Elovl7	Elongation of very long chain fatty acids protein 7	TM	1629240	1463520	1620820	2704190	2212910	2326740	1210110	771046	747064	1518950	1645390	1768050	3668670	2629420	3538560	455680	1054310	7675010	0.0676157	0.0676157	0.0676157	0.0676157	0.0676157	0.0676157	0.0676157	0.0676157	0.0676157	0.0925267	0.0925267	0.0925267	0.0676157	0.0676157	0.0676157	0.0391459	0.0676157	0.0676157	2	2	2	2	2	2	2	2	2	3
Q8C8T8	Tsr2	Pre-rRNA-processing protein TSR2 homolog	Others	546382	1271380	1349730	2131720	2037010	2720160	2021190	2000770	1778790	2506680	2351910	2958000	1129020	1089800	1715370	1049140	599625	1002810	0.0418848	0.0418848	0.167539	0.125654	0.17801	0.219895	0.125654	0.17801	0.17801	0.167539	0.219895	0.125654	0.136126	0.219895	0.0942408	0.0837696	0.0837696	0.0418848	1	1	3	2	3	4	2	3	3	3
E9PY39	Gm20431	Predicted gene 20431	TM	18792800	17387000	20448200	14841800	16596200	14654300	15931900	18054500	17856700	17513200	18696800	15848000	23436500	26536100	21499200	14716500	10406100	9879930	0.247978	0.247978	0.218329	0.280323	0.22372	0.247978	0.25876	0.250674	0.280323	0.247978	0.247978	0.247978	0.218329	0.218329	0.226415	0.142857	0.167116	0.134771	9	10	9	10	8	9	10	9	11	9
O08908	Pik3r2	Phosphatidylinositol 3-kinase regulatory subunit beta	Others	1361970	2483560	2188300	886789	1281070	881882		1541610	4761270	2843500	7942080	1568590					5966780	3921590	0.0415512	0.0290859	0.0249307	0.0540166	0.0415512	0.0249307		0.0124654	0.0124654	0.0415512	0.0415512	0.0373961					0.0124654	0.0124654	2	1	1	2	2	1		1	1	2
Q6P1F6	Ppp2r2a	Serine/threonine-protein phosphatase 2A 55 kDa regulatory subunit B alpha isoform	Others	74959200	79238700	80010300	103031000	111175000	90804800	75102100	77148200	78985700	83256000	89170300	91041300	47104500	46864000	64251000	61865000	64536600	77053300	0.375839	0.306488	0.369128	0.395973	0.322148	0.39821	0.275168	0.306488	0.344519	0.308725	0.369128	0.369128	0.275168	0.255034	0.239374	0.373602	0.393736	0.293065	16	12	13	15	12	15	11	13	12	11
Q9D2U5	Naa38	N-alpha-acetyltransferase 38, NatC auxiliary subunit	Others	2211770	3414510	1583890		1914690	1946800	6231430	257447	5230460	2694920	2440690	2108370	13604900	16240900	13357400	1899210	1598250	2437860	0.08	0.08	0.08		0.08	0.08	0.2	0.08	0.2	0.08	0.08	0.08	0.28	0.28	0.08	0.08	0.08	0.08	1	1	1		1	1	1	1	1	1
Q9Z1B3	Plcb1	1-phosphatidylinositol 4,5-bisphosphate phosphodiesterase beta-1	Others	388896000	368143000	380492000	499012000	475735000	491635000	308709000	304835000	302305000	305938000	291432000	309236000	135381000	131549000	129172000	133595000	131746000	124902000	0.638158	0.615954	0.575658	0.605263	0.629112	0.601151	0.63898	0.606908	0.566612	0.532895	0.574013	0.563322	0.422697	0.446546	0.459704	0.462171	0.439967	0.439145	65	61	60	69	72	68	70	69	68	60
P30677	Gna14	Guanine nucleotide-binding protein subunit alpha-14	Others	9595870	10914700	6546960	12088400	17903000	15185400	19700400	12771700	17820100	24880400	24480800	15499400	9048340	24822700	31695600	20243700	7472390	10602000	0.0704225	0.112676	0.0704225	0.135211	0.0732394	0.0732394	0.112676	0.112676	0.112676	0.0732394	0.0732394	0.112676	0.112676	0.112676	0.112676	0.104225	0.104225	0.0957746	2	3	2	4	2	2	3	3	3	2
Q80TL0	Ppm1e	Protein phosphatase 1E	Others	23276800	25351300	24972900	24860400	26910500	23305900	31986600	32272000	34164100	39507500	37948900	39378400	13413800	14401600	11008200	19878900	18992100	14700600	0.210948	0.230975	0.176235	0.245661	0.221629	0.221629	0.225634	0.271028	0.244326	0.271028	0.202937	0.271028	0.209613	0.18024	0.108144	0.129506	0.104139	0.17757	12	12	10	12	11	12	12	14	12	14
Q8R0J2	Mpdu1	Mannose-P-dolichol utilization defect 1 protein	TM	53100300	58825200	57338400	43072400	47038400	46120400	67036200	66504300	62751100	63901200	67195300	66604300	57171500	60190600	56000600	29875400	27146200	24731300	0.246964	0.246964	0.174089	0.246964	0.246964	0.246964	0.246964	0.246964	0.246964	0.246964	0.246964	0.246964	0.246964	0.246964	0.246964	0.174089	0.174089	0.174089	5	5	4	5	5	5	5	5	5	5
Q04646	Fxyd2	Sodium/potassium-transporting ATPase subunit gamma	TM	7529820	5578820		12887300	9678200	19241300	16754000	13805900			11231400	9619000	23413400		28068400		19060200		0.228571	0.228571		0.228571	0.228571	0.228571	0.228571	0.228571			0.228571	0.228571	0.228571		0.228571		0.228571		1	1		1	1	1	1	1
P47911	Rpl6	60S ribosomal protein L6	Others	116852000	114624000	110434000	121764000	124800000	121686000	91569900	92716000	87143700	113504000	104919000	108396000	94881300	92383600	97575500	106778000	94815300	117439000	0.527027	0.513514	0.516892	0.486486	0.557432	0.530405	0.510135	0.530405	0.530405	0.537162	0.560811	0.540541	0.530405	0.506757	0.540541	0.550676	0.550676	0.52027	23	22	23	23	24	24	22	24	24	23
Q8BZW2	Sowahb	Ankyrin repeat domain-containing protein SOWAHB	Others	32800500	17904700	28271100	14435400	17988500	14832000		28110000	24282900	26899900	33557800	5048330	47365100	35082800		46126300	11232100	51607900	0.025	0.025	0.05	0.05	0.025	0.05		0.025	0.025	0.025	0.025	0.025	0.025	0.025		0.025	0.025	0.025	1	1	2	2	1	2		1	1	1
O70146	Tesk1	Dual specificity testis-specific protein kinase 1	Others	13865900	11679400	12133300	9747230	11026200	9158180	12367300	12341900	12401600	12520600	11833300	14149800	9940660	8721160	10874600	7574070	13687700	7785570	0.331738	0.242424	0.355662	0.258373	0.213716	0.247209	0.333333	0.244019	0.275917	0.240829	0.261563	0.259968	0.199362	0.202552	0.205742	0.129187	0.0972887	0.183413	14	13	16	13	10	12	14	13	14	11
Q9D1X9	Tmem50b	Transmembrane protein 50B	TM	35440500	36887200	36942100	25540900	27586900	26826100	43727300	39557500	40926300	31054900	29662500	30978200	25308500	31888000	21698700	12106300	9483640	10067400	0.196203	0.196203	0.196203	0.202532	0.202532	0.202532	0.196203	0.202532	0.202532	0.202532	0.202532	0.202532	0.202532	0.196203	0.202532	0.202532	0.202532	0.202532	4	4	4	5	4	5	4	4	5	5
Q9Z0N2	Eif2s3y	Eukaryotic translation initiation factor 2 subunit 3, Y-linked	Others	100931		122133	207716	118852	106151	92854.9	43543.1	107871	47277.1		95915.1	3015.2						0.0338983		0.0338983	0.0338983	0.0338983	0.0338983	0.0338983	0.0338983	0.0338983	0.0338983		0.0338983	0.0338983						1		1	1	1	1	1	1	1	1
Q9Z0N1	Eif2s3x	Eukaryotic translation initiation factor 2 subunit 3, X-linked	Others	27505000	29332400	27032600	32012600	30508700	35066600	23924200	26371700	26944600	24184300	28992200	24646600	21109700	22183500	21929800	15284000	14983800	15166300	0.334746	0.353814	0.341102	0.358051	0.391949	0.408898	0.338983	0.317797	0.338983	0.260593	0.29661	0.258475	0.315678	0.305085	0.324153	0.137712	0.144068	0.148305	12	13	13	13	15	15	12	12	12	9
Q9CWS0	Ddah1	N(G),N(G)-dimethylarginine dimethylaminohydrolase 1	Others	15529000	19237900	16903900	25479600	25456900	27958000	15593600	16691700	12725400	18623400	19836000	15149600	18249500	17878300	19004800	15299700	14516900	15287100	0.540351	0.582456	0.561404	0.610526	0.698246	0.698246	0.498246	0.449123	0.445614	0.596491	0.617544	0.554386	0.564912	0.473684	0.561404	0.540351	0.484211	0.536842	15	14	15	15	17	16	13	11	12	14
P63318	Prkcg	Protein kinase C gamma type	Others	44949700	43855500	40901900	57965000	57592300	58244500	87003900	89982100	88156500	102677000	102591000	104041000	21092300	20001500	21053100	20622500	22293600	22228400	0.667145	0.662841	0.66858	0.664275	0.664275	0.664275	0.66858	0.664275	0.66858	0.664275	0.664275	0.664275	0.649928	0.649928	0.61406	0.568149	0.560976	0.586801	47	45	47	48	46	48	48	48	48	47
Q6PD24	Ankrd13d	Ankyrin repeat domain-containing protein 13D	Others	6518680	5064900	6514670	8534860	7032730	5526830	5932200	5144590	6667490	8896480	7712680	7356260	6767940	8058490	4410830	3533710	2669850	959299	0.0859504	0.0991736	0.117355	0.0958678	0.117355	0.0958678	0.077686	0.0793388	0.0991736	0.0644628	0.0826446	0.0826446	0.0661157	0.0793388	0.0628099	0.0396694	0.0842975	0.0628099	4	5	6	5	6	5	4	4	5	3
Q9D8B6	Fam210b	Protein FAM210B, mitochondrial	TM	380398	321796	426825	72850.9		109515	731809	547019	810095	499112	574361	532345	89153.8	341800	66905.4	352072	422786	357602	0.0684211	0.0684211	0.0684211	0.0684211		0.0684211	0.2	0.2	0.136842	0.2	0.2	0.2	0.136842	0.136842	0.0684211	0.131579	0.131579	0.131579	1	1	1	1		1	3	3	2	3
Q6IRU2	Tpm4	Tropomyosin alpha-4 chain	Others	32110300	17317700	22652200	27125700	15800800	25565300	21389800	38698400	38238100	31204600	48604300	43055200	40878300	36725300	30795800	16753800	16060500	6811550	0.116935	0.0564516	0.116935	0.0887097	0.116935	0.221774	0.254032	0.0604839	0.0927419	0.0725806	0.0887097	0.0725806	0.189516	0.189516	0.165323	0.0685484	0.0846774	0.0322581	3	1	3	2	3	5	5	2	2	2
Q8BIQ5	Cstf2	Cleavage stimulation factor subunit 2	Others	16175000	37455600	12340300	34954100	39299000	50063800	35476600	57689800	42202400	47609300	40895700	9909530	18661800	21339800	48107100	43120500	27184500	50107400	0.0965517	0.0206897	0.0965517	0.0586207	0.0482759	0.0775862	0.0482759	0.0827586	0.0775862	0.0310345	0.0655172	0.0189655	0.0655172	0.0396552	0.0465517	0.0775862	0.0775862	0.0775862	4	1	4	3	3	3	3	4	3	2
E0CZ50	Ndrg4	Protein NDRG4 (Fragment)	Others	39737700	78103700	40457000	62722500	45050400	55646500	24627600	41731900	31883100	36449600	37950200	25504900	55182600	54539400	57388800	58928100		32164000	0.03125	0.03125	0.03125	0.03125	0.03125	0.03125	0.03125	0.03125	0.03125	0.03125	0.03125	0.03125	0.03125	0.03125	0.03125	0.03125		0.03125	1	1	1	1	1	1	1	1	1	1
Q6DVA0	Lemd2	LEM domain-containing protein 2	TM	78850500	85086800	87606800	76722200	67550000	69324200	89033300	87179600	85988500	90309600	82019600	89169600	84523500	69942900	82570100	92212000	87510700	98495800	0.450098	0.37182	0.436399	0.438356	0.379648	0.334638	0.377691	0.430528	0.424658	0.32681	0.438356	0.348337	0.383562	0.39726	0.391389	0.35225	0.365949	0.317025	20	19	18	19	18	17	19	20	20	18
Q8CGC6	Rbm28	RNA-binding protein 28	Others		11895200		4293990	6365080	9515860	9459240	5811410	9632760	7131350	1551900	9845630	4411240	3211700	4789660	2147240	4003410	2207020		0.016		0.0373333	0.0253333	0.0253333	0.0253333	0.0253333	0.0253333	0.0253333	0.016	0.00933333	0.0373333	0.0253333	0.0373333	0.0213333	0.00933333	0.00933333		1		3	2	2	2	2	2	2
Q64010	Crk	Adapter molecule crk	Others	294333000	199614000	208849000	260904000	254930000	213633000	155229000	335112000	221807000	272900000	268122000	268048000	195335000	251364000	180115000	239448000	158933000	159546000	0.223684	0.115132	0.138158	0.230263	0.256579	0.282895	0.243421	0.177632	0.282895	0.174342	0.253289	0.253289	0.105263	0.134868	0.128289	0.210526	0.276316	0.194079	7	3	4	7	7	8	7	5	8	5
Q920I9	Wdr7	WD repeat-containing protein 7	Others	52466700	50280200	52593400	64077100	63736900	61649400	61318800	56683100	58370900	54910500	52983900	53757100	33949700	35885900	32538000	23900000	26693400	28313200	0.472801	0.456682	0.475487	0.490262	0.481531	0.486232	0.505709	0.48086	0.503694	0.462055	0.458697	0.462055	0.406985	0.446608	0.437878	0.361316	0.364003	0.32505	55	52	55	60	58	59	59	57	60	56
H3BJS0	Mia2	Melanoma inhibitory activity protein 2	TM	43550400	40829400	42959100	33153800	33818000	32977200	38504200	39581200	38305100	39410600	45805000	42989400	36520500	36692800	34148100	40500200	37813800	36991400	0.575155	0.545342	0.56646	0.559006	0.570186	0.563975	0.542857	0.567702	0.53913	0.572671	0.551553	0.544099	0.575155	0.583851	0.570186	0.529193	0.583851	0.496894	50	48	49	46	50	51	50	50	49	49
Q3UFQ8	Carmil3	Capping protein, Arp2/3 and myosin-I linker protein 3	Others	55031000	55978000	44169000	59397400	46826400	32145200	51788700	50893600	46120200	52985300	44869100	64784600	35170500	45261500	43934400	28279200	34531900	27993900	0.0458182	0.0370909	0.0341818	0.0138182	0.0261818	0.0647273	0.072	0.0574545	0.0574545	0.0392727	0.0465455	0.0385455	0.0690909	0.0778182	0.0676364	0.0567273	0.0436364	0.0538182	5	4	4	2	3	7	7	6	6	4
Q3U487	Hectd3	E3 ubiquitin-protein ligase HECTD3	Others	170620000	166891000	119465000	149395000	132040000	72720300	175087000	150925000	165677000	155280000	159763000	136895000	155916000	138172000	111603000	123635000	109931000	227330000	0.0987224	0.0627178	0.101045	0.101045	0.105691	0.0859466	0.12079	0.110337	0.139373	0.12079	0.0929152	0.0545877	0.0987224	0.126597	0.0905923	0.106852	0.114983	0.0987224	5	4	7	6	7	5	7	7	8	8
Q64520	Guk1	Guanylate kinase	Others	14984500	14217500	19011200	25767900	20500900	22536700	20762100	20051800	22132000	25060200	23358600	15001300	17168600	24713100	30330300	34745700	31057800	24983700	0.171717	0.308081	0.40404	0.393939	0.459596	0.393939	0.464646	0.510101	0.510101	0.414141	0.590909	0.388889	0.217172	0.19697	0.388889	0.449495	0.292929	0.449495	2	4	4	5	5	5	5	6	6	5
Q9DA37	Samd8	Sphingomyelin synthase-related protein 1	TM	9446930	10229300	9983920	7659830	7130960	8191850	8417560	7563730	8298090	9324780	10367300	9561060	3664690	3078370	3026020	4943090	3498400	5539920	0.161088	0.146444	0.146444	0.161088	0.205021	0.205021	0.142259	0.205021	0.186192	0.161088	0.161088	0.161088	0.182008	0.123431	0.138075	0.135983	0.100418	0.205021	9	8	8	9	10	10	8	10	9	9
Q64433	Hspe1	10 kDa heat shock protein, mitochondrial	Others	15081500	15520000	16345900	14662500	14167900	13423000	18949600	20078300	16731000	21232100	21765300	21305400	24557700	23469000	24013100	29074300	28015700	31839000	0.676471	0.676471	0.676471	0.676471	0.676471	0.676471	0.676471	0.676471	0.676471	0.676471	0.676471	0.676471	0.676471	0.676471	0.676471	0.735294	0.735294	0.735294	8	8	8	8	8	8	8	8	8	8
Q91VR8	Brk1	Protein BRICK1	Others	10861200	10956100	8467250	12443700	13267700	12825000	12268900	12497800	13563000	10664900	11546300	11953300	7991840	7340390	8922650	3445900	2061740	3211180	0.56	0.68	0.68	0.68	0.68	0.68	0.68	0.68	0.68	0.68	0.68	0.68	0.68	0.573333	0.573333	0.56	0.293333	0.506667	6	7	7	8	7	7	7	8	7	8
P56395	Cyb5a	Cytochrome b5	TM	64473900	64212100	66394300	47798700	46396300	48402400	52904700	53686600	54032500	41641100	39738000	45739500	48377800	46254100	49095500	36212300	30542100	35184600	0.574627	0.574627	0.574627	0.544776	0.574627	0.574627	0.544776	0.574627	0.574627	0.574627	0.574627	0.544776	0.574627	0.544776	0.574627	0.574627	0.574627	0.574627	7	7	7	7	8	8	6	7	7	8
Q99JY9	Actr3	Actin-related protein 3	Others	118952000	110762000	113911000	145727000	147728000	149432000	199264000	194650000	187134000	151668000	140362000	162105000	124846000	108958000	113533000	60477000	66252000	63402200	0.681818	0.686603	0.626794	0.681818	0.686603	0.679426	0.679426	0.684211	0.684211	0.631579	0.686603	0.631579	0.665072	0.629187	0.686603	0.638756	0.564593	0.538278	23	24	22	23	24	22	22	23	24	24
Q8R0G7	Spns1	Protein spinster homolog 1	TM	35144400	33464000	33863700	13773400	16836400	18308400	36240100	34675500	35747800	29311400	27813500	30559700	25606300	27846900	23559300	24845200	19166900	15911200	0.274621	0.265152	0.244318	0.280303	0.276515	0.289773	0.278409	0.278409	0.280303	0.238636	0.204545	0.280303	0.19697	0.193182	0.25947	0.208333	0.208333	0.229167	9	8	7	10	9	11	10	10	10	10
B9EJI9	Tmem229a	Transmembrane protein 229A	TM	14157100	13569200	13630100	9404560	9626660	9271860	15244100	13980200	14998900	13915700	13192500	13642900	19302900	20858500	20984000	18301700	16925500	19381600	0.237197	0.291105	0.237197	0.212938	0.237197	0.212938	0.212938	0.266846	0.266846	0.212938	0.237197	0.237197	0.183288	0.212938	0.183288	0.207547	0.261456	0.207547	9	10	9	8	9	8	8	9	9	8
Q8VE09	Ttc39c	Tetratricopeptide repeat protein 39C	Others	114959000	88479800	60440500	39748200	51863200	55956200	111696000	76096400	110834000	70824300	72283600	89724700	38388700	52743800	47502300	41474300	59046700	96068800	0.118966	0.143103	0.12931	0.158621	0.0982759	0.158621	0.103448	0.0793103	0.124138	0.0982759	0.124138	0.124138	0.0741379	0.0982759	0.112069	0.0293103	0.0741379	0.0896552	6	7	6	7	5	7	6	5	7	5
Q641P0	Actr3b	Actin-related protein 3B	Others	40470400	47476500	42038000	43941200	53401300	53557400	61243300	55859900	57104900	45738900	40824000	49180800	27177100	22394700	20742600	13082600	7088300	12758100	0.488038	0.464115	0.511962	0.423445	0.488038	0.511962	0.514354	0.502392	0.514354	0.504785	0.404306	0.504785	0.334928	0.320574	0.23445	0.186603	0.131579	0.177033	16	15	16	14	16	16	17	15	17	16
P12660	Pcp2	Purkinje cell protein 2	Others			4098420	1143430	1277370	151518	1224120		245917	188491	82325			3285520							0.166667	0.166667	0.166667	0.166667	0.166667		0.166667	0.166667	0.166667			0.166667							1	1	1	1	1		1	1
Q9ER72	Cars1	Cysteine--tRNA ligase, cytoplasmic	Others	18270000	18225800	14405500	34233200	23865300	22816900	17808600	12770400	20388900	21767900	19410200	20541300	21113800	18142700	21967100	15890400	15518500	10883000	0.133574	0.128761	0.182912	0.120337	0.131167	0.149218	0.0998797	0.0986763	0.111913	0.0890493	0.11071	0.087846	0.12154	0.0998797	0.145608	0.131167	0.12154	0.12515	8	8	12	8	9	10	6	6	8	7
G5E8R0	Tpm1	Tropomyosin alpha-1 chain	Others	12985500	12579500	13407800	18325600	16472100	15030000	11524500	12930100	11321400	14589600	14228000	13793800	14827600	14784900	18371900	10420500	12017300	12707400	0.359184	0.293878	0.277551	0.297959	0.302041	0.363265	0.281633	0.363265	0.330612	0.363265	0.359184	0.363265	0.24898	0.244898	0.2	0.363265	0.363265	0.289796	9	8	7	10	9	11	8	11	9	10
Q8VED9	Lgalsl	Galectin-related protein	Others	3362550	3000110	3575140	3730120	4314730	4217990	3388630	3719250	3105420	2657330	2600630	2211160	1668880	1027170	820426	5155980	3409340	2252190	0.267442	0.319767	0.395349	0.377907	0.325581	0.453488	0.447674	0.453488	0.447674	0.325581	0.377907	0.505814	0.313953	0.133721	0.133721	0.261628	0.44186	0.203488	4	5	5	6	5	6	6	6	6	5
P60605	Ube2g2	Ubiquitin-conjugating enzyme E2 G2	Others	4783940	4863450	5686800	4905420	4498350	5172780	6383020	7048210	6833470	7419490	6991730	6382720	6308080	4124490	5095770	5448940	5354270	5482340	0.515152	0.472727	0.472727	0.515152	0.515152	0.515152	0.515152	0.515152	0.515152	0.515152	0.515152	0.515152	0.515152	0.515152	0.515152	0.515152	0.515152	0.515152	6	5	5	6	6	6	6	6	6	6
Q9D287	Bcas2	Pre-mRNA-splicing factor SPF27	Others	42190500	70892800	58810400	43199800	48054200	40368200	38214700	44359700	40089700	50712000	50322200	77517000	98952500	41087000	68808800	79440700	113178000	70088700	0.342222	0.226667	0.342222	0.284444	0.284444	0.284444	0.284444	0.284444	0.284444	0.284444	0.284444	0.284444	0.182222	0.182222	0.182222	0.182222	0.182222	0.0577778	4	2	4	3	3	3	3	3	3	3
D3Z6I8	Tpm3	Tropomyosin alpha-3 chain	Others	15752000	15927500	14401100	16028900	15226300	16700200	17076100	14685800	11404500	15899400	17603100	16994100	13104900	11479100	11602600	10831400	13899600	15975100	0.502024	0.48583	0.48583	0.615385	0.615385	0.623482	0.558704	0.603239	0.603239	0.615385	0.623482	0.623482	0.550607	0.441296	0.57085	0.534413	0.506073	0.489879	19	18	18	22	21	23	17	20	20	20
Q62077	Plcg1	1-phosphatidylinositol 4,5-bisphosphate phosphodiesterase gamma-1	Others	47751400	53593300	51105500	39896100	43822800	54616900	43552300	50257000	44137600	49464600	47775600	51336100	48108200	37526400	40553900	43134100	33298000	47909000	0.124424	0.119048	0.133641	0.142857	0.16129	0.145929	0.133641	0.132104	0.152074	0.0791091	0.131336	0.132873	0.109831	0.108295	0.12212	0.109831	0.0798771	0.0990783	12	11	13	13	14	14	13	12	15	7
Q4VBD2	Tapt1	Transmembrane anterior posterior transformation protein 1	TM	29350400	28425400	28773700	21272600	21584800	22031900	27557100	26388300	25724000	23537500	22216200	22060300	21794100	22726100	20846900	19289300	19234500	19000800	0.397163	0.423759	0.402482	0.423759	0.398936	0.411348	0.398936	0.416667	0.429078	0.404255	0.430851	0.432624	0.432624	0.432624	0.374113	0.338652	0.37234	0.317376	19	20	21	20	19	22	19	21	22	20
E9QN99	Abhd14b	Protein ABHD14B	Others	880678	905562	1049920	2789390	1916700	1912380	643513	1050490	1261870	1541870	1062580	1044570	1459690	2174820	1186440	2637400	3044120	1866320	0.204762	0.1	0.1	0.3	0.257143	0.204762	0.204762	0.204762	0.204762	0.247619	0.204762	0.3	0.257143	0.3	0.257143	0.247619	0.247619	0.247619	3	2	2	5	4	3	3	3	3	4
O08663	Metap2	Methionine aminopeptidase 2	Others	65180400	65229600	81137600	66964400	80183200	96342900	74614600	84720200	79473100	82646800	84969800	89462400	107068000	61170300	97509400	120149000	115241000	83655800	0.309623	0.246862	0.228033	0.284519	0.228033	0.225941	0.223849	0.334728	0.190377	0.292887	0.276151	0.167364	0.169456	0.246862	0.251046	0.213389	0.236402	0.248954	12	10	9	12	9	9	10	11	8	11
Q99PV0	Prpf8	Pre-mRNA-processing-splicing factor 8	Others	83038900	78455900	84791600	108418000	110247000	115103000	57343400	63828400	68289000	80385200	97199300	78934900	77418000	107051000	104115000	65761700	83352700	51578100	0.121627	0.119486	0.10621	0.147752	0.1606	0.175161	0.088651	0.0959315	0.0813704	0.105782	0.110921	0.103212	0.0933619	0.133619	0.110921	0.0873662	0.0620985	0.0449679	26	28	23	30	33	33	18	19	17	22
Q5F285	Tmem256	Transmembrane protein 256	TM	8841210	9101830	10196100	4301530	4792430	4342600	9607670	11298300	10657700	9145410	8854350	8793360	7823550	8005310	8232480	12121800	10906300	13236700	0.460177	0.460177	0.460177	0.318584	0.318584	0.318584	0.460177	0.460177	0.460177	0.318584	0.318584	0.318584	0.318584	0.318584	0.318584	0.318584	0.318584	0.318584	3	3	3	2	2	3	3	4	3	3
Q9QXS6	Dbn1	Drebrin	Others	37154200	36431900	34412900	38475700	31951500	35264200	50014200	53849900	48071900	29633900	35802100	33204700	27809400	27756700	26101500	17181000	11481500	9963610	0.308782	0.324363	0.331445	0.320113	0.315864	0.296034	0.348442	0.328612	0.339943	0.243626	0.296034	0.239377	0.349858	0.315864	0.342776	0.199717	0.134561	0.195467	19	21	22	23	22	20	24	22	23	15
P62962	Pfn1	Profilin-1	Others	48521100	49684400	51766000	73879100	75741700	75860900	74329400	79312200	73448200	86259700	80783500	82881900	40141800	43208000	37141700	38133300	39546800	31766600	0.778571	0.678571	0.678571	0.778571	0.778571	0.778571	0.778571	0.778571	0.778571	0.792857	0.792857	0.792857	0.685714	0.678571	0.692857	0.535714	0.614286	0.542857	9	8	7	8	9	8	10	10	9	10
Q80TA1	Selenoi	Ethanolaminephosphotransferase 1	TM	17042800	20611700	22138700	57315000	46903000	61447300	37619800	72226200	69594800	101404000	71914300	103374000	84077600	52565900	90911500	130938000	111663000	154153000	0.0703518	0.128141	0.0703518	0.0703518	0.128141	0.0703518	0.0703518	0.0703518	0.0703518	0.0703518	0.0703518	0.0703518	0.128141	0.128141	0.128141	0.128141	0.128141	0.0703518	3	4	3	3	4	3	3	3	3	3
S4R2K9	Ank3	Ankyrin-3 (Fragment)	Others	50241800	52314200	51626100	61779200	64492100	63822300	32801600	37843600	35881500	40114400	40540700	40645600	55583400	55212000	59087900	30686700	30606300	26634200	0.237223	0.203661	0.2418	0.236461	0.243707	0.263921	0.212815	0.211289	0.202899	0.226926	0.22807	0.204805	0.224256	0.238749	0.218535	0.197941	0.204424	0.176583	46	38	45	44	46	51	41	43	38	44
Q8R527	Rhoq	Rho-related GTP-binding protein RhoQ	Others	1122290	1179960	869496	1316300	1261980	1319490	754808	877510	851984	1458470	1238560	1640010	3184200	3650460	4003780	4061960	3942510	2916800	0.15122	0.15122	0.117073	0.2	0.15122	0.117073	0.15122	0.15122	0.15122	0.15122	0.2	0.0682927	0.278049	0.195122	0.195122	0.117073	0.117073	0.2	2	2	2	3	2	2	2	2	2	2
Q9Z0P5	Twf2	Twinfilin-2	Others	2750420	4103070	4043830	4053230	3126390	3364610	4050540	2607050	4452360	2252240	2627060	2603220	886665	1217500	2751220	2264160	2177150	8796500	0.280802	0.252149	0.286533	0.309456	0.315186	0.30659	0.30659	0.277937	0.243553	0.309456	0.286533	0.286533	0.100287	0.0830946	0.0458453	0.114613	0.100287	0.0515759	7	7	6	8	8	8	8	7	7	8
Q9JIP4	Panx1	Pannexin-1	TM	15637700	14889500	15717900	16089300	14359400	12996500	14857700	17625200	17258200	22592600	21119100	18412600	26416300	24565900	25460500	15305300	16228900	21313800	0.276995	0.220657	0.248826	0.213615	0.211268	0.213615	0.206573	0.213615	0.251174	0.241784	0.213615	0.213615	0.244131	0.220657	0.220657	0.260563	0.260563	0.164319	10	7	7	6	6	6	7	7	8	7
P70280	Vamp7	Vesicle-associated membrane protein 7	TM	14419500	13083200	12988100	12652300	12032200	12500800	22402800	24606900	24332900	21252000	21823000	21301900	14888200	14000800	15235800	17312300	16675300	17560800	0.618182	0.618182	0.618182	0.65	0.631818	0.65	0.65	0.65	0.65	0.65	0.618182	0.65	0.663636	0.672727	0.663636	0.659091	0.686364	0.686364	13	13	13	14	14	14	14	14	14	14
Q8CI94	Pygb	Glycogen phosphorylase, brain form	Others	50841000	51012400	50701700	68792100	69598700	71205100	70211500	73312400	73037500	69062900	70049600	72193800	67726500	68541800	73319000	59510200	58507000	55856300	0.607355	0.626335	0.642942	0.666667	0.679715	0.663108	0.663108	0.667853	0.645314	0.68446	0.705813	0.659549	0.663108	0.618031	0.666667	0.652432	0.679715	0.628707	51	52	51	61	57	59	55	58	57	57
Q91UZ1	Plcb4	1-phosphatidylinositol 4,5-bisphosphate phosphodiesterase	Others	99150000	90248300	98682500	135873000	129992000	116913000	80374800	94480100	92190000	86808000	99781800	80326700	160467000	172652000	178615000	137763000	178974000	159896000	0.237447	0.253617	0.233191	0.286809	0.258723	0.253617	0.182979	0.161702	0.172766	0.204255	0.170213	0.159149	0.33617	0.314043	0.297021	0.319149	0.306383	0.225532	23	24	23	27	25	25	19	17	17	17
Q9QY76	Vapb	Vesicle-associated membrane protein-associated protein B	TM	131611000	138876000	142014000	125737000	122268000	127095000	142972000	147839000	144548000	151084000	159371000	148844000	153848000	149886000	155148000	147658000	131987000	149521000	0.662551	0.662551	0.662551	0.662551	0.662551	0.662551	0.662551	0.662551	0.662551	0.662551	0.662551	0.662551	0.670782	0.662551	0.670782	0.650206	0.670782	0.646091	22	22	22	23	21	22	23	21	22	22
A0A0R4J2B2	Kctd12	BTB/POZ domain-containing protein KCTD12	Others	43289900	36993300	42723600	46775000	45284600	45265600	116130000	113997000	117596000	98889200	107043000	108204000	59275500	60252300	57222700	38648800	37968400	33742300	0.406728	0.489297	0.406728	0.51682	0.51682	0.513761	0.544343	0.544343	0.541284	0.547401	0.544343	0.547401	0.544343	0.541284	0.544343	0.486239	0.425076	0.366972	14	15	14	15	15	14	17	17	16	18
Q3SXD3	Hddc2	5'-deoxynucleotidase HDDC2	Others	11109000	11599800	11405200	15361500	12163000	11866200	18274900	27739200	23436700	11410200	14369400	11878000	24627400	14080000	21076100	13239100	13856300	10226900	0.321608	0.256281	0.326633	0.266332	0.271357	0.266332	0.396985	0.311558	0.396985	0.271357	0.18593	0.201005	0.211055	0.326633	0.396985	0.155779	0.326633	0.256281	4	3	5	3	4	3	6	5	6	3
Q3THK7	Gmps	GMP synthase [glutamine-hydrolyzing]	Others	40447100	36714600	32159000	38706800	38942500	38100400	28369000	33783900	33850700	33048300	29491700	32782300	43089200	39345600	42731800	44313800	45126400	43790400	0.379509	0.321789	0.339105	0.337662	0.334776	0.408369	0.337662	0.414141	0.321789	0.329004	0.343434	0.334776	0.434343	0.333333	0.382395	0.356421	0.336219	0.337662	17	15	16	16	15	20	16	21	16	16
P62196	Psmc5	26S proteasome regulatory subunit 8	Others	42839100	44129600	45739200	61594700	57975100	59370000	39153500	41370600	40591700	45075200	45700300	50674100	40281000	29682600	33537800	36081300	34257200	28586300	0.610837	0.566502	0.618227	0.655172	0.640394	0.623153	0.640394	0.571429	0.600985	0.642857	0.637931	0.657635	0.519704	0.509852	0.475369	0.470443	0.502463	0.490148	20	18	19	23	22	21	22	18	20	23
Q9CPZ8	Cmc1	COX assembly mitochondrial protein homolog	Others	526443	259936		418716	533052	440163		294590		479546	552753	614541	415132	353192	160400	550200	1055730	604196	0.0943396	0.0943396		0.0943396	0.0943396	0.0943396		0.0943396		0.0943396	0.0943396	0.0943396	0.0943396	0.0943396	0.0943396	0.0943396	0.0943396	0.0943396	1	1		1	1	1		1		1
Q80YA9	Cnksr2	Connector enhancer of kinase suppressor of ras 2	Others	62721000	69375200	65650900	77688700	77716700	81163000	82793900	84970100	78268500	100619000	100305000	101614000	17043200	24405000	16591100	23353100	33353000	32765900	0.400194	0.430233	0.406977	0.424419	0.416667	0.424419	0.452519	0.426357	0.474806	0.462209	0.424419	0.452519	0.225775	0.193798	0.24031	0.155039	0.195736	0.133721	35	34	36	38	36	37	38	34	38	39
Q9ESF1	Otof	Otoferlin	TM	72091700	65003500	60092100	54608100	61536700	47524600	33876200	31078800	34390900	27920200	21726400	29483000	91090700	109336000	73934400	78990900	92233100	92372600	0.0706059	0.0836254	0.0971457	0.106159	0.0996495	0.0841262	0.0706059	0.0580871	0.0580871	0.0706059	0.0530796	0.0806209	0.117677	0.121683	0.116675	0.101152	0.0751127	0.0585879	11	14	14	14	15	13	10	9	9	11
Q9JL62	Gltp	Glycolipid transfer protein	Others	61094900	60147400	59880700	95928000	102092000	101851000	80129800	77878600	63112300	119148000	113649000	104962000	39997600	47746800	37261900	61817400	53773100	46146800	0.440191	0.478469	0.521531	0.593301	0.550239	0.483254	0.593301	0.550239	0.483254	0.440191	0.354067	0.397129	0.349282	0.401914	0.358852	0.483254	0.449761	0.392344	10	10	11	13	12	11	13	12	11	9
Q8BSI6	R3hcc1	R3H and coiled-coil domain-containing protein 1	Others	32790200	30963800	47904400	30334400	28466900	31914600	14539900	27506700	25947300	28425300	28827900	27613100	25867200	27494000	33609500	21703900	15836500	25991600	0.0881148	0.112705	0.0409836	0.0881148	0.0881148	0.0881148	0.0881148	0.0881148	0.0881148	0.0881148	0.0881148	0.0881148	0.0881148	0.0881148	0.0881148	0.112705	0.0471311	0.0471311	2	3	1	2	2	2	2	2	2	2
Q9D1P4	Chordc1	Cysteine and histidine-rich domain-containing protein 1	Others	62453400	54680300	64702200	70971600	97936600	116642000	75212600	101235000	101758000	62314700	88527600	119574000	105305000	77992300	115809000	178415000	200866000	51650700	0.135952	0.205438	0.108761	0.205438	0.108761	0.202417	0.1571	0.18429	0.138973	0.205438	0.108761	0.108761	0.160121	0.1571	0.114804	0.114804	0.114804	0.114804	3	5	3	6	3	5	4	5	4	6
Q8C181	Mbnl2	Muscleblind-like protein 2	Others	166899000	118526000	216288000	254006000			92688900		176509000		45340000					266767000	342165000		0.0214477	0.0214477	0.0214477	0.0214477			0.0214477		0.0214477		0.0214477					0.0214477	0.0214477		1	1	1	1			1		1
A0A1L1SRX2	Ampd3	AMP deaminase	Others	37003400	38718500	39443800	32723100	37496600	41950600	37467300	38029300	28213500	23164000	30021400	29435000	78398600	68439800	68541800	35029100	21256200	28601400	0.172903	0.19871	0.167742	0.166452	0.144516	0.194839	0.11871	0.167742	0.104516	0.143226	0.16129	0.15871	0.141935	0.134194	0.15871	0.0825806	0.126452	0.166452	10	11	11	10	9	10	7	10	7	8
Q3TUH1	Tamm41	Phosphatidate cytidylyltransferase, mitochondrial	Others	62340000	60338400	55251200	44178500	37882400	48475200	47770000	40938300	43440200	55964900	52487500	59554200	56884500	63000400	34550500	44192000	57986500	33647900	0.299703	0.436202	0.335312	0.252226	0.335312	0.252226	0.207715	0.252226	0.335312	0.252226	0.219585	0.275964	0.267062	0.436202	0.267062	0.169139	0.27003	0.225519	8	11	10	8	9	7	7	8	10	8
Q9D9I4	Tbc1d20	TBC1 domain family member 20	TM	42214700	34885400	35455300	20984700	27310400	20951500	38956100	38379300	36403100	28298400	32517200	34435500	23887300	29263200	25314800	21325500	16826500	21576100	0.348259	0.298507	0.328358	0.348259	0.300995	0.345771	0.368159	0.345771	0.345771	0.345771	0.345771	0.345771	0.243781	0.345771	0.283582	0.31592	0.278607	0.293532	12	10	11	13	11	13	13	12	13	13
P50518	Atp6v1e1	V-type proton ATPase subunit E 1	Others	73852900	74018400	78487400	71260700	72746100	70133100	100455000	97075800	94936400	38855200	40085100	38302100	53778000	59907900	59607500	19939000	20124000	16644200	0.50885	0.50885	0.50885	0.517699	0.49115	0.517699	0.5	0.517699	0.49115	0.49115	0.50885	0.49115	0.517699	0.50885	0.5	0.380531	0.442478	0.411504	17	17	17	18	15	18	17	19	16	16
Q9QYB1	Clic4	Chloride intracellular channel protein 4	TM	62730600	64299500	67284500	135640000	132958000	148243000	76549200	88225200	86327800	151649000	144539000	152121000	63823000	50704900	70118600	77883800	76939900	85957100	0.640316	0.577075	0.577075	0.644269	0.644269	0.644269	0.644269	0.644269	0.640316	0.644269	0.640316	0.640316	0.581028	0.434783	0.581028	0.620553	0.620553	0.620553	13	11	12	13	14	13	14	14	14	12
Q9WUE3	Cyb561d2	Transmembrane reductase CYB561D2	TM	1435480	1325720	1598180	1762090	1401440	1480440	2073240	2090990	2000980	2449940	2004050	2434780	2052200	1769610	2144870	1988370	2363990	2547060	0.0540541	0.0540541	0.0540541	0.0540541	0.0540541	0.0540541	0.0540541	0.0540541	0.0540541	0.0540541	0.0540541	0.0540541	0.0540541	0.0540541	0.0540541	0.0540541	0.0540541	0.0540541	1	1	1	1	1	1	1	1	1	1
A0A0N4SW73	Rab11fip5	Rab11 family-interacting protein 5	Others	44194000	45092400	45270200	36826100	36966300	36743100	33510700	34173600	32324100	28876900	27647300	28386100	32284800	32728200	31389100	25350700	26906500	21925000	0.597876	0.585736	0.572079	0.603187	0.595599	0.603187	0.58953	0.593323	0.582701	0.605463	0.595599	0.578149	0.562974	0.572079	0.564492	0.576631	0.532625	0.513657	60	58	59	61	57	60	59	61	60	57
Q8BVI5	Stx16	Syntaxin-16	TM	46744300	44290400	43444600	41604100	37108600	39090900	49840400	58803400	52349100	53896500	52505600	51298300	43208700	39755900	46672400	40030600	37701600	34877200	0.54908	0.54908	0.54908	0.54908	0.54908	0.54908	0.54908	0.54908	0.54908	0.54908	0.54908	0.54908	0.54908	0.54908	0.54908	0.54908	0.54908	0.54908	18	18	18	17	18	17	18	18	18	18
A0A1L1STE4	Ilf3	Interleukin enhancer-binding factor 3	Others	3697600	3683040	3616280	6738790	7286540	7119900	2229870	2323390	2250780	2252600	2507360	2106200	5897180	6366150	6156860	1400490	1203990	1336550	0.223568	0.236784	0.203744	0.241189	0.25	0.251101	0.19163	0.201542	0.199339	0.223568	0.128855	0.178414	0.214758	0.244493	0.244493	0.0881057	0.113436	0.127753	15	16	14	17	17	18	14	14	14	15
P97801	Smn1	Survival motor neuron protein	Others	3608480	5774450	1416990	909360	7951860	3759380	7322620	2241760	2783380	3573380	2067900	4163100	2495570	808303	1552580		4012660		0.0625	0.0625	0.0625	0.0625	0.0625	0.0625	0.0625	0.0625	0.0625	0.0625	0.0625	0.0625	0.0625	0.0625	0.0625		0.0625		1	1	1	1	1	1	1	1	1	1
Q8VEK0	Tmem30a	Cell cycle control protein 50A	TM	159983000	174286000	163347000	119628000	123123000	125515000	246891000	266905000	253291000	213344000	221618000	215812000	194339000	191521000	191468000	174599000	137009000	162082000	0.395604	0.395604	0.412088	0.412088	0.412088	0.412088	0.431319	0.42033	0.431319	0.42033	0.412088	0.42033	0.42033	0.431319	0.42033	0.42033	0.42033	0.42033	21	21	22	23	23	23	24	24	24	24
Q7TSE6	Stk38l	Serine/threonine-protein kinase 38-like	Others	11993300	10493100	13132500	11886400	12823800	13659900	13570300	7507720	7907020	10663400	14145300	9173710	27366000	16795000	10458800	13090200	28767700	12210700	0.12931	0.150862	0.12931	0.133621	0.200431	0.150862	0.12931	0.150862	0.168103	0.161638	0.19181	0.0840517	0.0991379	0.168103	0.0883621	0.101293	0.122845	0.101293	5	6	5	4	7	4	4	5	5	5
Q9DBZ5	Eif3k	Eukaryotic translation initiation factor 3 subunit K	Others	3572630	5026120	5553450	7653920	10744900	13165800	12212400	9032940	9241920	8837280	6720260	9521040	4009910	7184600	5733630	11156800	12261000	8316360	0.0733945	0.197248	0.137615	0.284404	0.247706	0.188073	0.0688073	0.0733945	0.197248	0.197248	0.215596	0.247706	0.151376	0.279817	0.146789	0.146789	0.146789	0.169725	2	3	3	6	4	4	1	2	3	3
Q62205	Scn9a	Sodium channel protein type 9 subunit alpha	TM	692537000	797783000	668156000	765901000	782207000	783703000	681327000	722176000	622050000	988790000	996958000	893874000	1168780000	1191940000	1158020000	1366480000	1105500000	1279910000	0.0292339	0.0287298	0.0559476	0.0352823	0.0504032	0.0569556	0.046371	0.0534274	0.0418347	0.0504032	0.0428427	0.0418347	0.117944	0.0917339	0.0952621	0.09375	0.0861895	0.0861895	6	5	10	6	9	9	8	8	7	10
G3X932	Arhgap39	Rho GTPase-activating protein 39	Others	74829400	71053900	72223400	100061000	96653800	96860900	119733000	126254000	112090000	166880000	162075000	148617000	20735300	21744500	26863500	34691200	37111700	27682500	0.488729	0.490532	0.487827	0.499549	0.492335	0.492335	0.499549	0.508566	0.51578	0.546438	0.511271	0.545537	0.206492	0.202885	0.196573	0.218215	0.202885	0.179441	41	38	42	42	41	40	43	43	44	46
Q9WVD4	Clcn5	H(+)/Cl(-) exchange transporter 5	TM	180085000	176457000	159481000	125789000	147314000	125799000	126226000	197649000	162868000	146426000	142819000	166287000	326132000	311506000	342008000	307418000	346300000	327613000	0.178922	0.136029	0.161765	0.121324	0.153186	0.136029	0.147059	0.175245	0.161765	0.180147	0.180147	0.197304	0.210784	0.210784	0.192402	0.14951	0.21201	0.155637	12	10	11	10	11	10	11	12	11	12
Q6ZPU9	Kifbp	KIF-binding protein	Others	11883400	14923600	26345000	18547900	21779500	15891600	14523100	15699500	11996600	17291200	30112500	25288400	19581500	12844700	14454000	13013100	21006800	14443500	0.170178	0.168558	0.181524	0.23825	0.256078	0.244733	0.155592	0.188006	0.126418	0.171799	0.220421	0.210697	0.17342	0.162075	0.19611	0.116694	0.165316	0.145867	8	8	8	10	11	11	7	8	6	7
Q8R1G2	Cmbl	Carboxymethylenebutenolidase homolog	Others	21295900	17906900	24826700	31685300	34443300	27751300	16250100	10810100	11299700	13384100	8313290	31523400	29169600	20214900	21447300	37472500	57166700	33664100	0.195918	0.167347	0.195918	0.142857	0.167347	0.110204	0.228571	0.195918	0.167347	0.138776	0.167347	0.195918	0.142857	0.228571	0.17551	0.167347	0.2	0.106122	4	3	4	3	3	2	5	4	3	3
P16283	Slc4a3	Anion exchange protein 3	TM	88539000	89750100	87791800	62282400	62252300	62639300	93616300	94844000	91941200	74021800	73598200	75566200	130300000	121043000	121308000	110597000	103982000	100232000	0.374898	0.374898	0.374898	0.384678	0.384678	0.370008	0.367563	0.363488	0.378158	0.385493	0.385493	0.383048	0.400163	0.401793	0.398533	0.363488	0.374083	0.356968	37	37	37	39	38	37	36	36	38	39
P61087	Ube2k	Ubiquitin-conjugating enzyme E2 K	Others	12695900	9848310	14145500	10672500	9964150	10633400	15010800	10089400	10105200	10706000	11065300	12145800	12643700	10457700	15382100	15867500	20468500	16904500	0.28	0.385	0.33	0.285	0.385	0.385	0.23	0.335	0.285	0.385	0.285	0.295	0.335	0.275	0.22	0.225	0.31	0.335	6	7	7	6	7	8	5	7	6	8
Q8BH31	Mfsd8	Major facilitator superfamily domain-containing protein 8	TM	1950620	2109830	1867990	1228690	1301730	1326780	2068020	1899110	1754560	2019220	2004800	1572110	1516430	892310	648530	1140670	1164040	875629	0.181118	0.181118	0.181118	0.16763	0.152216	0.16763	0.181118	0.157996	0.181118	0.152216	0.165703	0.152216	0.0789981	0.115607	0.0231214	0.105973	0.119461	0.105973	8	7	7	7	5	6	8	7	8	6
Q8VHM5	Hnrnpr	Heterogeneous nuclear ribonucleoprotein R	Others	18436000	17253600	12759900	32765300	31141400	32364100	11231300	13961500	12883900	11590500	10842800	13772600	25334500	22872800	26455500	12106600	11545300	13535200	0.148734	0.148734	0.175633	0.254747	0.254747	0.254747	0.193038	0.262658	0.22943	0.150316	0.205696	0.148734	0.261076	0.289557	0.280063	0.14557	0.132911	0.139241	9	9	9	17	17	17	10	15	12	9
Q9QYJ0	Dnaja2	DnaJ homolog subfamily A member 2	Others	78869400	72476200	72559600	79914400	84640300	85490400	64185100	68289400	67994400	40529500	52451600	44309500	53449500	57927000	50811400	19113900	16234400	15214100	0.533981	0.463592	0.533981	0.533981	0.533981	0.533981	0.458738	0.529126	0.458738	0.533981	0.497573	0.497573	0.533981	0.461165	0.531553	0.453883	0.366505	0.417476	20	18	18	21	20	20	17	19	18	21
P56528	Cd38	ADP-ribosyl cyclase/cyclic ADP-ribose hydrolase 1	TM	11575000	10529300	11337900	9887630	9015180	10200900	33530700	35217700	32949900	40487800	38210400	38613100	102482000	101403000	106709000	97960700	94583200	93043300	0.407895	0.404605	0.411184	0.322368	0.325658	0.325658	0.411184	0.411184	0.411184	0.411184	0.411184	0.411184	0.411184	0.404605	0.411184	0.411184	0.411184	0.407895	10	12	13	10	10	11	12	13	12	12
Q9CQ56	Use1	Vesicle transport protein USE1	TM	58861800	61162100	58532000	51670600	51542400	53092500	63627100	66254900	66486200	72653300	77629600	73635500	75533700	70629700	75149600	72801100	73244900	70186900	0.514815	0.511111	0.537037	0.514815	0.540741	0.540741	0.514815	0.540741	0.537037	0.5	0.540741	0.540741	0.540741	0.540741	0.540741	0.566667	0.533333	0.485185	16	15	16	15	16	17	15	15	15	15
A2ASI5	Scn3a	Sodium channel protein type 3 subunit alpha	TM	15393600	19065400	21340200	16571500	19924500	18914800	27800600	33932900	28223700	37834200	36313600	40495900	63864800	61612200	61608800	55866700	70263400	80204500	0.0642013	0.0770416	0.0806369	0.0657422	0.0570108	0.0503338	0.113508	0.119671	0.0888546	0.0755008	0.0929635	0.088341	0.116076	0.10529	0.11813	0.0914227	0.0801233	0.0744735	9	9	9	8	8	7	16	17	11	12
A2AEW8	Gripap1	GRIP1-associated protein 1	Others	24968900	23251700	19334100	21388700	24363100	27107100	20354700	20432000	25413500	21523900	26206100	24362800	21097400	20713600	33027500	19287500	21391700	21217500	0.241338	0.289128	0.197133	0.223417	0.287933	0.309438	0.255675	0.271207	0.20908	0.243728	0.242533	0.217443	0.259259	0.224612	0.205496	0.261649	0.299881	0.160096	16	21	14	15	19	22	16	16	15	17
A0A286YCX6	Trappc8	Trafficking protein particle complex 8	Others	180983000	192292000	213747000	168121000	206266000	168249000	158119000	159908000	167063000	164605000	193698000	174286000	219409000	204023000	174600000	153291000	168762000	123763000	0.254001	0.22199	0.269311	0.281141	0.240084	0.268615	0.204593	0.256785	0.176061	0.227557	0.204593	0.185804	0.168406	0.183716	0.151009	0.173974	0.179541	0.137787	27	27	29	31	27	31	26	30	23	28
Q8CAK3	Shfl	Shiftless antiviral inhibitor of ribosomal frameshifting protein homolog	Others	15231400	10758000	12560500	12959100	8100800	4384400	24688800	26707900	22152100	24926600	27451500	25453000	32181100	31820700	29850000	8930910	2626750	18398900	0.0689655	0.037931	0.037931	0.0689655	0.037931	0.0689655	0.0689655	0.0689655	0.0689655	0.0689655	0.0689655	0.0689655	0.0689655	0.0689655	0.0689655	0.0689655	0.0689655	0.0310345	2	1	1	2	1	2	2	2	2	2
Q9CXW4	Rpl11	60S ribosomal protein L11	Others	34103100	33151100	33894500	39829000	37820000	37860700	32025200	35244700	34864200	27591900	27468900	29217100	39201200	31916600	38941900	18714900	19023100	24556200	0.41573	0.41573	0.41573	0.365169	0.41573	0.41573	0.41573	0.365169	0.410112	0.376404	0.41573	0.41573	0.41573	0.41573	0.432584	0.432584	0.432584	0.320225	9	9	9	7	9	9	9	7	8	7
Q505B7	Zbtb8os	Protein archease	Others	3026640	2638510	3253950	2030550	2936360	3944540	2227810	3649620	2049450	3250000	3586600	2990750	3504210	3885070	4072140	4797200		8156670	0.10119	0.10119	0.10119	0.10119	0.10119	0.10119	0.10119	0.10119	0.10119	0.10119	0.10119	0.10119	0.10119	0.10119	0.10119	0.10119		0.10119	1	1	1	1	1	1	1	1	1	1
Q9QUH0	Glrx	Glutaredoxin-1	Others	1601980	1189830	1404020	3134390	2614550	2813920	1085270	1188370	1608940	1586650	1920610	1772360	2545910	2780850	799838	911797	1871820	1069490	0.308411	0.383178	0.383178	0.429907	0.504673	0.504673	0.308411	0.504673	0.504673	0.383178	0.308411	0.383178	0.271028	0.373832	0.392523	0.299065	0.504673	0.233645	3	4	4	4	5	5	3	5	5	4
P48543	Kcnj9	G protein-activated inward rectifier potassium channel 3	TM	38379300	37565700	33769100	27046100	26431600	27955800	19541400	18555000	19599400	17477700	19942500	18846500	7948050	7593450	7663950	10391700	8891470	10546600	0.312977	0.312977	0.312977	0.312977	0.312977	0.312977	0.312977	0.312977	0.312977	0.312977	0.312977	0.312977	0.292621	0.292621	0.292621	0.167939	0.167939	0.231552	8	8	8	8	8	8	8	8	8	8
Q8BI72	Cdkn2aip	CDKN2A-interacting protein	Others	2240970	2331920	1601890	4670540	2257070	2487000	3441280	1804870	5132220	3752330	2261100	2855310	2691970	4397210	3468260	3253930	4225510	2551600	0.120782	0.0852575	0.0728242	0.0728242	0.0497336	0.0479574	0.0159858	0.0497336	0.0479574	0.071048	0.0195382	0.0852575	0.0674956	0.0408526	0.0834813	0.0408526	0.0479574	0.0248668	5	3	3	3	2	2	1	2	2	3
Q3ZAQ4	Atg9a	Autophagy-related protein 9	Others	145588000	146820000	142480000	106633000	107358000	98929300	156186000	164185000	162421000	138051000	132597000	133018000	100733000	98680200	106392000	80271400	80511700	85589000	0.506555	0.506555	0.510131	0.492253	0.483909	0.492253	0.508939	0.513707	0.460072	0.491061	0.482718	0.483909	0.398093	0.516091	0.464839	0.379023	0.411204	0.373063	38	38	36	39	39	39	39	39	36	37
Q8JZL3	Thtpa	Thiamine-triphosphatase	Others	23319400	4498620	15477800	5899280	7931670	3219860		6607080		42888900		45389800	52151700		45916100		56619700		0.0491071	0.0401786	0.0401786	0.0401786	0.0401786	0.0491071		0.0491071		0.0491071		0.0892857	0.0491071		0.0491071		0.0401786		1	1	1	1	1	1		1		1
Q80XD3	Rgs7	Regulator of G-protein-signaling 7	Others	157394000	149676000	158364000	245157000	210886000	237017000	135696000	142228000	137141000	147795000	146016000	160456000	119358000	133532000	150193000	76312100	74463000	66538200	0.340426	0.359574	0.340426	0.331915	0.344681	0.361702	0.361702	0.355319	0.359574	0.323404	0.361702	0.359574	0.321277	0.274468	0.340426	0.291489	0.323404	0.321277	15	16	15	17	16	17	19	15	16	13
Q68FD5	Cltc	Clathrin heavy chain 1	Others	51535400	50953700	49317700	61869600	62319700	63158500	64649000	68287700	65306000	40205100	41037300	40296000	39741800	40628700	40472200	20782600	20770200	19197400	0.611343	0.586269	0.594627	0.607761	0.595821	0.614925	0.614328	0.598806	0.614328	0.564179	0.580299	0.604179	0.561194	0.581493	0.572537	0.503284	0.49791	0.50806	95	91	93	94	95	95	96	92	96	91
Q9QYH6	Maged1	Melanoma-associated antigen D1	Others	2315160	2269420	2308910	1959840	1997550	2185100	1962600	2027710	1423870	1688580	1755600	1690980	1899420	1583010	1734680	1124710	1155030	1028080	0.100645	0.108387	0.108387	0.117419	0.108387	0.08	0.117419	0.107097	0.117419	0.108387	0.0980645	0.0941935	0.0606452	0.109677	0.0606452	0.109677	0.0774194	0.0425806	7	7	7	7	7	6	7	5	7	7
Q8BN59	Larp6	La-related protein 6	Others	63465400	82552400	80534000	40863100	52661900	43743200	67268400	48974900	54776600	18532600	56419900	64962100	48832400	51493000	64559600	89172900	44589300	36842500	0.050813	0.0914634	0.0813008	0.0609756	0.113821	0.103659	0.0914634	0.0630081	0.0813008	0.0934959	0.103659	0.113821	0.103659	0.0569106	0.0792683	0.054878	0.054878	0.0182927	2	4	4	2	5	5	4	3	4	3
O35551	Rabep1	Rab GTPase-binding effector protein 1	Others	17709700	20949000	22076800	21306100	17426100	23668000	16658800	18674200	17148700	16760900	21623600	22153400	22891200	19628600	18978000	25275100	23627600	22997600	0.237819	0.284223	0.274942	0.277262	0.284223	0.295824	0.277262	0.201856	0.209977	0.183295	0.196056	0.234339	0.226218	0.225058	0.237819	0.24942	0.24478	0.184455	17	19	19	20	21	21	20	16	16	14
Q9WV68	Decr2	Peroxisomal 2,4-dienoyl-CoA reductase [(3E)-enoyl-CoA-producing]	Others	30751500	37029900	32572400	38295600	33138300	35157700	34753100	42833700	46426400	41280200	43340000	40555800	21892000	14532200	24629400	23989600	10611400	23520400	0.311644	0.339041	0.315068	0.304795	0.315068	0.291096	0.417808	0.369863	0.273973	0.260274	0.273973	0.253425	0.407534	0.414384	0.25	0.243151	0.253425	0.253425	8	9	8	7	7	8	10	8	7	7
A0A5H1ZRL1	Spire1	Protein spire homolog 1	Others	113403000	119864000	117975000	143822000	143124000	146335000	85221800	92740400	84352700	92264600	82194500	93213800	75863300	80889500	84745100	43127500	46967300	45917300	0.41319	0.405114	0.372813	0.449529	0.449529	0.419919	0.3607	0.355316	0.288022	0.349933	0.349933	0.3607	0.261104	0.282638	0.261104	0.263795	0.192463	0.17362	24	24	20	26	26	25	20	20	17	18
Q8VDD5	Myh9	Myosin-9	Others	299693000	299445000	289647000	303981000	308513000	308509000	329918000	337443000	331595000	268032000	260551000	264299000	206604000	196269000	210292000	149955000	120945000	163138000	0.379082	0.380612	0.377551	0.404592	0.385714	0.373469	0.396429	0.403571	0.40102	0.353061	0.387245	0.356122	0.319388	0.370408	0.344898	0.234694	0.241837	0.215306	72	73	68	76	70	66	78	76	76	65
Q9WU28	Pfdn5	Prefoldin subunit 5	Others	27064700	29439900	35964700	55550900	45677700	46987500	39251900	30652900	36194900	52212400	40025100	37990000	37040400	60461800	45213600	28200900	55131600	17356900	0.162338	0.25974	0.441558	0.5	0.402597	0.454545	0.428571	0.5	0.376623	0.279221	0.376623	0.467532	0.454545	0.357143	0.564935	0.344156	0.396104	0.396104	2	3	5	5	4	4	5	5	4	3
B1AWN6	Scn2a	Sodium channel protein type 2 subunit alpha	TM	217450000	211001000	214101000	191108000	190965000	190360000	199001000	201117000	201667000	197772000	202864000	189723000	214726000	214712000	208131000	151991000	134652000	150624000	0.325523	0.313559	0.322532	0.327019	0.324028	0.324028	0.324526	0.322034	0.322034	0.341974	0.324028	0.332004	0.344965	0.343968	0.327517	0.308574	0.298106	0.29013	77	71	76	81	79	79	77	78	78	77
P56371	Rab4a	Ras-related protein Rab-4A	Others	30699600	30183400	30504800	27450200	26563600	28598900	31604900	33156400	32484300	31064300	31307700	32535200	26177300	26539700	27463900	27519000	22896200	24026500	0.655963	0.655963	0.655963	0.655963	0.655963	0.655963	0.66055	0.655963	0.655963	0.66055	0.655963	0.66055	0.545872	0.495413	0.646789	0.527523	0.66055	0.527523	13	13	12	12	11	11	14	12	12	13
Q8BWH0	Slc38a7	Putative sodium-coupled neutral amino acid transporter 7	TM	23404100	25915700	30915600	19452900	16763200	19878400	43496400	37837600	33320000	28095800	29062000	29166800	32344600	24650400	27846200	28686900	28742300	30978200	0.233261	0.226782	0.233261	0.166307	0.233261	0.203024	0.200864	0.166307	0.196544	0.218143	0.237581	0.185745	0.157667	0.200864	0.142549	0.131749	0.142549	0.12743	10	9	9	6	9	8	9	7	8	8
B2RXV4	Flvcr1	Feline leukemia virus subgroup C receptor-related protein 1	TM	1791640	1913690	1948130	1687950	1377980	1056690	1640940	1769590	1618600	1976220	1579250	1723620	3580430	3373130	3320860	4011720	4400950	3770070	0.151786	0.128571	0.133929	0.128571	0.133929	0.0982143	0.133929	0.151786	0.121429	0.128571	0.0982143	0.128571	0.151786	0.151786	0.151786	0.151786	0.1375	0.128571	6	5	5	5	5	4	5	6	5	5
P07091	S100a4	Protein S100-A4	Others		97072.8	181076	31472	119131	189268	87646.6		92569	335649	170946	451537	60835.9	77020.4	51099.1		37263.4			0.168317	0.168317	0.168317	0.168317	0.168317	0.168317		0.168317	0.148515	0.168317	0.168317	0.168317	0.168317	0.168317		0.168317			2	1	2	2	2	2		2	1
A0A1D5RM83	Iqsec1	IQ motif and SEC7 domain-containing protein 1	Others	208207000	211996000	204731000	204850000	204705000	201771000	170104000	170965000	158825000	195823000	189405000	198401000	84376500	84851500	86792500	75492500	78341900	73702900	0.52236	0.52236	0.520457	0.531874	0.525214	0.525214	0.491912	0.525214	0.491912	0.525214	0.468126	0.525214	0.453853	0.443387	0.450999	0.451951	0.411037	0.384396	56	54	56	57	55	55	54	55	54	55
Q3TDD9	Ppp1r21	Protein phosphatase 1 regulatory subunit 21	Others	42532900	38525800	38554400	50778700	47265400	47404900	38694100	39835800	36976200	49496500	47316100	58083200	40270300	40921700	44489300	34778000	39990200	29782100	0.244872	0.224359	0.29359	0.292308	0.252564	0.253846	0.307692	0.305128	0.287179	0.330769	0.251282	0.244872	0.301282	0.337179	0.241026	0.182051	0.292308	0.214103	15	14	17	18	15	16	20	20	20	21
Q8BFQ2	TMEM229B	Transmembrane protein 229B	TM	677056	546987	602467	650269	628023	1375400	652559	791506	362682	867772	508180	712894	2125930		295570	1150150	1476830	922032	0.0658683	0.0658683	0.0658683	0.0658683	0.0658683	0.0658683	0.0658683	0.0658683	0.0658683	0.0658683	0.0658683	0.0658683	0.0658683		0.0658683	0.0658683	0.0658683	0.0658683	1	1	1	1	1	1	1	1	1	1
P52623	Uck1	Uridine-cytidine kinase 1	Others	247596			1198010	735546		456092	1400690	268734	2616080	1336230	3310330	608172	1012260	1349290		709893	265652	0.0577617			0.0577617	0.133574		0.0288809	0.0577617	0.104693	0.0577617	0.0577617	0.0577617	0.162455	0.104693	0.104693		0.0758123	0.0758123	1			1	2		1	1	2	1
Q9JJG6	Tmem47	Transmembrane protein 47	TM	12254800	12279800	11476700	12170200	11127800	10613400	13012000	12105200	14162600	12341700	13936900	12529800	18929300	20648200	15999600	14195400	8863080	10462100	0.149171	0.149171	0.149171	0.0607735	0.149171	0.104972	0.149171	0.104972	0.149171	0.0607735	0.104972	0.104972	0.104972	0.104972	0.104972	0.104972	0.0607735	0.104972	3	3	3	1	3	2	3	2	3	1
O88543	Cops3	COP9 signalosome complex subunit 3	Others	35198400	41982200	37691000	38530300	36860400	32209500	35976200	42840400	36223000	40365000	36730900	40822400	39575400	37374900	44950800	35743700	39868100	37586500	0.307329	0.36643	0.340426	0.399527	0.36643	0.373522	0.300236	0.323877	0.307329	0.304965	0.309693	0.36643	0.300236	0.238771	0.288416	0.283688	0.281324	0.229314	10	12	11	13	11	12	10	10	9	9
E9Q3V0	Slc6a9	Sodium- and chloride-dependent glycine transporter 1	TM	1523550	1379510	1329490	820820	2509620	2772320	688105	879717	1505200	1281430	1059940	1348080	8462450	7726980	8110900	4038100	6235240	5034700	0.0376766	0.0376766	0.0376766	0.0376766	0.0376766	0.0376766	0.0376766	0.0376766	0.0376766	0.0376766	0.0376766	0.0376766	0.0518053	0.0518053	0.0518053	0.0518053	0.0518053	0.0518053	1	1	1	1	1	1	1	1	1	1
O35127	Grcc10	Protein C10	Others	536414	596821	428991	638425	628602	645489	528207	310136	344439	617688	702160	282789	583827	309933	506627	588082	753214	924188	0.261905	0.388889	0.388889	0.492063	0.492063	0.492063	0.261905	0.261905	0.261905	0.388889	0.388889	0.269841	0.365079	0.373016	0.142857	0.142857	0.142857	0.142857	2	3	3	4	4	4	2	2	2	3
P35276	Rab3d	Ras-related protein Rab-3D	Others	381715000	385914000	435082000	428353000	477376000	400057000	560191000	759261000	672174000	649145000	670663000	648355000	177524000	130298000	175564000	242291000	250821000	339135000	0.292237	0.292237	0.223744	0.251142	0.223744	0.251142	0.319635	0.232877	0.292237	0.292237	0.223744	0.223744	0.200913	0.173516	0.118721	0.251142	0.251142	0.200913	5	5	4	5	4	5	7	5	6	5
Q9WV55	Vapa	Vesicle-associated membrane protein-associated protein A	TM	643074000	646661000	644722000	595803000	589890000	576013000	664677000	761963000	715871000	749671000	772164000	710688000	578502000	511688000	577118000	511958000	503922000	462444000	0.783133	0.783133	0.783133	0.783133	0.783133	0.783133	0.783133	0.783133	0.783133	0.807229	0.807229	0.807229	0.783133	0.783133	0.783133	0.807229	0.807229	0.807229	28	29	28	28	29	29	29	29	29	29
Q6ZQ38	Cand1	Cullin-associated NEDD8-dissociated protein 1	Others	63591800	62670900	62428400	84999000	88539400	83755600	62990900	64550300	63459800	68899500	68931400	66207700	77674500	79622300	77792500	57325200	57743900	56816600	0.485366	0.468293	0.470732	0.5	0.50813	0.508943	0.478862	0.498374	0.496748	0.482927	0.458537	0.470732	0.474797	0.469106	0.479675	0.441463	0.412195	0.413008	55	53	54	61	60	60	57	57	57	56
P63011	Rab3a	Ras-related protein Rab-3A	Others	1163930000	1196130000	1169590000	1193590000	1230250000	1244930000	1840630000	1880940000	1911060000	1931650000	1958670000	1905280000	667809000	627465000	670188000	725875000	614585000	772462000	0.518182	0.518182	0.527273	0.527273	0.527273	0.527273	0.518182	0.536364	0.527273	0.536364	0.536364	0.527273	0.536364	0.527273	0.536364	0.527273	0.536364	0.536364	12	12	13	15	13	14	12	15	13	16
Q9JMB0	Gkap1	G kinase-anchoring protein 1	Others													374995		87587.4	132622	100035	65088.8													0.0382514		0.0382514	0.0382514	0.0382514	0.0382514
Q61191	Hcfc1	Host cell factor 1	Others	31051200	32891800	29404900	38167900	46761800	23080100	24986600	36289100	15277700	21886200	28161100	26073800	18961100	53373300	36557100	28024900	30608100	22876100	0.0371638	0.0347188	0.0288509	0.0347188	0.0127139	0.0249389	0.0249389	0.0303178	0.0288509	0.0273839	0.0347188	0.0356968	0.0303178	0.0171149	0.0381418	0.0312958	0.0254279	0.0342298	6	5	4	6	2	4	4	5	5	5
A0A0R4J1Q0	Edc4	Enhancer of mRNA-decapping protein 4	Others	48040200	48233100	48568900	50521100	50766100	49937700	54392200	50378000	50579500	62115600	64182900	62490500	27066700	27833300	29579800	20816500	23230300	18959000	0.546763	0.528777	0.556115	0.498561	0.566187	0.525899	0.517266	0.540288	0.516547	0.530216	0.54964	0.518705	0.456835	0.443885	0.447482	0.364748	0.405755	0.338129	49	51	51	50	52	47	48	50	49	50
Q8C650	Septin10	Septin-10	Others	15939500	27324500	6920710	25519300	14237800	12774600	17453800	14911800	22369500	16437300	12067000	16049200	17839900	18279000	17475500	12872900	16291400	12070600	0.183628	0.112832	0.199115	0.19469	0.196903	0.201327	0.216814	0.172566	0.168142	0.172566	0.214602	0.214602	0.232301	0.216814	0.234513	0.190265	0.14823	0.188053	6	4	5	5	6	6	6	4	4	4
Q3TVI8	Pbxip1	Pre-B-cell leukemia transcription factor-interacting protein 1	Others	34727500	36429100	38725500	20623900	22337500	22663600	74362400	85487200	76916100	78074000	77321600	75659900	64936400	64954200	63206900	62501700	45432200	58702600	0.383769	0.477304	0.42641	0.33425	0.35901	0.324622	0.470426	0.492435	0.497937	0.504814	0.497937	0.463549	0.495186	0.419532	0.488308	0.41403	0.431912	0.394773	24	27	26	20	22	21	27	28	29	30
Q99LH2	Ptdss1	Phosphatidylserine synthase 1	TM	27513600	29002200	28664000	19613800	17397100	16459500	23668300	17470700	20480900	18255800	24628900	19241500	30633600	32525400	28352800	26125300	24690800	30208700	0.257928	0.257928	0.257928	0.274841	0.272727	0.257928	0.27907	0.295983	0.293869	0.274841	0.274841	0.257928	0.281184	0.295983	0.281184	0.298097	0.298097	0.281184	10	10	10	12	11	11	10	12	11	12
Q6WKZ8	Ubr2	E3 ubiquitin-protein ligase UBR2	Others	19277800	16186800	16317500	13503000	21186000	15251600	17623100	19470000	15811700	14002600	18546700	15345900	30264700	16922900	19036200	31385000	45416700	67648000	0.0843305	0.0547009	0.0729345	0.0900285	0.0826211	0.0877493	0.0746439	0.0803419	0.0917379	0.0717949	0.0797721	0.0512821	0.022792	0.0524217	0.0415954	0.0319088	0.0376068	0.0393162	9	6	8	10	9	10	8	9	10	8
Q99MR3	Slc12a9	Solute carrier family 12 member 9	TM	39035200	37078500	38027300	30408300	28206200	29414400	45938000	44237900	43377300	45706700	44779800	42474200	39187500	37857900	38696000	45341100	44284800	42859600	0.371991	0.317287	0.375274	0.33151	0.323851	0.31291	0.386214	0.378556	0.342451	0.309628	0.301969	0.317287	0.386214	0.386214	0.386214	0.342451	0.321663	0.332604	25	23	24	23	22	22	26	25	25	22
Q9WU78	Pdcd6ip	Programmed cell death 6-interacting protein	Others	34166700	37820600	36012800	44271700	44490100	41076900	35975300	35668400	34571200	40415000	38812700	39491300	37997500	40386900	38968900	33065500	34378300	29942400	0.455696	0.445339	0.447641	0.491369	0.482163	0.493671	0.472957	0.49252	0.472957	0.474108	0.484465	0.41542	0.368239	0.411968	0.41542	0.378596	0.379747	0.29229	34	29	34	35	36	37	33	34	33	33
O54692	Zw10	Centromere/kinetochore protein zw10 homolog	Others	9145610	7523440	8629790	10553500	11181300	10352400	8513540	8625790	8992050	9020780	8816990	9490380	19869700	16800200	16469600	10854700	8949730	13443700	0.227214	0.188703	0.250321	0.22208	0.200257	0.193838	0.259307	0.209243	0.210526	0.219512	0.224647	0.247754	0.29525	0.275995	0.272144	0.183569	0.18742	0.169448	14	12	15	13	13	12	16	13	13	14
Q5S006	Lrrk2	Leucine-rich repeat serine/threonine-protein kinase 2	Others	334911000	362938000	313247000	421030000	451768000	415876000	316055000	239538000	337014000	362762000	329748000	297811000	483791000	449360000	399085000	333738000	354874000	323687000	0.079541	0.0720222	0.0712307	0.0894341	0.0815196	0.0688564	0.057776	0.0593589	0.0605461	0.0716264	0.0589632	0.0641076	0.0581717	0.0478829	0.079541	0.0704393	0.0767709	0.0459042	14	12	12	15	13	12	10	10	10	12
Q01853	Vcp	Transitional endoplasmic reticulum ATPase	Others	78096500	77787500	79586200	104260000	103629000	103641000	83938600	80734700	80978500	78509000	83144000	78313500	82842000	77916500	80524900	63992400	63069700	59073400	0.66129	0.633995	0.602978	0.643921	0.641439	0.643921	0.619107	0.662531	0.651365	0.605459	0.580645	0.605459	0.665012	0.655087	0.657568	0.60794	0.57196	0.596774	50	48	47	53	51	52	48	51	48	50
F8VQC1	Srp72	Signal recognition particle subunit SRP72	Others	33420300	35769700	37613400	33831500	48529300	33990800	27977900	37729100	25792600	24394000	28052600	27283800	37610100	35826400	33198800	28733100	25390000	35706600	0.214605	0.165425	0.213115	0.260805	0.199702	0.217586	0.138599	0.162444	0.166915	0.216095	0.201192	0.187779	0.159463	0.150522	0.177347	0.147541	0.132638	0.117735	11	8	10	13	10	11	7	8	9	11
Q61171	Prdx2	Peroxiredoxin-2	Others	29150500	29489200	31655500	43248500	42410100	42492200	33295100	32308300	33096800	34483100	39709800	36580900	29614800	27339800	30071400	35484100	33769700	41046400	0.737374	0.737374	0.737374	0.616162	0.737374	0.616162	0.611111	0.737374	0.737374	0.737374	0.565657	0.489899	0.560606	0.560606	0.439394	0.565657	0.616162	0.631313	13	14	13	13	13	13	11	14	13	13
Q9D1F4	Akt1s1	Proline-rich AKT1 substrate 1	Others	1267690	1147030	1411750	1812340	2062040	2414430	1671030	1421530	1592730	1257680	1558690	1760010	1404930	853076	849285	1320520	1288800	1299210	0.116732	0.167315	0.167315	0.14786	0.116732	0.116732	0.14786	0.14786	0.14786	0.14786	0.198444	0.198444	0.14786	0.167315	0.167315	0.128405	0.077821	0.128405	2	3	3	3	2	2	3	3	3	3
Q9ERE8	Tlnrd1	Talin rod domain-containing protein 1	Others	6821740	4689150	7134900	9053720	5138820	8579330	7719610	6913800	8190070	10402500	10575500	10034900	4167850	4611940	5256870	2533300	1338770	5978500	0.118785	0.185083	0.0607735	0.165746	0.165746	0.138122	0.138122	0.138122	0.138122	0.118785	0.107735	0.0607735	0.107735	0.127072	0.107735	0.127072	0.0801105	0.127072	2	4	1	3	3	3	3	3	3	2
Q9DBC7	Prkar1a	cAMP-dependent protein kinase type I-alpha regulatory subunit	Others	198666000	214594000	199092000	257862000	245525000	241545000	134763000	130978000	128542000	142994000	157673000	146545000	228307000	203165000	254441000	180433000	202750000	217731000	0.498688	0.535433	0.51706	0.551181	0.51706	0.532808	0.535433	0.451444	0.485564	0.485564	0.535433	0.535433	0.535433	0.535433	0.569554	0.464567	0.39895	0.388451	20	22	20	21	21	19	21	18	19	18
P18760	Cfl1	Cofilin-1	Others	149088000	144829000	157260000	209490000	202337000	203665000	148165000	156067000	157488000	178418000	185289000	182237000	108760000	105713000	109665000	127457000	125623000	118800000	0.740964	0.740964	0.740964	0.740964	0.740964	0.740964	0.73494	0.740964	0.740964	0.740964	0.740964	0.740964	0.740964	0.73494	0.807229	0.807229	0.807229	0.807229	16	17	19	17	18	18	17	18	17	18
Q9R0P5	Dstn	Destrin	Others	19571200	16445400	16208800	24356700	19637800	23756500	20826300	21863300	20992700	22187500	22585500	23279300	16203400	18551900	17062400	15979600	16352500	17926700	0.70303	0.70303	0.618182	0.642424	0.745455	0.70303	0.618182	0.557576	0.739394	0.606061	0.745455	0.606061	0.6	0.551515	0.539394	0.642424	0.575758	0.593939	13	13	12	12	14	12	11	11	13	11
P45591	Cfl2	Cofilin-2	Others	5627060	5131030	6459930	7083620	9212180	9611150	4611290	6341280	5305930	7949700	8990050	8223260	6197630	5888400	3328340	7692940	7790440	10056800	0.451807	0.524096	0.524096	0.572289	0.451807	0.572289	0.524096	0.542169	0.524096	0.644578	0.572289	0.644578	0.560241	0.46988	0.560241	0.560241	0.560241	0.560241	6	7	7	8	6	7	7	7	7	8
P45376	Akr1b1	Aldo-keto reductase family 1 member B1	Others	12709100	12916600	14006800	22790200	20659100	22300600	12510300	14049700	13143000	15030700	17431500	16857300	14925700	11522600	14199200	16861700	18401200	18333000	0.455696	0.452532	0.503165	0.490506	0.515823	0.490506	0.481013	0.490506	0.515823	0.39557	0.455696	0.490506	0.487342	0.401899	0.462025	0.493671	0.490506	0.490506	14	15	16	15	16	16	15	15	16	13
Q8VHQ3	Ppp1r16b	Protein phosphatase 1 regulatory inhibitor subunit 16B	Others	50477200	45351300	44384400	54911100	55438800	57112700	48504800	39286600	30124400	51815700	65221800	62595600	30763100	32716600	16485200	14536400	15597300	27044700	0.172535	0.177817	0.160211	0.139085	0.135563	0.130282	0.142606	0.142606	0.169014	0.160211	0.18662	0.198944	0.107394	0.0809859	0.126761	0.18838	0.169014	0.0933099	8	8	7	6	6	6	7	7	8	7
A0A0A6YXH3	Osbpl9	Oxysterol-binding protein	Others	17391100	15345200	13897300	13823300	13648900	12220700	16756000	16881800	16547800	16205000	16276000	16293400	7711540	5487010	10742600	15967000	21734600	25477700	0.0831099	0.0442359	0.0603217	0.103217	0.0884718	0.0710456	0.0898123	0.103217	0.0884718	0.0455764	0.075067	0.0442359	0.075067	0.0576408	0.0589812	0.0495979	0.0442359	0.036193	5	3	4	7	6	5	6	7	6	3
O35639	Anxa3	Annexin A3	Others	32066800	30985200	33610400	30778000	34398700	29390300	15859500	15586800	16291700	26361400	26898700	23517300	13443200	14184000	17522700	15841200	19239200	13835200	0.442724	0.380805	0.442724	0.479876	0.421053	0.334365	0.498452	0.393189	0.442724	0.374613	0.396285	0.374613	0.272446	0.263158	0.250774	0.325077	0.325077	0.294118	13	11	13	13	12	10	13	10	13	11
Q80Y56	Rbsn	Rabenosyn-5	Others	9892350	12000200	12882100	17866500	14865900	16955100	12788500	8820610	11582600	15166700	11883000	7108060	11550100	15255300	4361180	9552730	11621300	13539600	0.109834	0.0932312	0.0791826	0.063857	0.0766284	0.0791826	0.0510856	0.0983397	0.0689655	0.0804598	0.0702427	0.0421456	0.045977	0.0293742	0.0395913	0.0740741	0.0740741	0.0574713	8	7	5	4	6	6	4	7	5	6
Q6NS60	Fbxo41	F-box only protein 41	Others	213884000	217085000	207387000	297655000	296642000	292848000	115711000	109977000	106420000	166743000	170151000	164906000	92040600	93710000	96865500	77612900	77374700	72734100	0.576174	0.521191	0.54181	0.576174	0.576174	0.576174	0.516609	0.515464	0.526919	0.5189	0.552119	0.544101	0.499427	0.502864	0.460481	0.455899	0.434135	0.429553	42	40	42	42	42	42	38	37	41	40
Q05816	Fabp5	Fatty acid-binding protein 5	Others	7465810	7108610	7611020	10192700	10271800	8865370	9780180	8411140	8098380	8722200	9241390	8230020	7081970	9410290	6215390	14445200	11629400	10761000	0.488889	0.488889	0.555556	0.555556	0.555556	0.555556	0.555556	0.6	0.488889	0.6	0.6	0.6	0.533333	0.555556	0.533333	0.577778	0.6	0.6	6	6	7	8	7	8	8	9	7	9
Q8K3C0	Rnasek	Ribonuclease kappa	TM	74918200	67660000	74363700	54527100	56622600	63461900	124042000	147136000	131081000	80589400	90602700	78594000	72579200	99230500	88178000	79272800	55874800	57309000	0.0918367	0.0918367	0.163265	0.163265	0.163265	0.163265	0.163265	0.163265	0.163265	0.163265	0.163265	0.163265	0.163265	0.0918367	0.0918367	0.163265	0.163265	0.163265	1	1	2	2	2	2	2	2	2	2
Q8CBY8	Dctn4	Dynactin subunit 4	Others	17747400	13204800	17331600	29067200	27143400	26134100	26355100	27108900	21804300	25779300	19430500	31638300	20157100	19853900	22040600	24277700	21718800	19407800	0.122056	0.167024	0.152034	0.250535	0.14561	0.197002	0.175589	0.250535	0.197002	0.14561	0.14561	0.167024	0.179872	0.130621	0.205567	0.122056	0.143469	0.122056	5	7	6	9	6	8	7	9	8	6
Q8CJ40	Crocc	Rootletin	Others	43944200	42627100	41628700	41960700	39232200	44007300	39056300	41798400	38532400	45967100	45428900	45105900	34641000	56481100	54165400	39078700	54072300	60143400	0.117471	0.0900946	0.0900946	0.127427	0.136884	0.117471	0.0836237	0.0895968	0.0781483	0.0866103	0.0886013	0.107018	0.0965655	0.0876058	0.0801394	0.0876058	0.0985565	0.0711797	20	16	15	21	22	20	14	14	13	16
Q9QY15	Ddx25	ATP-dependent RNA helicase DDX25	Others	16408100	11838800	9956640	15723100	20926900	18872700	15620800	17851100	15746200	19952300	12803000	14534100	25116200	26142500	27664400	31758000	6469060	26869700	0.128099	0.0847107	0.0909091	0.0971074	0.128099	0.105372	0.072314	0.136364	0.0929752	0.0785124	0.109504	0.0867769	0.123967	0.126033	0.123967	0.14876	0.0950413	0.115702	4	2	3	4	4	4	3	4	4	3
P80314	Cct2	T-complex protein 1 subunit beta	Others	24167600	24647600	24866000	38011800	35748900	37577800	26484300	30042200	27409400	36472600	36632800	33987900	38068300	33780600	38610800	33440900	28349400	32607200	0.648598	0.650467	0.601869	0.727103	0.708411	0.672897	0.745794	0.691589	0.725234	0.642991	0.671028	0.745794	0.721495	0.725234	0.68785	0.603738	0.6	0.585047	32	31	28	36	36	35	35	35	36	32
P56135	Atp5mf	ATP synthase subunit f, mitochondrial	TM	195236000	189756000	175919000	81460400	89192000	86320800	235716000	255292000	238023000	283716000	270743000	282461000	211753000	190858000	215966000	509442000	469199000	549150000	0.363636	0.363636	0.363636	0.363636	0.363636	0.363636	0.363636	0.363636	0.363636	0.363636	0.363636	0.363636	0.363636	0.363636	0.363636	0.375	0.375	0.375	4	4	4	4	4	4	4	4	4	4
Q8C3W1		Uncharacterized protein C1orf198 homolog	Others	20652400	17806900	20265800	27328500	28703300	24354200	30476500	30997900	32807900	37600400	47452300	41285100	55107800	52430400	51864100	44497100	35397200	39030200	0.232919	0.232919	0.319876	0.409938	0.409938	0.42236	0.388199	0.425466	0.388199	0.42236	0.487578	0.450311	0.34472	0.375776	0.375776	0.642857	0.515528	0.515528	6	6	8	10	10	10	9	9	9	10
P63213	Gng2	Guanine nucleotide-binding protein G(I)/G(S)/G(O) subunit gamma-2	Others	338141000	337393000	329088000	395252000	372402000	392192000	355811000	350635000	349895000	305610000	325813000	306653000	525059000	491404000	517539000	177885000	141306000	196343000	0.704225	0.704225	0.704225	0.704225	0.732394	0.704225	0.704225	0.704225	0.704225	0.732394	0.732394	0.732394	0.732394	0.704225	0.732394	0.732394	0.732394	0.732394	6	6	6	6	7	6	7	7	7	7
Q8VE91	Retreg1	Reticulophagy regulator 1	TM	27660900	26132700	22600000	20993900	22907300	22226500	19886700	21400800	21769700	23792500	25337000	21197500	23945400	29688500	24009500	22085500	31177200	19463600	0.29375	0.29375	0.291667	0.277083	0.277083	0.277083	0.29375	0.277083	0.277083	0.277083	0.29375	0.29375	0.277083	0.275	0.260417	0.275	0.252083	0.2125	11	10	10	10	10	10	11	10	10	10
P48320	Gad2	Glutamate decarboxylase 2	Others	15396200	16338200	15117400	18627700	19902600	19502900	18021600	18413900	16452600	17271300	17633400	17691600	53102100	52124400	52778600	43399700	28865200	35357300	0.290598	0.22735	0.292308	0.340171	0.297436	0.31453	0.336752	0.350427	0.365812	0.34188	0.278632	0.31453	0.403419	0.4	0.37094	0.297436	0.300855	0.241026	16	15	17	19	17	19	19	19	19	19
P12849	Prkar1b	cAMP-dependent protein kinase type I-beta regulatory subunit	Others	8481060	7614820	7693310	7995650	8366260	7750560	4189780	4223850	3357980	3210280	3042220	3399020	6068130	6103660	6284480	3888310	4459480	6741750	0.414698	0.435696	0.485564	0.409449	0.430446	0.472441	0.299213	0.338583	0.330709	0.409449	0.427822	0.388451	0.490814	0.43832	0.490814	0.283465	0.385827	0.262467	13	14	16	14	15	15	9	10	9	15
A0A498WGS3	Mbp	Myelin basic protein	Others	1477510000	1554880000	1592330000	1525060000	1366410000	1554240000	1209410000	1535270000	1366270000	1323700000	1166530000	1152110000	3338100000	3318950000	4163440000	1926670000	1777460000	1816150000	0.953333	0.953333	0.953333	0.953333	0.953333	0.953333	0.953333	0.953333	0.953333	0.953333	0.893333	0.853333	0.953333	0.96	0.953333	0.953333	0.953333	0.96	25	26	24	25	24	26	25	26	25	27
Q9D0K1	Pex13	Peroxisomal membrane protein PEX13	TM	13742400	14979500	14711500	10279200	8322920	10596200	17919600	15756300	17767300	14447600	13698400	13344800	12693800	11534100	11522300	12458600	9310670	14942300	0.449383	0.466667	0.348148	0.402469	0.316049	0.316049	0.348148	0.434568	0.387654	0.407407	0.42716	0.441975	0.380247	0.48642	0.414815	0.444444	0.392593	0.360494	14	14	11	13	11	11	12	13	13	12
Q9CR51	Atp6v1g1	V-type proton ATPase subunit G 1	Others	2923430	2432670	2802910	2227230	2488280	2822060	2920380	2800930	3206900	2307700	2774000	2659080	3380380	4628390	1918240	1153500	2099780	1572380	0.364407	0.364407	0.220339	0.364407	0.389831	0.364407	0.364407	0.364407	0.220339	0.389831	0.364407	0.364407	0.29661	0.220339	0.389831	0.262712	0.262712	0.262712	3	3	2	3	4	3	3	3	2	4
Q9WTT4	Atp6v1g2	V-type proton ATPase subunit G 2	Others	30624400	35566100	29911300	43922500	42341900	42142600	55964800	54431100	50091000	25643800	26673900	25716700	34104300	25454100	30142100	11976200	9760720	12692600	0.779661	0.779661	0.779661	0.788136	0.788136	0.788136	0.779661	0.788136	0.779661	0.788136	0.779661	0.779661	0.788136	0.779661	0.788136	0.779661	0.779661	0.779661	13	12	13	14	15	15	13	14	14	12
Q5DU28	Pcnx2	Pecanex-like protein 2	TM	33095400	31763700	44035000	29159200	24815200	26979700	21186200	14874600	16685800	18135000	20455900	18259900	5169370	8043620	1998900	12472800		7739540	0.0325165	0.0325165	0.0325165	0.0174364	0.0216777	0.0282752	0.0268615	0.0193214	0.0325165	0.0292177	0.0282752	0.0348728	0.0249764	0.0202639	0.0292177	0.0174364		0.0127238	6	6	6	3	4	5	5	4	6	5
Q78PY7	Snd1	Staphylococcal nuclease domain-containing protein 1	Others	97438200	92504800	82719000	91193500	94820600	90908000	110375000	120300000	108730000	84380000	71452400	76292300	158940000	136830000	154790000	51194000	41348200	55460700	0.508791	0.497802	0.524176	0.498901	0.482418	0.491209	0.50989	0.520879	0.538462	0.489011	0.421978	0.394505	0.478022	0.494505	0.513187	0.295604	0.334066	0.235165	39	38	39	39	37	39	39	41	43	36
P54227	Stmn1	Stathmin	Others	34530700	33718300	38293400	57267900	49426200	52030800	25918200	30572000	30768000	39784200	41563700	39313100	29653000	24046000	28289800	34273100	27208300	47571600	0.624161	0.691275	0.691275	0.677852	0.677852	0.677852	0.677852	0.630872	0.677852	0.691275	0.637584	0.637584	0.583893	0.510067	0.583893	0.637584	0.489933	0.583893	11	12	13	11	12	12	11	11	11	12
Q9R0A0	Pex14	Peroxisomal membrane protein PEX14	Others	79832800	76073100	83702500	55726700	52963700	56595300	93675800	92200500	94275100	66332700	74352800	70208200	75422200	91657500	80536200	71049500	56851300	56549700	0.667553	0.699468	0.699468	0.710106	0.696809	0.712766	0.715426	0.694149	0.696809	0.712766	0.712766	0.715426	0.715426	0.699468	0.699468	0.712766	0.710106	0.62766	17	20	21	20	19	21	22	20	21	20
Q9CQN3	Tomm6	Mitochondrial import receptor subunit TOM6 homolog	Others	5905410	4441310		21999300		5162720	3024180	8007440		1650670	8066400	6318190		5655070	5614610	4537570	11222800	10424600	0.567568	0.189189		0.378378		0.378378	0.378378	0.567568		0.567568	0.567568	0.567568		0.189189	0.567568	0.567568	0.567568	0.567568	2	1		1		1	1	2		2
P15307	Rel	Proto-oncogene c-Rel	Others	6321830		132898000		50614100	64172000	80034600	53488800	54668200	50223700	81922800	78027100	35376100	14693400	75878000	132572000	70166300	99577000	0.0272572		0.0272572		0.0272572	0.0391823	0.0391823	0.0391823	0.0391823	0.0272572	0.0272572	0.0272572	0.0391823	0.0391823	0.0391823	0.011925	0.0391823	0.011925	1		1		1	2	2	2	2	1
Q9Z0S1	Bpnt1	3'(2'),5'-bisphosphate nucleotidase 1	Others	24192600	24878400	26017200	36341000	35970200	34596300	27008300	30219400	27791900	31405400	33671700	32957900	26435400	27938800	28652900	31583000	28133400	30255800	0.506494	0.461039	0.538961	0.574675	0.542208	0.5	0.542208	0.525974	0.532468	0.480519	0.506494	0.506494	0.568182	0.525974	0.568182	0.418831	0.415584	0.396104	12	10	12	13	13	12	13	13	13	10
Q5SYH2	Tmem199	Transmembrane protein 199	TM	6626150	6798150	6531100	5677360	5609440	5192640	6836190	6712980	7152540	6259770	5522100	6739650	7525480	7203240	6980340	4184420	5534760	6829210	0.442308	0.442308	0.447115	0.447115	0.447115	0.447115	0.442308	0.442308	0.442308	0.447115	0.447115	0.447115	0.394231	0.442308	0.442308	0.442308	0.408654	0.259615	8	8	9	9	9	9	8	8	8	9
P51830	Adcy9	Adenylate cyclase type 9	TM	65408000	66816700	67535300	55652600	57014700	56798700	99430600	103693000	100061000	90751900	92348000	89233600	28458600	29279900	28420400	27915400	26777100	26631300	0.515152	0.523282	0.520325	0.523282	0.497413	0.507021	0.507021	0.490761	0.523282	0.527716	0.507021	0.527716	0.495935	0.445676	0.486327	0.436807	0.415373	0.41833	61	63	61	63	60	61	62	62	64	64
Q91WV0	Dr1	Protein Dr1	Others	47850800	49600600	47496100	37189700	66115000	17672200	64298600	39099300	61994700	62659000	69194300	61520500	87278800	29287300	51077300	57116200	108055000	86336900	0.153409	0.153409	0.153409	0.153409	0.153409	0.153409	0.153409	0.153409	0.153409	0.153409	0.153409	0.153409	0.0738636	0.0738636	0.0738636	0.153409	0.153409	0.0738636	2	2	2	2	2	2	2	2	2	2
P59017	Bcl2l13	Bcl-2-like protein 13	TM	40598800	39269000	42343200	30848900	27307800	29558500	58138400	52915300	54714800	47853300	51746300	50087700	32665300	36147700	39431200	55781000	41954700	38966700	0.578341	0.520737	0.520737	0.465438	0.465438	0.465438	0.520737	0.497696	0.520737	0.5553	0.523041	0.5553	0.486175	0.486175	0.520737	0.366359	0.423963	0.423963	14	13	12	10	10	10	13	11	13	12
Q8CGY8	Ogt	UDP-N-acetylglucosamine--peptide N-acetylglucosaminyltransferase 110 kDa subunit	Others	116411000	106311000	107654000	146645000	124340000	133339000	103700000	112574000	96721900	113788000	132974000	119135000	43995100	44660500	50727600	46154300	58309600	40600800	0.237094	0.305927	0.259082	0.25239	0.347036	0.32696	0.326004	0.283939	0.290631	0.31262	0.3174	0.297323	0.224665	0.224665	0.199809	0.174952	0.138623	0.161568	26	29	25	24	33	30	32	26	27	28
Q91V01	Lpcat3	Lysophospholipid acyltransferase 5	TM	83014600	82571800	79930500	60373300	65049600	59263800	109759000	109190000	117691000	110437000	104326000	108357000	102000000	106873000	97782600	94825300	94873500	81018600	0.193018	0.193018	0.13347	0.119097	0.156057	0.156057	0.158111	0.180698	0.195072	0.178645	0.141684	0.156057	0.172485	0.12115	0.170431	0.110883	0.110883	0.110883	8	8	6	5	7	7	8	8	9	7
P43006	Slc1a2	Excitatory amino acid transporter 2	TM	5544160000	5440090000	5441790000	3326130000	3403380000	3485220000	4787080000	4877070000	4572530000	4405660000	4549200000	4442340000	2422700000	2352410000	2310050000	1851970000	1610760000	1995930000	0.393357	0.393357	0.40035	0.393357	0.393357	0.393357	0.393357	0.393357	0.393357	0.396853	0.393357	0.393357	0.393357	0.393357	0.393357	0.403846	0.396853	0.403846	40	39	38	38	38	38	39	39	39	38
A0A0G2JGS4	Camk2d	Calcium/calmodulin-dependent protein kinase	Others	34127300	33861100	33364000	36969900	37442400	36256600	13312100	13418800	13354200	15268400	16330500	15562300	25828100	24032300	24963100	13040400	14891300	13680400	0.440901	0.375235	0.440901	0.373358	0.401501	0.43152	0.369606	0.371482	0.409006	0.378987	0.452158	0.30394	0.356473	0.388368	0.354597	0.315197	0.315197	0.345216	18	15	17	16	16	17	14	15	15	16
O70166	Stmn3	Stathmin-3	Others	95278100	85569100	97391200	77241300	76007100	82085000	88701900	83813100	84009100	73223300	76972600	79813800	90732900	97014700	90851600	91816800	51738000	93827000	0.511111	0.511111	0.511111	0.511111	0.5	0.511111	0.494444	0.511111	0.5	0.5	0.511111	0.455556	0.5	0.511111	0.511111	0.511111	0.511111	0.505556	12	12	12	13	12	13	10	13	12	12
Q9CQV7	Dnajc19	Mitochondrial import inner membrane translocase subunit TIM14	TM	11832	22741.3		17659.4	22292.7	21867	24700.4		23363	18955.8	11242.3	16944.5							0.163793	0.163793		0.163793	0.163793	0.163793	0.163793		0.163793	0.163793	0.163793	0.163793							1	1		1	1	1	1		1	1
P80316	Cct5	T-complex protein 1 subunit epsilon	Others	72052300	77286500	79010800	113151000	106324000	109278000	84736300	90002300	82209900	104759000	90424000	102351000	121490000	105632000	109710000	91332600	90242100	99890500	0.689464	0.74122	0.722736	0.678373	0.691312	0.676525	0.696858	0.756007	0.726433	0.691312	0.678373	0.678373	0.702403	0.674677	0.744917	0.598891	0.499076	0.49353	30	31	31	35	35	33	33	36	33	33
Q9CXW3	Cacybp	Calcyclin-binding protein	Others	4867360	4885550	3980970	4241170	4810390	4874790	3931660	4644280	4529020	5237280	4584260	3238650	5956180	6144700	5617630	5736210	7297270	5559910	0.344978	0.358079	0.296943	0.358079	0.449782	0.358079	0.30131	0.515284	0.39738	0.545852	0.318777	0.379913	0.358079	0.519651	0.458515	0.358079	0.406114	0.379913	6	7	6	8	9	8	6	10	9	10
B2RQR5	Sgsm1	Small G protein signaling modulator 1	Others	6832310	7545550	11619000	8631970	6889690	6278940	5897340	4447080	6373500	10166600	8756810	8773550	17218000	17759500	19173500	18439700	14653000	19436400	0.15645	0.161025	0.16011	0.15645	0.15645	0.133577	0.138152	0.153705	0.113449	0.118939	0.118939	0.10064	0.216834	0.216834	0.225984	0.197621	0.185727	0.155535	11	11	11	12	13	12	11	12	8	9
Q3UH45	Tecpr2	Tectonin beta-propeller repeat-containing 2	Others	8480630	10588100	8059310	8542970	13271800	12783300	15078300	10335500	12733800	11803000	12119200	10407500	8903690	8051750	8716980	8341820	8590500	6639500	0.059733	0.0934645	0.115952	0.101195	0.124385	0.115952	0.101195	0.0681658	0.0857344	0.0892481	0.106114	0.1026	0.0449754	0.0611384	0.0463809	0.0435699	0.0372453	0.0498946	7	10	12	12	14	13	11	8	9	11
Q9D8W7	Ociad2	OCIA domain-containing protein 2	Others	11197300	11562600	11164900	6089860	6247160	5643080	17833200	18547400	18018200	15865600	17018600	17112100	2952920	2183260	2984140	8807070	10065100	9408440	0.512987	0.512987	0.512987	0.454545	0.454545	0.512987	0.512987	0.512987	0.512987	0.519481	0.519481	0.519481	0.402597	0.402597	0.519481	0.519481	0.519481	0.519481	8	8	8	7	7	8	8	8	8	9
Q9CZT8	Rab3b	Ras-related protein Rab-3B	Others	277786000	246718000	258964000	220201000	228837000	192935000	359480000	387805000	364048000	399173000	390596000	425446000	206843000	206725000	181126000	147243000	135961000	142801000	0.406393	0.406393	0.406393	0.43379	0.43379	0.43379	0.406393	0.406393	0.406393	0.506849	0.506849	0.506849	0.406393	0.319635	0.406393	0.420091	0.506849	0.420091	8	8	8	11	10	11	8	9	8	12
O35465	Fkbp8	Peptidyl-prolyl cis-trans isomerase FKBP8	TM	82928100	77897500	85620100	75967000	77841800	73514000	85480100	82931200	87123100	89111000	97923200	92386500	60658700	59221200	63103700	62456400	65358000	61160500	0.59204	0.552239	0.507463	0.549751	0.5199	0.549751	0.60199	0.60199	0.559701	0.549751	0.60199	0.549751	0.487562	0.587065	0.60199	0.539801	0.5	0.5	22	20	18	21	21	21	23	23	22	20
Q9QYI5	Dnajb2	DnaJ homolog subfamily B member 2	Others	19932200	18823200	19136400	22757800	24360300	23716500	14601000	17026300	15856100	17339400	19075200	16956000	20340100	20987400	22852800	16702800	15902100	13940800	0.407407	0.447531	0.407407	0.447531	0.462963	0.447531	0.419753	0.435185	0.447531	0.398148	0.462963	0.398148	0.41358	0.364198	0.358025	0.345679	0.274691	0.367284	12	12	11	12	14	13	11	11	12	11
Q64514	Tpp2	Tripeptidyl-peptidase 2	Others	51165800	49953200	53107300	56055500	63126000	55869600	47697000	45877400	44428600	47150400	43760000	47762200	38825400	39055800	35029200	33352400	26558300	37751100	0.349445	0.282092	0.31141	0.318542	0.358954	0.356577	0.328051	0.299525	0.307448	0.280507	0.2813	0.286054	0.227417	0.209984	0.206815	0.194929	0.225832	0.164818	34	29	31	34	35	35	32	30	31	27
Q5U458	Dnajc11	DnaJ homolog subfamily C member 11	Others	6805870	6934880	6904560	3720330	3689890	3081170	8512290	8498700	8457170	9734630	10067300	9225520	6042060	5308930	5188790	12218100	11215100	9548720	0.32737	0.323792	0.355993	0.270125	0.255814	0.255814	0.382826	0.395349	0.381038	0.338104	0.322004	0.347048	0.236136	0.307692	0.289803	0.350626	0.320215	0.352415	14	14	16	12	11	11	17	18	17	15
Q3TDK6	Rogdi	Protein rogdi homolog	Others	12228600	11231100	12911500	12124600	12926100	12562500	14453700	14351000	14963100	7223870	9991000	7927890	11372500	10064000	8451000	4527210	3702990	2391620	0.487805	0.425087	0.554007	0.533101	0.574913	0.480836	0.571429	0.501742	0.595819	0.452962	0.526132	0.533101	0.547038	0.442509	0.508711	0.156794	0.233449	0.209059	13	10	14	13	14	12	14	12	14	11
E0CZ72	Kif2a	Kinesin-like protein	Others	144791000	132626000	136895000	131358000	135905000	138668000	141059000	144693000	141270000	144113000	142979000	135584000	120827000	113077000	120855000	83419400	96926200	94592600	0.401077	0.395693	0.372813	0.430686	0.401077	0.401077	0.423957	0.358008	0.384926	0.401077	0.382234	0.449529	0.366083	0.384926	0.387618	0.370121	0.296097	0.297443	25	26	25	26	26	26	26	22	24	26
Q91V41	Rab14	Ras-related protein Rab-14	Others	185729000	184074000	187508000	162051000	157342000	160093000	241765000	238146000	239438000	214884000	220758000	214347000	123377000	125628000	132758000	136139000	124315000	123467000	0.869767	0.865116	0.865116	0.869767	0.869767	0.865116	0.869767	0.869767	0.869767	0.869767	0.869767	0.865116	0.869767	0.869767	0.869767	0.869767	0.865116	0.865116	20	20	20	24	23	21	21	24	23	25
Q9DCL9	Paics	Multifunctional protein ADE2	Others	65143500	69747900	65960200	124121000	108063000	117270000	59094800	75727600	76680300	98636600	96390900	96243200	72818000	65309700	82492300	95859100	87043900	90814100	0.602353	0.494118	0.607059	0.574118	0.654118	0.654118	0.637647	0.607059	0.541176	0.607059	0.56	0.583529	0.487059	0.52	0.477647	0.489412	0.496471	0.475294	22	21	20	22	25	22	21	19	16	23
Q8C845	Efhd2	EF-hand domain-containing protein D2	Others	6778370	6332350	6966900	9303950	9759730	9653000	2640280	2752950	2655750	3108370	3354300	3214370	2346590	3850640	2942460	4496860	3469210	2124430	0.475	0.516667	0.516667	0.541667	0.504167	0.554167	0.5125	0.4375	0.4875	0.3875	0.483333	0.470833	0.4375	0.391667	0.3375	0.5	0.375	0.441667	13	13	14	15	13	14	12	10	12	10
P62881	Gnb5	Guanine nucleotide-binding protein subunit beta-5	Others	16029800	16469700	16764100	20963800	20940800	22836800	11036000	8223570	10094400	8929990	7810680	10018400	9045970	9501570	8839900	6184220	5892930	5166070	0.410127	0.410127	0.44557	0.453165	0.453165	0.410127	0.392405	0.453165	0.44557	0.392405	0.453165	0.427848	0.435443	0.392405	0.435443	0.318987	0.374684	0.4	15	15	15	15	15	15	14	15	15	12
Q9CQJ6	Denr	Density-regulated protein	Others	24101300	19346400	28049600	56666300	42233300	43739900	38576400	30170800	31164400	29073400	39212700	28409300	26861500	14590600	34565800	37381800	27028000	31175100	0.186869	0.186869	0.186869	0.227273	0.227273	0.227273	0.227273	0.227273	0.227273	0.126263	0.227273	0.227273	0.227273	0.126263	0.227273	0.186869	0.227273	0.186869	3	3	3	3	3	3	3	4	4	2
Q3TEA8	Hp1bp3	Heterochromatin protein 1-binding protein 3	Others	47016200	46661800	45444800	67189700	68619900	66541700	17997500	18832700	17323800	42637100	40049200	40255500	39739200	42908700	37679400	53000700	47505600	47962400	0.31769	0.283394	0.285199	0.337545	0.333935	0.3213	0.207581	0.227437	0.258123	0.301444	0.319495	0.319495	0.287004	0.333935	0.287004	0.265343	0.297834	0.241877	17	16	16	19	18	19	12	13	15	17
P31648	Slc6a1	Sodium- and chloride-dependent GABA transporter 1	TM	427661000	393721000	385452000	242198000	293238000	242660000	383422000	399094000	399269000	323981000	326051000	315327000	410891000	450353000	383299000	289681000	300449000	250925000	0.247078	0.245409	0.245409	0.247078	0.247078	0.247078	0.247078	0.247078	0.247078	0.247078	0.235392	0.245409	0.247078	0.247078	0.247078	0.247078	0.247078	0.235392	19	18	17	18	18	18	19	18	18	18
B9EJA2	Cttnbp2	Cortactin-binding protein 2	Others	13693700	17254900	16856100	22715600	19789300	23171400	24745000	26097900	25305200	23162300	13528800	20827300	6468670	10077100	11240400	11120700	17585900	9685430	0.142597	0.136529	0.116505	0.139563	0.133495	0.153519	0.147451	0.147451	0.146845	0.121359	0.117718	0.132888	0.0533981	0.0558252	0.0552184	0.0479369	0.0491505	0.0418689	20	17	15	20	17	21	20	21	21	17
Q9EQK5	Mvp	Major vault protein	Others	58242400	57419000	52918000	56548800	70248000	52741400	48377300	50503900	48159600	66468400	65305700	65488000	62495300	69959600	72861200	64684800	47166000	51503000	0.226481	0.192799	0.217189	0.188153	0.227642	0.224158	0.203252	0.195122	0.16957	0.270616	0.210221	0.217189	0.238095	0.227642	0.213705	0.196283	0.226481	0.189315	15	15	16	15	16	17	15	14	12	20
Q3U2V3	Nudt18	8-oxo-dGDP phosphatase NUDT18	Others	4649550	3101250	4159470	6048100	3986080	4247770	3500650	3464190	1364610	3203170	3310960	2581280	2580240	3562080	3590430	5361500	6283880	8542150	0.0743034	0.0526316	0.0773994	0.102167	0.0526316	0.0773994	0.0773994	0.0743034	0.0773994	0.0743034	0.0526316	0.0743034	0.0743034	0.0990712	0.0495356	0.0743034	0.0495356	0.0743034	2	2	3	4	2	3	3	2	3	2
Q8BUV3	Gphn	Gephyrin	Others	33949800	32902100	33608300	39068300	38773100	37919600	27008800	28393500	27449700	40332400	38492400	38386500	53149800	50768400	52589900	49214900	53573500	42890800	0.643693	0.643693	0.626788	0.615085	0.639792	0.646294	0.616385	0.646294	0.611183	0.615085	0.604681	0.594278	0.637191	0.622887	0.635891	0.401821	0.477243	0.511053	40	40	39	37	37	37	38	38	38	35
Q8R127	Sccpdh	Saccharopine dehydrogenase-like oxidoreductase	Others	84084400	86658200	82829700	65706200	64774400	66599700	79970700	83604800	78037500	73838700	77485800	78521500	131284000	122266000	137250000	147311000	151558000	137929000	0.648019	0.657343	0.519814	0.592075	0.592075	0.592075	0.648019	0.717949	0.713287	0.529138	0.652681	0.601399	0.715618	0.713287	0.715618	0.585082	0.58042	0.512821	19	20	17	18	18	18	19	21	20	20
Q9D428	GOLGA7B	Golgin subfamily A member 7B	Others	43622800	46907100	43896700	36901300	34358500	33817000	30242000	33508600	33628300	33984400	31043800	32114100	43375300	45387200	46568800	46253400	42273600	43030000	0.42515	0.377246	0.377246	0.431138	0.383234	0.383234	0.42515	0.42515	0.377246	0.431138	0.431138	0.383234	0.383234	0.431138	0.431138	0.431138	0.383234	0.431138	7	6	6	8	7	7	7	7	6	8
D3YZC9	Sf1	Splicing factor 1	Others	12188100	12257100	10586200	15862000	10613600	10262700	11840900	9993650	11272100	26425700	5348050	14589700	10948400	7482190	18789300	17068700	15615600	13154500	0.187391	0.194396	0.189142	0.211909	0.171629	0.182137	0.180385	0.164623	0.164623	0.0595447	0.171629	0.0875657	0.211909	0.148862	0.101576	0.152364	0.0647986	0.084063	7	7	7	8	6	7	7	6	6	3
A0A494B953	Nedd4l	HECT-type E3 ubiquitin transferase	Others	89730100	84726600	72480300	86483600	93303200	79403500	97087500	115830000	108000000	135956000	117841000	128502000	52962600	49899500	62354300	71881700	57511700	54023100	0.357741	0.297071	0.289749	0.288703	0.269874	0.365063	0.328452	0.314854	0.327406	0.267782	0.395397	0.364017	0.245816	0.283473	0.263598	0.256276	0.238494	0.258368	26	23	22	21	20	25	23	23	24	21
B7ZCJ1	Arhgap21	Rho GTPase-activating protein 21	Others	261306000	254491000	264161000	284878000	283669000	277959000	230447000	229815000	230961000	287630000	278830000	294605000	186966000	176367000	179064000	176635000	180933000	157873000	0.28491	0.293095	0.272634	0.305371	0.276215	0.298721	0.291049	0.285934	0.282353	0.270077	0.281841	0.280818	0.246036	0.26445	0.232225	0.217903	0.24399	0.22711	45	46	43	47	44	46	48	45	45	42
Q62189	Snrpa	U1 small nuclear ribonucleoprotein A	Others	12946600	14038000	20676900	22741400	19991000	24703200	9448840	20018600	19579400	14166100	22730600	8407690	21036300	17778200	9133930	5903480	7853890	21158500	0.0696864	0.087108	0.097561	0.139373	0.139373	0.139373	0.087108	0.0452962	0.0452962	0.0696864	0.0696864	0.0452962	0.0696864	0.139373	0.0731707	0.0662021	0.0418118	0.0418118	2	2	3	4	4	4	2	1	1	2
P11798	Camk2a	Calcium/calmodulin-dependent protein kinase type II subunit alpha	Others	2267560000	2148100000	2084950000	2559090000	2419350000	2472870000	1632570000	1765730000	1638850000	2346840000	2284400000	2259960000	232748000	206084000	237915000	208065000	192270000	195062000	0.564854	0.562762	0.560669	0.627615	0.560669	0.627615	0.615063	0.627615	0.615063	0.564854	0.615063	0.552301	0.533473	0.466527	0.520921	0.523013	0.523013	0.533473	41	41	39	45	42	44	40	44	44	44
Q8R4C2	Rufy2	RUN and FYVE domain-containing protein 2	Others	34553500	25561500	22250800	25877700	27737600	23116600	19340100	24674300	30875300	33314500	31676300	25940100	26943600	23411300	26024000	26297300	27900700	23295100	0.161716	0.107261	0.135314	0.118812	0.105611	0.136964	0.10396	0.0874587	0.0478548	0.0940594	0.0907591	0.0825083	0.0693069	0.118812	0.107261	0.0891089	0.112211	0.0742574	8	5	7	6	5	7	5	5	3	4
Q9Z2M7	Pmm2	Phosphomannomutase 2	Others	58141900	40920000	82121400	42828200	64412000	38918100	74735100	75283100	74588200	59680800	78279600	61536700	47205200	58514900	44881500	50930800	88156100	25324000	0.14876	0.206612	0.0991736	0.115702	0.247934	0.0661157	0.285124	0.202479	0.247934	0.247934	0.169421	0.152893	0.202479	0.14876	0.152893	0.247934	0.247934	0.14876	3	4	2	2	5	1	6	4	5	5
P06151	Ldha	L-lactate dehydrogenase A chain	Others	68639900	64292400	64837900	77766900	80882500	82873900	63301700	62619000	59719600	58113400	56341700	56808600	41901600	39899400	39875600	34528200	36602200	35373400	0.554217	0.551205	0.53012	0.563253	0.566265	0.563253	0.539157	0.566265	0.566265	0.563253	0.566265	0.563253	0.566265	0.542169	0.566265	0.48494	0.518072	0.487952	18	17	17	20	19	20	18	19	20	20
O35633	Slc32a1	Vesicular inhibitory amino acid transporter	TM	139301000	142753000	139399000	98938900	108215000	102811000	160409000	154453000	158642000	118423000	122776000	119105000	271156000	297235000	291456000	208730000	225102000	194503000	0.390476	0.390476	0.390476	0.394286	0.394286	0.394286	0.394286	0.394286	0.394286	0.390476	0.394286	0.394286	0.394286	0.394286	0.394286	0.394286	0.394286	0.394286	20	21	22	23	25	24	24	24	24	22
Q99MN1	Kars1	Lysine--tRNA ligase	Others	9371090	6924760	7435820	11420800	7563540	8684920	10847200	8449600	10591200	11158300	7792300	9370620	14014500	9881920	9928560	6678630	8805420	10238700	0.10084	0.14958	0.14958	0.110924	0.114286	0.139496	0.132773	0.163025	0.0991597	0.117647	0.122689	0.161345	0.173109	0.194958	0.136134	0.0722689	0.0722689	0.157983	6	9	9	6	6	8	8	9	6	7
D3YXZ3	Klc2	Kinesin light chain	Others	28691200	29217600	28752600	34564500	34650700	33733200	25248700	27533400	22987900	24558000	27658300	27030300	20299000	20388700	21123200	20532600	18962700	19137400	0.382496	0.41329	0.401945	0.410049	0.461912	0.439222	0.380875	0.410049	0.400324	0.395462	0.382496	0.3906	0.351702	0.3047	0.251216	0.316045	0.303079	0.293355	20	21	20	23	24	23	18	22	21	22
P31230	Aimp1	Aminoacyl tRNA synthase complex-interacting multifunctional protein 1	Others	19243500	17983400	19134700	16750200	16364000	19891400	20102500	20935400	19025600	13540900	17166100	15044500	20582100	22289600	19802900	10009100	12200600	14250900	0.467742	0.474194	0.558065	0.506452	0.558065	0.43871	0.409677	0.409677	0.409677	0.519355	0.477419	0.432258	0.458065	0.5	0.4	0.267742	0.332258	0.287097	12	12	14	13	15	12	10	10	10	12
A0A0R4J1E2	Eef1d	Elongation factor 1-delta	Others	55717200	56574200	64026600	85528500	77510700	83270700	65811500	57381000	69440600	61712000	51586600	51421000	82226800	65697900	85934300	58421900	47087800	56494100	0.307576	0.340909	0.348485	0.342424	0.356061	0.381818	0.301515	0.342424	0.345455	0.25	0.337879	0.301515	0.327273	0.337879	0.351515	0.327273	0.35303	0.248485	14	16	17	16	16	17	14	16	16	12
Q3UDR8	Yipf3	Protein YIPF3	TM	22292000	20264900	20645000	21174300	20315600	22700000	10694300	15127100	11801400	19824000	18046900	13287400	37483000	40858800	36688200	30455600	28424000	33779900	0.18732	0.18732	0.190202	0.175793	0.158501	0.158501	0.164265	0.158501	0.132565	0.121037	0.190202	0.190202	0.190202	0.190202	0.190202	0.190202	0.190202	0.190202	5	5	7	5	5	5	5	5	4	5
Q9CQX2	Cyb5b	Cytochrome b5 type B	TM	64450000	66484800	73345100	51366800	51985400	53181400	87560000	92215300	88023700	87002100	87817800	86926600	77775900	72815400	74909900	97778800	92458500	97679700	0.678082	0.678082	0.678082	0.678082	0.678082	0.678082	0.678082	0.678082	0.678082	0.678082	0.678082	0.630137	0.678082	0.678082	0.678082	0.678082	0.678082	0.630137	9	9	9	9	9	9	9	9	9	9
O70172	Pip4k2a	Phosphatidylinositol 5-phosphate 4-kinase type-2 alpha	Others	58148900	61106800	56448300	88603500	90039800	88692600	62209400	66294100	63946500	61799800	70339600	73403200	47492500	48838100	43821400	46998100	43491100	61838000	0.311111	0.291358	0.291358	0.350617	0.348148	0.345679	0.311111	0.311111	0.31358	0.31358	0.365432	0.385185	0.318519	0.345679	0.328395	0.338272	0.261728	0.296296	14	11	12	15	15	15	13	14	14	15
Q02248	Ctnnb1	Catenin beta-1	Others	15527400	15484300	15633600	20552300	20926500	20923700	13209700	12727200	12704500	14198700	14489300	14626000	28670500	27316900	28425200	10986800	8573590	10344600	0.503201	0.536492	0.518566	0.567222	0.576184	0.567222	0.503201	0.536492	0.516005	0.536492	0.527529	0.527529	0.536492	0.505762	0.536492	0.505762	0.463508	0.472471	36	37	35	35	38	38	37	39	35	36
Q6ZQ58	Larp1	La-related protein 1	Others	50056800	54209600	47755800	46255900	44372700	45922700	52904600	47395300	52789300	49390100	50910900	54652900	66657900	59786500	56328400	32670400	27087900	36482600	0.161381	0.179104	0.163246	0.143657	0.155784	0.191231	0.181903	0.178172	0.185634	0.17444	0.170709	0.182836	0.11847	0.184701	0.181903	0.126866	0.135261	0.122201	14	12	13	12	12	15	16	15	16	13
P15105	Glul	Glutamine synthetase	Others	136190000	132196000	132395000	222497000	221447000	223386000	118332000	127250000	121698000	154704000	164811000	160823000	126185000	116293000	130747000	186995000	182575000	182924000	0.707775	0.707775	0.624665	0.715818	0.715818	0.624665	0.697051	0.715818	0.697051	0.715818	0.707775	0.715818	0.705094	0.715818	0.723861	0.632708	0.608579	0.632708	26	28	26	28	29	27	27	26	27	29
O08989	Mras	Ras-related protein M-Ras	Others	46857100	44450500	43465900	44881300	43845600	45308500	43047600	40601800	41169400	27243800	26044000	24657500	26622300	26120600	27174200	9012060	13025300	7123950	0.596154	0.596154	0.596154	0.596154	0.596154	0.596154	0.596154	0.596154	0.596154	0.596154	0.596154	0.596154	0.596154	0.596154	0.596154	0.442308	0.509615	0.475962	13	13	13	14	12	13	13	12	13	13
Q8BHS3	Rbm22	Pre-mRNA-splicing factor RBM22	Others	29398900			29321100	47426000	11970000	103099000	80001900	53675500	357348000	43844900	13400400	175060000		203943000	180655000	70668000	78617200	0.0285714			0.0547619	0.0285714	0.0285714	0.0261905	0.0261905	0.0261905	0.0547619	0.0285714	0.0285714	0.0547619		0.0285714	0.0285714	0.0285714	0.0285714	1			2	1	1	1	1	1	2
G3X914	Cul5	Cullin-5	Others	31429700	33565300	34784600	50885400	45563600	45230500	33541200	39117600	34483200	40140400	37185400	40101300	27871800	30064100	21255000	35902900	29325400	27376200	0.28538	0.277193	0.254971	0.304094	0.263158	0.281871	0.238596	0.270175	0.272515	0.235088	0.222222	0.209357	0.173099	0.207018	0.156725	0.163743	0.134503	0.17076	23	22	21	24	22	23	18	21	21	19
P51855	Gss	Glutathione synthetase	Others	1405430	2377350	1837820	3155300	3867020	3477820	1693650	2538730	3285420	3286680	3461930	3409240	1303540	721415	1757740	2650550	2943160	2204710	0.206751	0.181435	0.179325	0.240506	0.204641	0.232068	0.198312	0.204641	0.225738	0.21519	0.21519	0.198312	0.105485	0.0590717	0.130802	0.14346	0.149789	0.105485	8	6	7	10	9	10	6	6	7	9
Q3TPX4	Exoc5	Exocyst complex component 5	Others	25713200	27219800	29704800	33303800	36463400	34467900	28750400	27561800	31030400	28554600	31869600	32941600	27810600	24383500	27622800	16516900	15719500	17297200	0.279661	0.313559	0.281073	0.367232	0.288136	0.34887	0.319209	0.330508	0.303672	0.285311	0.298023	0.298023	0.223164	0.199153	0.272599	0.252825	0.193503	0.165254	17	18	17	21	17	19	18	19	18	16
A0A2I3BQP6	Camk2g	Calcium/calmodulin-dependent protein kinase	Others	540520000	549200000	552913000	570569000	565119000	575704000	180050000	190610000	184284000	219253000	228404000	225766000	127014000	103643000	122910000	84241200	71613600	77176800	0.566372	0.566372	0.566372	0.575221	0.573451	0.575221	0.511504	0.575221	0.566372	0.573451	0.571681	0.573451	0.575221	0.562832	0.571681	0.518584	0.492035	0.481416	31	31	31	33	32	33	29	33	31	32
Q9CZJ9	Dnajc18	DnaJ homolog subfamily C member 18	TM	3848780	3455840	3682360	3342270	3224870	3472490	3065440	2765700	2808450	4434500	3524790	3618400	3361290	3362770	4009600	3757820	3689520	2795210	0.319328	0.282913	0.288515	0.313725	0.319328	0.319328	0.319328	0.313725	0.246499	0.27451	0.319328	0.319328	0.319328	0.319328	0.254902	0.229692	0.282913	0.252101	10	9	8	9	10	10	9	9	7	9
Q9QZ06	Tollip	Toll-interacting protein	Others	8376500	8892740	9144300	9280080	9618860	9365210	9805310	9711790	10364000	10472100	11298100	10566900	9806240	9878740	10145400	9312690	10347400	11466500	0.364964	0.354015	0.350365	0.350365	0.288321	0.273723	0.364964	0.306569	0.277372	0.248175	0.288321	0.273723	0.412409	0.335766	0.452555	0.346715	0.343066	0.335766	9	8	8	9	9	8	9	7	7	7
Q5SVJ0	Camk2b	Calcium/calmodulin-dependent protein kinase	Others	149689000	145931000	148301000	157585000	158091000	155190000	136661000	144466000	133567000	174524000	169598000	171748000	33218000	33420100	33248600	24105200	19991100	28159400	0.33033	0.333333	0.333333	0.352853	0.348348	0.348348	0.333333	0.348348	0.33033	0.348348	0.348348	0.348348	0.348348	0.343844	0.352853	0.316817	0.316817	0.318318	19	19	19	22	21	21	19	21	19	21
P12382	Pfkl	ATP-dependent 6-phosphofructokinase, liver type	Others	40486700	44273400	43130800	54784000	48989200	53014600	52003300	52630700	51079300	47653300	48847100	48402700	26322900	24197400	23508500	22251900	22009900	23577200	0.366667	0.382051	0.380769	0.376923	0.392308	0.376923	0.382051	0.383333	0.383333	0.373077	0.380769	0.382051	0.333333	0.35641	0.342308	0.266667	0.329487	0.283333	25	28	25	28	29	29	27	28	27	25
Q0VDN7	Rundc1	RUN domain-containing protein 1	Others	47860200	33768900	17627200	22088100	18082500	29220500	16983600	14432900	14146500	14137900	12016600	21840100	50447100	58082000	50876600	34833700	12006400	20914900	0.0601626	0.0471545	0.0601626	0.0601626	0.0292683	0.0601626	0.0308943	0.0601626	0.0601626	0.0439024	0.0308943	0.0471545	0.0471545	0.0308943	0.0601626	0.0439024	0.0439024	0.0601626	3	2	3	3	2	3	1	3	3	2
P14873	Map1b	Microtubule-associated protein 1B	Others	205175000	189819000	205897000	218639000	216667000	218089000	264729000	248210000	250884000	210972000	218457000	209547000	290302000	299038000	293090000	156653000	162889000	139534000	0.409497	0.415584	0.44237	0.459416	0.426542	0.450893	0.456981	0.461445	0.452516	0.429789	0.431818	0.405844	0.46388	0.477273	0.482955	0.368912	0.341315	0.330763	75	75	81	86	78	86	83	87	84	81
O88685	Psmc3	26S proteasome regulatory subunit 6A	Others	105170000	98645600	105640000	121020000	125643000	126561000	99276600	93997300	91363000	97669200	97899500	98664100	83566900	88313300	79656200	63737800	66672800	57926700	0.626697	0.599548	0.638009	0.638009	0.590498	0.626697	0.506787	0.549774	0.513575	0.570136	0.604072	0.504525	0.581448	0.572398	0.576923	0.423077	0.613122	0.50905	25	24	25	26	25	26	18	22	19	26
Q9D662	Sec23b	Protein transport protein Sec23B	Others	17440000	10730800	8672950	11064000	14083500	15702500	10873900	22634000	11351100	21527600	13159500	13094000	18950600	22840400	4205090	21356400	20083400	24773300	0.0586701	0.0912647	0.071708	0.0560626	0.0612777	0.071708	0.0704042	0.0769231	0.0482399	0.0560626	0.0782269	0.071708	0.0586701	0.0482399	0.0247718	0.053455	0.0704042	0.0586701	4	6	6	4	5	6	5	5	3	4
Q8CG72	Adprs	ADP-ribose glycohydrolase ARH3	Others	12556100	8029370	15526900	35290000	25037700	18132200	16594200	17770800	18587800	23494300	20166000	18673200	37959100	65345500	31414500	24734900	40916200	36608100	0.154054	0.0540541	0.154054	0.186486	0.154054	0.154054	0.154054	0.116216	0.0864865	0.0864865	0.0864865	0.156757	0.0324324	0.0324324	0.124324	0.132432	0.0945946	0.0621622	4	2	4	5	4	4	4	3	3	2
Q99L88	Sntb1	Beta-1-syntrophin	Others	3138960	3506040	4031160	3152440	4207370	4827850	2936760	3388980	2949900	5919870	5139700	4509950	10998900	11385100	11048600	8320630	6754190	7856610	0.173184	0.121043	0.221601	0.210428	0.173184	0.210428	0.113594	0.108007	0.148976	0.156425	0.16946	0.199255	0.240223	0.221601	0.240223	0.199255	0.167598	0.150838	7	5	8	9	7	8	5	5	6	6
A2AGA4	Rhbdl2	Rhomboid-related protein 2	TM	2436670	2371830	2022300	283879	234997	1715340	89298.2		2506560	203314			180243	2107770	293882		226551	150257	0.0264901	0.0264901	0.0264901	0.0827815	0.0827815	0.0827815	0.0562914		0.0562914	0.0562914			0.0562914	0.0264901	0.0562914		0.0562914	0.0562914	1	1	1	2	2	2	1		1	1
Q8BHK0	Pnma2	Paraneoplastic antigen Ma2 homolog	Others	337500	261257	285745	198360	507374	378853	136770	312581	273671	573183	568364	225473	119111	238332	343858	506173	168469	440659	0.0273973	0.0273973	0.0273973	0.0273973	0.0273973	0.0273973	0.0273973	0.0273973	0.0273973	0.0273973	0.0273973	0.0273973	0.0273973	0.0273973	0.0273973	0.0273973	0.0273973	0.0273973	1	1	1	1	1	1	1	1	1	1
O35621	Pmm1	Phosphomannomutase 1	Others	6361290	6023170	5988790	10180500	9795670	9764590	5640640	6648330	6292120	7464810	9096360	9751250	8820870	3953020	6798990	10265200	8188170	6411440	0.259542	0.259542	0.316794	0.332061	0.40458	0.40458	0.312977	0.198473	0.20229	0.370229	0.347328	0.347328	0.167939	0.251908	0.278626	0.312977	0.320611	0.370229	6	6	7	7	9	9	7	6	5	8
A0A0J9YUL3	Septin11	Septin	Others	25658600	26546700	26832000	22955600	23588100	22676000	19439500	20945100	20990600	12264100	11591200	12402300	15228800	14780400	15912500	7109430	5578730	4642930	0.310185	0.335648	0.335648	0.335648	0.335648	0.335648	0.372685	0.37037	0.37037	0.300926	0.300926	0.300926	0.337963	0.347222	0.337963	0.337963	0.275463	0.273148	11	12	12	12	12	12	13	12	12	11
Q9JME7	Trappc2l	Trafficking protein particle complex subunit 2-like protein	Others	6970330	3368130	5152890	3727260	4020240	2709060	3515630	4574470	4042020	4019270	2945020	2164860	5522000	2643080	4192130	2177620	4261370	2777580	0.18705	0.431655	0.18705	0.323741	0.294964	0.18705	0.294964	0.129496	0.23741	0.388489	0.201439	0.230216	0.302158	0.23741	0.496403	0.496403	0.244604	0.309353	3	5	3	4	4	3	4	2	3	4
Q8BI36	Jkamp	JNK1/MAPK8-associated membrane protein	TM	14096100	14926700	12253800	13363900	12170300	13575200	13586800	16723700	15968300	9255540	15381500	11795400	14187900	15977000	16160800	7631820	5459510	4031620	0.0707395	0.0707395	0.0707395	0.022508	0.022508	0.0707395	0.0707395	0.0707395	0.022508	0.0707395	0.022508	0.022508	0.0707395	0.0707395	0.0707395	0.0707395	0.0707395	0.0707395	2	2	2	1	1	2	2	2	1	2
Q8VDS8	Stx18	Syntaxin-18	TM	30003700	31604100	29683100	24224100	25527800	25441200	38863100	38757400	39730900	42686000	41245700	39489700	38004500	37813000	37620900	43906500	37219200	45293200	0.541916	0.55988	0.670659	0.679641	0.676647	0.679641	0.676647	0.679641	0.676647	0.679641	0.679641	0.565868	0.676647	0.679641	0.679641	0.598802	0.679641	0.568862	18	18	19	20	20	20	20	21	20	21
Q3UMB9	Washc4	WASH complex subunit 4	Others	59855600	52349600	57083700	59596000	60899800	65509500	59933200	65587000	49717200	57266100	55239700	59956800	63002500	62227600	57791800	66017500	60465100	64427800	0.189258	0.206309	0.202046	0.233589	0.236999	0.190963	0.220801	0.217391	0.230179	0.218244	0.210571	0.240409	0.12873	0.238704	0.171355	0.150043	0.181586	0.143223	17	18	18	21	21	17	19	20	21	20
Q920N7	Syt12	Synaptotagmin-12	TM	108996000	111644000	109610000	70385700	71494400	69484000	133563000	125964000	128457000	91157600	89866700	89423200	48915400	56959000	51292100	37123300	33878000	37523800	0.577197	0.574822	0.577197	0.558195	0.577197	0.52019	0.574822	0.577197	0.577197	0.522565	0.577197	0.577197	0.517815	0.505938	0.517815	0.503563	0.522565	0.482185	23	22	23	22	24	23	22	25	25	24
Q60790	Rasa3	Ras GTPase-activating protein 3	Others	36181700	34669400	33022900	50040400	48619400	51078100	30171000	33780100	28747800	48040200	48640900	50057800	38909900	36822900	37875500	38876100	30790700	32988100	0.533573	0.505995	0.55036	0.61271	0.57554	0.61271	0.568345	0.565947	0.581535	0.517986	0.561151	0.568345	0.47482	0.539568	0.417266	0.450839	0.494005	0.380096	36	35	36	41	40	41	39	39	40	36
Q8BZM1	Glmn	Glomulin	Others	1772120	1524720	1951230	2755540	2602360	2298840	1494600	1512490	1490790	1961340	2125690	2318060	2203620	2439140	1878970	1242260	2149370	1632590	0.0939597	0.112416	0.0889262	0.0939597	0.0788591	0.0939597	0.0704698	0.0755034	0.0704698	0.0771812	0.0721477	0.0771812	0.0587248	0.0536913	0.0536913	0.0771812	0.0956376	0.0822148	5	6	5	5	4	5	4	4	4	4
Q8BWQ6	Vps35l	VPS35 endosomal protein-sorting factor-like	TM	29631000	32274600	30299200	27795100	27521700	24088800	27527500	31184900	33801600	25753000	26480300	22516000	24196400	30065000	21371600	23476400	22316500	18701200	0.249221	0.229491	0.206646	0.252336	0.221184	0.220145	0.273105	0.259605	0.263759	0.188993	0.166147	0.174455	0.231568	0.176532	0.226376	0.141225	0.125649	0.158879	18	17	15	18	17	15	20	19	19	14
Q9D710	Tmx2	Thioredoxin-related transmembrane protein 2	TM	123309000	128147000	132479000	78604500	91381700	88651400	103666000	97821900	98409500	90625300	91629000	82843800	104044000	118483000	95590700	67491100	62702300	50118200	0.569492	0.576271	0.586441	0.586441	0.586441	0.586441	0.586441	0.586441	0.569492	0.586441	0.59661	0.59661	0.525424	0.569492	0.579661	0.481356	0.542373	0.484746	18	18	19	20	20	19	19	19	18	20
Q8R001	Mapre2	Microtubule-associated protein RP/EB family member 2	Others	28319700	32933400	33236800	36778500	36117800	36838800	27649400	33397800	30646500	31916600	30731900	32096500	31241300	31860300	32099100	44396300	35046400	35011200	0.404908	0.46319	0.466258	0.42638	0.42638	0.40184	0.478528	0.457055	0.392638	0.469325	0.46319	0.48773	0.420245	0.355828	0.380368	0.361963	0.389571	0.386503	16	16	17	15	16	12	15	15	14	15
Q61166	Mapre1	Microtubule-associated protein RP/EB family member 1	Others	48432300	46550500	43308000	65111200	58892700	67482200	47625600	45911400	45444400	69703900	54605800	53207500	38950200	38781100	45326500	57414200	60301600	65973700	0.369403	0.369403	0.395522	0.451493	0.481343	0.406716	0.470149	0.466418	0.466418	0.440299	0.477612	0.481343	0.354478	0.391791	0.369403	0.451493	0.354478	0.414179	8	8	9	9	10	9	10	9	9	8
Q6PER3	Mapre3	Microtubule-associated protein RP/EB family member 3	Others	72908300	70715800	71934200	96994300	104013000	98774300	49722200	71280700	69670400	66796200	84199300	73780300	76358300	81624300	82600300	54538700	50648400	58455700	0.295374	0.377224	0.352313	0.3879	0.41637	0.359431	0.44484	0.380783	0.44484	0.380783	0.380783	0.338078	0.24911	0.291815	0.348754	0.220641	0.323843	0.320285	9	11	10	12	12	11	14	12	12	13
Q9CQ73	Pkp2	Plakophilin 2	Others		8975220				593830	1401930	1983280	1670670	3135670	3304700	2712320		297023	180934000		133636	2521160		0.0176101				0.045283	0.142138	0.090566	0.108176	0.142138	0.142138	0.125786		0.0163522	0.0176101		0.0289308	0.0176101		1				2	8	6	7	8
Q9Z188	Dyrk1b	Dual specificity tyrosine-phosphorylation-regulated kinase 1B	Others	3685720	3285490	2723150	1253910	1463670	2142270	2462990	4317620	3168410	3438440	2715190	884083	1710590	5677160	4404610	1122530	1829420		0.0445151	0.0445151	0.0445151	0.0238474	0.0651828	0.0238474	0.0651828	0.0651828	0.0238474	0.0858506	0.0858506	0.0651828	0.0858506	0.0238474	0.0238474	0.0651828	0.0413355		2	2	2	1	2	1	2	2	1	3
Q60932	Vdac1	Voltage-dependent anion-selective channel protein 1	TM	194182000	186859000	195713000	116887000	115566000	115769000	258138000	293744000	288000000	264052000	272853000	274353000	194471000	190781000	205652000	401900000	371319000	356294000	0.766892	0.773649	0.783784	0.773649	0.773649	0.773649	0.773649	0.773649	0.773649	0.834459	0.834459	0.834459	0.712838	0.766892	0.787162	0.864865	0.85473	0.790541	21	22	23	21	21	20	22	22	22	23
Q8VE99	Ccdc115	Coiled-coil domain-containing protein 115	Others	4729720	6369830	6882310	5982560	5748010	5607790	5866250	6669240	7356200	6028920	5748190	5697790	13208300	9526710	11272500	7309620	6736140	7241220	0.638889	0.583333	0.583333	0.538889	0.594444	0.538889	0.594444	0.594444	0.594444	0.538889	0.594444	0.583333	0.594444	0.488889	0.544444	0.594444	0.488889	0.538889	10	10	8	7	8	7	8	9	8	8
H3BIZ7	Frmd4a	FERM domain-containing protein 4A	Others	49209500	51175800	36036800	57952100	55503500	42270500	40460900	47725100	45961500	60410000	61105900	64831700	41181400	38156200	35264500	55668700	46753600	40676000	0.138164	0.129469	0.129469	0.118841	0.157488	0.137198	0.105314	0.102415	0.0995169	0.13913	0.145894	0.155556	0.11401	0.122705	0.0869565	0.129469	0.116908	0.0888889	10	9	9	8	12	10	7	8	7	11
Q61187	Tsg101	Tumor susceptibility gene 101 protein	Others	48563800	41885800	35139700	51363000	50276000	51980100	50901500	47462600	46992800	52923000	54038300	52549300	28603500	31519600	25992000	41197900	22873700	28722400	0.217391	0.222506	0.219949	0.294118	0.294118	0.337596	0.248082	0.273657	0.294118	0.286445	0.245524	0.250639	0.2711	0.196931	0.196931	0.181586	0.132992	0.176471	9	9	9	12	12	13	10	11	11	10
Q9D2M8	Ube2v2	Ubiquitin-conjugating enzyme E2 variant 2	Others	13877500	13861800	17559400	19439900	18870700	19320000	17209000	17900100	17218700	13077100	16387100	13174500	20112200	20644800	17445900	14138100	12103000	16759600	0.344828	0.462069	0.351724	0.462069	0.558621	0.462069	0.462069	0.462069	0.462069	0.455172	0.462069	0.503448	0.503448	0.455172	0.503448	0.434483	0.558621	0.434483	6	8	7	8	10	8	8	8	8	8
Q9JKP5	Mbnl1	Muscleblind-like protein 1	Others	10832700	10712200	9512130	7833660	13227300	12844700	7874710	11939700	12225600	10894100	13890500	7669900	10515000	982520	8080780	3798890	5783070	5863090	0.0469208	0.0703812	0.0469208	0.0469208	0.0469208	0.0469208	0.0469208	0.0469208	0.0469208	0.0469208	0.0469208	0.0469208	0.0469208	0.0234604	0.0234604	0.0469208	0.0469208	0.0234604	2	3	2	2	2	2	2	2	2	2
Q8BPA8	Dpcd	Protein DPCD	Others	89564.9	54471.9	114360	125331	142025	146318	109607	98655.1	98134.9	134863	123214	128768	139961	95575.1	106705	135568	163629	147624	0.103448	0.103448	0.0492611	0.0492611	0.0492611	0.0492611	0.0492611	0.0492611	0.0492611	0.0492611	0.0492611	0.0492611	0.0492611	0.0492611	0.0492611	0.0492611	0.0492611	0.0492611	2	2	1	1	1	1	1	1	1	1
Q9EPE9	Atp13a1	Endoplasmic reticulum transmembrane helix translocase	TM	27782400	27814600	27935900	24115000	24606700	24159500	31408500	31541800	29719800	33326700	32567900	33437400	24015600	23738400	24921400	22307800	21604200	22058100	0.519167	0.516667	0.526667	0.511667	0.503333	0.511667	0.52	0.52	0.52	0.5025	0.515833	0.511667	0.509167	0.52	0.531667	0.475833	0.478333	0.4975	56	55	57	57	56	57	58	58	58	56
Q14BB9	Map6d1	MAP6 domain-containing protein 1	Others	15189100	16709200	15257500	19981600	19385100	22020100	12456900	13771200	13929300	17144400	15088400	16244800	6112490	5048530	6367280	6714170	6249670	5420410	0.764398	0.753927	0.790576	0.790576	0.837696	0.837696	0.837696	0.801047	0.696335	0.837696	0.837696	0.837696	0.732984	0.680628	0.732984	0.748691	0.717277	0.717277	10	10	11	11	12	12	12	11	10	12
Q7TSJ2	Map6	Microtubule-associated protein 6	Others	547363000	553610000	543342000	655325000	660489000	672942000	417351000	416792000	421373000	364741000	393058000	382324000	737790000	787773000	723717000	497068000	455610000	453720000	0.709713	0.761589	0.761589	0.763797	0.749448	0.763797	0.736203	0.767108	0.736203	0.754967	0.751656	0.756071	0.774834	0.753863	0.769316	0.689845	0.646799	0.677704	67	69	69	72	71	72	69	68	68	71
P53994	Rab2a	Ras-related protein Rab-2A	Others	277893000	269389000	263786000	245536000	245551000	252555000	380903000	405826000	397413000	368530000	365553000	365334000	249391000	239214000	261374000	202857000	191277000	175901000	0.768868	0.75	0.75	0.768868	0.735849	0.75	0.735849	0.735849	0.75	0.735849	0.754717	0.735849	0.735849	0.754717	0.754717	0.787736	0.806604	0.806604	21	20	20	21	19	20	19	19	20	19
Q91XB7	Yif1a	Protein YIF1A	TM	4770730	4519990	4478330	1875550	3428750	3724650	6050270	5531090	5231680	3789280	4648980	3532220	4021740	6742940	4766400	4132020	2675470	9403620	0.143345	0.143345	0.143345	0.0955631	0.0921502	0.0921502	0.143345	0.0955631	0.143345	0.0955631	0.0955631	0.143345	0.0955631	0.0955631	0.0955631	0.0955631	0.0955631	0.0443686	4	4	4	3	2	2	4	3	4	3
Q9WV32	Arpc1b	Actin-related protein 2/3 complex subunit 1B	Others	38781800	32823100	29853000	34522200	31464700	29401200	20725300	17626100	23442200	43419700	27552900	39624400	32387900	19339600	39477100	16582600	12271300	31850600	0.180108	0.180108	0.215054	0.233871	0.198925	0.233871	0.155914	0.104839	0.0833333	0.153226	0.180108	0.180108	0.0725806	0.0752688	0.0430108	0.0645161	0.0215054	0.0268817	5	5	6	7	7	7	5	4	3	5
A0A0N4SV78	Syt17	Synaptotagmin XVII	Others		454403	471873				831865	642504	606465	383597	677166	548811	3513660	3407590	3234780	4327390	4174610	4761860		0.0357995	0.0357995				0.0357995	0.0357995	0.0357995	0.0357995	0.0357995	0.0357995	0.0357995	0.0357995	0.0357995	0.0357995	0.0357995	0.0357995		1	1				1	1	1	1
Q60605	Myl6	Myosin light polypeptide 6	Others	5438030	3810660	4617340	6586900	6426300	6507790	4968890	4723030	4429390	5131880	5607640	5435200	4848740	4695610	5115970	3722260	3837880	3641520	0.390728	0.390728	0.390728	0.470199	0.470199	0.470199	0.377483	0.410596	0.410596	0.470199	0.470199	0.390728	0.556291	0.496689	0.470199	0.331126	0.331126	0.390728	5	5	6	7	6	7	5	5	6	6
P62774	Mtpn	Myotrophin	Others	10351600	19744000	26654600	29947700	36653100	37249700	24114800	18474200	18938000	35306000	31936300	35917900	12215400	12466500	9178830	17569800	25995200	2229360	0.381356	0.381356	0.491525	0.466102	0.576271	0.576271	0.491525	0.491525	0.491525	0.381356	0.381356	0.381356	0.237288	0.305085	0.237288	0.415254	0.491525	0.305085	2	3	4	4	4	4	4	3	3	3
Q60931	Vdac3	Voltage-dependent anion-selective channel protein 3	TM	161156000	156512000	158652000	93916200	91175800	90636800	214702000	220888000	227678000	219574000	215057000	220249000	179363000	174889000	192319000	345000000	320119000	297880000	0.632509	0.632509	0.632509	0.5053	0.572438	0.5053	0.632509	0.639576	0.639576	0.639576	0.639576	0.639576	0.639576	0.572438	0.639576	0.54417	0.639576	0.611307	16	16	16	13	15	14	16	17	17	17
P58742	Aaas	Aladin	Others	10302400	11488500	11505800	13325900	10874200	11384600	13157300	14816100	13942600	21131900	15478000	17628700	14972400	18285700	11479500	15877100	9884260	12466000	0.197802	0.192308	0.148352	0.20696	0.173993	0.177656	0.166667	0.227106	0.249084	0.232601	0.249084	0.21978	0.260073	0.168498	0.271062	0.232601	0.227106	0.232601	8	8	7	8	8	7	6	9	10	10
E9Q606	Actb	Actin, cytoplasmic 1 (Fragment)	Others	39254200	57158300	93890300	112694000	114348000	118223000	97735300	124535000	111582000	101010000	96296200	96120500	119287000	96858800	90687500	64722200	70592000	67859500	0.18	0.14	0.18	0.206667	0.206667	0.18	0.18	0.206667	0.18	0.113333	0.18	0.113333	0.18	0.18	0.18	0.18	0.113333	0.206667	2	2	2	3	3	2	2	3	2	1
P62259	Ywhae	14-3-3 protein epsilon	Others	120289000	113679000	122859000	152895000	155666000	151967000	117686000	113528000	115758000	135935000	129020000	118701000	72837300	98170200	77575600	86410400	91873600	102714000	0.639216	0.639216	0.639216	0.658824	0.658824	0.658824	0.639216	0.639216	0.639216	0.658824	0.658824	0.658824	0.639216	0.639216	0.717647	0.639216	0.658824	0.658824	23	22	22	23	24	24	22	22	23	24
Q8BFT9	Svop	Synaptic vesicle 2-related protein	TM	69935400	66537900	66481500	52222400	52398400	51873500	70874000	73201600	68525700	63015300	57246900	63536900	57736100	53340400	53975500	49442400	43551200	41149400	0.25	0.25	0.264599	0.264599	0.25	0.264599	0.264599	0.25	0.25	0.264599	0.264599	0.264599	0.264599	0.25	0.264599	0.24635	0.231752	0.24635	12	12	13	13	12	13	13	12	12	13
P63260	Actg1	Actin, cytoplasmic 2	Others	347084000	339618000	346219000	470860000	458039000	479518000	457147000	471088000	443703000	383647000	376205000	374354000	400433000	375356000	394071000	243846000	224239000	236154000	0.797333	0.789333	0.789333	0.805333	0.738667	0.738667	0.786667	0.802667	0.738667	0.757333	0.736	0.797333	0.8	0.730667	0.736	0.757333	0.752	0.76	30	28	29	33	31	31	28	32	31	31
Q8K4Q7	Cerk	Ceramide kinase	Others	1382230	1655280	1229850	1903110	2389070	1609460	1166830	845165	1431660	1316580	1768180	1400920	798387	1947040	975770	900840	1092460	1601620	0.0659134	0.129944	0.0659134	0.129944	0.0998117	0.107345	0.0960452	0.0960452	0.0659134	0.0772128	0.0960452	0.0489642	0.0659134	0.0433145	0.0433145	0.0960452	0.0734463	0.0734463	3	5	3	5	4	4	4	4	3	3
Q9D3A9	Ttyh1	Protein tweety homolog 1	TM	171095000	171919000	170686000	136831000	132049000	140910000	153718000	155111000	143162000	162823000	153482000	154755000	187996000	195696000	205839000	191347000	184544000	195217000	0.366667	0.366667	0.353333	0.366667	0.366667	0.366667	0.357778	0.366667	0.366667	0.366667	0.366667	0.366667	0.366667	0.357778	0.366667	0.337778	0.337778	0.366667	19	19	18	17	17	17	17	19	19	16
Q7TMY4	Thoc7	THO complex subunit 7 homolog	Others	1453260		4984420	2513810	684771	3138090	3766030	5486670		1581180		13633900		3864280	3622280	366322	5956890		0.117647		0.0686275	0.117647	0.0686275	0.117647	0.0490196	0.0686275		0.0686275		0.0490196		0.0686275	0.117647	0.0490196	0.0686275		2		1	2	1	2	1	1		1
A0A0R4J0K2	Ckap5	Cytoskeleton-associated protein 5	Others	112406000	103459000	104617000	152971000	149964000	152395000	124464000	120241000	116848000	138115000	138449000	138122000	143872000	144985000	153136000	99801100	97524100	105539000	0.394828	0.34908	0.355047	0.418697	0.397812	0.450522	0.374938	0.357534	0.375932	0.393834	0.353058	0.362009	0.373446	0.381402	0.381402	0.312282	0.310791	0.260567	73	69	70	84	80	88	71	67	72	76
A0A1L1SQG7	Ryr1	Ryanodine receptor 1	TM	152134000	139138000	152174000	123302000	140885000	136067000	125495000	144038000	141644000	140377000	164105000	128517000	122538000	145557000	162308000	116202000	125774000	85261200	0.0794309	0.0782454	0.0810117	0.0762695	0.0727129	0.0859514	0.070737	0.0752816	0.0804189	0.0873345	0.0887176	0.081802	0.0780478	0.0812092	0.0875321	0.0796285	0.0764671	0.0800237	31	32	35	31	29	37	28	30	33	35
Q5M8N0	Cnrip1	CB1 cannabinoid receptor-interacting protein 1	Others	40982500	43781400	45659900	73503900	77804600	80263900	42075000	45457000	44055400	59443000	65202500	63911300	22385000	23339600	23969600	24382500	23346100	19615500	0.646341	0.646341	0.646341	0.756098	0.756098	0.756098	0.713415	0.646341	0.713415	0.689024	0.689024	0.689024	0.646341	0.646341	0.646341	0.689024	0.420732	0.554878	7	7	7	9	9	9	8	7	8	8
Q91V61	Sfxn3	Sideroflexin-3	TM	72281200	69972600	69141800	35317700	33310200	34718400	75685500	77183000	77036700	69396000	71569600	67841400	33590200	30204400	34905500	83358200	82682600	83836200	0.679128	0.679128	0.676012	0.685358	0.682243	0.685358	0.685358	0.679128	0.679128	0.688474	0.679128	0.685358	0.685358	0.685358	0.682243	0.691589	0.694704	0.691589	18	18	17	19	18	19	19	18	18	20
G5E829	Atp2b1	Plasma membrane calcium-transporting ATPase 1	TM	1820320000	1768010000	1763920000	1601270000	1564730000	1621950000	1740040000	1827240000	1726170000	1811380000	1726570000	1777770000	631103000	590749000	652075000	513372000	511496000	481850000	0.561475	0.558197	0.553279	0.551639	0.548361	0.565574	0.554098	0.557377	0.562295	0.565574	0.565574	0.565574	0.544262	0.533607	0.537705	0.553279	0.553279	0.548361	88	86	86	92	90	93	88	89	89	92
A2ALL9	Atp2b3	Calcium-transporting ATPase	TM	173415000	170961000	163707000	148514000	146753000	146777000	236333000	263958000	249305000	263526000	251549000	266835000	188385000	167467000	191393000	172507000	166506000	177170000	0.414322	0.410912	0.411765	0.41006	0.415175	0.41006	0.41347	0.410912	0.41347	0.418585	0.417732	0.414322	0.404945	0.401535	0.409207	0.417732	0.417732	0.418585	52	49	51	54	54	53	53	54	53	58
F8WHB1	Atp2b2	Calcium-transporting ATPase	TM	700287000	678881000	668697000	576428000	572396000	584432000	308172000	310840000	307359000	316190000	313077000	326402000	214310000	205305000	217200000	217188000	211626000	201961000	0.4465	0.460177	0.460981	0.460981	0.460981	0.460981	0.417538	0.4465	0.445696	0.460981	0.460981	0.460981	0.440064	0.396621	0.436846	0.425583	0.403057	0.411907	62	62	64	66	66	64	56	64	62	66
P48962	Slc25a4	ADP/ATP translocase 1	TM	478275000	469300000	448295000	247161000	247792000	244721000	569060000	572001000	589521000	545539000	566027000	538497000	444108000	422198000	430459000	802869000	702757000	784223000	0.721477	0.721477	0.728188	0.741611	0.734899	0.734899	0.711409	0.728188	0.728188	0.731544	0.741611	0.741611	0.734899	0.711409	0.734899	0.761745	0.761745	0.741611	26	26	27	29	29	28	25	28	27	31
P68510	Ywhah	14-3-3 protein eta	Others	10286300	10061600	12523700	12484700	13197300	14087700	11279200	9381210	10463200	10013900	11186100	10481500	7101260	7581850	5590880	4666350	4807950	7458680	0.430894	0.430894	0.430894	0.471545	0.48374	0.414634	0.402439	0.443089	0.443089	0.471545	0.471545	0.394309	0.365854	0.430894	0.365854	0.321138	0.321138	0.398374	11	11	10	13	13	11	9	12	12	14
P23242	Gja1	Gap junction alpha-1 protein	TM	68954200	66593700	65838300	40266800	42211000	42514300	66430700	66251900	63681900	65340200	61066600	64533300	164670000	168484000	172757000	114005000	114802000	113751000	0.570681	0.568063	0.596859	0.617801	0.617801	0.620419	0.604712	0.604712	0.604712	0.617801	0.617801	0.617801	0.620419	0.620419	0.620419	0.573298	0.573298	0.620419	24	24	24	25	25	25	26	24	25	26
Q8VCX6	Kptn	KICSTOR complex protein kaptin	Others	3246500	4118470	1971430	3113510	3031210	3982170	2933910	3973130	1374650	2514820	2174600	2840380	2764830	3731450	4960140	978094	2120660	2919570	0.125581	0.0837209	0.153488	0.153488	0.153488	0.125581	0.125581	0.044186	0.125581	0.153488	0.0837209	0.0837209	0.072093	0.125581	0.0837209	0.125581	0.072093	0.044186	3	2	4	4	4	3	3	1	3	4
P58873	Rhbdl3	Rhomboid-related protein 3	TM	1649030	2603670	3473210	4941170	5179330	3824610	1238090	1076990	2874060	3437900	4061570	2536760	7197400	5160160	4755200	5419320	5977670	4628910	0.118812	0.0668317	0.0668317	0.0668317	0.0445545	0.0668317	0.0445545	0.0668317	0.0668317	0.143564	0.165842	0.143564	0.116337	0.143564	0.116337	0.113861	0.0965347	0.0915842	3	2	2	2	1	2	1	2	2	4
F8VPU2	Farp1	FERM, ARHGEF and pleckstrin domain-containing protein 1	Others	74103600	74290000	72244600	81186100	78830100	79120200	64838200	62647800	60334700	79546200	80053900	80830700	83620100	87003000	88931400	68334100	65369100	60337600	0.478053	0.505725	0.43416	0.480916	0.477099	0.505725	0.446565	0.499046	0.449427	0.475191	0.468511	0.456107	0.520038	0.450382	0.493321	0.40458	0.375954	0.428435	40	44	39	40	41	41	39	43	40	40
Q61011	Gnb3	Guanine nucleotide-binding protein G(I)/G(S)/G(T) subunit beta-3	Others	4616380	2876390	4808780	10820500	9769940	9147190	10978900	7255760	9482820	8207380	7661040	8403200	12912500	14283700	17722600	15624900	9801170	9258390	0.238235	0.238235	0.238235	0.238235	0.238235	0.238235	0.185294	0.238235	0.185294	0.147059	0.147059	0.147059	0.238235	0.185294	0.147059	0.147059	0.147059	0.167647	3	3	3	3	3	3	2	3	2	2
Q9Z2Y3	Homer1	Homer protein homolog 1	Others	37184300	39743100	40775100	40181400	40885900	41170100	24296000	26925300	25130300	31514300	33789100	34026000	12265500	12831700	13962000	13275000	12702900	13466600	0.721311	0.715847	0.721311	0.721311	0.715847	0.691257	0.721311	0.715847	0.721311	0.715847	0.715847	0.68306	0.622951	0.494536	0.663934	0.464481	0.461749	0.535519	26	26	28	29	26	28	27	27	29	27
Q9QWW1	Homer2	Homer protein homolog 2	Others	64970400	62046500	58638300	36554400	49949400	37397600	56262300	67593300	8347040	49607700	50558600	50518600	5882180	51117700	69891800	217007000	57749500	42350700	0.0988701	0.152542	0.101695	0.127119	0.152542	0.127119	0.158192	0.121469	0.0960452	0.152542	0.0903955	0.115819	0.0903955	0.0903955	0.101695	0.0282486	0.127119	0.101695	3	5	3	4	5	4	6	5	4	5
P60202	Plp1	Myelin proteolipid protein	TM	1485990000	1294660000	1358750000	1298330000	1425630000	1425930000	862781000	861219000	812062000	1151920000	1101330000	1133200000	1726520000	1714280000	1653400000	1274690000	1211820000	1817030000	0.379061	0.379061	0.379061	0.400722	0.400722	0.400722	0.379061	0.379061	0.379061	0.379061	0.379061	0.379061	0.379061	0.379061	0.379061	0.400722	0.353791	0.32852	14	14	14	15	15	15	14	14	14	14
Q91WS0	Cisd1	CDGSH iron-sulfur domain-containing protein 1	TM	63452200	64543900	66053200	38572400	35601400	36508300	84241900	90135200	90278600	80922000	82543100	76923000	75405800	71100400	69737600	83067200	81426400	62571100	0.537037	0.537037	0.537037	0.583333	0.583333	0.583333	0.583333	0.583333	0.583333	0.62037	0.583333	0.62037	0.583333	0.537037	0.62037	0.62037	0.62037	0.62037	7	7	7	8	8	8	8	8	8	9
Q8BZ98	Dnm3	Dynamin-3	Others	82025300	81364500	76140600	100657000	106250000	102127000	69069000	73970300	67986100	69632900	72585200	71472800	119625000	116229000	115455000	64920100	58383400	57183200	0.61066	0.61993	0.618772	0.660487	0.665122	0.625724	0.618772	0.60139	0.582851	0.612978	0.568946	0.589803	0.674392	0.653534	0.674392	0.575898	0.590962	0.568946	53	53	53	57	58	57	51	53	52	56
Q64310	Surf4	Surfeit locus protein 4	TM	89333300	87449800	82132300	65623900	69766400	75827600	93388200	102323000	101057000	98884200	103558000	100857000	85364700	82626600	80927200	73250400	77296700	80055700	0.215613	0.275093	0.275093	0.245353	0.245353	0.245353	0.301115	0.241636	0.241636	0.275093	0.245353	0.275093	0.241636	0.275093	0.241636	0.275093	0.275093	0.245353	6	7	7	6	6	6	8	7	7	7
Q91V77	S100a1	Protein S100	Others	819497	803505	615882	1971220	1886790	1331470	1044700	703563	701064	1649680	1579270	1386070	792647	984889	401389	734586	587321	188146	0.521277	0.521277	0.521277	0.553191	0.553191	0.553191	0.553191	0.553191	0.553191	0.553191	0.553191	0.553191	0.223404	0.361702	0.361702	0.361702	0.361702	0.138298	3	3	3	4	4	4	4	3	4	4
Q8VD72	Ttc8	Tetratricopeptide repeat protein 8	Others	576610	433970		637143	509993	588306			551021	908823		543722	1329700	661466	842477				0.0174757	0.0174757		0.0174757	0.0174757	0.0174757			0.0174757	0.0174757		0.0174757	0.0174757	0.0174757	0.0174757				1	1		1	1	1			1	1
E9Q2E4	Hectd4	HECT domain E3 ubiquitin protein ligase 4	Others	51353800	46281300	47029800	61363900	66519600	70910600	45810000	47620800	53983400	58993700	55521400	47764700	38791200	38270500	41520400	45749500	50369800	34898700	0.157085	0.162743	0.172476	0.167723	0.164328	0.172024	0.154595	0.144862	0.157764	0.155274	0.153916	0.166365	0.129923	0.126301	0.110684	0.113626	0.122906	0.115437	51	51	55	54	52	57	51	50	52	49
O88712	Ctbp1	C-terminal-binding protein 1	Others	5978660	5585820	5804130	5975320	7867690	7095550	5529800	5421490	5479600	5995570	6151110	5597550	5354160	6179670	4185720	4383920	4987080	5014660	0.290249	0.38322	0.365079	0.408163	0.365079	0.424036	0.419501	0.417234	0.328798	0.38322	0.351474	0.333333	0.371882	0.267574	0.401361	0.263039	0.267574	0.260771	10	12	11	12	11	13	12	13	10	12
Q8BNN1	Spata2l	Spermatogenesis-associated protein 2-like protein	Others	935285	2007410	2852840	1925600	2536590	1640310	1618500	6139010	700933	2897630	1143220	2345630	6375130	4814090	712838		9510690		0.103286	0.0446009	0.110329	0.110329	0.0446009	0.0680751	0.0774648	0.0234742	0.0657277	0.0680751	0.110329	0.133803	0.0234742	0.0469484	0.0657277		0.0234742		3	1	3	3	1	2	2	1	2	2
Q61481	Pde1a	Calcium/calmodulin-dependent 3',5'-cyclic nucleotide phosphodiesterase 1A	Others	10821200	7934400	10859400	13292500	12818000	12383000	9709420	11964200	11629200	12532600	12475400	12581000	10697600	7265580	9899840	9420930	13722600	7489450	0.258716	0.275229	0.26422	0.256881	0.311927	0.242202	0.310092	0.218349	0.183486	0.311927	0.273394	0.289908	0.172477	0.179817	0.253211	0.205505	0.255046	0.291743	10	11	11	11	12	10	12	9	8	13
Q08AU7	Myadml2	Myeloid-associated differentiation marker-like protein 2	TM	5727870	5449540	5467320	4390400	4346920	4244950	2209310	1928270	2779190	2975120	2522930	2535640	1231900	3935520	4118420	3166730	2527160	3136880	0.162866	0.162866	0.162866	0.162866	0.162866	0.162866	0.0814332	0.0814332	0.0814332	0.0814332	0.0814332	0.0814332	0.0814332	0.162866	0.0814332	0.0814332	0.0814332	0.0814332	3	3	3	3	3	3	2	2	2	2
Q8BHK1	Nipa1	Magnesium transporter NIPA1	TM	36883000	35962700	33612700	28264600	27154500	26535600	40912200	37832700	41987700	37663300	36058700	34258200	25730700	31008000	23441800	29818100	23391700	27673900	0.198142	0.139319	0.164087	0.198142	0.256966	0.198142	0.198142	0.173375	0.173375	0.198142	0.22291	0.164087	0.173375	0.263158	0.263158	0.133127	0.157895	0.133127	5	3	4	4	6	4	5	4	4	5
Q6P3E7	Hdac10	Polyamine deacetylase HDAC10	Others	3674180	4387210	4229080	11544400	5925020	10195000	10777100	10832300	18284600	8022620			4858850	9748360	6200100	4956460	5986960	6998940	0.0315315	0.021021	0.0315315	0.021021	0.021021	0.021021	0.0315315	0.0315315	0.0315315	0.021021			0.021021	0.0315315	0.0315315	0.0315315	0.0315315	0.0315315	2	1	2	1	1	1	2	2	2	1
Q8BJ42	Dlgap2	Disks large-associated protein 2	Others	39433500	37710800	38959400	38790000	38105100	38552000	27311800	25209500	22451000	45566300	37069900	41877900	39924600	6631000	16104400	10888900	8109640	11767500	0.265345	0.258735	0.240793	0.23796	0.229462	0.215297	0.205855	0.262512	0.216242	0.223796	0.24457	0.234183	0.0585458	0.118036	0.0745987	0.0944287	0.151086	0.104816	23	21	22	22	21	20	18	22	20	20
Q8BJM5	Slc30a6	Zinc transporter 6	TM	3708630	2707930	3301110	4027650	4001620	4586070	1545140	1717590	1763210	2991440	2990620	2480670	2674790	3539120	2953940	1604100	1159450	2112310	0.11087	0.165217	0.0956522	0.11087	0.11087	0.11087	0.0913043	0.0913043	0.0913043	0.16087	0.076087	0.076087	0.11087	0.11087	0.141304	0.119565	0.05	0.104348	4	5	3	4	4	4	3	3	3	5
P62492	Rab11a	Ras-related protein Rab-11A	Others	331683000	342742000	344674000	296586000	301642000	305116000	350567000	386515000	360800000	334110000	379276000	338891000	246053000	248579000	259435000	218208000	185967000	208619000	0.666667	0.666667	0.648148	0.648148	0.666667	0.648148	0.648148	0.648148	0.648148	0.648148	0.648148	0.666667	0.666667	0.648148	0.648148	0.662037	0.680556	0.662037	16	16	15	15	16	15	15	15	15	15
Q8BTR5	Dusp28	Dual specificity phosphatase 28	Others		13557400	12541700	1385730	12012800		1090970	2802500			2445180	2041750	7712220	9586150	3932550	3760410	6146970	14993500		0.0736196	0.0736196	0.0613497	0.0736196		0.0736196	0.134969			0.0736196	0.134969	0.134969	0.134969	0.134969	0.0736196	0.134969	0.0736196		1	1	1	1		1	2
Q8BHE3	Atcay	Caytaxin	Others	23047500	28219400	25372200	28322000	25556400	29596100	26137400	24613300	26843300	23627400	21660000	20939700	26109500	27062300	22789800	17778400	19361000	14706600	0.306452	0.30914	0.274194	0.295699	0.344086	0.379032	0.36828	0.403226	0.403226	0.403226	0.344086	0.403226	0.403226	0.336022	0.403226	0.403226	0.325269	0.344086	9	10	9	10	11	12	11	12	12	11
Q8BWS5	Gprin3	G protein-regulated inducer of neurite outgrowth 3	Others	59380100	52924900	53700800	60770800	55342900	59195700	37561400	37573900	44853200	45618200	37030000	41214800	61414100	68448600	63446100	41219300	42525900	39616400	0.399738	0.378768	0.407602	0.471822	0.495413	0.529489	0.433814	0.460026	0.336828	0.482307	0.36173	0.482307	0.519004	0.473132	0.501966	0.385321	0.401048	0.293578	26	24	25	31	33	32	27	26	21	27
P26883	Fkbp1a	Peptidyl-prolyl cis-trans isomerase FKBP1A	Others	7577220	7143820	8192810	14020100	9630010	13547300	11220900	11505500	11592200	14162200	13550200	12271900	4800030	4698740	5223420	10716600	12923000	7860540	0.462963	0.462963	0.462963	0.462963	0.462963	0.462963	0.462963	0.462963	0.462963	0.462963	0.462963	0.462963	0.296296	0.296296	0.296296	0.462963	0.462963	0.462963	5	5	5	5	5	5	5	5	5	5
Q9D2V8	Mfsd10	Major facilitator superfamily domain-containing protein 10	TM	82547400	94285500	71232900	72681900	77193400	71645500	94386600	109841000	107403000	92508600	83714200	84743800	86783300	95850700	94540600	83953600	66387100	64325400	0.190789	0.190789	0.190789	0.190789	0.190789	0.190789	0.190789	0.190789	0.190789	0.225877	0.225877	0.210526	0.210526	0.190789	0.210526	0.173246	0.173246	0.188596	7	7	7	7	7	7	7	7	7	8
P50396	Gdi1	Rab GDP dissociation inhibitor alpha	Others	72499200	72507600	70160900	91022000	89567600	95157400	73702700	75570200	77708700	84312900	83116500	83881800	71050400	68294900	69926400	74817300	69582200	70649400	0.729306	0.729306	0.729306	0.749441	0.749441	0.740492	0.736018	0.736018	0.736018	0.749441	0.749441	0.749441	0.749441	0.727069	0.731544	0.718121	0.718121	0.702461	29	29	30	34	34	33	31	31	32	34
Q62277	Syp	Synaptophysin	TM	2356840000	2409660000	2399070000	1830070000	1937700000	1851890000	3471870000	3632840000	3603880000	2586320000	2703400000	2578950000	1487660000	1523490000	1567080000	1474020000	1415130000	1225660000	0.363057	0.363057	0.261146	0.363057	0.312102	0.388535	0.388535	0.388535	0.388535	0.363057	0.363057	0.388535	0.372611	0.347134	0.363057	0.321656	0.245223	0.312102	14	14	12	14	13	15	15	15	15	14
A0A0R4J065	Atg4b	Cysteine protease	Others	30116700	37962900	41701700	37681300	43337500	37805200	30164600	36125700	36945200	42907300	52028900	55039800	11188700	29578400	33686200	77418800	71774000	50036000	0.198473	0.201018	0.231552	0.264631	0.231552	0.231552	0.231552	0.152672	0.231552	0.264631	0.264631	0.231552	0.124682	0.152672	0.0737913	0.152672	0.183206	0.198473	4	5	5	7	6	6	5	4	6	7
A0A338P7C9	Tmem181a	Transmembrane protein 181A	TM	32844200	37227600	36993600	27800900	32047600	34734300	44482200	34773000	41722900	32393000	39859300	34491300	41594300	39769000	40747400	31975300	32641800	30838000	0.174757	0.190291	0.190291	0.190291	0.190291	0.190291	0.203883	0.190291	0.203883	0.190291	0.174757	0.203883	0.174757	0.203883	0.157282	0.170874	0.186408	0.157282	9	10	10	11	11	11	11	10	11	10
Q99ME2	Wdr6	WD repeat-containing protein 6	Others	13331300	6624280	9661200	18960000	8798840	11399600	6144440	7566910	16034400	9331960	9570270	8213030	13554200	10903400	10842000	17040200	13384900	13133000	0.0782222	0.0755556	0.0586667	0.048	0.0675556	0.0675556	0.0391111	0.0551111	0.0471111	0.0826667	0.0586667	0.0826667	0.0986667	0.0977778	0.0924444	0.0782222	0.0844444	0.0568889	6	6	4	3	5	5	2	4	3	7
Q8R100	Calhm5	Calcium homeostasis modulator protein 5	TM	7889410	6893030	6496080	7694780	8344950	6738860	18099800	22449500	22263400	19676500	17047500	21665400	3340310	7493390	11426900			719198	0.226537	0.226537	0.2589	0.116505	0.116505	0.148867	0.2589	0.2589	0.2589	0.2589	0.2589	0.2589	0.0550162	0.139159	0.139159			0.0647249	6	6	7	4	4	5	7	7	7	7
E3VRY9	Kcnma1	BK channel	TM	67194100	68105900	72769000	61764400	57122800	60640300	60761300	58913500	59465200	65251000	64128500	64148500	44082300	45161900	45212100	32447100	30142000	33028000	0.441275	0.441275	0.411074	0.417785	0.416946	0.409396	0.415268	0.400168	0.423658	0.417785	0.432886	0.393456	0.375839	0.412752	0.383389	0.379195	0.363255	0.359899	47	47	42	46	46	45	43	43	45	46
Q9CZB9	Tmem128	Transmembrane protein 128	TM	3672430	4257670	3663440	2984740	4239880	2428440	2559680	2856680	2075630		4266120	4904560	3415790	2805560	1304120	2094860	1018860		0.0429448	0.0429448	0.0429448	0.0429448	0.0429448	0.0429448	0.0429448	0.0429448	0.0429448		0.0429448	0.0429448	0.0429448	0.0429448	0.0429448	0.0429448	0.0429448		1	1	1	1	1	1	1	1	1
A0A0R4J034	Pdxdc1	Pyridoxal-dependent decarboxylase domain-containing protein 1	Others	36887000	35063700	39295800	45209900	42710400	47636500	49761200	38089200	29673500	38975300	44013400	40347400	74514300	57774200	50175400	70661900	36089500	37236800	0.242079	0.215463	0.219265	0.249683	0.245881	0.220532	0.21673	0.257288	0.174905	0.171103	0.21673	0.125475	0.259823	0.179975	0.202788	0.240811	0.233207	0.195184	13	10	11	14	14	13	10	13	9	8
E9Q2I1	Clcn3	Chloride channel protein	TM	3354340	4684340	4456430	2645150	4058180	3808670	6424520	5997800	5357750	4200850	5160610	3975980	6719800	5684360	6775470	5207850	3992450	3054460	0.0250298	0.0250298	0.0500596	0.0369487	0.0369487	0.0369487	0.0619785	0.0619785	0.0369487	0.0619785	0.0500596	0.0500596	0.0369487	0.0369487	0.0369487	0.0369487	0.0250298	0.0250298	1	1	2	2	2	2	3	3	2	3
Q8BGQ7	Aars1	Alanine--tRNA ligase, cytoplasmic	Others	93903200	95490700	93553100	135688000	137682000	132012000	86519100	84139700	81666500	101429000	95773100	106478000	90673500	97347200	98306500	104301000	87220400	104831000	0.450413	0.426653	0.448347	0.478306	0.485537	0.438017	0.448347	0.43905	0.445248	0.456612	0.472107	0.463843	0.424587	0.41219	0.397727	0.428719	0.336777	0.396694	36	35	37	41	38	37	37	36	35	37
Q3UUD2	Spry3	Protein sprouty homolog 3	Others	3377650	3454680	3944810	3617820	3681430	3049810	6637450	6740570	6782450	6204310	6374160	6390070	3774440	3929120	3571350	3738210	3273480	4121590	0.3125	0.3125	0.361111	0.326389	0.361111	0.326389	0.361111	0.326389	0.361111	0.361111	0.361111	0.361111	0.277778	0.246528	0.361111	0.260417	0.326389	0.211806	6	6	7	6	7	6	7	6	7	7
P60761	Nrgn	Neurogranin	Others	32390200	36494700	36948900	49035600	43385900	45601800	18856300	21471300	21005400	21639400	31315900	29047400	2941500	3856820	3246300	3804110	1829620	4954290	0.602564	0.602564	0.602564	0.602564	0.602564	0.602564	0.602564	0.602564	0.602564	0.602564	0.602564	0.602564	0.602564	0.602564	0.602564	0.602564	0.602564	0.602564	3	3	3	3	3	3	3	3	3	3
Q62108	Dlg4	Disks large homolog 4	Others	46012700	45380700	45272000	44833500	47885900	48152700	35437400	35062200	35718400	54448400	53649500	52464400	42574900	42117900	45023100	34010100	32186100	31592100	0.566298	0.566298	0.566298	0.574586	0.574586	0.574586	0.566298	0.574586	0.569061	0.574586	0.574586	0.574586	0.574586	0.566298	0.564917	0.564917	0.546961	0.546961	40	40	40	46	45	45	41	44	40	44
Q761V0	Slc6a5	Sodium- and chloride-dependent glycine transporter 2	TM	124656000	115715000	110488000	115059000	108821000	83374800	85974800	81362300	150654000	73972800	93592100	111049000	211045000	177096000	240997000	145494000	162086000	156959000	0.0650814	0.0588235	0.0500626	0.0588235	0.0275344	0.068836	0.0625782	0.0237797	0.0738423	0.068836	0.0275344	0.0613267	0.28035	0.275344	0.289111	0.267835	0.249061	0.232791	4	4	3	4	2	5	4	2	5	4
P98197	Atp11a	Phospholipid-transporting ATPase IH	TM	91231400	79320300	80632700	75637900	73886100	72685700	100766000	100260000	97682600	114372000	104121000	112242000	140206000	137430000	149093000	125311000	134965000	135718000	0.240101	0.257793	0.264532	0.230834	0.249368	0.221567	0.25358	0.276327	0.273799	0.233361	0.239259	0.251053	0.282224	0.290649	0.27043	0.262005	0.268745	0.256108	29	30	30	24	28	25	29	31	32	27
B2KFA8	Bcat1	Branched-chain-amino-acid aminotransferase, cytosolic (Fragment)	Others		7374660		7324710	14242300	5721170	18294000	11923900		27042300	19212000		9986540	10608900	16939300	1825880				0.0672646		0.0672646	0.0672646	0.0672646	0.0672646	0.0672646		0.0672646	0.0672646		0.0672646	0.0672646	0.0672646	0.0672646				1		1	1	1	1	1		1
O55222	Ilk	Integrin-linked protein kinase	Others	232279000	226958000	230783000	225499000	235702000	251830000	168668000	180344000	171335000	238002000	242140000	232606000	167437000	148371000	153297000	165974000	184040000	152529000	0.25885	0.338496	0.307522	0.334071	0.329646	0.34292	0.274336	0.243363	0.25885	0.300885	0.274336	0.300885	0.25885	0.289823	0.345133	0.267699	0.285398	0.247788	11	14	12	14	14	17	10	9	10	12
Q8CBC4	Cnst	Consortin	TM	64249100	67662800	65674500	52637400	48566600	54632800	60906100	62903300	59148500	62179500	68044000	59066300	51950800	47749700	49595900	34518000	42512000	39187200	0.475387	0.489451	0.475387	0.464135	0.513361	0.464135	0.50211	0.489451	0.50211	0.490858	0.464135	0.444444	0.554149	0.538678	0.531646	0.455696	0.451477	0.407876	26	27	26	24	24	25	27	25	26	27
P30999	Ctnnd1	Catenin delta-1	Others	400661000	406836000	382645000	431056000	436330000	448048000	224279000	211805000	234911000	313706000	278181000	312681000	318750000	330504000	321076000	172780000	202742000	173265000	0.4371	0.501066	0.428571	0.455224	0.411514	0.492537	0.411514	0.463753	0.386994	0.428571	0.371002	0.432836	0.449893	0.407249	0.418977	0.287846	0.318763	0.32516	32	34	32	34	30	35	30	33	29	29
Q921W0	Chmp1a	Charged multivesicular body protein 1a	Others	8088900	7662030	7912160	6677430	8569780	8953380	8581810	9818650	10654900	8018770	6047640	6245030	7368760	4237440	8336300		2800770	2978220	0.265306	0.132653	0.265306	0.183673	0.22449	0.173469	0.173469	0.214286	0.183673	0.183673	0.173469	0.22449	0.0408163	0.0918367	0.0918367		0.0408163	0.0867347	6	3	6	4	5	4	4	5	4	4
O08579	Emd	Emerin	TM	155650000	160266000	167408000	140439000	145901000	142944000	167550000	178487000	181386000	193784000	195414000	184224000	145029000	142867000	137801000	149851000	134126000	141430000	0.783784	0.783784	0.783784	0.791506	0.791506	0.791506	0.791506	0.791506	0.791506	0.791506	0.791506	0.791506	0.791506	0.791506	0.791506	0.791506	0.667954	0.791506	16	17	17	16	17	17	18	16	18	17
D3Z5L6	Slc18b1	MFS-type transporter SLC18B1	TM		1087840		735844	568376	539101	1936270	461364	1399920	1091030	883601	943782	568437	106216	129438	446460	633472	849678		0.0501089		0.0740741	0.0740741	0.0239651	0.0239651	0.0239651	0.0239651	0.0740741	0.0501089	0.0501089	0.0239651	0.0239651	0.0239651	0.0740741	0.0740741	0.0740741		1		2	2	1	1	1	1	2
P35293	Rab18	Ras-related protein Rab-18	Others	93047200	89181400	89126100	90335300	90256100	84061100	78770900	80946200	82439700	88237600	89079900	91754400	49519300	47536700	53117700	57376500	57314900	63698900	0.762136	0.757282	0.762136	0.762136	0.762136	0.762136	0.762136	0.762136	0.762136	0.791262	0.791262	0.791262	0.762136	0.757282	0.791262	0.791262	0.791262	0.791262	16	15	16	16	16	16	16	16	16	17
Q5SUF6	Cacna1g	Voltage-dependent T-type calcium channel subunit alpha	TM	52238100	48618500	68653400	41366200	49248800	49030900	39578600	47002200	37297200	36317700	40643700	45939700	51129600	58604400	60133900	67848500	50839100	82171500	0.116259	0.135052	0.112762	0.137675	0.13243	0.142483	0.0826049	0.0804196	0.0878497	0.129371	0.133741	0.0996503	0.155594	0.152535	0.160839	0.124126	0.137238	0.097028	18	21	17	20	21	21	14	12	12	18
A1L3P4	Slc9a6	Sodium/hydrogen exchanger	TM	65092400	66926000	62951000	42037900	42977300	44894200	79738800	79515600	76301000	67135900	63660700	66052700	54211400	60368700	56856100	38829900	44310800	36335300	0.320513	0.320513	0.287749	0.25641	0.299145	0.320513	0.320513	0.320513	0.320513	0.289174	0.320513	0.299145	0.266382	0.287749	0.266382	0.326211	0.314815	0.314815	21	20	18	18	20	21	21	22	22	18
Q6P1I6	Psd2	PH and SEC7 domain-containing protein 2	TM	41911900	42445800	49200900	42436600	36448600	50174800	55414800	42464800	47606500	36587700	32144300	45564300	52017900	38101800	52350400	46522600	57930000	68785600	0.0662338	0.0818182	0.0649351	0.0662338	0.0896104	0.0896104	0.0428571	0.0753247	0.0545455	0.0337662	0.107792	0.0636364	0.0935065	0.0935065	0.0558442	0.0662338	0.0662338	0.0805195	6	6	5	6	7	7	4	7	4	3
Q02780	Nfia	Nuclear factor 1 A-type	Others	6442700	4733660	10958700	8435570	7721900	6463850	22680900	17278000	9372110	12972400	9145180	13557800	56910400	76677300	21319400	11576500	14669000	4183990	0.0545113	0.0545113	0.0808271	0.0545113	0.0545113	0.118421	0.0545113	0.0545113	0.0921053	0.0921053	0.056391	0.0545113	0.0244361	0.0244361	0.0244361	0.0507519	0.0507519	0.0244361	2	2	3	2	2	4	2	2	3	3
O08967	Cyth3	Cytohesin-3	Others	599494	564012	555265	1248480	1375900	799031	901912	2045300	1446880	1217400	1855340	2590900	1056850	2646450	1897360	790733	177163	5516110	0.0250627	0.137845	0.135338	0.0802005	0.195489	0.125313	0.190476	0.230576	0.185464	0.240602	0.190476	0.165414	0.105263	0.0726817	0.142857	0.0350877	0.0877193	0.0200501	1	4	5	3	5	4	6	6	5	7
Q9QYF9	Ndrg3	Protein NDRG3	Others	67918400	68081500	68878300	52974500	46621200	55492500	80724800	74984900	79253600	61628300	65477200	68658900	89562600	81862200	87952300	52438000	53557200	49795000	0.653333	0.650667	0.653333	0.653333	0.653333	0.653333	0.653333	0.653333	0.653333	0.653333	0.653333	0.653333	0.653333	0.653333	0.653333	0.653333	0.653333	0.594667	17	16	17	18	18	17	18	19	18	18
B1AX58	Pls3	Plastin-3	Others	55431100	63185200	63939100	82261500	77183400	82945600	55811100	56632200	58664400	76413300	83278200	78917600	43712500	46595500	45456700	67144300	72936300	60170400	0.42723	0.394366	0.408451	0.358372	0.460094	0.386541	0.449139	0.377152	0.386541	0.366197	0.306729	0.361502	0.29108	0.29421	0.259781	0.29734	0.302034	0.29421	22	22	23	20	24	22	25	19	22	18
A0A1D5RLF9	Mast3	Microtubule-associated serine/threonine-protein kinase 3 (Fragment)	Others	337835	352833								173498									0.0536913	0.0536913								0.0536913									1	1								1
Q5SWU9	Acaca	Acetyl-CoA carboxylase 1	Others	192875000	201090000	205334000	225518000	214494000	220748000	196633000	196530000	206204000	238366000	242306000	230022000	171959000	180342000	177445000	189278000	175285000	153759000	0.381237	0.371855	0.365885	0.376119	0.405544	0.373987	0.391898	0.369723	0.397015	0.389339	0.426439	0.385501	0.336461	0.342004	0.3258	0.309168	0.328785	0.288273	72	69	69	66	75	68	74	69	71	73
Q61084	Map3k3	Mitogen-activated protein kinase kinase kinase 3	Others	8201630	7249080	4297440	6519880	10711600	9541140	6784470	6278450	4892640	9059530	9291770	10326400	8023540	6657190	8008590	6826110	5583310	5040360	0.0303514	0.0303514	0.0303514	0.0303514	0.0303514	0.0303514	0.0111821	0.0111821	0.0303514	0.0111821	0.0303514	0.0303514	0.0111821	0.0111821	0.0111821	0.0111821	0.0111821	0.0111821	2	2	2	2	2	2	1	1	2	1
Q6PCX9	Trim37	E3 ubiquitin-protein ligase TRIM37	Others	5785450	7249040	9766810	10448800	4701720	10160100	8797930	11083400	4173780	2959150	4472970	3795880	4911330	3161810	6424760	4280900	859890	511687	0.0405827	0.0260146	0.0405827	0.0280957	0.0405827	0.0280957	0.0260146	0.0405827	0.0260146	0.0270552	0.0405827	0.0405827	0.0260146	0.0260146	0.0260146	0.012487	0.0260146	0.0260146	3	2	3	2	3	2	2	3	2	2
A0A0A6YXG1	Mast4	Non-specific serine/threonine protein kinase	Others	128743000	73338500	129658000	107002000	110572000	96430000	93870700	101449000	83727200	102239000	92220800	115522000	94674400	57315500	52466700	44039900	52502600	35576600	0.0941999	0.0950226	0.095434	0.0822707	0.0761004	0.107775	0.113945	0.114356	0.122172	0.10325	0.116002	0.0909091	0.114768	0.0863842	0.0991362	0.0929659	0.081448	0.0674619	15	15	15	15	13	17	18	18	20	17
Q2TBE6	Pi4k2a	Phosphatidylinositol 4-kinase type 2-alpha	Others	25505200	26003000	27431200	20715000	21200300	21160500	33433700	32472300	32723600	29096000	29761300	29810600	25012800	24991000	26134900	25899500	26287100	26221800	0.632568	0.697286	0.703549	0.705637	0.76618	0.651357	0.680585	0.772443	0.65762	0.724426	0.784969	0.741127	0.73904	0.757829	0.772443	0.753653	0.703549	0.726514	27	29	28	30	32	28	28	34	28	33
O88291	Znf326	DBIRD complex subunit ZNF326	Others	8226030	6302860	5458020	14154700	12341600	15210300	6415540	6277730	7903900	8397440	11868800	9636320	15033100	11662200	10880700	18027700	14460800	12135600	0.0793103	0.0275862	0.0793103	0.132759	0.167241	0.167241	0.0482759	0.0482759	0.0465517	0.012069	0.012069	0.0465517	0.0913793	0.0913793	0.0913793	0.0275862	0.0672414	0.0293103	4	2	4	7	8	8	3	3	2	1
O88746	Tom1	Target of Myb protein 1	Others	14201400	13259300	14128300	15438900	13265400	14893800	16443100	15407500	15628100	20988900	18562500	20471900	18013400	18741600	19154800	17997400	11762000	22400000	0.313008	0.335366	0.28252	0.398374	0.28252	0.345528	0.313008	0.432927	0.380081	0.292683	0.367886	0.304878	0.432927	0.333333	0.363821	0.231707	0.29878	0.213415	10	10	10	12	10	11	9	12	12	9
Q62203	Sf3a2	Splicing factor 3A subunit 2	Others	383976	553347	478720	612031	341671	533818	352154	390461	281463		243154	4004710	713618	629586	642692	384845	103370		0.0863158	0.0505263	0.0863158	0.0652632	0.0863158	0.0863158	0.0652632	0.0652632	0.0294737		0.0294737	0.0210526	0.0294737	0.0294737	0.0294737	0.0210526	0.0210526		3	2	3	2	3	3	2	2	1
Q80UW2	Fbxo2	F-box only protein 2	Others	28625600	26795600	26994500	28736800	30768600	27865400	30725800	29645900	29260000	19872200	18359500	20881500	46721100	44129400	44379100	10128900	11025000	13191900	0.525253	0.525253	0.525253	0.558923	0.558923	0.525253	0.525253	0.558923	0.525253	0.525253	0.525253	0.377104	0.558923	0.683502	0.558923	0.252525	0.252525	0.30303	12	12	12	13	13	12	12	13	12	11
A2ANU3	Syndig1	Synapse differentiation-inducing gene protein 1	TM	14636400	14777300	14714800	12540800	11818900	11839500	9536670	10258500	9333680	9331390	10143000	10320000	7528590	5723380	6265280	6428380	6354020	6399170	0.391473	0.426357	0.453488	0.44186	0.44186	0.44186	0.48062	0.496124	0.496124	0.44186	0.44186	0.44186	0.344961	0.418605	0.422481	0.422481	0.422481	0.422481	6	7	8	8	8	8	9	9	9	8
Q91Z31	Ptbp2	Polypyrimidine tract-binding protein 2	Others	5916910	5255510	4456160	6237920	6696740	8098800	6217990	5175920	4245650	10722800	7479390	24404300	6259350	4460920	4247740	3277300	5532400	6071000	0.0546139	0.0753296	0.094162	0.156309	0.175141	0.156309	0.0546139	0.0546139	0.0546139	0.0546139	0.0753296	0.0376648	0.137476	0.0979284	0.0979284	0.0188324	0.0546139	0.0357815	2	3	4	5	6	5	2	2	2	2
Q9D0I9	Rars1	Arginine--tRNA ligase, cytoplasmic	Others	20682100	18840500	21355700	25923000	26345900	24852200	20512900	20788400	21148300	19355700	20706600	19363900	24779600	23261000	23687000	26503900	27177900	25941000	0.374242	0.371212	0.35303	0.392424	0.419697	0.375758	0.4	0.334848	0.35	0.313636	0.339394	0.337879	0.313636	0.3	0.360606	0.268182	0.231818	0.254545	25	24	22	25	27	25	25	23	24	21
P23927	Cryab	Alpha-crystallin B chain	Others	72902700	72412100	73300400	88178100	81352500	86206800	69469000	74205400	70793700	85470900	78754900	83486700	55558000	54594100	53166300	51787800	49721900	40665900	0.685714	0.708571	0.697143	0.708571	0.708571	0.708571	0.708571	0.708571	0.708571	0.708571	0.708571	0.708571	0.708571	0.685714	0.708571	0.708571	0.708571	0.662857	15	15	14	16	16	17	16	16	16	17
P63101	Ywhaz	14-3-3 protein zeta/delta	Others	106663000	104805000	108741000	155461000	154744000	157886000	119456000	116390000	119295000	139886000	136202000	136745000	78726400	84429100	82458300	83171400	75461400	75317800	0.591837	0.591837	0.685714	0.714286	0.714286	0.714286	0.591837	0.685714	0.591837	0.620408	0.714286	0.714286	0.620408	0.591837	0.620408	0.620408	0.595918	0.620408	19	20	19	23	23	22	19	21	21	22
Q99KU6		Bombesin receptor-activated protein C6orf89 homolog	TM	11590600	11864900	12412200	10316300	10532600	9471060	12829500	11558000	11409100	15727700	10554000	13653700	10352200	10564200	12489100	11693100	15249100	12712200	0.33908	0.313218	0.313218	0.267241	0.267241	0.267241	0.313218	0.313218	0.33908	0.272989	0.33908	0.33908	0.229885	0.25	0.204023	0.166667	0.140805	0.16092	11	9	9	8	9	8	9	9	11	8
Q8R516	Mib2	E3 ubiquitin-protein ligase MIB2	Others	33511100	31895000	31437600	34264500	43674100	37449100	28976900	29382100	32499500	36795400	38547900	39275000	25349400	32494300	36933300	17618100	18291700	23224400	0.229188	0.182939	0.202467	0.230216	0.217883	0.183967	0.230216	0.165468	0.20555	0.225077	0.200411	0.215827	0.0955807	0.133607	0.134635	0.134635	0.137718	0.128469	18	15	16	19	17	16	18	14	18	19
Q9CYR6	Pgm3	Phosphoacetylglucosamine mutase	Others	5191350	6980430	6562180	10770300	10606400	11420900	6855990	7039540	7289430	9390740	9084240	10252800	8974790	8092840	8973260	9776090	10110500	10059300	0.105166	0.116236	0.101476	0.162362	0.114391	0.151292	0.0830258	0.121771	0.110701	0.184502	0.108856	0.129151	0.160517	0.162362	0.114391	0.116236	0.116236	0.114391	6	6	6	9	7	9	5	7	7	10
Q14BI1	Slc24a2	Slc24a2 protein	Others	155280000	155138000	149719000	97509300	103186000	93590900	148091000	161440000	146001000	127614000	126239000	120861000	46978600	49446500	46978100	49443100	44161900	50332300	0.309423	0.308017	0.309423	0.309423	0.309423	0.309423	0.309423	0.326301	0.309423	0.28692	0.298172	0.315049	0.299578	0.281294	0.2827	0.25879	0.272855	0.261603	23	22	23	21	21	22	22	23	24	20
Q8K4X7	Agpat4	1-acyl-sn-glycerol-3-phosphate acyltransferase delta	TM	302940000	312456000	318024000	239601000	252590000	250322000	352598000	338515000	344301000	318880000	344324000	334925000	247794000	251425000	242060000	209996000	194705000	192158000	0.44709	0.44709	0.452381	0.452381	0.452381	0.452381	0.44709	0.452381	0.44709	0.452381	0.452381	0.452381	0.452381	0.44709	0.452381	0.439153	0.412698	0.439153	22	23	23	21	22	21	23	24	23	23
Q9DB34	Chmp2a	Charged multivesicular body protein 2a	Others	30226200	31005600	33838400	37972000	36138900	33187900	30198000	31647000	32692400	29760200	39912500	35876100	30746900	25259400	38256300	19674600	24554100	17151800	0.283784	0.288288	0.171171	0.279279	0.247748	0.283784	0.256757	0.207207	0.247748	0.247748	0.247748	0.207207	0.166667	0.202703	0.171171	0.247748	0.216216	0.184685	9	10	5	8	7	9	9	6	7	7
Q8BQX0	Rab37	Ras-related protein Rab-37	Others	20612900	21575500	21745100	19192400	18821200	24360400	12640600	13853000	17557200	18096700	11595300	12237100	9739130	7232090	14222300	16703700	17173100	20570400	0.592593	0.546296	0.592593	0.444444	0.550926	0.5	0.453704	0.407407	0.407407	0.592593	0.5	0.439815	0.49537	0.287037	0.546296	0.287037	0.282407	0.342593	10	9	10	8	9	8	8	6	7	10
Q99M28	Rnps1	RNA-binding protein with serine-rich domain 1	Others	2173920	2706060	2597750	3256670	3021970	3451840	2552610	2049410	2399170	2147230	2705200	2202700	2475270	3036910	2594130	2914690	3554510	3249990	0.0655738	0.0655738	0.0655738	0.0688525	0.0688525	0.0688525	0.0655738	0.0655738	0.0655738	0.0688525	0.0655738	0.0655738	0.0393443	0.0622951	0.0393443	0.0393443	0.0393443	0.0622951	3	3	3	4	4	4	2	2	2	2
Q9DBU3	Riok3	Serine/threonine-protein kinase RIO3	Others	503764	488479		579380							526837				189027				0.0404624	0.0404624		0.0404624							0.0404624				0.0404624				1	1		1
P28663	Napb	Beta-soluble NSF attachment protein	Others	32258400	32960400	35613400	40735600	38098300	39058900	41306700	43856000	42809200	32461800	31518500	30570000	42116700	40530000	44602600	23291700	23843700	21960000	0.758389	0.818792	0.758389	0.869128	0.812081	0.845638	0.845638	0.872483	0.845638	0.758389	0.758389	0.785235	0.812081	0.842282	0.812081	0.842282	0.838926	0.842282	22	23	22	27	26	27	26	27	26	24
E9Q912	Rap1gds1	Rap1 GTPase-GDP dissociation stimulator 1	Others	65544100	66267600	64292600	78297500	76964300	77750400	47320300	50285400	46930300	59729000	58717400	50822700	40631200	39051000	38648400	20957800	20742200	34559700	0.543657	0.546952	0.527183	0.556837	0.556837	0.576606	0.570016	0.565074	0.570016	0.533773	0.489292	0.476112	0.349259	0.383855	0.372323	0.336079	0.354201	0.378913	26	26	27	28	29	28	29	27	27	26
O09044	Snap23	Synaptosomal-associated protein 23	Others	3373270	3100100	3959070	5723490	5759680	5943390	3666150	3600800	3070430	7036120	7350610	6937590	6938050	7428580	6507200	11904300	12269000	11476300	0.428571	0.47619	0.457143	0.685714	0.685714	0.504762	0.338095	0.257143	0.438095	0.547619	0.595238	0.647619	0.533333	0.704762	0.595238	0.647619	0.647619	0.647619	6	8	7	9	10	7	6	4	6	7
Q9DB05	Napa	Alpha-soluble NSF attachment protein	Others	64784100	67979900	62513400	61472700	61327400	63211500	70398300	69895000	68948700	43833300	43080300	42729000	68586000	72569000	77706000	22407500	28116200	28926300	0.535593	0.535593	0.59661	0.579661	0.579661	0.583051	0.579661	0.583051	0.579661	0.538983	0.538983	0.545763	0.579661	0.579661	0.6	0.437288	0.491525	0.461017	17	15	17	17	16	18	17	18	17	16
Q80X80	C2cd2l	Phospholipid transfer protein C2CD2L	TM	94651300	97236400	100043000	82507800	85129000	81026800	122423000	123293000	123264000	122093000	125496000	125711000	53808500	54696100	56025400	41335500	35612700	36372700	0.594901	0.594901	0.593484	0.593484	0.586402	0.593484	0.594901	0.594901	0.594901	0.594901	0.594901	0.594901	0.586402	0.586402	0.594901	0.57932	0.594901	0.593484	41	40	39	40	38	40	41	41	40	42
Q3UHQ6	Dop1b	Protein dopey-2	Others	34894200	35260100	32539200	36359400	35455000	37588500	30964000	29228300	36507100	41970100	32666700	34287200	28453400	26773500	34975800	36683600	25485700	38715800	0.064488	0.0514161	0.0631808	0.0671024	0.071024	0.0880174	0.0784314	0.0553377	0.0753813	0.0653595	0.0666667	0.0675381	0.0566449	0.0575163	0.0466231	0.0440087	0.0344227	0.0474946	15	12	15	14	15	18	17	12	16	14
P28184	Mt3	Metallothionein-3	Others	2540950	2145960	2369310	3788920	3099570	3981890	2366840	2593970	2183640	3500080	3891410	4160320	1815610	1967700	2304020	3442770	3421730	2689590	0.632353	0.632353	0.705882	0.705882	0.705882	0.705882	0.705882	0.705882	0.705882	0.705882	0.705882	0.705882	0.705882	0.705882	0.705882	0.691176	0.691176	0.705882	4	4	5	5	5	5	5	5	5	5
F8WIV2	Serpinb6a	Serine (or cysteine) peptidase inhibitor, clade B, member 6a	Others	30958700	19513000	23751900	41002700	42822600	41070100	30091000	32635100	33829200	37185800	37325700	36159800	29938000	19853300	27473300	44152000	30628400	43748100	0.22807	0.22807	0.085213	0.238095	0.18797	0.290727	0.230576	0.230576	0.230576	0.215539	0.238095	0.308271	0.235589	0.258145	0.26817	0.275689	0.313283	0.258145	7	8	4	10	8	11	7	8	7	9
A2AH25	Arhgap1	Rho GTPase-activating protein 1	Others	38139400	39309200	38518600	60064600	62030600	56832800	37885100	40808600	39949900	42064400	41787700	48568200	41728200	36291200	42975100	33732700	45710600	41272900	0.336117	0.26096	0.319415	0.269311	0.302714	0.327766	0.277662	0.302714	0.25261	0.352818	0.311065	0.336117	0.323591	0.177453	0.256785	0.223382	0.23382	0.265136	13	11	14	12	12	14	12	11	11	14
Q9EPL8	Ipo7	Importin-7	Others	85226500	89194600	86998400	100147000	96518600	107754000	83454600	78666800	86446500	83213100	83415000	71413700	86205400	73859600	64939700	97453200	71692000	95281300	0.213873	0.216763	0.21869	0.223507	0.216763	0.233141	0.21869	0.22736	0.245665	0.195568	0.192678	0.191715	0.176301	0.222543	0.199422	0.169557	0.180154	0.16185	18	19	19	20	20	20	18	19	21	16
Q3UUG6	Tbc1d24	TBC1 domain family member 24	Others	52982900	53178200	50393800	80348200	76687200	70969500	46067700	39807800	47234700	51130000	48878200	48770100	45588200	36646600	35850500	33221100	39473900	18482100	0.317291	0.311943	0.345811	0.363636	0.363636	0.335116	0.297683	0.30303	0.30303	0.322638	0.320856	0.322638	0.28164	0.26025	0.262032	0.30303	0.247772	0.258467	17	15	18	19	19	18	15	15	14	16
A2CG35	Rab12	Ras-related protein Rab-12	Others	255802000	241448000	259383000	252148000	266651000	257104000	307488000	317144000	331449000	324070000	325122000	315735000	164798000	157120000	154369000	136734000	131191000	99438200	0.66323	0.701031	0.701031	0.701031	0.676976	0.701031	0.701031	0.701031	0.701031	0.701031	0.701031	0.701031	0.701031	0.687285	0.666667	0.508591	0.580756	0.508591	25	26	27	27	25	26	27	27	26	26
Q9CW07	Ppp1r3g	Protein phosphatase 1 regulatory subunit 3G	Others	3488840	1425300	2386280	3076260	1092590	2629100	2121170	2424390	4655990	2212760	3021260	2319320	1282830	2415950	1064800	856400	771363	410342	0.0605187	0.0605187	0.0288184	0.0288184	0.0605187	0.0288184	0.0605187	0.0605187	0.0317003	0.0605187	0.0605187	0.0605187	0.0605187	0.0605187	0.0605187	0.0288184	0.0605187	0.0605187	2	2	1	1	2	1	2	2	1	2
A3KGU5	Sptan1	Spectrin alpha chain, non-erythrocytic 1	Others	147611000	148785000	150041000	215895000	215585000	214970000	145867000	153983000	146792000	132172000	132781000	130511000	182772000	181399000	186339000	75977000	78011200	73823200	0.72731	0.733822	0.719984	0.760277	0.750509	0.757021	0.75173	0.750916	0.746846	0.754172	0.752137	0.758649	0.75173	0.738299	0.753765	0.706553	0.720798	0.655678	186	190	186	219	212	209	199	208	205	207
P17809	Slc2a1	Solute carrier family 2, facilitated glucose transporter member 1	TM	197608000	187709000	196192000	173771000	177695000	175619000	124775000	124923000	118694000	165677000	164214000	176740000	233858000	207883000	252355000	256704000	237645000	265051000	0.195122	0.199187	0.166667	0.213415	0.235772	0.180894	0.166667	0.235772	0.235772	0.22561	0.235772	0.162602	0.162602	0.180894	0.184959	0.184959	0.184959	0.184959	9	11	11	11	12	11	10	12	13	14
Q501J2	Antkmt	Adenine nucleotide translocase lysine N-methyltransferase	TM	3440280	3039140	3343220	3398030	3241710	3545420	2370980	3301710	3148000	4628920	4239380	4379810	3533150	3538850	3529910	4217940	6421040	6334040	0.270742	0.318777	0.253275	0.122271	0.152838	0.170306	0.270742	0.209607	0.30131	0.170306	0.183406	0.183406	0.104803	0.19214	0.152838	0.0436681	0.183406	0.104803	5	6	4	2	3	3	4	3	5	3
Q9JJC9	Herpud2	Homocysteine-responsive endoplasmic reticulum-resident ubiquitin-like domain member 2 protein	TM	2840920	2958170	3237600	2163910	2145280	2315170	2169270	2055400	2059730	2236460	2745810	2132820	1147630	1317300	1214860	1795170	2698910	1948200	0.269802	0.230198	0.269802	0.269802	0.269802	0.269802	0.269802	0.232673	0.269802	0.230198	0.269802	0.230198	0.0594059	0.0990099	0.0990099	0.170792	0.0767327	0.136139	6	5	6	6	6	6	6	5	6	5
P60060	Sec61g	Protein transport protein Sec61 subunit gamma	TM	71310100	75927500	85099800	52917500	55502200	67044100	69421300	66523100	72329200	51068800	55206800	47580700	83027700	102174000	80495800	121345000	104061000	110400000	0.367647	0.367647	0.367647	0.367647	0.367647	0.367647	0.367647	0.367647	0.367647	0.367647	0.367647	0.367647	0.367647	0.367647	0.367647	0.367647	0.367647	0.367647	3	2	3	3	3	3	3	3	2	2
Q9BCZ4	Selenos	Selenoprotein S	TM	7562390	7473170	6678780	6021510	5447730	5841090	7873940	7698800	6722620	8595760	8233600	8671960	6467740	5956860	6516910	8084070	8794580	6988170	0.442105	0.442105	0.442105	0.442105	0.442105	0.442105	0.442105	0.442105	0.442105	0.526316	0.526316	0.526316	0.484211	0.394737	0.484211	0.484211	0.484211	0.484211	9	9	9	9	9	9	9	9	9	10
E9PUA7	Tpd52	Tumor protein D52	Others	105543	172578	138064	1268500	974853	981307	187742	478272	388223	1263700	1224480	1371770	417743	119169	397688	517092	465656	441241	0.0515464	0.0515464	0.0515464	0.0515464	0.0515464	0.0515464	0.0515464	0.0515464	0.0515464	0.0515464	0.0515464	0.0515464	0.0515464	0.0515464	0.0515464	0.0515464	0.0515464	0.0515464	1	1	1	1	1	1	1	1	1	1
Q9Z2C4	Mtmr1	Myotubularin-related protein 1	Others	23616500	22107000	26668200	26395700	26121300	29443100	26590800	22949000	27474700	27863100	26909700	30153700	20508000	14892900	13630500	16728900	30278400	13124500	0.152466	0.218236	0.198804	0.233184	0.233184	0.284006	0.230194	0.212257	0.212257	0.2571	0.269058	0.219731	0.197309	0.170404	0.137519	0.137519	0.12855	0.0792227	9	9	9	12	12	13	11	9	9	12
A2AUD5	Tpd52l2	Tumor protein D54	Others	55132100	63136400	56420300	63567500	70630000	74812400	54997900	50286900	60162600	61775500	69566700	63696200	40585800	44295600	40082200	53622400	51071700	53816700	0.471616	0.379913	0.532751	0.532751	0.532751	0.532751	0.467249	0.497817	0.497817	0.471616	0.502183	0.471616	0.458515	0.41048	0.458515	0.323144	0.323144	0.275109	8	7	9	9	9	9	8	9	9	8
Q80VQ0	Aldh3b1	Aldehyde dehydrogenase family 3 member B1	Others	24196400	23651400	22603800	26513700	26771200	26385100	24972300	25231300	24867600	38634600	34479700	37393100	47389500	43533200	46723400	52142800	54189600	55083500	0.474359	0.504274	0.442308	0.397436	0.42094	0.474359	0.551282	0.399573	0.514957	0.497863	0.502137	0.561966	0.547009	0.608974	0.544872	0.538462	0.542735	0.532051	18	19	17	17	19	19	22	18	21	20
P62075	Timm13	Mitochondrial import inner membrane translocase subunit Tim13	Others	7232840	6938820	6474400	6408010	6752830	5010650	10050600	10715800	11117400	8786660	8068140	9759140	7960410	9346120	6671120	8510660	11009500	14402800	0.526316	0.610526	0.610526	0.526316	0.610526	0.526316	0.526316	0.526316	0.526316	0.610526	0.610526	0.610526	0.694737	0.778947	0.694737	0.389474	0.147368	0.389474	4	5	5	4	5	4	4	4	4	5
A0A338P769	Septin5	Septin	Others	21828500	20807000	18101100	21785700	16464600	18957900	26406000	20380400	21252400	12572200	7165980	11838200	6264640	6897550	6859760	2361270	11626200	1723970	0.0502646	0.0502646	0.0502646	0.103175	0.103175	0.103175	0.103175	0.103175	0.103175	0.103175	0.103175	0.103175	0.103175	0.0502646	0.103175	0.0502646	0.0238095	0.0502646	2	2	2	3	3	3	3	3	3	3
P58466	Ctdsp1	Carboxy-terminal domain RNA polymerase II polypeptide A small phosphatase 1	Others	13256900	15717400	16483200	14646000	13989800	13458000	11322300	12401800	10284400	14748300	10610400	11656600	16402100	18932200	17866600	11233000	15852500	13407400	0.329502	0.329502	0.256705	0.390805	0.252874	0.390805	0.390805	0.298851	0.298851	0.260536	0.298851	0.298851	0.298851	0.329502	0.390805	0.318008	0.344828	0.206897	7	7	5	8	6	8	8	7	7	6
A2AWR2	Gpr155	G protein-coupled receptor 155	TM	9847750	8583230	10007300	5871860	6560960	5977110	14038800	11854300	12530000	9755280	10317400	10764000	6699100	6734220	5893870	5799700	6071560	3348860	0.164286	0.17381	0.182143	0.141667	0.140476	0.152381	0.194048	0.17619	0.172619	0.141667	0.154762	0.158333	0.141667	0.15119	0.15119	0.111905	0.0880952	0.113095	14	16	17	14	12	13	18	15	16	13
Q6ZQ89	Marchf6	E3 ubiquitin-protein ligase MARCHF6	TM	5719500	4385010	4951180	4351560	3760180	3647880	5119810	5133870	5545350	4804570	5477320	5419830	4070180	4677210	4153360	3663470	3436500	2989880	0.162816	0.162816	0.162816	0.140814	0.150715	0.150715	0.162816	0.150715	0.162816	0.150715	0.150715	0.150715	0.128713	0.106711	0.128713	0.115512	0.10451	0.115512	10	10	10	8	9	9	10	9	10	9
D3YVE8	Slc35g2	Solute carrier family 35 member G2	TM	29723700	32089500	28851300	22270800	23672100	22423000	32709300	33151700	34696600	27250800	29233400	31150900	95313100	105110000	97350200	69411600	70666500	52562500	0.18932	0.228155	0.259709	0.213592	0.262136	0.211165	0.228155	0.230583	0.230583	0.230583	0.230583	0.182039	0.230583	0.230583	0.208738	0.262136	0.262136	0.262136	9	9	10	8	11	7	9	10	10	10
P62869	Elob	Elongin-B	Others	8102430	9219050	9370970	9738150	9974820	11000000	8415960	8654640	7216460	6685050	8827350	7117060	6168390	8201980	6516190	2785670	3980670	2688450	0.830508	0.762712	0.762712	0.813559	0.830508	0.567797	0.559322	0.728814	0.661017	0.415254	0.474576	0.474576	0.745763	0.745763	0.745763	0.211864	0.271186	0.194915	9	8	8	8	9	7	5	7	6	4
Q8R5J9	Arl6ip5	PRA1 family protein 3	TM	102386000	108859000	110644000	94723600	97854400	95253200	122595000	120528000	119022000	123580000	125727000	125597000	74431900	68232100	68666900	50225700	51026700	42656500	0.345745	0.345745	0.345745	0.345745	0.345745	0.345745	0.345745	0.345745	0.345745	0.287234	0.345745	0.345745	0.345745	0.345745	0.345745	0.287234	0.345745	0.287234	9	8	8	9	8	9	8	9	9	8
P98192	Gnpat	Dihydroxyacetone phosphate acyltransferase	Others	56837500	56312200	56515000	36999900	39987300	40913400	75053200	80044600	75310300	63384600	65360300	67246000	47114700	49171100	42365900	44528800	41381200	42995400	0.469027	0.482301	0.482301	0.4941	0.488201	0.477876	0.516224	0.523599	0.523599	0.525074	0.50885	0.525074	0.479351	0.446903	0.445428	0.432153	0.441003	0.442478	30	30	30	29	30	28	33	33	32	34
P70689	Gjb6	Gap junction beta-6 protein	TM	9095060	6676330	7774160	7687720	7429370	7320790	4243880	4479030	3700420	7761640	8138130	7635090	49915400	45344700	46093700	43003300	43364000	43487100	0.153257	0.310345	0.233716	0.180077	0.233716	0.233716	0.153257	0.233716	0.180077	0.256705	0.180077	0.256705	0.310345	0.310345	0.310345	0.310345	0.310345	0.310345	4	7	6	5	6	5	4	5	4	6
Q8BJ83	Tm2d3	TM2 domain-containing protein 3	TM	16589300	13203700	15277200	14734100	11595600	17797100	18985700	14493400	15539100	20699200	16892200	15684600	16905700	14988700	12618500	12491600	8069680	11220700	0.321839	0.245211	0.260536	0.321839	0.279693	0.279693	0.252874	0.260536	0.287356	0.295019	0.295019	0.252874	0.233716	0.260536	0.295019	0.260536	0.218391	0.130268	8	6	6	8	7	7	6	6	7	7
B9EJ86	Osbpl8	Oxysterol-binding protein-related protein 8	TM	464379000	454209000	449801000	347645000	352590000	340644000	374993000	349031000	364610000	346849000	350589000	343721000	223788000	236775000	229243000	200174000	177499000	197529000	0.656918	0.656918	0.646794	0.687289	0.689539	0.662542	0.635546	0.674916	0.671541	0.653543	0.661417	0.627672	0.624297	0.624297	0.614173	0.578178	0.578178	0.598425	55	54	52	60	60	58	53	57	54	55
F8VQC9	Slc4a7	Anion exchange protein	TM	34798800	36414200	36480700	34000400	31717900	32278800	76897800	79285500	79122600	85444900	80025400	82568500	27997400	25605900	30826500	23596500	27849900	22981700	0.244032	0.225464	0.243148	0.243148	0.234306	0.244032	0.225464	0.225464	0.225464	0.259063	0.251105	0.259063	0.202476	0.167993	0.200707	0.201592	0.186561	0.183024	25	24	27	25	26	26	25	24	25	27
Q8R3E3	Wipi1	WD repeat domain phosphoinositide-interacting protein 1	Others				3398980	2336690						391348		32533900			760342	1554650					0.044843	0.044843						0.0269058		0.0717489			0.0717489	0.0269058					1	1
E9PVU7	Pde4d	Phosphodiesterase	Others	1420340	1952470	1361710	876760	1984510	659468	1451940	829115	1637200	811049	1528440	2466860	1139090	2137130	1041190		983057	1477340	0.0261519	0.0261519	0.0261519	0.0261519	0.0261519	0.0261519	0.0261519	0.0261519	0.0261519	0.0261519	0.0261519	0.0261519	0.0261519	0.0261519	0.0261519		0.0136986	0.0136986	3	3	3	3	3	3	3	3	3	3
P70669	Phex	Phosphate-regulating neutral endopeptidase PHEX	TM	4801140	4841840	4957900	7323030	6589810	7508210	995844			5779740	6797760	7738220			7125030	784635	5311560	906615	0.0173565	0.0293725	0.0293725	0.0173565	0.0173565	0.0173565	0.0146862			0.0440587	0.0320427	0.0320427			0.012016	0.012016	0.012016	0.012016	1	2	2	1	1	1	1			3
E9QP94	Ccdc136	Coiled-coil domain-containing protein 136	TM	109988000	114365000	121997000	87761300	92219100	92464700	84725100	85400400	83721500	75880400	80202900	78654200	138566000	151585000	137805000	121885000	118264000	120702000	0.256108	0.250211	0.283067	0.242628	0.225779	0.251053	0.272957	0.274642	0.278854	0.254423	0.21567	0.242628	0.278012	0.27043	0.274642	0.203033	0.201348	0.194608	23	23	24	22	20	23	22	23	23	23
Q91XH5	Spr	Sepiapterin reductase	Others	3081210	2874290	2889880	4786710	4691780	4888910	3596990	3980400	3375950	4732730	4595440	5030920	3792660	3448360	3604730	4771040	5022320	4822180	0.572519	0.538168	0.629771	0.545802	0.580153	0.603053	0.59542	0.629771	0.538168	0.603053	0.603053	0.545802	0.59542	0.59542	0.572519	0.60687	0.515267	0.492366	11	10	12	11	12	12	11	12	10	12
Q8CJG1	Ago1	Protein argonaute-1	Others	6250060	5738870	3502540	6962640	9260780	4003430	6037680	9098630	10365200	14263000	51342100	4542210	5573910	6108030	7716560	7419030	8437840	8156560	0.107351	0.101517	0.0991832	0.0513419	0.0980163	0.0361727	0.124854	0.084014	0.106184	0.0805134	0.0361727	0.0536756	0.0805134	0.0991832	0.0653442	0.0548425	0.0490082	0.0805134	5	5	5	3	5	2	6	4	5	4
E9QAD8	Iqsec2	IQ motif and SEC7 domain-containing protein 2	Others	54565300	52179500	49520400	56534400	56967400	57759100	47251700	50318600	44300400	73518600	74463900	73588900	19084400	14502100	18047400	19124200	18962100	19139800	0.390457	0.385753	0.392473	0.383737	0.395161	0.41129	0.359543	0.424059	0.357527	0.375672	0.363575	0.403898	0.204301	0.274194	0.265457	0.269489	0.242608	0.221774	45	47	48	48	48	51	47	49	45	48
Q8BHC1	Rab39b	Ras-related protein Rab-39B	Others	25598800	24519800	23035000	20821000	21190900	20383900	37866100	38147100	37156000	32502200	32435700	31496200	23289100	23516500	24642500	26264800	24994400	26776200	0.765258	0.765258	0.765258	0.765258	0.765258	0.765258	0.765258	0.765258	0.765258	0.765258	0.765258	0.765258	0.732394	0.765258	0.765258	0.638498	0.638498	0.638498	17	17	17	17	17	17	18	18	18	18
P61924	Copz1	Coatomer subunit zeta-1	Others	3393410	2216800	2082640	2445780	2239060	2572530	2365880	2714470	2164860	1983930	1853460	1272490	3367750	2520290	2163650	1586920	1855080	2438160	0.079096	0.079096	0.186441	0.079096	0.20904	0.079096	0.186441	0.079096	0.079096	0.186441	0.186441	0.079096	0.186441	0.186441	0.186441	0.079096	0.20904	0.20904	1	1	2	1	3	1	2	1	1	2
Q8K1M6	Dnm1l	Dynamin-1-like protein	Others	147577000	143735000	146186000	195152000	192315000	196291000	124670000	133543000	126326000	144501000	140059000	144784000	208093000	197438000	209038000	146762000	150715000	130604000	0.793801	0.783019	0.772237	0.807278	0.811321	0.809973	0.737197	0.789757	0.792453	0.78841	0.765499	0.766846	0.74124	0.795148	0.781671	0.754717	0.738544	0.692722	49	46	46	51	52	49	46	48	50	49
P70697	Urod	Uroporphyrinogen decarboxylase	Others	5874020	5624680	5221440	11137700	8226490	10542800	5580020	5749620	5940620	5538140	4454790	4930550	7696550	5851780	3498660	9154970	8542280	12744100	0.19891	0.226158	0.269755	0.286104	0.286104	0.318801	0.253406	0.288828	0.174387	0.158038	0.226158	0.321526	0.212534	0.234332	0.190736	0.26158	0.226158	0.13079	6	6	6	7	7	8	6	7	4	4
Q9CWE0	Mtfr1l	Mitochondrial fission regulator 1-like	Others	911961	1774840	1068090	1565570	1046330	1579380	974045	1375030	771649	2807730	2085260	1874630	4370110	2261440	3562620	4272910	59464400		0.131488	0.176471	0.134948	0.155709	0.100346	0.197232	0.242215	0.238754	0.238754	0.131488	0.176471	0.176471	0.280277	0.294118	0.197232	0.131488	0.0726644		3	4	3	3	2	4	5	5	5	3
Q8CH36	Slc36a4	Proton-coupled amino acid transporter 4	TM	4886230	3136170	4910950		3535810	3536020	2975650	2102800	3245970	2778180	2966990	3291580	2622680	2407620	3185570	3541210	2837740	4033010	0.076	0.132	0.116		0.132	0.132	0.132	0.132	0.088	0.042	0.014	0.014	0.118	0.132	0.102	0.058	0.088	0.058	3	5	4		5	5	5	5	3	1
Q69ZK0	Prex1	Phosphatidylinositol 3,4,5-trisphosphate-dependent Rac exchanger 1 protein	Others	31175900	28512500	28769700	40749000	38382900	43207000	19260600	23826900	16809100	31869500	22745900	18041300	17803900	23995500	18629600	14162600	11481100	13001500	0.0963636	0.125455	0.0727273	0.0921212	0.0993939	0.0969697	0.0963636	0.0618182	0.0733333	0.0715152	0.0830303	0.0527273	0.0812121	0.0587879	0.0660606	0.0575758	0.050303	0.0793939	12	15	10	11	13	12	12	9	10	11
Q8BPM2	Map4k5	Mitogen-activated protein kinase kinase kinase kinase 5	Others	8159430	6626760	11136100	13091400	13728500	19575900	22627200	14399100	12151400	11767000	13270200	12243600	13139900	12008300	12717200	7715580	3668570	1617900	0.0826446	0.0826446	0.0472255	0.112161	0.0731995	0.0802834	0.0354191	0.0625738	0.0625738	0.0720189	0.0802834	0.0519481	0.112161	0.0968123	0.0672963	0.0920897	0.0106257	0.025974	5	5	3	6	4	4	2	4	4	4
Q9JMI0	Ecel1	Endothelin-converting enzyme-like 1	TM	24334700	11704200	17838700	16971900	21678700	11810600	19235000	18960500	15261500	7855860	8048760	18746300	38827300	29066500	32171300	37225400	34015300	29093100	0.0812903	0.0864516	0.100645	0.100645	0.0812903	0.100645	0.113548	0.131613	0.138065	0.129032	0.109677	0.150968	0.335484	0.371613	0.335484	0.286452	0.314839	0.267097	5	6	6	6	5	6	7	8	8	8
O54818	Tpd52l1	Tumor protein D53	Others	1213110	1084970	1183360	1408410	2090060	1643800	1026570	1433100	1276180	1275300	1313870	1823520	1593830	1651930	1194810	1995360	3618800	2111170	0.284314	0.235294	0.284314	0.352941	0.352941	0.20098	0.284314	0.284314	0.284314	0.284314	0.352941	0.220588	0.303922	0.235294	0.303922	0.235294	0.151961	0.235294	3	2	3	4	4	3	3	3	3	3
Q8BGK6	Slc7a6	Y+L amino acid transporter 2	TM	5509150	6058060	5435010	2980350	2677750	3148860	3675290	3568800	3645220	2328370	2447920	2132690	2054860	2248080	2251330	2016460	1998100	1844590	0.124272	0.124272	0.124272	0.0970874	0.0970874	0.0640777	0.0640777	0.0640777	0.0640777	0.124272	0.0640777	0.0640777	0.0912621	0.0640777	0.0912621	0.0640777	0.0640777	0.0640777	4	4	4	3	3	2	2	2	2	4
Q80UK0	Sestd1	SEC14 domain and spectrin repeat-containing protein 1	Others	3478160	2662540	2421680	3157160	2771690	3832890	1925230	1386960	1333690	2102470	1920230	2894670	1104050	1115950	1031590	1595320	1660920	1321060	0.12069	0.12069	0.0890805	0.079023	0.12069	0.0474138	0.0287356	0.107759	0.079023	0.12069	0.0646552	0.0646552	0.102011	0.0747126	0.0876437	0.0718391	0.0747126	0.0574713	6	6	5	6	7	4	3	6	6	6
Q6A152	Cyp4x1	Cytochrome P450 4X1	TM	135306000	137532000	142960000	132678000	122005000	126779000	139092000	158256000	130947000	152569000	151075000	149833000	118757000	113594000	131176000	118328000	109953000	111276000	0.333333	0.309665	0.333333	0.333333	0.309665	0.333333	0.309665	0.333333	0.333333	0.293886	0.309665	0.309665	0.236686	0.266272	0.293886	0.266272	0.287968	0.272189	15	14	15	15	14	15	14	15	15	14
Q9JJ28	Flii	Protein flightless-1 homolog	Others	31408900	31875000	30641500	36976400	32349000	36152100	26787700	28396500	23297700	22784700	21610700	24549200	31805900	28916000	34392300	24958800	20502900	18630000	0.174666	0.18096	0.193548	0.184107	0.133753	0.184894	0.180173	0.143981	0.203777	0.18332	0.151062	0.135327	0.162077	0.174666	0.177813	0.086546	0.0739575	0.0786782	16	18	20	17	14	17	19	14	20	16
G3UW70	Lamtor5	Late endosomal/lysosomal adaptor and MAPK and MTOR activator 5	Others	136893000	116676000	165658000	184833000	176698000	108456000	107397000	184642000	167256000	207250000	200849000	326204000	200942000	173732000	249565000	215790000	180205000	111656000	0.537931	0.703448	0.441379	0.703448	0.634483	0.537931	0.606897	0.772414	0.606897	0.772414	0.703448	0.772414	0.606897	0.772414	0.606897	0.606897	0.606897	0.606897	4	5	4	4	4	3	5	6	5	6
O55137	Acot1	Acyl-coenzyme A thioesterase 1	Others	7906510	6251890	5754020	10199500	13253900	13258500	8140400	6221550	12155800	22887200	15067200	21816200	28371200	19336400	28781700	11897600	10388400	8706470	0.164678	0.167064	0.22673	0.298329	0.27685	0.307876	0.176611	0.224344	0.198091	0.207637	0.267303	0.22673	0.114558	0.167064	0.167064	0.250597	0.24105	0.252983	5	6	8	10	9	10	6	8	7	7
Q8R1S4	Mtss1	Protein MTSS 1	Others	13357500	20119400	23079000	16907900	10200200	16735200	13170700		22035100	18246600			30839100	39226300	10359500	11689900	10579300		0.0131752	0.00922266	0.027668	0.0223979	0.0408432	0.0223979	0.00922266		0.00922266	0.00922266			0.00922266	0.00922266	0.0223979	0.0223979	0.00922266		1	1	2	2	3	2	1		1	1
Q9CQ92	Fis1	Mitochondrial fission 1 protein	TM	11176000	7451510	11133000	7971140	10091500	6778480	8062610	8517560	9056630	7273690	7966560	9067970	12311000	10209700	11989000	14223700	9482130	14341700	0.309211	0.388158	0.302632	0.388158	0.414474	0.414474	0.473684	0.421053	0.473684	0.421053	0.447368	0.421053	0.447368	0.421053	0.447368	0.5	0.5	0.5	5	6	4	6	7	7	7	7	7	7
P14148	Rpl7	60S ribosomal protein L7	Others	192502000	199102000	186281000	164663000	162008000	162606000	188008000	211040000	188311000	191903000	195531000	190792000	176982000	170481000	178135000	179528000	178399000	177743000	0.651852	0.644444	0.651852	0.651852	0.651852	0.625926	0.651852	0.651852	0.648148	0.651852	0.651852	0.651852	0.651852	0.640741	0.651852	0.651852	0.651852	0.651852	33	32	32	33	33	31	32	32	31	33
Q9JLJ5	Elovl1	Elongation of very long chain fatty acids protein 1	TM	4999660	4304930	3535130	1125790	4430010	3745510	4346550	4270790	3144040	1047680	3650010	3014620	5528490	3751070	2386690	2329940	2256660	3663430	0.0896057	0.121864	0.172043	0.139785	0.139785	0.139785	0.172043	0.139785	0.172043	0.0967742	0.139785	0.139785	0.139785	0.139785	0.139785	0.139785	0.0967742	0.139785	2	3	4	3	3	3	4	3	4	2
A0A1L1SVG6	Slc44a2	Choline transporter-like protein 2	TM	10745900	10532000	9217660	17364200	16678700	16553600	13860700	20468900	18264900	21285100	23713600	23343100	31423800	14674500	29344600	18251400	17598700	14739900	0.0270758	0.0270758	0.0270758	0.0270758	0.0270758	0.0270758	0.0270758	0.0270758	0.0270758	0.0270758	0.0270758	0.0270758	0.0270758	0.0270758	0.0270758	0.0270758	0.0270758	0.0270758	2	2	2	2	2	2	2	2	2	2
E9Q8N8	Slc4a4	Anion exchange protein	TM	357443000	376619000	362338000	209841000	222979000	214376000	353041000	363173000	350318000	298252000	310025000	302353000	682655000	708712000	696759000	539244000	518048000	502505000	0.402194	0.395795	0.402194	0.41042	0.408592	0.429616	0.429616	0.428702	0.428702	0.414077	0.432358	0.411335	0.434186	0.431444	0.436015	0.437843	0.437843	0.43053	47	47	47	48	50	50	52	52	51	56
Q9DC37	Mfsd1	Major facilitator superfamily domain-containing protein 1	TM	5105500	4696440	5656440	2924490	3420930	3032720	5575880	5307630	5023950	3929190	4748960	4962500	4410940	4339130	4151160	3547060	1647020	1851430	0.0883621	0.101293	0.0883621	0.101293	0.101293	0.101293	0.101293	0.0689655	0.0689655	0.101293	0.101293	0.101293	0.101293	0.101293	0.0689655	0.101293	0.101293	0.101293	4	5	4	5	5	5	4	3	3	5
Q5BKR2	Slc9b2	Sodium/hydrogen exchanger 9B2	TM	2281290	3506880	2559500	1426010	1831070	1389850	1903650	496939	869819	1676200	1474130	987287	2880160	4007010	3035810	1485290	1077290	3030380	0.0694698	0.0566728	0.117002	0.0566728	0.0694698	0.0694698	0.0694698	0.0566728	0.0274223	0.129799	0.0292505	0.0895795	0.0566728	0.0694698	0.0566728	0.0694698	0.129799	0.102377	3	2	3	2	3	3	3	2	1	4
Q5M9N4	Pigh	Phosphatidylinositol N-acetylglucosaminyltransferase subunit H	Others	3207050	2771090	5376660	2323960	2618840	1773640	3034160	2659960	2949100	3297040	2557460	3176980	1812220	1225990	2032880	3287090	2900110	2814560	0.276596	0.244681	0.276596	0.31383	0.223404	0.260638	0.287234	0.260638	0.25	0.260638	0.260638	0.31383	0.191489	0.239362	0.265957	0.271277	0.31383	0.31383	6	6	6	7	5	7	7	7	6	6
P10711	Tcea1	Transcription elongation factor A protein 1	Others	16122400	19190700	11757900	13023700	14923800	7588670	4732750	9396110	10406400	9436770	6977680	9893560	4913740	2948210	6901510	5848440	6286390	1281970	0.0730897	0.0863787	0.0697674	0.0730897	0.112957	0.156146	0.0730897	0.0730897	0.199336	0.129568	0.112957	0.0863787	0.126246	0.156146	0.126246	0.156146	0.126246	0.0730897	2	2	2	2	3	4	2	2	5	3
A0A0G2JEH3	Tmem243	Transmembrane protein 243, mitochondrial	Others	18721100	20711500	19966100	15570300	17849600	15606500	12889900	13422400	17957600	15110900	19960100	16771100	15553200	14834000	12936100	11504400	15879300	15012000	0.541667	0.541667	0.541667	0.541667	0.541667	0.541667	0.541667	0.541667	0.541667	0.145833	0.541667	0.541667	0.541667	0.541667	0.541667	0.145833	0.541667	0.541667	2	2	2	2	2	2	2	2	2	1
Q99LC8	Eif2b1	Translation initiation factor eIF-2B subunit alpha	Others	1782170	2053130	1375530	2437380	2120550	2954010	1116950	2280510	845147	2270300	1718720	1217990	1623810	1095740	2516390	2426460	7444010	2891100	0.180328	0.144262	0.0688525	0.206557	0.170492	0.206557	0.144262	0.0688525	0.0754098	0.134426	0.144262	0.170492	0.0590164	0.0327869	0.0622951	0.108197	0.0688525	0.0590164	4	3	2	5	4	5	3	2	1	3
S4R197	Pde10a	cAMP and cAMP-inhibited cGMP 3',5'-cyclic phosphodiesterase 10A	Others	83846.3			685960	1113480	504137	1249460	1733320	1244040	1236830	1297380	1308080	2331830	2488640	1413420	1288100	1616590	406448	0.0993377			0.0927152	0.0927152	0.0927152	0.18543	0.18543	0.18543	0.192053	0.192053	0.192053	0.18543	0.178808	0.192053	0.192053	0.192053	0.192053	1			1	1	1	3	3	3	2
Q9JHG6	Rcan1	Calcipressin-1	Others	320100	520072	397780	950937	412108	545394	272737	849925		501897		615158	754481		995583	1891170		379811	0.0438247	0.0438247	0.0796813	0.0796813	0.0358566	0.0796813	0.0438247	0.0438247		0.0796813		0.0796813	0.0438247		0.0438247	0.0796813		0.0796813	1	1	2	2	1	2	1	1		2
P63034	Cyth2	Cytohesin-2	Others	97213800	110345000	89928700	118423000	127156000	114701000	93496100	84247400	83761500	105808000	114321000	113640000	41548800	46342200	45575500	65549200	67414600	42891300	0.4125	0.295	0.3925	0.4125	0.365	0.385	0.3475	0.3925	0.3675	0.3425	0.295	0.3675	0.2725	0.2225	0.1625	0.24	0.1875	0.1625	15	11	14	16	13	13	11	14	13	12
Q99P72	Rtn4	Reticulon-4	TM	586537000	565162000	605566000	462134000	463063000	453568000	829977000	813974000	793901000	696513000	725183000	703910000	486981000	504163000	459721000	393403000	391493000	368085000	0.725473	0.725473	0.718589	0.703098	0.667814	0.731497	0.754733	0.774527	0.751291	0.77969	0.728055	0.782272	0.695353	0.748709	0.718589	0.709122	0.685886	0.652324	66	64	66	63	62	65	67	68	69	71
P55772	Entpd1	Ectonucleoside triphosphate diphosphohydrolase 1	TM	34620000	33451300	36308700	35841300	34189800	37948300	24092000	25653600	24076400	37176400	39869900	38660000	22490300	21055800	18769000	29874200	25046800	26569000	0.278431	0.278431	0.278431	0.223529	0.278431	0.237255	0.264706	0.264706	0.264706	0.223529	0.278431	0.223529	0.237255	0.176471	0.158824	0.156863	0.223529	0.207843	13	13	13	10	13	11	11	11	12	10
A0A2C9F2A2	Rin1	Ras and Rab interactor 1	Others	21976500	15155900	17032800	22380800	22499900	21389700	19102700	20152800	18635500	22921200	22806600	23665300	6419810	9241080	6720510	11867900	5839570	11534400	0.254522	0.218346	0.332041	0.374677	0.329457	0.361757	0.370801	0.344961	0.351421	0.355297	0.365633	0.339793	0.151163	0.0839793	0.226098	0.125323	0.136951	0.204134	17	15	19	22	20	21	23	20	22	20
Q61937	Npm1	Nucleophosmin	Others	49151600	50963200	52418400	45241000	51685100	50943400	48939400	49178900	49372000	33989300	34957200	33723700	95489100	88562500	93557900	38673900	31532900	34009300	0.369863	0.363014	0.349315	0.393836	0.359589	0.393836	0.376712	0.373288	0.373288	0.318493	0.393836	0.366438	0.40411	0.376712	0.373288	0.363014	0.294521	0.294521	10	11	12	14	9	12	13	12	12	8
Q8VHL0	Slc14a1	Urea transporter 1	TM	16445500	18545000	17438900	8540230	9658240	9451040	33956600	31269400	32768200	24469400	26957000	25894700	48324000	51971100	47915900	36808500	33471100	31010000	0.138021	0.138021	0.138021	0.138021	0.138021	0.138021	0.197917	0.197917	0.138021	0.197917	0.197917	0.171875	0.197917	0.138021	0.197917	0.119792	0.179688	0.119792	7	7	7	7	7	7	8	8	7	8
Q69ZS6	Sv2c	Synaptic vesicle glycoprotein 2C	TM	33603200	32993400	33003700	21008100	22661700	23582900	45567500	44238400	44876000	31549000	38780200	32703700	68962800	74305200	70216200	26848600	26555200	34141200	0.22696	0.248968	0.236589	0.23934	0.248968	0.204952	0.23934	0.23934	0.237964	0.23934	0.21458	0.23934	0.248968	0.248968	0.248968	0.228336	0.21458	0.209078	15	16	16	15	17	13	16	16	14	15
O54724	Cavin1	Caveolae-associated protein 1	Others	10165300	9893870	8258570	10057000	8052440	8477340	12943600	12179900	16540700	13931300	3362840	8587770	18289500	19056100	18302000	15270300	13220500	14492100	0.232143	0.260204	0.303571	0.260204	0.303571	0.265306	0.147959	0.109694	0.0663265	0.15051	0.127551	0.170918	0.125	0.229592	0.147959	0.201531	0.186224	0.109694	5	6	7	7	7	6	4	2	2	4
Q9CQV4	Retreg3	Reticulophagy regulator 3	TM	12860900	13036200	13759500	11601700	12402100	12479700	15144200	15010600	16440900	15740500	17126300	17462500	9435010	10023700	10345400	11639000	8791170	12412900	0.251073	0.251073	0.251073	0.251073	0.251073	0.251073	0.319742	0.319742	0.304721	0.319742	0.251073	0.251073	0.304721	0.218884	0.218884	0.26824	0.216738	0.201717	8	9	9	8	8	8	10	9	9	10
Q9JHU2	Palmd	Palmdelphin	Others	1350410	974716	1193820	1395310	1150360	1312290	2049170	1674540	1623950	2119610	1847520	2416440	1104880	716405	1544810	739585	1121800	1278360	0.0744102	0.0744102	0.0744102	0.0744102	0.0744102	0.0744102	0.0744102	0.0744102	0.0744102	0.0744102	0.0744102	0.0744102	0.0526316	0.0943739	0.0798548	0.0471869	0.0744102	0.0744102	3	3	3	3	3	3	3	3	3	3
B1ATS5	Atp2a3	Calcium-transporting ATPase	TM	1697750000	1686430000	1555470000	1360660000	1321150000	1335710000	1397570000	1403640000	1427560000	1480090000	1394680000	1388580000	915472000	926569000	887678000	839747000	739482000	811699000	0.25	0.248039	0.281373	0.246078	0.27549	0.29902	0.240196	0.24902	0.255882	0.220588	0.245098	0.281373	0.270588	0.260784	0.259804	0.284314	0.254902	0.266667	23	25	26	24	24	27	23	23	27	22
Q9R060	Nubp1	Cytosolic Fe-S cluster assembly factor NUBP1	Others	14536600	9681060			15283800	6721580	6687860	7448440	7836650	8588270	18639600	17016800	7500240	9431160	14314200	5041090	4434560	6977540	0.05625	0.109375			0.05625	0.053125	0.053125	0.109375	0.109375	0.109375	0.05625	0.05625	0.053125	0.053125	0.053125	0.05625	0.109375	0.05625	1	2			1	1	1	2	2	2
O70404	Vamp8	Vesicle-associated membrane protein 8	TM	3294540	3741320	4149080	3810280	3376080	4086490	6171450	6675250	5860400	6297660	5802480	6076160	4626170	5553310	5295950	6413900	6412910	6316930	0.524752	0.524752	0.524752	0.524752	0.425743	0.425743	0.524752	0.524752	0.524752	0.524752	0.524752	0.524752	0.524752	0.524752	0.524752	0.524752	0.524752	0.524752	6	6	6	5	4	4	6	6	6	5
D3Z5F7	Gm20521	Predicted gene 20521	Others	6600890	5495550	5191630	12636600	8065590	12890200	3756900	4907720	8357630	12295900	15257800	10317000	6007760	5377910	6682220	4394910	3254440	16575500	0.129129	0.153153	0.114114	0.237237	0.171171	0.171171	0.123123	0.0900901	0.156156	0.0870871	0.0870871	0.0870871	0.117117	0.117117	0.117117	0.174174	0.0570571	0.138138	3	3	3	5	4	4	2	2	3	2
O88705	Hcn3	Potassium/sodium hyperpolarization-activated cyclic nucleotide-gated channel 3	TM	38936300	36563900	36618900	26744300	27258400	27738400	37053900	38389800	35229400	37732000	32404600	37295400	72982500	77455000	78095200	72454800	71593300	78594500	0.310655	0.341463	0.326059	0.313222	0.299101	0.301669	0.362003	0.336329	0.362003	0.322208	0.317073	0.301669	0.336329	0.355584	0.355584	0.376123	0.32991	0.313222	22	24	22	22	22	22	24	24	24	21
Q8K124	Plekho2	Pleckstrin homology domain-containing family O member 2	Others	56606200	25686900	33048100	60099900	51699900	54940200	29426300	33483000	67898300	14792900	58448100	14540400	62143000	110999000	94265200	88537400	48306400	120509000	0.127273	0.0525253	0.0444444	0.0909091	0.119192	0.0767677	0.141414	0.0747475	0.113131	0.206061	0.141414	0.0606061	0.119192	0.10303	0.149495	0.238384	0.129293	0.0707071	4	2	2	4	5	2	4	3	3	6
Q9JIS5	Sv2a	Synaptic vesicle glycoprotein 2A	TM	812438000	782839000	795409000	551842000	615542000	595182000	1067740000	1134610000	1128160000	749281000	813692000	824902000	726818000	797894000	738873000	451632000	410771000	393820000	0.374663	0.361186	0.374663	0.380054	0.366577	0.366577	0.374663	0.380054	0.380054	0.380054	0.366577	0.366577	0.366577	0.380054	0.380054	0.367925	0.331536	0.343666	29	28	29	31	30	30	29	30	30	31
A2ANP1	Fam219a	2310028H24Rik protein	Others	102261000	97121300	89224200	80944000	88355000	80248500	76914800	68005200	80965200	71938100	87076100	68555800	131709000	102642000	116332000	105828000	122571000	162118000	0.404762	0.428571	0.428571	0.404762	0.434524	0.434524	0.428571	0.428571	0.428571	0.434524	0.404762	0.434524	0.535714	0.559524	0.458333	0.434524	0.428571	0.434524	7	8	8	7	7	7	8	9	7	7
P54775	Psmc4	26S proteasome regulatory subunit 6B	Others	29105200	24368700	30615000	39734900	37370000	41497100	32178500	30758500	31008000	31384600	31786900	31807000	29455800	27451800	26910900	28847600	39577900	29016100	0.562201	0.578947	0.564593	0.538278	0.58134	0.543062	0.559809	0.583732	0.502392	0.54067	0.605263	0.538278	0.502392	0.523923	0.490431	0.401914	0.435407	0.45933	18	20	20	20	21	20	20	20	17	20
A2AKB4	Frmpd1	FERM and PDZ domain-containing protein 1	Others	6779170	7650010	6658790	3092410	5709640	4734460	20529500		8285710	14593000	16677900	7523030	157971000	121982000	66867700	19175600	15028000	9835040	0.0232408	0.00774693	0.00774693	0.0135571	0.0135571	0.0135571	0.0058102		0.00774693	0.0154939	0.00774693	0.0058102	0.0058102	0.0135571	0.0058102	0.0232408	0.0174306	0.0135571	3	1	1	2	2	2	1		1	2
O70566	Diaph2	Protein diaphanous homolog 2	Others	64936700	84950300	94564800	77234000	86069800	88839100	67494000	96092700	83192300	87427400	93577000	98209400	89713600	104603000	104335000	81891800	78947200	133720000	0.145719	0.137523	0.137523	0.186703	0.173042	0.187614	0.112933	0.126594	0.138434	0.145719	0.130237	0.123862	0.161202	0.124772	0.119308	0.0874317	0.102914	0.103825	11	10	10	12	11	12	9	8	10	11
Q9ES00	Ube4b	Ubiquitin conjugation factor E4 B	Others	135570000	201209000	281721000	304131000	257102000	233373000	140848000	63716000	214895000	318792000	322277000	236072000	371741000	424785000	708992000	343647000	282147000	260688000	0.0988917	0.0511509	0.0690537	0.0511509	0.084399	0.0502984	0.0912191	0.0818414	0.111679	0.086104	0.054561	0.0818414	0.0460358	0.057971	0.0323956	0.0639386	0.0537084	0.0315431	9	5	6	5	7	5	7	6	8	7
P35922	Fmr1	Synaptic functional regulator FMR1	Others	28058700	27498000	25576000	35954000	34540400	35632600	24818100	26961900	25335700	15351200	17914700	19172300	16422400	8922940	17132200	11565500	11594500	9457780	0.193811	0.172638	0.188925	0.210098	0.223127	0.201954	0.140065	0.156352	0.140065	0.177524	0.143322	0.180782	0.0879479	0.120521	0.13355	0.15798	0.117264	0.120521	10	9	11	12	11	10	8	9	8	10
Q922M3	Kctd10	BTB/POZ domain-containing adapter for CUL3-mediated RhoA degradation protein 3	Others	93142100	130649000	113382000	88603100	82123800	57826700	106080000	106651000	51993400	113994000	52997000	98441500	99920000	126314000	72306600	41491100	4457380	5307120	0.0920635	0.0507937	0.0920635	0.155556	0.0920635	0.0920635	0.155556	0.0507937	0.0507937	0.0920635	0.0920635	0.155556	0.0920635	0.155556	0.155556	0.0920635	0.0920635	0.155556	2	1	2	3	2	2	3	1	1	2
E9QLH4	Trim9	E3 ubiquitin-protein ligase TRIM9	Others	62458800	62487800	63829000	55529000	58495600	55175900	50787600	55235000	59543000	44418600	57830600	52362000	40149200	18883100	43798800	32437100	22941000	20475400	0.187817	0.168782	0.189086	0.199239	0.199239	0.21066	0.192893	0.149746	0.196701	0.206853	0.139594	0.194162	0.0824873	0.10533	0.0431472	0.0824873	0.0736041	0.11802	14	12	15	16	16	15	14	11	14	15
P35802	Gpm6a	Neuronal membrane glycoprotein M6-a	TM	1178970000	1290220000	1166140000	1444550000	1462870000	1567730000	1169090000	1193070000	1211030000	1252560000	1109550000	1189900000	958326000	977480000	965875000	615136000	759987000	592629000	0.410072	0.392086	0.388489	0.388489	0.388489	0.388489	0.388489	0.410072	0.388489	0.410072	0.388489	0.356115	0.410072	0.388489	0.410072	0.356115	0.410072	0.410072	17	16	16	17	17	17	15	17	15	18
Q8R079	Bfar	Bifunctional apoptosis regulator	TM	14616000	17834400	17078900	14827800	14341500	15062400	16564400	16717000	18408800	20862300	19412200	18769200	16905900	13335100	14551500	13925200	14956600	13420300	0.268889	0.273333	0.206667	0.295556	0.253333	0.295556	0.275556	0.233333	0.302222	0.302222	0.295556	0.295556	0.224444	0.255556	0.248889	0.255556	0.215556	0.282222	11	11	9	12	11	12	11	9	12	12
Q8BG50	Tmem169	Transmembrane protein 169	TM	6648300	6496740	5076420	4521520	5510750	4911470	6543190	7259770	5486370	5524200	5853420	6215180	4602220	3442000	4812880	3107560	4543640	3214330	0.259259	0.185185	0.259259	0.259259	0.259259	0.259259	0.259259	0.259259	0.259259	0.259259	0.259259	0.259259	0.16835	0.222222	0.16835	0.228956	0.228956	0.228956	6	5	6	6	6	6	6	6	6	6
Q9D1J1	Necap2	Adaptin ear-binding coat-associated protein 2	Others	26937800	11267700	17164200	45448500	43338400	44976800	17785100	8104850	15892000	63941100	17310700	31124800	23010500	39731400	56786700	41493900	20099800	21377200	0.169173	0.139098	0.139098	0.157895	0.172932	0.281955	0.037594	0.120301	0.139098	0.165414	0.139098	0.195489	0.184211	0.139098	0.109023	0.157895	0.240602	0.093985	3	3	3	3	4	5	1	3	3	3
Q8CGU1	Calcoco1	Calcium-binding and coiled-coil domain-containing protein 1	Others	65594000	70246100	57143700	77861100	74480000	71713400	82634600	90891400	88131800	84594500	87866700	78605000	73085800	110713000	53694800	69174600	60193600	35972100	0.191027	0.17945	0.192475	0.188133	0.214182	0.199711	0.289436	0.222865	0.198263	0.180897	0.206946	0.199711	0.196816	0.149059	0.149059	0.196816	0.188133	0.089725	12	9	12	10	12	11	17	13	12	10
Q9JMH7	Neu3	Sialidase-3	Others	16139000	16528300	11959100	18447600	14893600	12302100	11567400	15509400	14114000	17234700	13461100	12855700	19249100	18479500	20073200	16057400	14744000	19817400	0.358852	0.229665	0.289474	0.425837	0.26555	0.222488	0.239234	0.203349	0.220096	0.318182	0.399522	0.255981	0.368421	0.425837	0.38756	0.181818	0.318182	0.15311	10	6	9	11	8	7	6	6	6	9
Q8R0A5	Tceal3	Transcription elongation factor A protein-like 3	Others	5522370	5221710	5382330	7504240	7982990	6104360	5313440	4893100	5657310	4917310	5361140	5557610	6576930	4686870	9799320	8677250	8963210	7409960	0.225	0.24	0.24	0.285	0.24	0.285	0.285	0.285	0.285	0.285	0.285	0.285	0.285	0.24	0.24	0.205	0.24	0.225	6	7	7	7	7	8	8	7	8	7
Q8K2H2	Otud6b	Deubiquitinase OTUD6B	Others	17374900	18577900	20724600	18884600	25820500	25150800	14222900	21932800	20698500	22368200	21195100	17585100	18704600	22336400	14841100	8339610	5923380	16901600	0.221088	0.129252	0.190476	0.193878	0.153061	0.14966	0.122449	0.102041	0.14966	0.193878	0.122449	0.102041	0.153061	0.139456	0.159864	0.139456	0.197279	0.197279	5	3	4	4	3	3	2	2	3	4
P19096	Fasn	Fatty acid synthase	Others	122153000	124632000	120336000	187539000	183468000	190661000	124212000	129079000	124704000	170722000	169654000	176398000	131795000	127078000	134324000	155397000	157946000	153123000	0.541534	0.551118	0.535543	0.579473	0.572684	0.559505	0.569489	0.577077	0.538738	0.561502	0.53754	0.560703	0.563898	0.555911	0.543131	0.469249	0.481629	0.470447	105	104	105	113	111	107	106	109	104	107
Q9JMF3	Gng13	Guanine nucleotide-binding protein G(I)/G(S)/G(O) subunit gamma-13	Others	98502500	98686700	106979000	130273000	129913000	123040000	62809600	53151700	54497500	51508000	46690600	49761700	59825400	56851200	65167800	34026500	33863400	32003900	0.731343	0.626866	0.731343	0.731343	0.731343	0.626866	0.731343	0.731343	0.731343	0.731343	0.626866	0.626866	0.731343	0.731343	0.731343	0.835821	0.835821	0.731343	8	7	8	8	8	7	7	8	7	7
Q9Z2D0	Mtmr9	Myotubularin-related protein 9	Others	32531600	31770800	27346400	41213900	39950200	32539200	34493600	24653200	29721200	25478000	29044400	25918500	35704200	28235800	32193700	26338100	26489900	38736400	0.187156	0.209174	0.154128	0.117431	0.150459	0.181651	0.104587	0.161468	0.0899083	0.144954	0.211009	0.166972	0.163303	0.117431	0.0954128	0.0605505	0.0862385	0.0972477	6	7	6	4	6	7	5	6	4	7
Q5SRX1	Tom1l2	TOM1-like protein 2	Others	62886100	60080700	61395300	75908200	66932000	71068400	67275200	68215800	58944600	69278900	68978500	71644900	65247700	69529600	72997900	56845800	76930700	55932100	0.420118	0.404339	0.418146	0.400394	0.404339	0.345168	0.400394	0.360947	0.360947	0.398422	0.380671	0.358974	0.311637	0.353057	0.353057	0.295858	0.309665	0.343195	18	17	17	17	16	15	17	16	15	16
A0A668KLC6	Map2	Microtubule-associated protein	Others	1071190000	1074070000	1092320000	1205200000	1144880000	1186180000	1064450000	1048350000	1043030000	968310000	1011360000	1034400000	831247000	865200000	806733000	509844000	520053000	483329000	0.543992	0.552539	0.5455	0.553544	0.551533	0.555556	0.54902	0.576672	0.563097	0.575163	0.560583	0.53092	0.542986	0.541478	0.567119	0.488688	0.480644	0.400201	104	104	102	101	99	100	98	106	101	99
G3X8P5	Slc5a5	Sodium/iodide cotransporter	TM	42632100	52430300	44755200	43798300	48907900	31726900	21652500	17568200	18552500	19251500	16111500	19235800	22896400	31620600	28938900	37604300	41268300	43284900	0.144013	0.0906149	0.144013	0.0906149	0.0906149	0.122977	0.108414	0.0906149	0.0873786	0.140777	0.0906149	0.113269	0.108414	0.126214	0.0485437	0.122977	0.108414	0.0695793	6	4	6	4	4	5	6	5	4	6
Q3UFK8	Frmd8	FERM domain-containing protein 8	Others	3725020	4985440	3370480	5555670	6826540	5285860	4528880	5967800	8948820	8645840	6525020	5986140	8964720	3354620	5263270	3879280	3170100	6911160	0.0515021	0.100858	0.0815451	0.0987124	0.133047	0.0987124	0.111588	0.165236	0.0493562	0.0686695	0.150215	0.0987124	0.167382	0.0815451	0.130901	0.0364807	0.118026	0.0171674	3	4	2	3	4	3	3	5	2	3
Q6P2B1	Tnpo3	Transportin-3	Others	49466200	55271400	49348000	58899500	66046900	64544700	43255400	47350500	46733900	59541500	54783000	56890700	49229000	34106500	46234100	48927100	54280600	60020900	0.214518	0.200433	0.252438	0.223185	0.2026	0.2026	0.249187	0.210184	0.252438	0.193933	0.178765	0.2026	0.179848	0.224269	0.189599	0.204767	0.20585	0.213434	14	12	16	15	14	14	16	14	16	13
Q8R238	Sdsl	Serine dehydratase-like	Others		9623360		34298300			1191140						104446000	19766900		70592100	85165400			0.0243161		0.0243161			0.0243161						0.0486322	0.0243161		0.0243161	0.0243161			1		1			1
Q8R191	Syngr3	Synaptogyrin-3	TM	1121800000	1141130000	1134280000	797471000	861031000	866437000	1685680000	1704890000	1711610000	1228910000	1273610000	1286380000	1050780000	1078230000	1024040000	917734000	914396000	1006710000	0.305677	0.305677	0.305677	0.305677	0.305677	0.305677	0.305677	0.305677	0.305677	0.305677	0.305677	0.305677	0.305677	0.305677	0.305677	0.305677	0.305677	0.305677	8	8	8	8	8	8	8	8	8	8
E9Q3A0	Trim36	E3 ubiquitin-protein ligase Trim36	Others		142957	257637					29499.1		140295	250801	26058			141111	257755		164361		0.0195258	0.0181311					0.0195258		0.0195258	0.0181311	0.0195258			0.0376569	0.0195258		0.0181311		1	1					1		1
Q8C050	Rps6ka5	Ribosomal protein S6 kinase alpha-5	Others	15430100	16916500	18729700	19541200	16097300	18060700	16165600	18492800	30310100	20896200	15196100	24605700	23255500	14906800	15195000	13284100	17463900	18354600	0.122827	0.104287	0.11124	0.125145	0.0776362	0.143685	0.0984936	0.130939	0.0892236	0.112399	0.0961761	0.11124	0.141367	0.155272	0.0984936	0.108922	0.123986	0.121669	7	6	5	6	3	7	6	6	4	6
O55100	Syngr1	Synaptogyrin-1	TM	1488310000	1362510000	1524950000	1160030000	1200960000	1204490000	1922390000	1760490000	1659350000	1390670000	1275650000	1433950000	765251000	758253000	724391000	638905000	440192000	795217000	0.175214	0.175214	0.175214	0.175214	0.175214	0.175214	0.175214	0.183761	0.183761	0.175214	0.175214	0.175214	0.175214	0.175214	0.175214	0.175214	0.175214	0.145299	6	7	6	7	7	7	6	8	8	6
Q8C0L8	Cog5	Conserved oligomeric Golgi complex subunit 5	Others	87777600	68881100	173169000	130701000	90801700	60673400	28953900	23637900	70493800	43005500	73112700	57053200	31196000	18443400	38134900	24725500	58262800	44365900	0.0422195	0.079614	0.0205066	0.013269	0.0494572	0.0651387	0.079614	0.0820265	0.0940893	0.103739	0.092883	0.0880579	0.0410133	0.0373945	0.0904704	0.0952955	0.0289505	0.0301568	2	5	1	1	3	4	4	4	5	6
O88704	Hcn1	Potassium/sodium hyperpolarization-activated cyclic nucleotide-gated channel 1	TM	284007000	272971000	272572000	220311000	203182000	206808000	312499000	304314000	317526000	279186000	278772000	295307000	143183000	143533000	141339000	150231000	142033000	146330000	0.438462	0.438462	0.438462	0.438462	0.438462	0.438462	0.421978	0.421978	0.420879	0.406593	0.438462	0.423077	0.405495	0.420879	0.389011	0.37033	0.357143	0.365934	36	37	36	36	37	36	35	36	35	33
Q8R4P9	Abcc10	ATP-binding cassette sub-family C member 10	TM	14531000	10678800	16256100	7951870	12535500	12901400	13361700	11128400	9845230	17617300	10573400	15170400	8434280	7892630	6796720	8388980	5468030	6023010	0.0433045	0.071952	0.0466356	0.02998	0.0399734	0.0493005	0.0732845	0.0732845	0.0446369	0.0572951	0.0592938	0.0672885	0.0646236	0.0373085	0.0393071	0.0313125	0.0313125	0.0373085	6	9	7	4	6	7	8	9	6	7
O54916	Reps1	RalBP1-associated Eps domain-containing protein 1	Others	50896200	45485300	27961200	45772600	45798900	45344600	49754200	47789100	50818400	23740200	37896300	30716100	38110500	46443400	36748600	22943500	32281200	30958500	0.113208	0.0981132	0.0930818	0.138365	0.104403	0.0955975	0.114465	0.138365	0.0867925	0.10566	0.0666667	0.116981	0.12327	0.0867925	0.103145	0.0666667	0.0880503	0.0515723	6	5	5	8	6	6	6	7	5	6
Q149L6	Dnajb14	DnaJ homolog subfamily B member 14	TM	114743000	115687000	109680000	85690600	90853500	89266800	126704000	128353000	125865000	121606000	130087000	119594000	129946000	117443000	120523000	119344000	108089000	98698300	0.480211	0.48285	0.456464	0.44591	0.493404	0.472296	0.467018	0.525066	0.472296	0.477573	0.477573	0.503958	0.477573	0.472296	0.503958	0.503958	0.474934	0.477573	23	24	23	24	25	25	23	27	24	25
P11983	Tcp1	T-complex protein 1 subunit alpha	Others	11170500	11329400	11153900	15322300	15237600	15752700	11071900	11362000	11976700	13225700	13247300	13161900	15157700	13664500	15602900	9949290	10020400	9061800	0.665468	0.703237	0.665468	0.667266	0.705036	0.636691	0.634892	0.634892	0.672662	0.597122	0.661871	0.609712	0.661871	0.570144	0.57554	0.553957	0.498201	0.374101	29	30	29	30	31	30	30	30	31	26
Q9JIT0	Lmbr1	Limb region 1 protein	TM	39087200	43888600	48437900	37574100	36113300	32953500	41779000	41346200	46448300	49837000	39284400	47022500	44067000	44533200	45936000	21033800	20222000	47414100	0.191837	0.136735	0.161224	0.161224	0.191837	0.102041	0.177551	0.177551	0.177551	0.177551	0.177551	0.177551	0.161224	0.177551	0.161224	0.120408	0.161224	0.102041	8	6	6	6	8	4	7	7	7	7
Q9D6I9	Lurap1	Leucine rich adaptor protein 1	Others	4111690	3847810	4437130	3669140	6810480	3873340	2358850	6534020	5733050	4417340	10322600	14187400	6001770	5414990	10036600	7310500	19927700	40366000	0.205021	0.230126	0.230126	0.259414	0.230126	0.230126	0.16318	0.192469	0.230126	0.0920502	0.192469	0.192469	0.121339	0.259414	0.150628	0.200837	0.121339	0.0543933	3	4	4	5	4	4	2	3	4	3
Q921R8	Slc41a3	Solute carrier family 41 member 3	TM	45541900	37562400	38776300	22871000	28279800	25412400	27726400	24535700	41895200	13834200	25228800	20791300	82910600	75299800	76089200	52579400	45748100	52048400	0.254098	0.284836	0.192623	0.20082	0.217213	0.286885	0.239754	0.239754	0.206967	0.20082	0.206967	0.178279	0.186475	0.286885	0.286885	0.270492	0.256148	0.270492	10	11	7	7	8	10	8	8	8	7
P40142	Tkt	Transketolase	Others	20365900	21020600	20909900	34321500	32596400	33678600	21184500	22501500	22900800	27358000	29543500	30066900	23977400	22425500	23589100	30441900	30183000	31827200	0.548957	0.70626	0.536116	0.609952	0.626003	0.611557	0.58427	0.661316	0.619583	0.577849	0.52809	0.617978	0.630819	0.582665	0.589085	0.632424	0.651685	0.632424	30	33	30	34	34	32	32	34	31	32
P56387	Dynlt3	Dynein light chain Tctex-type 3	Others	345124	463706	316176	1005530	950511	1027660	371138	452450	253836	680904	282679	791365	411822	435411	631320				0.491379	0.491379	0.405172	0.284483	0.284483	0.284483	0.491379	0.284483	0.284483	0.491379	0.284483	0.405172	0.198276	0.198276	0.198276				3	3	2	2	2	2	3	2	2	3
Q8CC35	Synpo	Synaptopodin	Others	21799700	21028500	20890200	27625200	24221700	24931800	11334900	12782100	12570500	6149880	6566120	6616520	1395050	1230370	1856130	10646000	1691450	3283630	0.489774	0.491927	0.508073	0.500538	0.499462	0.515608	0.500538	0.443488	0.389666	0.353068	0.303552	0.279871	0.124865	0.111948	0.129171	0.050592	0.0107643	0.0516685	32	33	34	31	34	35	32	30	26	23
Q8BHI7	Elovl5	Elongation of very long chain fatty acids protein 5	TM	16741100	17956700	18508400	8026190	9539830	12805100	17266600	11648500	16640500	12340100	14078900	12085100	12688200	17553100	13710900	45834300	41150800	28029600	0.190635	0.190635	0.190635	0.190635	0.190635	0.190635	0.16388	0.190635	0.190635	0.190635	0.190635	0.16388	0.190635	0.190635	0.16388	0.160535	0.160535	0.160535	4	4	4	4	4	4	3	4	4	4
Q99KC8	Vwa5a	von Willebrand factor A domain-containing protein 5A	Others	9434520	9175430	7503650	12649300	13567700	12235500	10416900	9759590	10324300	10422900	12234300	11011200	8043480	8180490	7869030	7514080	8088970	7152410	0.185372	0.176545	0.220681	0.19546	0.15889	0.168979	0.142497	0.220681	0.177806	0.160151	0.174023	0.152585	0.132409	0.213115	0.189155	0.0844893	0.0996217	0.0844893	12	12	14	13	10	12	10	14	12	11
Q99N57	Raf1	RAF proto-oncogene serine/threonine-protein kinase	Others	15713000	10950500	10332200	17014500	14329700	12328500	4470000	5613320	14691700	15720700	15336000	26590600	15317600	3490720	12523500	15672300	33451100	14804700	0.148148	0.162037	0.0910494	0.148148	0.12037	0.148148	0.0632716	0.0694444	0.121914	0.148148	0.134259	0.0540123	0.0864198	0.0833333	0.141975	0.0848765	0.037037	0.0509259	6	7	4	6	6	6	4	4	5	6
Q3U7R1	Esyt1	Extended synaptotagmin-1	TM	88486000	85597000	87065700	78503500	75447600	75829600	42590600	43498300	40476500	52375200	53030200	54277900	63835900	62077900	60595100	70585900	67957900	58012800	0.537546	0.52381	0.551282	0.447802	0.557692	0.49359	0.502747	0.484432	0.497253	0.545788	0.471612	0.464286	0.485348	0.47619	0.465201	0.42033	0.451465	0.418498	52	50	52	47	53	48	48	45	46	49
Q5DTL9	Slc4a10	Sodium-driven chloride bicarbonate exchanger	TM	538447000	559932000	532045000	465239000	489309000	487937000	277496000	279202000	272325000	270231000	272602000	267614000	172313000	176245000	177769000	149488000	143834000	152628000	0.452594	0.452594	0.458855	0.47585	0.45975	0.474955	0.444544	0.453488	0.45975	0.474955	0.473166	0.474955	0.440072	0.423077	0.466011	0.432021	0.432916	0.431127	58	58	58	64	61	61	57	59	60	60
E9PVM3	Inpp4b	Phosphatidylinositol-3,4-bisphosphate 4-phosphatase	TM	38235900	39526500	57348800	34253700	45516300	53154500	41871500	36711400	39508800	49045400	49346500	53034800	75530100	73691200	71561900	60727300	73376000	60373300	0.209352	0.25186	0.202976	0.165781	0.14559	0.167906	0.249734	0.213603	0.221041	0.206164	0.20085	0.170032	0.400638	0.370882	0.419766	0.311371	0.281615	0.294368	16	20	15	16	11	15	19	17	19	17
P70202	Lxn	Latexin	Others	9101980	7550270	10972600	8229760	10902300	10277400	11208900	8156160	11453000	12569300	10641200	11522600	6960380	8351680	8949820	7416900	8284180	6715770	0.306306	0.396396	0.396396	0.333333	0.423423	0.256757	0.396396	0.333333	0.306306	0.333333	0.423423	0.333333	0.256757	0.306306	0.252252	0.256757	0.333333	0.256757	5	6	6	6	7	5	6	6	5	6
Q9CWR7	Steap1	Metalloreductase STEAP1	TM	4731940			14887500	1522850		6930800	9694370	9513170	13339100	10625300	16163500	618568		9855670			3754660	0.0265487			0.0707965	0.0442478		0.0707965	0.0442478	0.0442478	0.0442478	0.0707965	0.0707965	0.0442478		0.0265487			0.0442478	1			2	1		2	1	1	1
Q9JMD3	Stard10	START domain-containing protein 10	Others	11922900	9352300	5497230	37893000	12703300	33549200	13421900	9771470	15718600	7712380	13997400	9969670	46410400	12560100	27994200	18977800	47671900	11046600	0.0859107	0.0893471	0.0893471	0.195876	0.164948	0.161512	0.0893471	0.140893	0.140893	0.140893	0.140893	0.140893	0.0412371	0.0962199	0.0962199	0.151203	0.106529	0.0859107	2	2	2	4	3	3	2	3	3	3
P68254	Ywhaq	14-3-3 protein theta	Others	21164200	20747500	22535000	38463400	37812800	37344200	24813100	25232700	23842600	37640500	33500900	36700700	25215400	20723700	24200300	29501200	26260900	22295600	0.489796	0.457143	0.457143	0.453061	0.485714	0.518367	0.489796	0.485714	0.408163	0.518367	0.518367	0.485714	0.436735	0.489796	0.469388	0.510204	0.477551	0.477551	14	13	13	13	14	16	14	15	13	15
Q8C547	Heatr5b	HEAT repeat-containing protein 5B	Others	96259600	73778100	81081200	111984000	102339000	99677400	69922900	89673900	78305600	87975000	89452000	88703500	110027000	95326700	118193000	84537400	80915600	107413000	0.126087	0.142995	0.124155	0.152174	0.126087	0.159903	0.16087	0.151691	0.147343	0.133816	0.144444	0.136232	0.170048	0.129469	0.135266	0.11256	0.118357	0.128019	21	22	21	27	21	26	26	23	22	21
O88809	Dcx	Neuronal migration protein doublecortin	Others	4596750	4906590		1938270		5108550	6745620	28430200	9528490	650539		696900	7272950			3423610	2762920	11488700	0.0300546	0.0245902		0.0245902		0.0245902	0.0218579	0.0519126	0.0765027	0.0546448		0.0245902	0.0546448			0.0245902	0.0464481	0.0245902	1	1		1		1	1	2	3	2
Q9WV31	Arc	Activity-regulated cytoskeleton-associated protein	Others	2066560	3703600	3763320	2148140	1948610	2725600	900067	3153390	3058340	2365150	1450040	2573230	1149190	466747		2126670	1345560	256451	0.0984848	0.0732323	0.0732323	0.0732323	0.0732323	0.0984848	0.0707071	0.0454545	0.0656566	0.0454545	0.0707071	0.0454545	0.0707071	0.0454545		0.0909091	0.0984848	0.0707071	3	2	2	2	2	3	2	1	2	1
P61166	Tmem258	Transmembrane protein 258	TM	43557900	42125000	42914500	37094100	35782200	35582400	47125000	41972900	49493500	51676300	45541200	52523700	47804500	43148600	52311500	65359400	66506800	66661500	0.101266	0.101266	0.101266	0.101266	0.101266	0.101266	0.101266	0.101266	0.101266	0.101266	0.101266	0.101266	0.101266	0.101266	0.101266	0.101266	0.101266	0.101266	2	2	2	2	2	2	2	2	2	2
Q58A65	Spag9	C-Jun-amino-terminal kinase-interacting protein 4	Others	66818800	76306500	72955200	65483100	67604500	63019900	48789800	51085700	57389800	72141200	73359800	66667100	57068100	53912600	58741300	70837100	60989100	69360000	0.271764	0.286147	0.199092	0.292203	0.297502	0.30053	0.233157	0.216503	0.220288	0.26268	0.230886	0.295231	0.221045	0.266465	0.184709	0.19455	0.189251	0.224073	27	27	20	27	27	28	22	22	21	23
P21447	Abcb1a	ATP-dependent translocase ABCB1	TM	114247000	111644000	112402000	108270000	107660000	105076000	44254900	44531800	40608500	93344000	94562300	93979600	64892900	60655200	64473200	100849000	99908200	97738400	0.447492	0.422414	0.446708	0.437304	0.420063	0.44906	0.422414	0.399687	0.417712	0.444357	0.447492	0.43652	0.432602	0.386364	0.399687	0.445925	0.417712	0.401254	55	54	54	54	53	57	47	44	48	54
O70293	Grk6	G protein-coupled receptor kinase 6	Others	17396300	19843000	17372200	22413000	21096400	19943300	23209000	27327300	24420500	26380900	27737100	28295800	34447700	26876400	26032100	26587100	29323000	29064600	0.409722	0.350694	0.350694	0.354167	0.302083	0.340278	0.409722	0.409722	0.375	0.277778	0.348958	0.407986	0.390625	0.357639	0.369792	0.335069	0.350694	0.28125	17	15	15	15	13	14	17	17	15	12
Q8CDA1	Inpp5f	Phosphatidylinositide phosphatase SAC2	Others	30383600	26339300	22715200	31874900	30873500	26740300	33994100	29310800	30689100	35394200	35580800	37690400	22704300	20898800	26118900	32515900	33264000	34447700	0.120141	0.125442	0.14311	0.188163	0.175795	0.169611	0.157244	0.198763	0.134276	0.174028	0.19523	0.179329	0.158127	0.0865724	0.102473	0.134276	0.14576	0.10424	12	13	13	17	17	14	14	18	14	15
Q9QZB9	Dctn5	Dynactin subunit 5	Others	13418900	12976900	13800600	9464080	12174200	9121960	23011800	23432400	20700600	11690700	19628900	13307700	27382500	29493600	9456410	19082600	19073500	17855900	0.153846	0.153846	0.10989	0.17033	0.214286	0.10989	0.153846	0.10989	0.153846	0.17033	0.17033	0.214286	0.10989	0.10989	0.10989	0.17033	0.214286	0.115385	3	3	2	3	4	2	3	2	3	3
Q8CAB8	Castor2	Cytosolic arginine sensor for mTORC1 subunit 2	Others	3329960	1554500	462164	576671	779681	630459	244520	285707	722688	454444	210272	810900	21232500	18115200	17253300	18581400	7134910	7310850	0.0273556	0.0273556	0.0516717	0.0790274	0.0273556	0.0790274	0.0790274	0.0790274	0.0516717	0.0273556	0.0273556	0.0273556	0.0273556	0.0273556	0.0273556	0.0273556	0.0273556	0.0273556	1	1	1	2	1	2	2	2	1	1
Q8BQU7	Tmem74	Transmembrane protein 74	TM	11638500	11446900	11808900	7346140	7973340	9290750	20751600	28639300	27704600	25930700	25006100	26087600	6570000	5126350	6067160	8137140	7092160	8966990	0.118033	0.118033	0.118033	0.0918033	0.118033	0.0918033	0.209836	0.209836	0.209836	0.209836	0.209836	0.209836	0.0786885	0.118033	0.118033	0.118033	0.0918033	0.118033	4	4	4	3	4	3	5	5	5	5
P70168	Kpnb1	Importin subunit beta-1	Others	78891800	76838700	74103000	102629000	101217000	97801000	88318500	85121100	82707500	96576200	97008500	89635000	89641900	91493400	88451300	84660900	80254500	78447900	0.388128	0.374429	0.406393	0.400685	0.417808	0.400685	0.394977	0.4121	0.377854	0.402968	0.392694	0.368721	0.392694	0.429224	0.4121	0.334475	0.35274	0.344749	28	27	29	30	30	31	29	29	28	30
Q8K0S0	Phyhip	Phytanoyl-CoA hydroxylase-interacting protein	Others	17311200	16037400	17472700	26538900	26091300	29048300	19343100	20423900	17940700	22365200	20951100	24430200	7920060	9013020	9487430	7808500	10089600	8456900	0.318182	0.318182	0.330303	0.318182	0.354545	0.354545	0.321212	0.354545	0.330303	0.354545	0.366667	0.366667	0.248485	0.175758	0.212121	0.266667	0.2	0.266667	10	10	11	10	10	10	9	11	9	10
Q8K0U3	Tmem17	Transmembrane protein 17	TM	101119	84627.4	259934	263219	125209	189541	504685	427677	304344	259171	367500	444795	1000810	869987	699846	1249040	709746	882074	0.111111	0.19697	0.19697	0.111111	0.111111	0.111111	0.19697	0.19697	0.19697	0.19697	0.19697	0.111111	0.19697	0.19697	0.19697	0.111111	0.19697	0.19697	2	3	3	2	2	2	3	3	3	3
Q8BGS2	Bola2	BolA-like protein 2	Others	25850600	25470500	25878300	42895000	41401100	43463700	27956800	35761900	30398200	30463400	33789600	34169200	30645300	33067800	27839300	30909100	17291400	36039600	0.534884	0.627907	0.430233	0.627907	0.430233	0.430233	0.627907	0.430233	0.732558	0.430233	0.430233	0.430233	0.325581	0.523256	0.325581	0.651163	0.755814	0.651163	4	4	3	4	3	3	4	3	5	3
Q9ERK4	Cse1l	Exportin-2	Others	15329300	18343900	17773100	25709400	24244200	24216200	14782700	16302800	14432700	16876200	16862100	19439300	19644400	18108700	17543600	14513400	14140900	18158800	0.302781	0.327497	0.326468	0.343975	0.322348	0.353244	0.313079	0.317199	0.284243	0.320288	0.278064	0.291452	0.278064	0.278064	0.290422	0.235839	0.221421	0.15242	26	26	27	28	28	30	28	26	25	26
P97490	Adcy8	Adenylate cyclase type 8	TM	77319400	75377700	75376100	56227000	58568400	59749200	67279600	64298600	65050100	67103900	72114600	72835200	124825000	123018000	121227000	111327000	107680000	91474200	0.365092	0.36189	0.381906	0.353883	0.364291	0.392314	0.392314	0.381105	0.364291	0.341073	0.306645	0.311449	0.396317	0.395516	0.405925	0.369095	0.366693	0.373098	40	39	40	39	38	41	42	40	41	38
Q63829	Commd3	COMM domain-containing protein 3	Others	3207030	14570000	3137190	10179200	4057090	8195620	10566900	4827880	12396700	17438600	13385700	9400180	16374100	5572590	12800900	5787790			0.205128	0.235897	0.338462	0.205128	0.205128	0.338462	0.261538	0.210256	0.261538	0.292308	0.235897	0.287179	0.184615	0.358974	0.292308	0.184615			3	3	5	3	3	5	4	3	4	4
Q8CCX5	Krt222	Keratin-like protein KRT222	Others	32749600	31289200	27244900	35508300	37088000	55732900	21614900	31996700	25980000	40913400	19096100	30580000	28977800	16799400	31716700	40937700	39837600	46135600	0.238095	0.29932	0.085034	0.295918	0.180272	0.207483	0.173469	0.146259	0.20068	0.180272	0.221088	0.268707	0.119048	0.207483	0.238095	0.159864	0.0748299	0.207483	5	6	2	6	4	5	4	4	4	4
A0A0R4J275	Ndufa12	NADH dehydrogenase [ubiquinone] 1 alpha subcomplex subunit 12	Others	30923400	30989200	32044300	18073800	16874000	17641200	38106900	34796500	36460000	39269400	41135100	42401400	35449800	34529800	34702300	38992700	40349200	33732500	0.791946	0.865772	0.718121	0.791946	0.791946	0.785235	0.865772	0.85906	0.85906	0.85906	0.85906	0.85906	0.865772	0.865772	0.865772	0.872483	0.872483	0.872483	13	14	12	12	12	10	14	13	13	13
P35821	Ptpn1	Tyrosine-protein phosphatase non-receptor type 1	Others	15056400	12668700	13305500	12541900	11303400	12035300	17873900	16530200	18076300	19579200	20138700	19560200	8037090	9576630	6717340	8884190	11871200	8890400	0.509259	0.509259	0.509259	0.393519	0.481481	0.414352	0.546296	0.44213	0.425926	0.4375	0.453704	0.474537	0.358796	0.395833	0.328704	0.275463	0.287037	0.275463	20	20	20	15	17	16	21	18	17	18
Q8CC86	Naprt	Nicotinate phosphoribosyltransferase	Others	56383800	47733500	50235100	48219200	52681800	64545800	63502800	29422900	53493700	31514700	59364000	76528600	113505000	116020000	103430000	138721000	61475800	49232500	0.0501859	0.13197	0.070632	0.0929368	0.0929368	0.141264	0.0501859	0.141264	0.0966543	0.098513	0.115242	0.0724907	0.104089	0.0650558	0.0483271	0.070632	0.0501859	0.0724907	3	5	3	4	4	5	3	5	4	3
Q924C1	Xpo5	Exportin-5	Others	49017900	59952500	53034700	78858900	72492000	70968400	42245100	52280700	57217600	59490100	66532500	51527900	64348700	76461900	73043800	63635100	66122300	56805900	0.116279	0.160299	0.175249	0.153654	0.145349	0.166113	0.155316	0.137043	0.156977	0.127907	0.138704	0.103821	0.169435	0.166944	0.154485	0.139535	0.122093	0.133721	10	15	16	14	13	15	15	13	15	12
O55143	Atp2a2	Sarcoplasmic/endoplasmic reticulum calcium ATPase 2	TM	972941000	943164000	968439000	772253000	809730000	815790000	869138000	840687000	869175000	861446000	887708000	862355000	428935000	430415000	431522000	395029000	383512000	374588000	0.559387	0.532567	0.530651	0.559387	0.542146	0.557471	0.545019	0.551724	0.546935	0.562261	0.562261	0.556513	0.557471	0.54023	0.552682	0.551724	0.566092	0.55364	63	61	59	69	65	65	63	65	62	70
Q9CZ69	Cmtm6	CKLF-like MARVEL transmembrane domain-containing protein 6	TM	7767210	6581690	6769040	4357800	3977540	4009210	5660950	5440140	6289260	5029940	5714620	4870980	8393820	8831850	8137400	6783060	8295780	8823270	0.218579	0.218579	0.218579	0.218579	0.218579	0.218579	0.218579	0.218579	0.218579	0.218579	0.218579	0.218579	0.218579	0.218579	0.218579	0.218579	0.218579	0.218579	3	3	3	3	3	3	3	3	3	3
Q3UZR5	Atp2c1	Calcium-transporting ATPase	TM	307941000	305033000	300781000	233542000	252453000	236275000	422898000	434074000	417216000	418921000	409283000	404406000	255915000	253662000	262590000	241559000	234234000	258317000	0.406513	0.406513	0.406513	0.39916	0.384454	0.407563	0.421218	0.421218	0.39916	0.421218	0.406513	0.414916	0.403361	0.366597	0.403361	0.382353	0.359244	0.357143	36	36	36	36	35	35	38	39	36	36
Q6PDI6	Mindy2	Ubiquitin carboxyl-terminal hydrolase MINDY-2	Others	40507100	44927900	44802700	41798800	48621500	75648300	34656900	40762000	30833400	40845200	41248100	36196100	70169900	47588200	47985200	24650400	33189000	37518200	0.0948419	0.111481	0.0948419	0.123128	0.123128	0.0831947	0.134775	0.189684	0.0881864	0.14975	0.138103	0.0981697	0.134775	0.1198	0.121464	0.121464	0.166389	0.0948419	4	5	4	5	5	3	4	7	4	5
Q9CX86	Hnrnpa0	Heterogeneous nuclear ribonucleoprotein A0	Others	31184700	30320200	29944500	52217400	45126900	42459300	21857400	21267800	27040400	24788600	15948500	25103200	23277600	25950600	41079600	56326900	39829100	51294300	0.252459	0.255738	0.301639	0.314754	0.314754	0.314754	0.255738	0.206557	0.268852	0.2	0.193443	0.2	0.219672	0.219672	0.239344	0.140984	0.137705	0.167213	6	6	7	8	8	8	6	5	7	5
Q3V0K9	Pls1	Plastin-1	Others	26564800	24156100	29433600	37236200	30784000	28349000	21190000	19766200	22731400	30080300	30755200	27938600	14619200	26308000	29592100	29892500	23682200	28595100	0.152381	0.174603	0.190476	0.255556	0.296825	0.204762	0.226984	0.230159	0.284127	0.263492	0.244444	0.195238	0.152381	0.260317	0.160317	0.115873	0.153968	0.130159	9	11	10	13	15	12	11	9	14	12
Q8BNW9	Kbtbd11	Kelch repeat and BTB domain-containing protein 11	Others	50627800	54118100	52456100	61668300	64216300	63880500	78155800	71024400	71746600	72811500	64741800	70876300	41470800	40492700	39435200	25376800	32372700	37982400	0.333333	0.341232	0.342812	0.383886	0.341232	0.374408	0.383886	0.401264	0.374408	0.475513	0.475513	0.42654	0.303318	0.319115	0.323855	0.268562	0.344392	0.350711	17	18	18	20	18	18	21	20	19	25
Q8CHE4	Phlpp1	PH domain leucine-rich repeat-containing protein phosphatase 1	Others	28940300	23208000	21980200	26688200	29022900	34820700	28111700	25927200	29207000	28190000	24856500	25749200	30825100	21199400	27800000	28392000	31482500	33228200	0.0823948	0.081802	0.0918791	0.105513	0.108477	0.101363	0.108477	0.12211	0.112626	0.10492	0.109662	0.0954357	0.0924718	0.0752816	0.097214	0.0794309	0.0598696	0.0604624	9	10	11	14	14	13	13	16	14	13
Q78JE5	Fbxo22	F-box only protein 22	Others	40120300	44822200	51489900	29036900	49489300	33772700	34784800	33547000	24686800	47295000	44316300	54831600	51472200	27849900	36032400	60497300	41498200	58299200	0.174129	0.151741	0.136816	0.131841	0.19403	0.201493	0.136816	0.114428	0.136816	0.196517	0.129353	0.196517	0.159204	0.136816	0.0696517	0.116915	0.181592	0.131841	5	4	4	4	6	6	4	3	4	5
Q8VI75	Ipo4	Importin-4	Others	13935600	15833000	17270100	9573780	18889700	20808000	12474200	15244900	14041800	18674100	20511500	19465300	20778500	21421400	22728500	22307900	18153800	18276100	0.162662	0.114603	0.0988909	0.0591497	0.0951941	0.112754	0.146026	0.125693	0.109057	0.113678	0.156192	0.14695	0.18854	0.197782	0.200555	0.168207	0.194085	0.184843	12	9	8	5	8	10	11	9	8	7
Q8C996	Tmem163	Transmembrane protein 163	TM	58837300	57329400	53530400	49015900	41826600	50906800	27786500	27976900	27500100	27103000	22205000	24319300	89886500	91028400	93677000	89153800	69866600	97483600	0.392361	0.392361	0.392361	0.392361	0.392361	0.392361	0.385417	0.361111	0.315972	0.364583	0.364583	0.364583	0.392361	0.388889	0.392361	0.319444	0.319444	0.319444	13	13	13	12	13	12	10	11	11	11
Q8R0H9	Gga1	ADP-ribosylation factor-binding protein GGA1	Others	19104900	8593280	11631400	11085500	8097020	14939700	14405100	6551290	11612800	9309150	13503000	5208360	9142210	11966600	7447430	21724100	9803690	10879000	0.0393701	0.0629921	0.088189	0.132283	0.096063	0.132283	0.0755906	0.088189	0.0755906	0.096063	0.0992126	0.0393701	0.0724409	0.0188976	0.132283	0.096063	0.096063	0.0771654	2	3	3	5	4	5	3	3	3	4
P0C7M9	Clec2l	C-type lectin domain family 2 member L	TM	82098300	83950500	87702200	67419300	69874100	67857600	79990000	81747100	75690100	71348400	72601100	77612900	65777900	57788700	65921700	55666900	46677700	38287700	0.630332	0.601896	0.601896	0.601896	0.601896	0.601896	0.563981	0.601896	0.601896	0.601896	0.601896	0.601896	0.630332	0.601896	0.630332	0.587678	0.630332	0.587678	17	16	16	16	16	16	15	16	16	16
Q91X96	Rabif	Guanine nucleotide exchange factor MSS4	Others	14104900	15267300	9452010	15983300	14801000	17525200	12561000	10269400	12998700	27391100	23617600	15564800	16227300	14599900	6551950	29642800	15527500	18570100	0.414634	0.292683	0.235772	0.414634	0.414634	0.292683	0.292683	0.292683	0.292683	0.292683	0.357724	0.349593	0.276423	0.349593	0.292683	0.284553	0.219512	0.146341	5	5	4	5	5	3	3	3	3	5
D3YVP2	Tenm4	Teneurin-4 (Fragment)	Others	4274000	3438050	3478050	3222110	3842900	2947490	1611640	3148370	4599680	2975670	3439620	3156180	4781880	4939300	4209230	3930730	2353610	3460290	0.287129	0.287129	0.287129	0.287129	0.287129	0.287129	0.287129	0.287129	0.287129	0.287129	0.287129	0.287129	0.287129	0.287129	0.287129	0.287129	0.287129	0.287129	2	2	2	2	2	2	2	2	2	2
Q9JJK5	Herpud1	Homocysteine-responsive endoplasmic reticulum-resident ubiquitin-like domain member 1 protein	TM	5021190	4552100	3662930	4523760	3244310	4761850	3992070	3646490	4062190	4800980	5253170	5319520	5837430	4303530	5029650	6197150	5555320	3788770	0.143223	0.143223	0.173913	0.056266	0.0690537	0.12532	0.143223	0.235294	0.0255754	0.199488	0.143223	0.143223	0.16624	0.265985	0.240409	0.16624	0.235294	0.204604	3	3	4	2	2	4	3	5	1	5
Q8K3E5	Ahi1	Jouberin	Others	57879300	55194700	65370700	59230500	60088900	46872100	57581900	85874600	69928200	47503100	59423800	45391900	84781400	78572000	78131500	54830000	53473700	67665300	0.148042	0.169054	0.153773	0.17001	0.151862	0.161414	0.179561	0.112703	0.17383	0.17192	0.215855	0.241643	0.30468	0.319007	0.386819	0.276027	0.325692	0.322827	13	14	13	14	13	13	17	11	15	15
Q9D7B7	Gpx8	Probable glutathione peroxidase 8	TM	357992	681628	545631	589939	277670	442507	1008730	784307	577297	1586240	1540620	1582120	1024930	1221830	831472	1573470	1758370	1833920	0.0574163	0.0574163	0.0574163	0.110048	0.0574163	0.0574163	0.110048	0.157895	0.0574163	0.162679	0.162679	0.162679	0.210526	0.210526	0.210526	0.210526	0.210526	0.210526	1	1	1	2	1	1	2	3	1	3
E9QM38	Slc12a2	Solute carrier family 12 member 2	TM	61740100	60594000	60564000	42746100	43223900	42093200	63569100	61103900	62166100	59184500	60780500	58305000	73326600	75289100	71063100	58586800	51659700	53062500	0.452736	0.452736	0.451078	0.451907	0.451907	0.451907	0.452736	0.432836	0.452736	0.427032	0.421227	0.421227	0.429519	0.452736	0.451907	0.441957	0.430348	0.44859	53	54	52	52	51	51	53	52	52	53
Q3U3W2	Tmem181a	Transmembrane protein 181A	TM	943693	1318340	1626550	824446	1801250	1368270	593879	1776770	1549390	1330180	1222140	1447180	2086020	2105100	1685080	1499670	1062720	1855400	0.0168776	0.0168776	0.0168776	0.0168776	0.0168776	0.0168776	0.0168776	0.0168776	0.0168776	0.0168776	0.0168776	0.0168776	0.0168776	0.0168776	0.0168776	0.0168776	0.0168776	0.0168776	1	1	1	1	1	1	1	1	1	1
Q0VBF8	Stum	Protein stum homolog	TM	148911000	131965000	131343000	102063000	109960000	102662000	227498000	220884000	235390000	199640000	204695000	204635000	77684200	83439200	77637600	67862700	49841200	74209500	0.283688	0.283688	0.326241	0.312057	0.312057	0.326241	0.326241	0.326241	0.326241	0.326241	0.326241	0.326241	0.326241	0.283688	0.326241	0.326241	0.326241	0.326241	4	4	5	4	4	5	5	5	5	5
Q5SSL4	Abr	Active breakpoint cluster region-related protein	Others	697813	1091770	607624	1111530	1539580	1166520	207391	455495	846493	817137	827081	583876	545267	695163	315767	693742	462087		0.00814901	0.00814901	0.00814901	0.00814901	0.00814901	0.00814901	0.00814901	0.00814901	0.00814901	0.00814901	0.00814901	0.00814901	0.00814901	0.00814901	0.00814901	0.00814901	0.00814901		1	1	1	1	1	1	1	1	1	1
O35166	Gosr2	Golgi SNAP receptor complex member 2	TM	17419400	17624300	17202700	14011700	13590300	13699200	16435900	16427500	16393100	17424500	16909100	17927600	19213900	17739600	19233000	19218200	19516400	19817200	0.570755	0.570755	0.679245	0.570755	0.570755	0.570755	0.679245	0.570755	0.570755	0.570755	0.570755	0.570755	0.679245	0.679245	0.679245	0.570755	0.358491	0.358491	10	10	11	10	10	10	11	10	10	10
P70295	Aup1	Lipid droplet-regulating VLDL assembly factor AUP1	Others	14129200	13746000	12724700	12070900	10959500	10357300	17309700	17661900	16483500	16380300	14388000	16257800	13238500	12219400	12826900	14387400	13619800	13713300	0.529268	0.573171	0.573171	0.546341	0.573171	0.529268	0.573171	0.546341	0.546341	0.539024	0.539024	0.539024	0.495122	0.521951	0.539024	0.431707	0.539024	0.44878	18	20	20	21	21	20	21	20	21	22
Q8CAD1	Araf	Ras-binding protein DA-Raf	Others	5300960	7614990	5343030	5986090	6849260	6569120	3721500	4414970	4132280	5680440	4957150	5048980	7045990	6826260	7002180	8261580	7947570	8776720	0.462366	0.408602	0.38172	0.494624	0.435484	0.494624	0.489247	0.494624	0.38172	0.376344	0.435484	0.376344	0.489247	0.489247	0.489247	0.424731	0.456989	0.456989	7	7	7	9	8	9	8	9	7	6
Q9WTP2	Spry4	Protein sprouty homolog 4	Others	26350400	24167600	27414500	17251200	18147500	17138800	29163700	28391200	27603300	25184600	26168700	26866300	18398700	18930300	16814600	21895700	20828400	21825300	0.443333	0.443333	0.443333	0.426667	0.393333	0.393333	0.443333	0.396667	0.393333	0.426667	0.4	0.426667	0.393333	0.306667	0.306667	0.336667	0.393333	0.366667	8	8	8	8	7	7	9	8	8	8
A0A2I3BQ48	Dgkh	Diacylglycerol kinase	Others	107588000	131246000	160218000	129999000	146688000	148135000	92001700	101107000	128870000	144365000	164550000	137564000	109748000	115510000	153267000	205319000	149905000	98378500	0.114407	0.119492	0.0915254	0.112712	0.0889831	0.10678	0.0779661	0.0847458	0.0711864	0.0881356	0.0788136	0.0881356	0.029661	0.0432203	0.0584746	0.0474576	0.0822034	0.0474576	10	11	9	9	8	9	9	10	7	9
Q3UF95	Bag6	BCL2-associated athanogene 6	Others	62591900	65004500	64056100	75858800	73289600	70805800	64819600	67389300	64896800	70442900	74615000	72052300	52965600	58259300	59513500	64370800	61288700	62077300	0.335387	0.339789	0.349472	0.314261	0.309859	0.309859	0.309859	0.308099	0.296655	0.294894	0.352993	0.296655	0.319542	0.286092	0.296655	0.290493	0.31338	0.306338	28	28	30	29	27	27	28	28	27	25
E9PV41	Diaph1	Protein diaphanous homolog 1	Others	51160300	56603000	51158800	80627300	78741300	80562600	55444500	44665900	49379300	64190000	71298600	58784400	60779200	53565500	45280300	35184400	17748300	25923500	0.121835	0.131329	0.113924	0.123418	0.13212	0.133703	0.106804	0.119462	0.120253	0.112342	0.111551	0.107595	0.109177	0.105222	0.0957278	0.0799051	0.0925633	0.0577532	12	13	11	12	13	13	10	12	12	11
Q69ZZ6	Tmcc1	Transmembrane and coiled-coil domains protein 1	TM	40800300	46697300	42351200	39951400	35542500	38697900	59985100	67396600	63444100	68195100	67361500	67651000	25877200	22034100	25744500	24333200	24172100	22331400	0.488444	0.466872	0.473035	0.48228	0.493066	0.50077	0.505393	0.493066	0.488444	0.505393	0.502311	0.506934	0.502311	0.469954	0.460709	0.42527	0.389831	0.323575	27	25	26	26	27	27	28	28	28	28
P97441	Slc30a3	Zinc transporter 3	TM	145226000	151008000	162990000	92950100	102901000	97161100	118459000	120451000	118988000	74887900	79759000	68355600	11100000	13933800	10954800	10167000	10062700	11696600	0.306701	0.311856	0.32732	0.332474	0.306701	0.32732	0.306701	0.32732	0.306701	0.32732	0.32732	0.306701	0.25	0.270619	0.32732	0.28866	0.257732	0.257732	15	16	15	17	14	16	15	16	15	15
Q80TZ3	Dnajc6	Putative tyrosine-protein phosphatase auxilin	Others	58580900	58349800	61876500	71476700	67461700	68023100	55382200	58767300	56223000	52206200	54722800	54589700	41877000	37063600	42104900	44340400	43471000	41365900	0.327292	0.345416	0.380597	0.345416	0.381663	0.400853	0.327292	0.375267	0.398721	0.366738	0.345416	0.390192	0.327292	0.373134	0.301706	0.319829	0.296375	0.312367	24	25	27	27	28	28	24	26	28	25
Q3TYJ1	Slc18a3	Solute carrier family 18 (Vesicular monoamine), member 3	TM	5263940	5108810	5136050	4244240	4330300	4452070	7008250	7165020	7095120	4794870	5038930	5328210	4263230	4186070	4446250	3045240	3676260	3338390	0.228302	0.213208	0.198113	0.198113	0.228302	0.198113	0.213208	0.183019	0.166038	0.213208	0.228302	0.213208	0.196226	0.211321	0.211321	0.196226	0.145283	0.143396	10	9	10	10	11	10	9	7	7	9
P49070	Camlg	Guided entry of tail-anchored proteins factor CAMLG	TM	100483000	101417000	95975400	81873100	81005800	75251400	108381000	118202000	110109000	116350000	112103000	113297000	92873300	98053200	85898100	92510100	91375200	84469400	0.70068	0.697279	0.656463	0.656463	0.653061	0.656463	0.656463	0.656463	0.70068	0.656463	0.70068	0.70068	0.653061	0.636054	0.653061	0.659864	0.697279	0.659864	19	18	18	18	16	17	19	19	20	18
Q9R1J0	Nsdhl	Sterol-4-alpha-carboxylate 3-dehydrogenase, decarboxylating	TM	26833600	23712000	27459500	20581100	18708800	18732900	22131600	23534900	21904600	25122000	23976400	24775300	19794600	19022600	19896100	18577400	16022900	20597200	0.616022	0.671271	0.616022	0.616022	0.671271	0.671271	0.616022	0.616022	0.616022	0.671271	0.671271	0.671271	0.585635	0.60221	0.585635	0.596685	0.577348	0.558011	24	25	23	23	24	24	23	23	23	23
Q8C033	Arhgef10	Rho guanine nucleotide exchange factor 10	Others	326019000	289078000	273382000	309690000	318979000	316476000	271715000	244942000	264822000	381008000	328180000	327949000	232861000	296327000	213416000	277464000	247000000	299481000	0.347212	0.32119	0.304833	0.286989	0.266171	0.298885	0.289963	0.272119	0.228253	0.295167	0.296654	0.295911	0.217844	0.247584	0.232714	0.220074	0.216357	0.226022	33	30	28	29	26	29	28	25	21	27
Q76LS9	Mindy1	Ubiquitin carboxyl-terminal hydrolase MINDY-1	Others	21259100	19713900	33605600	33099000	35612600	35224200	16048100	13610700	14298400	41463200	32468700	40531900	30243300	36035800	17356700	18752000	35694300	24420800	0.175214	0.175214	0.192308	0.271368	0.271368	0.24359	0.226496	0.155983	0.175214	0.175214	0.271368	0.220085	0.179487	0.15812	0.134615	0.175214	0.149573	0.128205	6	6	6	8	8	7	7	5	6	6
Q9WTS4	Tenm1	Teneurin-1	TM	66346400	71150300	60552000	60842400	57785600	58699800	67964800	65268800	71917500	66851900	70722200	71897600	126965000	121021000	122129000	73325300	84093200	76208600	0.274625	0.244233	0.275723	0.218967	0.271695	0.261443	0.265837	0.276089	0.234346	0.273892	0.27792	0.267301	0.316368	0.289637	0.321128	0.27792	0.272428	0.265471	53	50	55	46	51	52	53	57	49	53
A2APX8	Scn1a	Sodium channel protein type 1 subunit alpha	TM	553657000	555438000	552144000	496841000	509550000	519157000	267056000	277894000	284829000	295281000	286123000	287264000	392873000	409323000	406371000	403215000	354555000	336492000	0.196615	0.204579	0.204579	0.21105	0.210055	0.206073	0.211548	0.201593	0.192633	0.203584	0.205575	0.2001	0.193629	0.198109	0.216526	0.184669	0.156297	0.178198	41	46	46	44	46	42	42	40	40	39
Q60864	Stip1	Stress-induced-phosphoprotein 1	Others	149048000	148046000	156323000	172222000	175349000	190675000	161690000	153774000	151000000	146550000	158653000	161429000	148478000	181039000	152124000	128914000	128622000	147634000	0.556169	0.543278	0.54512	0.61326	0.559853	0.550645	0.578269	0.598527	0.561694	0.537753	0.561694	0.53407	0.460405	0.475138	0.54512	0.532228	0.478821	0.473297	34	34	35	41	37	37	37	38	38	35
P14901	Hmox1	Heme oxygenase 1	TM	2185940	2778550	3023360	1523940	1865500	1245430	2606360	2580800	2730000	1966200	3446120	1615590	2238770	2374620	2320680	2332130	1738590	2597500	0.266436	0.176471	0.221453	0.221453	0.207612	0.16263	0.266436	0.16263	0.207612	0.0622837	0.207612	0.117647	0.207612	0.207612	0.266436	0.221453	0.221453	0.103806	5	4	5	5	5	4	6	4	5	2
Q62448	Eif4g2	Eukaryotic translation initiation factor 4 gamma 2	Others	195979000	219799000	214148000	219266000	258725000	240447000	190448000	228043000	198569000	147583000	145627000	146054000	195821000	187553000	190744000	140184000	143518000	135520000	0.186534	0.182119	0.174393	0.197572	0.195364	0.195364	0.187638	0.177704	0.188742	0.18543	0.151214	0.153422	0.161148	0.184327	0.188742	0.103753	0.0673289	0.0761589	18	18	18	17	19	18	18	16	16	16
Q9CYS6		Uncharacterized protein C2orf72 homolog	Others	11211500	9597400	11365400	7478310	8220780	7409200	13618200	12192400	12236400	10044500	11507300	9202710	10531000	10631800	9481670	7862920	5529540	8137760	0.583916	0.583916	0.583916	0.520979	0.58042	0.583916	0.583916	0.583916	0.583916	0.58042	0.583916	0.520979	0.58042	0.58042	0.520979	0.58042	0.520979	0.555944	16	16	16	12	14	15	16	15	15	14
A0A6Q6Q7B9	Clcn3	Chloride channel protein	TM	90083700	88520200	91096500	62250400	65511200	64546400	97592200	102275000	101122000	94563700	91625600	90024300	63180100	61032400	65760700	56985000	53901100	54487600	0.333741	0.333741	0.293399	0.262836	0.288509	0.323961	0.333741	0.323961	0.323961	0.262836	0.262836	0.323961	0.288509	0.331296	0.288509	0.279951	0.279951	0.249389	27	27	24	24	25	26	27	27	27	25
Q8C129	Lnpep	Leucyl-cystinyl aminopeptidase	TM	71462300	70848200	69649200	53655600	55087900	55429100	73700600	75315500	77571100	67096300	69644000	67278800	47388400	47512400	46846400	38031600	33519500	37270500	0.407805	0.404878	0.407805	0.407805	0.407805	0.407805	0.406829	0.407805	0.407805	0.407805	0.406829	0.406829	0.406829	0.394146	0.394146	0.357073	0.323902	0.278049	40	40	42	42	40	39	39	40	40	42
O55101	Syngr2	Synaptogyrin-2	TM	917335	1401800	2773950	1823740	1190160	1861220	1125800	383396	1321130	1223090	1026180	1781640	727173	3802040	274342	575456			0.125	0.125	0.125	0.0446429	0.0446429	0.0446429	0.0446429	0.125	0.125	0.0446429	0.125	0.125	0.125	0.0803571	0.0446429	0.0803571			2	2	2	1	1	1	1	2	2	1
Q8VCT3	Rnpep	Aminopeptidase B	Others	41887200	49158100	43844500	56570100	58574700	57135300	51891500	46350200	53578900	50249900	49332200	51115000	35360100	36864300	30801000	36985300	37355200	49258200	0.278462	0.246154	0.286154	0.324615	0.316923	0.356923	0.290769	0.284615	0.295385	0.287692	0.330769	0.318462	0.186154	0.230769	0.224615	0.229231	0.250769	0.215385	14	12	14	16	16	18	14	15	15	14
Q9D8Y1	Tmem126a	Transmembrane protein 126A	TM	3759760	3893640	4388430	1732890	2004790	1253850	5260380	6216950	5756000	5997170	4710060	4705980	3559590	3584430	3866100	9058550	7851160	8793360	0.255102	0.209184	0.193878	0.25	0.209184	0.193878	0.25	0.188776	0.255102	0.25	0.255102	0.255102	0.25	0.188776	0.147959	0.193878	0.25	0.255102	6	4	5	4	3	5	5	4	6	4
Q8BWB6	Steap2	Metalloreductase STEAP2	TM	12095300	13006500	9778340	11258800	13103500	11731000	11903500	15491500	14677000	9552990	14391700	10742300	15422500	14399300	15494500	23119100	18051600	20150100	0.233129	0.202454	0.255624	0.222904	0.182004	0.206544	0.235174	0.222904	0.233129	0.206544	0.186094	0.186094	0.298569	0.290389	0.319018	0.267894	0.243354	0.267894	10	9	11	10	8	9	10	9	10	9
Q3TES0	Iqsec3	IQ motif and SEC7 domain-containing protein 3	Others	53827700	44962400	44470800	59829100	60878600	57768100	43981500	47897900	46267400	72769400	61998400	68294000	74092900	57432200	65708800	66041500	67118500	61333300	0.253556	0.27364	0.261925	0.287029	0.238494	0.303766	0.248536	0.249372	0.229289	0.298745	0.30795	0.29205	0.287866	0.282008	0.312134	0.32636	0.300418	0.260251	24	25	24	27	25	29	23	25	25	30
Q9QYI4	Dnajb12	DnaJ homolog subfamily B member 12	TM	26486800	29248300	28523000	20029500	22299300	21791600	26416500	28373000	27548500	28664300	28098600	28608700	23239400	19296500	21682500	23210000	23887800	25930500	0.531915	0.428191	0.428191	0.513298	0.468085	0.513298	0.468085	0.507979	0.468085	0.513298	0.468085	0.468085	0.513298	0.43883	0.486702	0.422872	0.396277	0.340426	18	16	16	17	18	18	19	19	19	17
P33534	Oprk1	Kappa-type opioid receptor	GPCR	1566480	1579530	2191920	1051440	1389750	483968	5086380	823193	10794400		3113580	100588	1859940	1936630	1344880	2761400	2084820	2637560	0.05	0.05	0.05	0.05	0.05	0.05	0.05	0.05	0.0263158		0.0236842	0.0236842	0.0684211	0.0684211	0.0684211	0.0421053	0.0684211	0.0684211	2	2	2	2	2	2	2	2	1
Q8BYJ6	Tbc1d4	TBC1 domain family member 4	Others	65853200	47160500	65184900	49971600	58500900	58300000	45591700	29648200	54681400	66298400	94574800	92820500	41552900	44278700	46313900	41753400	9606190	43480900	0.0566182	0.0673298	0.0680949	0.0726855	0.06886	0.0726855	0.111706	0.0788064	0.0719204	0.06886	0.0864575	0.0849273	0.0703902	0.0535578	0.0772762	0.0703902	0.0451415	0.0336649	4	5	6	7	6	6	10	7	6	6
Q9JJQ0	Pigb	GPI mannosyltransferase 3	TM	10498900	8679540	10258300	7129020	8148340	7404900	9440600	10180900	9560660	8747340	11012400	9427860	9851540	9919720	8373040	9831010	10026400	13224100	0.195572	0.208487	0.182657	0.195572	0.195572	0.195572	0.195572	0.153137	0.195572	0.195572	0.177122	0.175277	0.171587	0.195572	0.151292	0.151292	0.149446	0.116236	9	10	8	9	9	9	9	7	9	9
Q9WVA2	Timm8a1	Mitochondrial import inner membrane translocase subunit Tim8 A	Others	2635050	2432200	3090990	2415320	2566100	2359400	3318600	3328910	3438200	3816550	3160080	4089130	2976790	3226570	3174580	4277970	4432910	3363260	0.876289	0.876289	0.876289	0.876289	0.876289	0.876289	0.876289	0.876289	0.793814	0.721649	0.876289	0.876289	0.680412	0.680412	0.680412	0.793814	0.876289	0.793814	6	6	6	6	6	6	6	6	5	5
Q6NSQ9	G6pc3	Glucose-6-phosphatase 3	TM	16219700	17761700	16505900	13574500	13815200	11166500	20607700	21871900	20184000	20268300	19040100	19462400	24367000	25957300	25828200	19783700	19359100	19989900	0.234104	0.234104	0.234104	0.265896	0.286127	0.234104	0.213873	0.234104	0.234104	0.286127	0.286127	0.286127	0.286127	0.234104	0.286127	0.286127	0.286127	0.286127	7	7	7	7	8	7	6	7	7	8
P61164	Actr1a	Alpha-centractin	Others	27841400	29149100	30462600	43023100	41547800	43870600	32999700	33475600	32143000	34810900	33866000	35035900	31501500	28499800	32745400	25742900	22579200	22204100	0.529255	0.529255	0.529255	0.531915	0.574468	0.531915	0.571809	0.531915	0.574468	0.574468	0.574468	0.574468	0.553191	0.553191	0.529255	0.526596	0.531915	0.531915	16	15	15	16	17	16	16	17	17	17
Q80XL6	Acad11	Acyl-CoA dehydrogenase family member 11	Others	77851300	71433700	79194400	67784000	67532700	66290100	72248600	77868700	73937900	72833200	72834500	69300400	84259000	76221700	73219300	55062700	39919400	63131100	0.29525	0.265725	0.250321	0.255456	0.238768	0.220796	0.264442	0.264442	0.232349	0.225931	0.189987	0.254172	0.218228	0.2362	0.210526	0.132221	0.0770218	0.148909	22	21	19	19	18	18	20	20	18	17
Q91YI1	Atg13	Autophagy-related protein 13	Others	1994040	2249940	2172760	2371160	2528030	1941710	662752		1971980	3393220	2861280	2603030	823071	3131320	1335790	3141520	1129040		0.0465116	0.0465116	0.0465116	0.0465116	0.0465116	0.0465116	0.0213178		0.0445736	0.0465116	0.0465116	0.0465116	0.0465116	0.0465116	0.0465116	0.0213178	0.0465116		2	2	2	3	3	3	2		2	3
Q0P5W1	Vps8	Vacuolar protein sorting-associated protein 8 homolog	Others	65507500	68766200	69721900	62110000	63547300	74439900	62727600	74695800	60924400	71996500	68490900	76981700	72028500	97336700	69781100	71108100	67988600	52886000	0.130343	0.17309	0.159776	0.156272	0.141556	0.142957	0.129643	0.135249	0.156272	0.141556	0.123336	0.142957	0.0953048	0.0946041	0.10021	0.103714	0.0995095	0.0882971	16	20	19	18	16	17	15	17	18	16
B2M1R6	Hnrnpk	Heterogeneous nuclear ribonucleoprotein K	Others	67813200	75099300	73084700	101022000	102296000	106998000	49320300	49167200	46080500	30229500	32994100	31576100	69740600	70745100	71512300	27179600	33545400	31748500	0.534091	0.531818	0.538636	0.556818	0.556818	0.556818	0.531818	0.531818	0.531818	0.538636	0.534091	0.520455	0.556818	0.531818	0.538636	0.490909	0.520455	0.438636	22	21	22	23	24	23	20	21	20	20
Q8BHL3	Tbc1d10b	TBC1 domain family member 10B	Others	26250200	25165700	22309800	46805300	50900400	44304800	32615100	32857300	31377900	27765500	30414700	26868400	22657900	22619200	22263200	17207300	19292000	19143600	0.327068	0.284461	0.362155	0.364662	0.377193	0.368421	0.330827	0.281955	0.308271	0.286967	0.333333	0.333333	0.284461	0.265664	0.24812	0.220551	0.245614	0.215539	21	20	23	24	23	25	22	20	22	20
Q6PDI5	Ecpas	Proteasome adapter and scaffold protein ECM29	Others	33956700	36229100	35343900	44024700	43891700	41591700	34501800	36547400	36162700	36927500	42468800	38363900	58365200	46499700	43871900	45818900	46598800	33668500	0.153804	0.163587	0.171196	0.180978	0.217935	0.190217	0.169565	0.1625	0.152174	0.215761	0.180978	0.201087	0.19837	0.200543	0.214674	0.178804	0.197283	0.155978	21	23	25	27	31	27	24	24	22	31
Q8K2C9	Hacd3	Very-long-chain (3R)-3-hydroxyacyl-CoA dehydratase 3	TM	126282000	123321000	127963000	107780000	99493200	110723000	157032000	167749000	166466000	149394000	149628000	149720000	122169000	125918000	133098000	114592000	113520000	98977000	0.348066	0.348066	0.348066	0.348066	0.348066	0.348066	0.348066	0.348066	0.348066	0.348066	0.348066	0.348066	0.348066	0.328729	0.348066	0.348066	0.348066	0.348066	14	14	14	15	15	15	14	14	14	15
Q60857	Slc6a4	Sodium-dependent serotonin transporter	TM	5577390	5875960	5444730	3966090	3597860	3812370	5228260	5472380	5673250	4620190	5483190	4734750	15187200	17054300	13813600	10173000	9025760	8551210	0.2	0.184127	0.2	0.133333	0.2	0.133333	0.214286	0.214286	0.214286	0.185714	0.185714	0.185714	0.2	0.2	0.214286	0.185714	0.160317	0.201587	9	8	9	8	8	8	10	10	10	8
Q80XA6	Reps2	RalBP1-associated Eps domain-containing protein 2	Others	36031300	29589100	23789600	23270800	14927600	22971500	24076400	29082500	30405500	32914000	34983500	48101100	34274200	21152900	37107800	13087000	27022900	15944400	0.122102	0.0819165	0.12983	0.126739	0.140649	0.11592	0.140649	0.0680062	0.12983	0.0927357	0.15456	0.151468	0.108192	0.0680062	0.0958269	0.112828	0.106646	0.0989181	5	5	6	6	6	5	7	4	6	5
Q3UI43	Babam1	BRISC and BRCA1-A complex member 1	Others	712211	1331090	1669750	3043820	1181670	2312000	1056660	1703140	1359770	1816300	2152960	1712870	2026420	838898	2253050	1116880	2422530	2422930	0.129129	0.153153	0.153153	0.186186	0.186186	0.129129	0.153153	0.153153	0.177177	0.153153	0.153153	0.153153	0.153153	0.153153	0.12012	0.129129	0.0960961	0.129129	3	3	4	3	4	3	4	4	3	4
Q61423	Kcna4	Potassium voltage-gated channel subfamily A member 4	TM	45118700	48907500	47286200	45061700	42748100	44773900	57860500	57197400	57327200	64338600	67343800	66701800	54609600	50120200	51251300	40925300	41503400	44213900	0.374618	0.454128	0.399083	0.350153	0.374618	0.357798	0.405199	0.405199	0.388379	0.357798	0.374618	0.357798	0.357798	0.406728	0.357798	0.336391	0.311927	0.334862	23	24	23	22	23	21	23	24	22	21
P70425	Rit2	GTP-binding protein Rit2	Others	21322300	21986500	16191600	14526700	21014400	19411200	13018000	24066300	19248100	18761900	12390700	12090000	17935100	19924500	14206000	10702500	22238900	21896500	0.35023	0.391705	0.396313	0.345622	0.290323	0.40553	0.317972	0.207373	0.317972	0.400922	0.290323	0.258065	0.40553	0.497696	0.414747	0.400922	0.497696	0.382488	5	6	6	5	4	6	4	3	4	6
Q8VCW4	Unc93b1	Protein unc-93 homolog B1	TM	6792170	6729370	7394660	7027070	5360290	3688880	3002170	6276400	4379060	9228690	9577370	6445500	4715530	7556810	7398370	6314910	8305540	8849930	0.123746	0.123746	0.123746	0.0869565	0.0585284	0.0719064	0.110368	0.100334	0.100334	0.100334	0.0635452	0.0869565	0.0869565	0.0719064	0.100334	0.0635452	0.0501672	0.0635452	5	5	5	3	2	3	4	4	4	4
P41216	Acsl1	Long-chain-fatty-acid--CoA ligase 1	TM	42029900	39104400	39445400	33457500	33639500	31233600	36276200	37679800	36271900	37661100	36668700	37245300	31513700	26995000	27431000	29806500	34688600	32437700	0.575107	0.576538	0.576538	0.552217	0.553648	0.542203	0.587983	0.587983	0.587983	0.579399	0.579399	0.543634	0.547926	0.586552	0.587983	0.550787	0.549356	0.520744	35	36	36	35	36	37	38	38	38	38
Q8BG05	Hnrnpa3	Heterogeneous nuclear ribonucleoprotein A3	Others	44141900	44081100	45239600	80125100	81138100	85190600	27548500	28632700	27181800	16162600	15888600	16166100	43511800	59002200	47879300	17864900	22164300	24084400	0.390501	0.369393	0.356201	0.395778	0.387863	0.387863	0.269129	0.316623	0.30343	0.350923	0.361478	0.282322	0.387863	0.414248	0.387863	0.203166	0.242744	0.21372	13	13	12	17	16	15	8	9	9	10
Q9Z0P4	Palm	Paralemmin-1	Others	175991000	179428000	187891000	200917000	205532000	193986000	160476000	161939000	167724000	151999000	160810000	154822000	187842000	205836000	182553000	102443000	89057200	104358000	0.853786	0.853786	0.859008	0.879896	0.874674	0.874674	0.835509	0.879896	0.874674	0.879896	0.879896	0.843342	0.879896	0.859008	0.879896	0.83812	0.879896	0.749347	33	31	34	39	36	38	33	36	34	41
Q8VCQ3	Nrbf2	Nuclear receptor-binding factor 2	Others	1868150		18770200	2364200	14465600	15298100	24407900	25313600	25093300		24012700	21903600	16141600	14448000	16511800	20119100	1364070	3202260	0.0557491		0.0557491	0.0557491	0.0557491	0.0557491	0.0557491	0.0557491	0.0557491		0.0557491	0.0557491	0.0557491	0.0557491	0.0557491	0.0557491	0.0557491	0.0557491	1		1	1	1	1	1	1	1
Q02257	Jup	Junction plakoglobin	Others	102380000	97885000	87962500	98934200	108238000	101176000	66588400	91518700	78267000	106062000	106727000	102009000	122730000	115117000	117320000	97852900	99354600	99619600	0.296644	0.285906	0.232215	0.271141	0.330201	0.311409	0.287248	0.292617	0.326174	0.369128	0.346309	0.32349	0.361074	0.338255	0.322148	0.324832	0.35302	0.249664	15	15	12	14	18	17	16	15	17	20
Q99M08		Uncharacterized protein C4orf3 homolog	TM	2948990	11060100	12990300	11555400	6914720	11591900	13913000	14496600	14692800	8478580	9334140	9462990	10869200	15829000	15740400	21101300	15672700	18409800	0.6	0.338462	0.338462	0.338462	0.369231	0.338462	0.6	0.6	0.6	0.369231	0.369231	0.369231	0.6	0.215385	0.476923	0.476923	0.476923	0.476923	4	2	2	2	3	2	4	4	4	3
Q3UR85	Myrf	Myelin regulatory factor	TM	955132	350971	1151440	926952	449640	1447050	631643	873430	760418	1259030	719290	944617	853633	3773690	1095330		255972	1903880	0.00878735	0.0193322	0.0193322	0.0193322	0.0105448	0.0193322	0.0193322	0.0193322	0.0193322	0.0105448	0.0193322	0.0193322	0.0193322	0.0193322	0.0105448		0.00878735	0.0105448	1	2	2	2	1	2	2	2	2	1
Q3UVK0	Ermp1	Endoplasmic reticulum metallopeptidase 1	TM	25430700	24881600	24458300	19387000	20066600	20227400	37667500	37870900	37333700	41527700	41851400	41820500	27679300	27199500	26642500	24408500	24746000	24235600	0.275056	0.2951	0.2951	0.319599	0.2951	0.299555	0.275056	0.320713	0.360802	0.300668	0.320713	0.300668	0.331849	0.306236	0.300668	0.282851	0.312918	0.268374	24	25	25	26	25	25	24	27	27	26
A0A1D5RLN6	2900026A02Rik	RIKEN cDNA 2900026A02 gene	Others	78873600	85636200	65365800	82403900	94086100	63302400	304025000	302745000	309210000	256000000	298893000	276280000	30669900	34105600	28433400	42289900	41687700	40539700	0.4	0.379221	0.376623	0.4	0.376623	0.4	0.436364	0.436364	0.436364	0.433766	0.4	0.4	0.288312	0.288312	0.246753	0.127273	0.249351	0.262338	15	15	15	18	16	18	19	18	19	19
Q9R1P3	Psmb2	Proteasome subunit beta type-2	Others	35544900	39364000	35493600	41070300	38610200	38620300	46050600	35959800	43964000	41313100	48687900	39412200	31702000	36578600	32326000	37767900	22802500	22695500	0.273632	0.39801	0.492537	0.432836	0.432836	0.472637	0.472637	0.567164	0.532338	0.358209	0.437811	0.39801	0.567164	0.393035	0.567164	0.358209	0.402985	0.263682	5	7	8	7	7	8	8	9	9	6
O70303	Cideb	Cell death activator CIDE-B	Others	90970	81378.2	171919	79805.2	42423.2	56934.8	59324.7		51096					72937.3	268620		249707		0.0639269	0.0639269	0.0639269	0.0639269	0.0639269	0.0639269	0.0639269		0.0639269					0.0639269	0.0639269		0.0639269		1	1	1	1	1	1	1		1
Q9DAV9	Tmem38b	Trimeric intracellular cation channel type B	TM	2691950	3499990	3947480	2460180	1844060	3186010	6560570	5050270	5473300	2899360	3645660	2332010	4081490	2727100	3718020	3766690	5592800	3031130	0.140411	0.140411	0.140411	0.140411	0.140411	0.164384	0.140411	0.140411	0.140411	0.140411	0.140411	0.140411	0.140411	0.140411	0.140411	0.0993151	0.140411	0.0890411	4	3	4	4	3	4	3	4	4	4
E9PUZ5	Pick1	PRKCA-binding protein	Others	16002700	18011600	13996800	17764400	15249900	16741400	13107700	16728000	16769100	12309200	13275200	15507100	13920100	15471000	12808500	10808400	31759300	14138400	0.274038	0.146635	0.274038	0.252404	0.257212	0.209135	0.233173	0.228365	0.257212	0.213942	0.165865	0.230769	0.168269	0.209135	0.235577	0.132212	0.129808	0.132212	10	5	10	9	9	7	8	8	9	7
A0A5F8MQA2	Dlg2	Disks large homolog 2 (Fragment)	Others	32094.5	37880.1	43158.4	86377.9	88158.8	94117.8	283755	273348	260388	181498	160328	205248	78778.1	98981.7	97465.3	42238	76334	68742.1	0.115385	0.115385	0.115385	0.115385	0.115385	0.115385	0.115385	0.115385	0.115385	0.115385	0.115385	0.115385	0.115385	0.115385	0.115385	0.115385	0.115385	0.115385	1	1	1	1	1	1	1	1	1	1
Q8VEF1	Gramd1a	Protein Aster-A	TM	10378700	10736600	9760300	10360600	8928640	8882310	12304500	13325700	13917800	13966200	13248400	14000400	10111300	8357460	8090440	8046270	9102580	7420790	0.403047	0.415512	0.396122	0.319945	0.391967	0.415512	0.423823	0.426593	0.415512	0.434903	0.443213	0.414127	0.405817	0.405817	0.394737	0.382271	0.361496	0.367036	20	21	20	17	20	22	22	22	21	23
O08917	Flot1	Flotillin-1	Others	121053000	119770000	117835000	117811000	113578000	113126000	143879000	151055000	152228000	141986000	140444000	135879000	213595000	197996000	212839000	161323000	147714000	158877000	0.85514	0.85514	0.829439	0.85514	0.85514	0.838785	0.85514	0.850467	0.85514	0.857477	0.85514	0.857477	0.857477	0.85514	0.857477	0.857477	0.841121	0.841121	36	37	34	37	37	35	37	36	37	38
Q80W04	Tmcc2	Transmembrane and coiled-coil domains protein 2	TM	38657000	40809600	42303800	34995000	34949000	33993100	87206900	90387700	84240000	93717400	87761700	91496500	43854500	42830100	46766900	40026300	37634600	45702900	0.543909	0.553824	0.542493	0.553824	0.55949	0.562323	0.677054	0.684136	0.643059	0.590652	0.641643	0.604816	0.617564	0.549575	0.594901	0.532578	0.538244	0.518414	35	36	33	35	38	36	44	43	44	40
Q80VQ1	Lrrc1	Leucine-rich repeat-containing protein 1	Others	13766800	8860540	12051200	9555300	8561480	3836060	11124700	8569070	6810810	11427800	12538500	12459100	15422500	14969900	7507730	9041960	9848760	25420300	0.0858779	0.120229	0.171756	0.146947	0.146947	0.164122	0.164122	0.129771	0.129771	0.146947	0.162214	0.188931	0.137405	0.0877863	0.146947	0.122137	0.129771	0.0438931	2	4	5	5	5	5	5	4	4	5
Q9CZM9	Kcnmb2	Calcium-activated potassium channel subunit beta-2	TM	195410		1128130		322406	1553970				1689530	1767740	1022270		692665	1331290				0.0340426		0.0340426		0.0340426	0.0340426				0.0340426	0.0340426	0.0340426		0.0340426	0.0340426				1		1		1	1				1
O88456	Capns1	Calpain small subunit 1	Others	10086900	11259000	10220300	17981900	15904600	17325700	11380500	12002200	9006930	12395900	11345500	11557000	8764120	8756850	7525960	4063460	11067900	5068180	0.289963	0.289963	0.289963	0.289963	0.289963	0.289963	0.241636	0.289963	0.289963	0.289963	0.289963	0.289963	0.241636	0.241636	0.256506	0.152416	0.118959	0.208178	6	6	6	6	6	6	5	6	6	6
Q8BUK6	Hook3	Protein Hook homolog 3	Others	35774800	27814800	20186900	33837200	35658800	38134100	21673700	26428700	26866900	32066100	13133300	16465500	41412700	27007300	38365700	19646300	29071700	30581600	0.165738	0.132312	0.169916	0.203343	0.190808	0.192201	0.18663	0.129526	0.140669	0.144847	0.149025	0.169916	0.091922	0.175487	0.122563	0.0849582	0.0891365	0.0891365	11	9	11	13	13	13	13	10	9	10
P56379	Atp5mj	ATP synthase subunit ATP5MJ, mitochondrial	TM	16440100	17152300	16358400	5699000	5796890	5963040	22555500	21926500	21126500	17957400	18483200	19114800	13650000	14875300	14867300	22171800	22287000	28252400	0.137931	0.137931	0.137931	0.344828	0.344828	0.344828	0.344828	0.344828	0.344828	0.344828	0.344828	0.344828	0.344828	0.137931	0.344828	0.344828	0.344828	0.344828	1	1	1	2	2	2	2	2	2	2
Q9D6G9	Cmtm5	CKLF-like MARVEL transmembrane domain-containing protein 5	TM	62250600	59262800	57154900	28197700	31995400	30823000	70640800	59786500	62508300	43340400	40952100	39301000	58376800	87723100	54855400	15019400	12839800	9320910	0.365385	0.365385	0.282051	0.365385	0.365385	0.365385	0.365385	0.365385	0.365385	0.282051	0.282051	0.365385	0.365385	0.365385	0.365385	0.365385	0.365385	0.365385	6	6	5	8	7	6	6	8	7	7
P70362	Ufd1	Ubiquitin recognition factor in ER-associated degradation protein 1	Others	898252	808693	1283560	2123740	1908790	2238150	373230	344734	400231	842263	662524	1640490				973126	242599		0.156352	0.100977	0.117264	0.100977	0.140065	0.100977	0.100977	0.0325733	0.0325733	0.0586319	0.143322	0.0325733				0.0684039	0.0260586		4	3	3	3	4	3	3	1	1	2
Q3TBN1	Tmem248	Transmembrane protein 248	TM	1526740	1688810	1903900	970051	1142410	843478	1598370	1535190	1331460	760485	981881	984726	3030150	3599530	2083340	1242050	1490490	650724	0.136943	0.111465	0.136943	0.124204	0.066879	0.124204	0.124204	0.066879	0.124204	0.124204	0.089172	0.136943	0.16879	0.16879	0.16879	0.16879	0.111465	0.16879	4	3	4	4	2	4	4	2	4	4
Q99PU8	Dhx30	ATP-dependent RNA helicase DHX30	Others	88468400	85309900	78027700	92931500	90652400	97281900	95637200	92582300	76699700	70482200	70321800	66252200	83965300	77872000	77259400	58130500	66948500	48998000	0.333607	0.387017	0.366475	0.433032	0.40756	0.416598	0.371405	0.419063	0.382087	0.384552	0.377979	0.321282	0.336072	0.295809	0.374692	0.313065	0.209532	0.214462	35	40	37	45	44	43	38	44	40	38
Q7TPM9	Mtmr10	Myotubularin-related protein 10	Others	7972540	12113000	7390090	14678300	14197100	14642500	18686300	6803760	14717900	9395790	17420700	12677800	31478700	13379400	15548600	9627130	25117800	10758600	0.0907912	0.07393	0.0713359	0.105058	0.119326	0.133593	0.116732	0.080415	0.0544747	0.0907912	0.107652	0.107652	0.0622568	0.108949	0.076524	0.07393	0.0881971	0.0933852	4	4	3	6	6	7	6	4	3	4
P62082	Rps7	40S ribosomal protein S7	Others	40910200	39983900	38381100	48186900	45619000	47115200	37676000	34968200	34941700	31838800	33524100	34802600	24759700	25595800	27905400	19230400	15949000	19034700	0.680412	0.721649	0.731959	0.731959	0.649485	0.731959	0.675258	0.695876	0.695876	0.731959	0.731959	0.731959	0.695876	0.64433	0.731959	0.726804	0.731959	0.731959	14	14	16	17	15	17	13	15	15	17
Q8VEM8	Slc25a3	Phosphate carrier protein, mitochondrial	TM	278688000	280041000	271934000	137188000	141022000	140058000	322953000	340354000	354305000	327307000	309161000	312132000	253238000	239393000	248916000	473557000	503421000	491224000	0.484594	0.484594	0.484594	0.484594	0.484594	0.484594	0.484594	0.484594	0.484594	0.484594	0.484594	0.484594	0.484594	0.484594	0.484594	0.484594	0.484594	0.484594	19	19	19	20	19	20	19	20	20	20
Q9QXY6	Ehd3	EH domain-containing protein 3	Others	248493000	260476000	244322000	316111000	311085000	310810000	273822000	255315000	248078000	315557000	308745000	311583000	233883000	220818000	219353000	195465000	235245000	206524000	0.753271	0.68785	0.753271	0.75514	0.75514	0.693458	0.75514	0.738318	0.742056	0.73271	0.73271	0.73271	0.590654	0.609346	0.616822	0.663551	0.575701	0.44486	36	33	35	37	35	36	36	38	36	36
Q9WVK4	Ehd1	EH domain-containing protein 1	Others	39709400	33628900	39252800	56333700	54196600	54431600	52644000	59363700	55571500	71525700	70274200	70541600	38295600	28549700	37465200	38246000	41834000	46117300	0.297753	0.378277	0.254682	0.440075	0.440075	0.453184	0.393258	0.453184	0.451311	0.421348	0.325843	0.385768	0.393258	0.350187	0.337079	0.338951	0.372659	0.359551	13	16	14	18	18	20	19	20	19	18
Q8BGR2	Lrrc8d	Volume-regulated anion channel subunit LRRC8D	TM	18760600	16938100	18000100	13477900	14895100	15108900	35356100	36182800	38028000	37365000	36488000	37477800	25097300	23671600	22861600	22647600	21315700	16922600	0.376019	0.335274	0.376019	0.357392	0.315483	0.328289	0.384168	0.384168	0.40163	0.359721	0.384168	0.391153	0.322468	0.350407	0.330617	0.332945	0.332945	0.291036	28	25	28	26	24	24	31	31	32	28
Q8R1K1	Ubac2	Ubiquitin-associated domain-containing protein 2	TM	26909800	28273800	27019600	24188200	23230700	21869500	45164600	43916900	43131300	44988100	45973400	43639700	28387500	30496500	31574200	34115000	30741100	31384200	0.426087	0.428986	0.426087	0.371014	0.388406	0.391304	0.428986	0.428986	0.428986	0.371014	0.428986	0.405797	0.347826	0.368116	0.347826	0.342029	0.342029	0.318841	15	16	15	14	14	15	16	16	16	14
Q8BFW6	Entpd3	Ectonucleoside triphosphate diphosphohydrolase 3	TM	36048300	37495200	34629700	36844800	37510500	35626800	33216000	31849100	30329000	33877100	31736900	36853400	61393900	54703400	59175800	51117500	44428000	50886400	0.298677	0.298677	0.247637	0.287335	0.274102	0.283554	0.298677	0.302457	0.232514	0.274102	0.251418	0.274102	0.302457	0.302457	0.302457	0.283554	0.270321	0.270321	14	14	13	13	13	14	15	14	12	13
Q9JJR9	Nrip3	Nuclear receptor-interacting protein 3	Others			41214.1				131729							27002.1							0.05				0.05							0.05							1				1
Q9CX30	Yif1b	Protein YIF1B	TM	36730500	34968600	35208900	34392800	29813600	32848200	32338200	32021500	30475600	33655400	36344200	35473900	30597300	27613500	32429800	33798100	31442300	37302000	0.234727	0.237942	0.234727	0.237942	0.237942	0.237942	0.234727	0.234727	0.234727	0.237942	0.237942	0.237942	0.196141	0.205788	0.196141	0.196141	0.196141	0.196141	6	7	6	6	7	7	6	6	6	6
Q8BP97	Rhbdd3	Rhomboid domain-containing protein 3	TM	5154880	5470310	5193250	5314770	4756510	4696620	3224370	2973560	3385540	3753110	3796710	4397350	4693680	5326340	6749560	4752220	4684030	4039750	0.179221	0.202597	0.142857	0.150649	0.202597	0.142857	0.202597	0.127273	0.0909091	0.127273	0.202597	0.150649	0.202597	0.202597	0.202597	0.202597	0.150649	0.150649	4	5	4	4	5	4	5	3	3	3
Q3UGX3	Nat8l	N-acetylaspartate synthetase	TM	33853300	32763000	31082600	30160900	27022600	28888500	21792800	24324700	24722700	22519400	26024500	25515700	25319900	26162300	26125800	22561500	20267800	21783200	0.555184	0.555184	0.505017	0.501672	0.555184	0.501672	0.501672	0.555184	0.555184	0.501672	0.505017	0.501672	0.501672	0.431438	0.501672	0.501672	0.431438	0.501672	11	11	11	10	11	10	10	11	11	10
Q8BVL3	Snx17	Sorting nexin-17	Others	50199200	56905300	53809300	42932500	59168500	49111500	64173600	43747300	53891400	45415000	43304600	38879500	57811500	81551800	66218000	63636300	77150400	76891400	0.108511	0.165957	0.129787	0.129787	0.16383	0.131915	0.168085	0.12766	0.168085	0.151064	0.129787	0.165957	0.165957	0.106383	0.106383	0.0957447	0.114894	0.0914894	5	7	6	5	6	6	7	5	7	6
Q6IMP4	Panx2	Pannexin-2	TM	18817600	17529100	17793000	12818200	12806400	12272200	30046400	29962000	30183700	23839300	23988800	26389100	31070400	32455100	29671100	17948200	21409500	20409300	0.508124	0.534712	0.579025	0.539143	0.472674	0.525849	0.630724	0.491876	0.555391	0.584934	0.590842	0.506647	0.623338	0.545052	0.546529	0.409158	0.375185	0.416544	24	24	28	25	22	25	30	26	27	28
P10518	Alad	Delta-aminolevulinic acid dehydratase	Others	68115500	59199500	71815700	83434100	65912600	73689600	66010100	76079800	69921200	68995100	69433000	65144900	69156600	93720500	73737200	77959200	80300900	100949000	0.466667	0.487879	0.460606	0.409091	0.439394	0.466667	0.457576	0.427273	0.454545	0.466667	0.351515	0.448485	0.460606	0.427273	0.484848	0.345455	0.466667	0.369697	13	13	12	11	12	13	11	11	11	13
Q99MX7	Tmem121b	Transmembrane protein 121B	Others	105933000	110390000	112458000	131325000	132934000	132555000	45664400	48551000	47226700	67317500	56565500	60213900	11409600	15266900	15615500	10227400	6717290	8176290	0.309441	0.368881	0.283217	0.368881	0.342657	0.342657	0.283217	0.283217	0.283217	0.267483	0.342657	0.342657	0.206294	0.153846	0.236014	0.202797	0.18007	0.127622	13	14	12	14	13	13	12	12	12	11
Q8BWG9	Orai1	Calcium release-activated calcium channel protein 1	TM	4140810	3638460	3634450	2337060	2266150	3033060	4039290	3011410	3654740	4665580	4651640	4667930	3667960	3381850	2817130	2403960	2801960	2808320	0.200658	0.200658	0.200658	0.108553	0.108553	0.200658	0.200658	0.200658	0.200658	0.200658	0.200658	0.200658	0.200658	0.161184	0.200658	0.200658	0.108553	0.161184	4	4	4	3	3	4	4	4	4	4
Q924N4	Slc12a6	Solute carrier family 12 member 6	TM	26571600	26569900	26276000	19521900	20691600	20027700	22712900	23809100	23095500	20516300	21471800	20278000	20009700	20033300	18900600	16587900	15036900	13899500	0.298261	0.306957	0.26087	0.29913	0.297391	0.314783	0.306957	0.306957	0.306957	0.303478	0.296522	0.29913	0.287826	0.28	0.288696	0.274783	0.248696	0.250435	34	34	32	35	35	36	35	35	36	37
Q8BHW5	Tmem255a	Transmembrane protein 255A	TM					4149180		734173	1174460	174632	776939	619038	471449	6950580	6735080	6880750	6257270	5199130	6674930					0.025641		0.0683761	0.0683761	0.042735	0.0940171	0.0683761	0.0683761	0.168091	0.168091	0.168091	0.125356	0.0940171	0.125356					1		2	2	1	3
O88829	St3gal5	Lactosylceramide alpha-2,3-sialyltransferase	TM	26235300	32100600	33684100	24914900	23066200	21554400	17843800	20250200	18194600	21255200	19357900	18626200	11878300	11739400	15679200	18433700	11201900	13374400	0.289855	0.333333	0.359903	0.31401	0.359903	0.309179	0.359903	0.333333	0.333333	0.316425	0.306763	0.34058	0.246377	0.231884	0.253623	0.176329	0.169082	0.193237	9	11	12	10	12	10	12	11	11	10
Q8VEH3	Arl8a	ADP-ribosylation factor-like protein 8A	Others	59504100	65015300	65793600	42295600	45647700	47829000	70447600	59711000	66567300	47322200	47121900	39032600	49720100	62476700	46564300	25794200	26742900	18715900	0.532258	0.397849	0.397849	0.397849	0.397849	0.532258	0.397849	0.532258	0.397849	0.397849	0.532258	0.532258	0.532258	0.397849	0.532258	0.532258	0.360215	0.38172	8	7	7	7	7	8	7	8	7	7
J3QK46	Tmem200c	Transmembrane protein 200C	TM	10214700	9648530	9963590	9847470	8944040	9968300	2263550	2121550	1604970	1957030	2137540	2030370	6779630	6104400	6731430	6783930	5935930	5869800	0.199372	0.131868	0.199372	0.21978	0.232339	0.232339	0.11617	0.169545	0.211931	0.145997	0.210361	0.174254	0.164835	0.164835	0.194662	0.164835	0.164835	0.164835	8	6	7	8	9	9	4	6	8	7
Q9D2N4	Dtna	Dystrobrevin alpha	Others	23958200	23490700	22968100	20458600	21121900	20482400	14994700	14649000	14320100	29762900	31028300	29550900	31333600	26421100	29126400	19710800	20317200	23648400	0.462466	0.365952	0.439678	0.441019	0.399464	0.394102	0.396783	0.451743	0.359249	0.441019	0.404826	0.442359	0.483914	0.457105	0.506702	0.470509	0.323056	0.392761	27	25	27	26	26	26	26	27	23	26
P28571	Slc6a9	Sodium- and chloride-dependent glycine transporter 1	TM	28022500	29786900	28143200	16715700	19986500	16901800	20435700	23446600	24058200	22404000	21590600	22365800	139009000	168824000	152666000	91681000	80405000	88209800	0.118497	0.099711	0.118497	0.118497	0.099711	0.118497	0.118497	0.118497	0.118497	0.118497	0.118497	0.118497	0.141618	0.128613	0.128613	0.141618	0.112717	0.118497	7	6	7	7	6	7	7	7	7	7
P84091	Ap2m1	AP-2 complex subunit mu	Others	240825000	241035000	240680000	243831000	242469000	248405000	327851000	332023000	334027000	159642000	166030000	166107000	189912000	194985000	200771000	65938600	66053100	60554200	0.577011	0.577011	0.577011	0.590805	0.590805	0.590805	0.590805	0.590805	0.590805	0.581609	0.574713	0.597701	0.595402	0.597701	0.597701	0.549425	0.581609	0.531034	30	29	30	32	30	30	32	30	32	29
E9PUC5	Psd3	PH and SEC7 domain-containing protein 3	Others	24888300	23639400	25406800	41756800	40518200	40100700	27217600	26226500	26241200	31972300	31627600	30790300	8312810	10398300	8807190	9560020	8590490	10786500	0.646277	0.670213	0.609043	0.68617	0.683511	0.68617	0.646277	0.659574	0.675532	0.68617	0.683511	0.664894	0.43883	0.382979	0.401596	0.404255	0.369681	0.353723	28	30	29	36	35	34	28	31	32	33
Q8BIV7	Slc45a1	Proton-associated sugar transporter A	TM	21171400	20726300	20949600	15217100	13884800	15917100	16309100	16058300	15325900	14499200	13002200	14072900	16948400	16339700	16771600	19048300	12065100	15329100	0.203728	0.203728	0.245007	0.199734	0.199734	0.218375	0.185087	0.20506	0.218375	0.199734	0.218375	0.218375	0.231691	0.213049	0.231691	0.178429	0.159787	0.185087	10	10	12	10	10	11	9	10	11	10
Q8BGK5	Slc35f1	Solute carrier family 35 member F1	TM	6275160	7944310	5724930	4150070	4435750	4243960	4079450	5265500	4932820	3470860	3561930	2993050	6854400	5538120	4392040	7135360	5987010	5174820	0.223039	0.112745	0.223039	0.223039	0.223039	0.223039	0.223039	0.223039	0.223039	0.223039	0.223039	0.223039	0.223039	0.223039	0.223039	0.223039	0.223039	0.223039	3	2	3	3	3	3	3	3	3	3
Q8R502	Lrrc8c	Volume-regulated anion channel subunit LRRC8C	TM	22899900	23949500	23669500	16466800	18666500	17549600	22911800	22014800	21850200	21632500	21260800	19961200	12380100	12856800	12170000	10631400	8347040	9844160	0.43213	0.429639	0.43213	0.409714	0.408468	0.41345	0.430884	0.428394	0.43213	0.393524	0.382316	0.39726	0.285181	0.367372	0.288917	0.261519	0.259029	0.287671	33	32	33	32	30	32	32	33	32	29
Q80WG5	Lrrc8a	Volume-regulated anion channel subunit LRRC8A	TM	345520000	342460000	368857000	292986000	294203000	293387000	348933000	340426000	348557000	363038000	370688000	375179000	394098000	366666000	401690000	356645000	340082000	349790000	0.514815	0.520988	0.496296	0.525926	0.525926	0.516049	0.498765	0.525926	0.523457	0.501235	0.525926	0.498765	0.462963	0.509877	0.488889	0.483951	0.464198	0.45679	43	44	42	47	47	45	43	47	44	46
Q8VHQ9	Acot11	Acyl-coenzyme A thioesterase 11	Others	134594000	123516000	137125000	137854000	133650000	136976000	127256000	137240000	141880000	159766000	154835000	145744000	154527000	149000000	157571000	146133000	152679000	122142000	0.43266	0.43266	0.436027	0.429293	0.478114	0.481481	0.425926	0.478114	0.451178	0.446128	0.479798	0.46633	0.452862	0.397306	0.464646	0.414141	0.446128	0.459596	19	20	20	20	22	22	20	22	21	21
Q5SUF2	Luc7l3	Luc7-like protein 3	Others	214367	252945	228623	224925	240022	385229		145586	4134990	140434	166998	78317.6	28736.4						0.0740741	0.0740741	0.0416667	0.0740741	0.0740741	0.0416667		0.0416667	0.037037	0.0740741	0.0740741	0.0740741	0.0324074						2	2	1	2	2	1		1	1	2
Q9CR60	Golt1b	Vesicle transport protein GOT1B	TM	19476400	20344800	21403200	15355700	16386500	16243500	15710700	15737200	15146800	15788200	14662800	16132200	11935900	13333500	11418800	11540000	10440100	10923700	0.311594	0.311594	0.311594	0.347826	0.347826	0.347826	0.311594	0.347826	0.347826	0.347826	0.347826	0.347826	0.347826	0.311594	0.347826	0.347826	0.347826	0.347826	5	5	5	6	6	6	5	6	6	6
A0A571BG98	Kcnc4	Potassium voltage-gated channel subfamily C member 4	TM	12275900	12243900	11732200	9452470	10843800	8925490	10489100	11025400	10646400	11896300	15220100	14836100	24047700	20336000	23634900	27480300	21390500	26597900	0.16967	0.156156	0.142643	0.174174	0.142643	0.156156	0.178679	0.124625	0.187688	0.124625	0.174174	0.156156	0.165165	0.142643	0.183183	0.192192	0.205706	0.160661	7	7	7	7	6	6	7	5	7	5
Q5DU41	Lrrc8b	Volume-regulated anion channel subunit LRRC8B	TM	61981200	55976500	59993900	48662200	49675900	45417000	58649400	58471600	54633900	55994800	53147100	53543900	22005000	21463300	21368700	20990600	17880200	25031100	0.438356	0.444583	0.438356	0.425903	0.41594	0.417186	0.435866	0.435866	0.435866	0.384807	0.41594	0.404732	0.343711	0.297634	0.333748	0.311333	0.313823	0.276463	28	29	28	27	25	26	28	28	28	26
Q3TXS7	Psmd1	26S proteasome non-ATPase regulatory subunit 1	Others	38733400	40952600	36709900	49635700	44563600	44931800	39699400	37755800	36380600	45203600	41936300	42735500	49342100	42810800	41958900	41851800	36915500	40549600	0.252886	0.201469	0.225603	0.26128	0.260231	0.279119	0.232949	0.232949	0.248688	0.227702	0.232949	0.248688	0.233998	0.220357	0.239244	0.198321	0.194124	0.15425	19	15	17	22	21	23	19	17	20	19
Q8K4Q8	Colec12	Collectin-12	TM	12335700	12795200	12756400	10114800	9277110	9529650	4396840	5563830	5412640	9173880	10831000	9810930	12100700	11936200	12032900	16172300	16207700	15053100	0.199461	0.173854	0.234501	0.214286	0.202156	0.169811	0.148248	0.140162	0.133423	0.187332	0.196765	0.192722	0.214286	0.150943	0.16442	0.234501	0.202156	0.218329	16	13	18	16	16	14	12	11	10	15
P63216	Gng3	Guanine nucleotide-binding protein G(I)/G(S)/G(O) subunit gamma-3	Others	120033000	108614000	130516000	194500000	174545000	194812000	91837500	89368700	81304900	74083800	80171100	80220000	125731000	113735000	117832000	55667100	49021800	57169400	0.853333	0.853333	0.853333	0.853333	0.853333	0.853333	0.813333	0.853333	0.813333	0.813333	0.813333	0.813333	0.813333	0.853333	0.813333	0.88	0.84	0.84	7	6	7	7	7	7	5	7	6	6
A2AEG6	Gpm6b	Neuronal membrane glycoprotein M6-b	TM	611844000	548210000	561081000	591336000	626772000	614885000	483842000	520144000	487479000	564186000	565444000	544328000	271415000	246994000	285917000	223586000	230542000	222772000	0.378049	0.378049	0.378049	0.378049	0.378049	0.378049	0.378049	0.378049	0.378049	0.378049	0.378049	0.378049	0.378049	0.378049	0.378049	0.378049	0.378049	0.378049	17	17	17	18	17	18	17	18	18	17
Q80YE4	Aatk	Serine/threonine-protein kinase LMTK1	TM	82501600	85538800	87510800	71529500	74259200	72988400	94077100	91364300	91507200	88596900	86999300	93691000	88051700	86527000	90451900	107151000	102183000	111719000	0.474725	0.489377	0.505495	0.495971	0.472527	0.444689	0.515751	0.505495	0.518681	0.518681	0.516484	0.533333	0.49304	0.493773	0.4337	0.449084	0.49304	0.458608	42	42	45	42	41	39	46	43	44	42
Q921N6	Ddx27	Probable ATP-dependent RNA helicase DDX27	Others	130923	143627	108770	231659	255868	227170	39844.2	30241.3	49661.1	85292.3	96041.5	107753	177611	134943	194783	280130	141454	346948	0.0118421	0.0118421	0.0118421	0.0118421	0.0118421	0.0118421	0.0118421	0.0118421	0.0118421	0.0118421	0.0118421	0.0118421	0.0118421	0.0118421	0.0118421	0.0118421	0.0118421	0.0118421	1	1	1	1	1	1	1	1	1	1
Q9CQW2	Arl8b	ADP-ribosylation factor-like protein 8B	Others	131196000	131834000	108205000	100286000	101773000	99740100	149776000	195697000	152731000	145201000	131275000	136031000	159939000	149617000	170333000	103263000	106354000	68355000	0.564516	0.698925	0.537634	0.564516	0.698925	0.564516	0.564516	0.698925	0.698925	0.698925	0.564516	0.564516	0.61828	0.537634	0.698925	0.564516	0.564516	0.698925	13	14	11	13	14	13	13	14	14	14
Q9EQF6	Dpysl5	Dihydropyrimidinase-related protein 5	Others	10850500	10550600	8983180	16058300	14427700	13716900	12165200	12749200	12569600	13312100	13042600	14320700	26156200	23525000	27183600	25987000	22985900	27140000	0.473404	0.434397	0.466312	0.58156	0.554965	0.595745	0.531915	0.446809	0.460993	0.512411	0.487589	0.496454	0.583333	0.599291	0.593972	0.524823	0.510638	0.54078	24	21	21	25	24	27	24	23	23	25
Q8R3U1	Plaat3	Phospholipase A and acyltransferase 3	TM	8717180	8224630	5547060	7323130	9291230	9539160	6816390	6458810	7706180	7316310	13249400	7050500	8493730	4684640	9896830	8589570	10808100	2734050	0.296296	0.154321	0.296296	0.351852	0.296296	0.296296	0.222222	0.296296	0.222222	0.296296	0.296296	0.296296	0.296296	0.296296	0.209877	0.222222	0.222222	0.222222	4	2	4	5	4	4	3	4	3	3
Q80TS7	Ddn	Dendrin	Others	7965740	6963180	6641130	10100400	9537860	12935100	13485100	14442500	14511700	17339600	15168600	13404900	16767700	5904800	21051400	14061200	24127200	11820300	0.18169	0.173239	0.14507	0.153521	0.176056	0.142254	0.256338	0.247887	0.273239	0.277465	0.256338	0.252113	0.0450704	0.1	0.0802817	0.0577465	0.0535211	0.0366197	10	10	9	9	10	8	14	14	15	15
Q9D4I9	Rab23	Ras-related protein Rab-23	Others	10153400	9956130	10172800	9608350	9019080	9600940	9121420	8790550	9048480	7868360	7732080	7801160	8554850	10198100	9535790	5870550	7135680	7098790	0.64557	0.64557	0.64557	0.649789	0.64557	0.649789	0.64557	0.64557	0.57384	0.64557	0.64557	0.64557	0.603376	0.64557	0.649789	0.649789	0.590717	0.590717	12	13	13	13	12	12	13	12	12	12
Q9D958	Spcs1	Signal peptidase complex subunit 1	TM	8611970	8936950	8570970	7503570	7480070	8246040	11158900	12529100	11894600	12301900	12344000	12666700	15281800	13540700	14238500	14484400	14407400	13699100	0.173913	0.173913	0.173913	0.173913	0.173913	0.173913	0.173913	0.173913	0.173913	0.173913	0.173913	0.173913	0.173913	0.173913	0.173913	0.173913	0.173913	0.173913	3	3	3	2	2	3	3	3	3	3
Q920M7	Syt17	Synaptotagmin-17	Others	15467900	15752900	17180500	15607100	14534700	15474000	30002700	30836600	31638600	32051100	31697800	31573900	9867840	9333630	8868910	11585600	11123400	11414300	0.725532	0.689362	0.631915	0.710638	0.674468	0.725532	0.725532	0.668085	0.725532	0.725532	0.668085	0.706383	0.704255	0.659574	0.706383	0.557447	0.602128	0.56383	29	28	27	28	27	29	30	29	30	29
Q9QXL2	Kif21a	Kinesin-like protein KIF21A	Others	139578000	143043000	151029000	223848000	216761000	218523000	154018000	160828000	147124000	193236000	179904000	195162000	177640000	156393000	173000000	187538000	199792000	192345000	0.287679	0.307416	0.329545	0.291866	0.326555	0.314593	0.318182	0.303828	0.305024	0.318182	0.345096	0.324163	0.309809	0.305024	0.293062	0.294856	0.278708	0.274522	37	37	41	39	43	39	41	39	38	39
Q9CX00	Ist1	IST1 homolog	Others	24633300	23182500	24287200	22736300	20434800	22151700	28282000	33132400	31781200	14157300	13910700	13907700	33317000	33979300	30772700	15783500	8599690	7848980	0.331492	0.331492	0.350829	0.350829	0.337017	0.350829	0.39779	0.353591	0.378453	0.328729	0.328729	0.30663	0.39779	0.356354	0.356354	0.240331	0.201657	0.174033	10	10	11	11	10	11	13	11	12	10
Q9JLN9	Mtor	Serine/threonine-protein kinase mTOR	Others	85320100	84995800	81193100	103274000	102239000	101994000	83852000	84457300	79454000	87180800	88127900	83964900	84645700	81547100	82686000	63003300	68569000	72207400	0.325618	0.306395	0.331503	0.358964	0.343272	0.348372	0.348372	0.335818	0.318949	0.288348	0.339741	0.31071	0.293056	0.338956	0.328756	0.21734	0.239702	0.218909	73	67	71	76	74	75	71	68	64	64
E9PYK8	Arhgef4	Rho guanine nucleotide exchange factor 4	Others	12721600	14970200	13376800	14879300	12225200	14612100	16219600	15744800	15851200	17895600	18757300	18811600	18576000	17704600	19143300	13159800	22930200	11191700	0.0188679	0.0242588	0.0242588	0.0307278	0.0242588	0.0242588	0.0242588	0.0242588	0.0172507	0.025876	0.0172507	0.0307278	0.0231806	0.0231806	0.0231806	0.0307278	0.0172507	0.0161725	3	4	4	5	4	4	4	4	3	4
Q6NZQ8	Marchf1	E3 ubiquitin-protein ligase MARCHF1	TM	253612000	234052000	257703000	226389000	209493000	187727000	358801000	308716000	342480000	406669000	358275000	423678000	319178000	269919000	374753000	254740000	215971000	244825000	0.342561	0.249135	0.242215	0.3391	0.297578	0.3391	0.242215	0.3391	0.287197	0.3391	0.242215	0.17301	0.242215	0.217993	0.252595	0.342561	0.266436	0.266436	6	4	4	7	6	7	4	7	5	6
B2RW11	Ankrd34a	Ankyrin repeat domain 34A	Others	9098690	10419200	7713130	13631000	11627100	9359050	8986690	7460480	8589100	11843700	7491070	9077650	15221700	4105610	6991880	5612350	8101300	6350480	0.220202	0.278788	0.30101	0.260606	0.260606	0.242424	0.189899	0.244444	0.167677	0.260606	0.214141	0.159596	0.0808081	0.0787879	0.0787879	0.0464646	0.0747475	0.105051	6	7	8	6	6	7	5	6	4	6
[truncated: 7,410 more rows]
[truncated: 8 more columns]

## Sheet: SN-HB
				Protein quantity																		Protein coverage																		Number of peptides
[truncated: 6,817 more rows]
[truncated: 8 more columns]

## Sheet: SN-FP
				Protein quantity																		Protein coverage																		Number of peptides
[truncated: 6,269 more rows]
[truncated: 8 more columns]
