# Supplementary material for: Generation of a Deep Mouse Brain Spectral Library for Transmembrane Proteome Profiling in Mental Disease Models
Source: Mol Cell Proteomics. 2024 Apr 25;23(6):100777. doi: 10.1016/j.mcpro.2024.100777 (PMC11137342; doi:10.1016/j.mcpro.2024.100777)
Supplement: Supplemental Table S2 [file mmc3.xlsx]

## Sheet: Legends
Supplemental Table S2
DIA-NN-FP: Protein quantity, peptide numbers and protein coverage in the anxiety model with DIA-NN-FP (DIA-NN with FragPipe library) workflow
SN-HB: Protein quantity, peptide numbers and protein coverage in the anxiety model with SN-HB (Spectronaut with hybrid library) workflow
SN-FP: Protein quantity, peptide numbers and protein coverage in the anxiety model with SN-FP (Spectronaut with FragPipe library) workflow

## Sheet: DIA-NN-FP
				Protein quantity																								Protein coverage
Protein.Group	Genes	First.Protein.Description	Protein type	PFC-control1	PFC-control2	PFC-control3	PFC-control4	PFC-anxiety1	PFC-anxiety2	PFC-anxiety3	PFC-anxiety4	HIP-control1	HIP-control2	HIP-control3	HIP-control4	HIP-anxiety1	HIP-anxiety2	HIP-anxiety3	HIP-anxiety4	HY-control1	HY-control2	HY-control3	HY-control4	HY-anxiety1	HY-anxiety2	HY-anxiety3	HY-anxiety4	PFC-control1	PFC-control2	PFC-control3	PFC-control4	PFC-anxiety1	PFC-anxiety2	PFC-anxiety3	PFC-anxiety4	HIP-control1	HIP-control2	HIP-control3	HIP-control4	HIP-anxiety1	HIP-anxiety2	HIP-anxiety3	HIP-anxiety4	HY-control1	HY-control2	HY-control3	HY-control4	HY-anxiety1	HY-anxiety2
Q8CCS6	Pabpn1	Polyadenylate-binding protein 2	Others	544021		4068200	4922690		4774050	2400910	5426670	4425910	444967	5944720	2224660	4604930	2923760	3694970	1675230		1288040	3871160	3741240	3002250	3238800	906669	2908350	0.0529801		0.0529801	0.0529801		0.0529801	0.0529801	0.0529801	0.0529801	0.0529801	0.0529801	0.0529801	0.0529801	0.0529801	0.0529801	0.0529801		0.0529801	0.0529801	0.0529801	0.0529801	0.0529801
P82349	Sgcb	Beta-sarcoglycan	TM	13086900	8783130	5966520	5926560	7832930	8382680	12074800	6545640	5542490	3919350	5261370	6164830	7402100	8126870	5214270	6920510	6513420	7987480	7102260	7377690	5793130	7176310	7337820	7424450	0.25625	0.203125	0.240625	0.271875	0.325	0.203125	0.203125	0.271875	0.1375	0.271875	0.20625	0.20625	0.240625	0.20625	0.271875	0.240625	0.271875	0.271875	0.271875	0.271875	0.271875	0.240625
Q5U430	Ubr3	E3 ubiquitin-protein ligase UBR3	TM	2550040	2897240	2513810	2242900	2855730	2884240	2603980	3124590	2613610	2834810	2664090	2459750	2874280	2323450	2458280	2582790	2316630	2860170	2487340	2487320	2683440	2882970	2358800	2250170	0.0725251	0.0640551	0.0423504	0.066702	0.066702	0.0619375	0.0608788	0.0841715	0.101112	0.111699	0.108523	0.122287	0.0989942	0.108523	0.0915828	0.0868184	0.0894653	0.0804659	0.0571731	0.077819	0.0958179	0.103229
Q9CQ25	Mzt2	Mitotic-spindle organizing protein 2	Others		3853550	747404	4432270			111532						3697180				1212250	580115	548225	528359						0.0880503	0.245283	0.0880503			0.157233						0.0880503				0.0880503	0.0880503	0.0880503	0.0880503
Q91YE6	Ipo9	Importin-9	Others	10306900	8986240	9176850	10550200	16717300	17608500	13690300	16068400	16776000	15500800	15040800	15251800	17110400	16275800	15701200	16354500	11256400	10150500	9559670	10515500	13737200	12176500	12211800	10826100	0.139289	0.169068	0.192123	0.181556	0.225744	0.257445	0.165226	0.231508	0.263208	0.25072	0.224784	0.278578	0.192123	0.259366	0.251681	0.258405	0.197887	0.214217	0.17195	0.213256	0.25072	0.225744
P63085	Mapk1	Mitogen-activated protein kinase 1	Others	30083200	30047500	28210300	28226900	35918800	32185800	33215200	31607300	47268000	44560700	46192700	44112000	40373200	39005100	38389800	36877300	21648200	23730800	19988100	21972700	24664300	22918100	24241200	22049300	0.768156	0.768156	0.768156	0.768156	0.698324	0.74581	0.717877	0.768156	0.703911	0.77095	0.77095	0.77095	0.765363	0.765363	0.703911	0.768156	0.765363	0.765363	0.765363	0.765363	0.768156	0.74581
Q63844	Mapk3	Mitogen-activated protein kinase 3	Others	16624300	16396900	14600200	15599000	15818200	15243000	13992900	14490700	20304400	19381400	20894500	19642200	17620900	16297700	18521600	16401300	14369800	15061800	14415800	15151800	13749400	13606800	13085000	14132500	0.389474	0.413158	0.436842	0.436842	0.431579	0.384211	0.389474	0.431579	0.510526	0.505263	0.510526	0.510526	0.505263	0.505263	0.505263	0.510526	0.510526	0.510526	0.486842	0.510526	0.510526	0.510526
Q8CH72	Trim32	E3 ubiquitin-protein ligase TRIM32	Others	26230000	23256500	22295500	23456000	23345600	24419000	23843300	23849600	36668800	33357800	33055900	32472000	28194300	31726300	29601600	29260700	33003800	33447900	30552900	26532200	31597500	25672200	25489000	26179400	0.309924	0.314504	0.317557	0.314504	0.299237	0.30687	0.264122	0.328244	0.40916	0.407634	0.429008	0.407634	0.354198	0.268702	0.314504	0.366412	0.439695	0.39084	0.29313	0.351145	0.372519	0.329771
O88738	Birc6	Baculoviral IAP repeat-containing protein 6	Others	67400500	71218200	73283200	68874100	84997900	86532000	74321100	89784300	90464400	87138100	86769200	91318700	91027000	94129900	97598500	97448800	81659200	81372700	66640100	78687900	82829800	78226200	73467200	77335800	0.112044	0.11143	0.115526	0.107743	0.121057	0.115322	0.107948	0.114502	0.14236	0.150553	0.14154	0.14789	0.150348	0.122286	0.143998	0.128636	0.11737	0.129865	0.114502	0.131299	0.148095	0.117575
Q8K3M5	Cables2	CDK5 and ABL1 enzyme substrate 2	Others	119226000	105241000	117120000	119447000	129943000	105205000	119913000	123418000	128727000	101920000	112640000	101200000	115605000	147818000	137001000	143483000	126306000	140055000	146957000	126466000	166044000	158528000	146502000	136186000	0.279412	0.260504	0.245798	0.231092	0.237395	0.279412	0.212185	0.260504	0.247899	0.321429	0.22479	0.247899	0.252101	0.201681	0.218487	0.302521	0.201681	0.260504	0.264706	0.260504	0.266807	0.237395
Q3U564	Dcp1b	mRNA-decapping enzyme 1B	Others	4100000	2471650	5733940	9838030	2199900	5876700	9495740	2569720	5735120	5976270	5411740	8774460	4740010	6206750	1797310	2249140	3401290	2009220	3256730	6054660	3875930	6094870	7310570	5458360	0.0570934	0.0432526	0.0570934	0.0570934	0.0432526	0.0570934	0.0570934	0.032872	0.0570934	0.0570934	0.0570934	0.0570934	0.0432526	0.0432526	0.0432526	0.0190311	0.0432526	0.0432526	0.0432526	0.0570934	0.0570934	0.0570934
Q9CX34	Sugt1	Protein SGT1 homolog	Others	4925830	5704350	5173600	5047400	5333410	7483290	7327180	7449210	5534290	5760610	6093900	6850120	6047760	5126560	6470770	6066000	3581470	4707530	5650500	4265670	5558820	4723260	5777620	5251110	0.529762	0.497024	0.458333	0.458333	0.434524	0.520833	0.491071	0.625	0.5625	0.595238	0.568452	0.526786	0.58631	0.574405	0.440476	0.5	0.315476	0.377976	0.345238	0.372024	0.494048	0.497024
Q8C1Y8	Ccz1	Vacuolar fusion protein CCZ1 homolog	Others	9312530	11473300	12552200	9840310	13977800	13251200	11958200	16058600	12804600	12821100	12583600	12937300	12643800	13642200	12976000	12656600	10266900	10494600	8829910	11099500	11983900	11751000	10319000	11458200	0.160417	0.13125	0.239583	0.15625	0.164583	0.210417	0.141667	0.189583	0.2375	0.214583	0.23125	0.154167	0.222917	0.2375	0.185417	0.23125	0.225	0.225	0.152083	0.152083	0.2375	0.2375
Q9D1H7	Get4	Golgi to ER traffic protein 4 homolog	Others	8418800	8542510	8321110	8485550	11700400	9176090	10442100	10634200	8995400	8202040	7415660	7811370	9156740	8730990	9768080	9124170	8999650	9331290	9007570	8098130	8250470	9357570	8829070	9413420	0.275229	0.284404	0.333333	0.275229	0.324159	0.308869	0.29052	0.275229	0.324159	0.348624	0.275229	0.324159	0.308869	0.324159	0.333333	0.324159	0.324159	0.348624	0.30581	0.318043	0.311927	0.272171
Q9DCT2	Ndufs3	NADH dehydrogenase [ubiquinone] iron-sulfur protein 3, mitochondrial	Others	53147000	45114400	41775300	48486400	95932900	83450700	81856700	83598000	82454400	77625800	71733400	73585700	43910200	55489900	48236700	45588000	25042200	27194400	24634400	22771700	31215800	26607400	30136900	28242500	0.441065	0.38403	0.410646	0.414449	0.441065	0.441065	0.414449	0.441065	0.441065	0.48289	0.410646	0.441065	0.414449	0.38403	0.441065	0.414449	0.326996	0.285171	0.326996	0.285171	0.353612	0.38403
E9PU87	Sik3	Non-specific serine/threonine protein kinase	Others	53949100	51672800	53107400	59643000	65434500	51079100	49598400	49931200	70220400	64039700	60230100	65021100	61331100	66643700	64863900	61134000	67378700	74557200	65382000	61618200	76042100	63326300	67841500	65774800	0.220599	0.179693	0.233747	0.254931	0.2542	0.20599	0.225712	0.191381	0.231556	0.235939	0.205259	0.224251	0.23886	0.241052	0.203798	0.187728	0.254931	0.245435	0.26954	0.249817	0.215486	0.235939
Q9CQ75	Ndufa2	NADH dehydrogenase [ubiquinone] 1 alpha subcomplex subunit 2	Others	7921750	8765250	8391070	7625830	12303500	14640700	13577200	14283100	10940900	9957620	11668000	10509800	9097160	8843070	8899240	8207930	2578790	2992600	2854520	3291400	4586100	4664770	5326550	4377620	0.494949	0.494949	0.565657	0.565657	0.565657	0.565657	0.393939	0.565657	0.565657	0.565657	0.565657	0.565657	0.414141	0.494949	0.494949	0.494949	0.40404	0.393939	0.40404	0.40404	0.393939	0.565657
D3Z7U4	Mecp2	Methyl-CpG-binding protein 2	Others	11702100	5681410	11545500	7698980	10952300	9442560	9496410	10797800	7677390	6629930	17217200	7010600	7994880		8337110	13366100	5214830	2446100	8887630	7509340	6598930	8736520	8876300	9283570	0.201058	0.201058	0.201058	0.201058	0.201058	0.201058	0.201058	0.201058	0.201058	0.201058	0.201058	0.201058	0.201058		0.201058	0.201058	0.201058	0.201058	0.201058	0.201058	0.201058	0.201058
Q9D3B1	Hacd2	Very-long-chain (3R)-3-hydroxyacyl-CoA dehydratase 2	TM	13525700	13425600	14955100	13375300	14344700	13995200	12419800	12452700	17185800	15801200	18258000	17897900	14803100	13744600	13485800	15428600	13965500	12932200	12631000	15938100	13032900	15368900	13979300	15045400	0.26378	0.224409	0.224409	0.26378	0.271654	0.26378	0.26378	0.26378	0.26378	0.30315	0.30315	0.26378	0.26378	0.224409	0.26378	0.26378	0.26378	0.224409	0.224409	0.232283	0.26378	0.26378
Q9WVG6	Carm1	Histone-arginine methyltransferase CARM1	Others	3882530	4611040	7358760	6266560	7027720	4768730	4695690	8001850	8657790	7169070	6963510	8052570	5881410	10125900	9688280	7070410	6240900	5130210	4316820	6524520	6645380	6075910	6747670	7365240	0.116776	0.194079	0.15625	0.0986842	0.256579	0.253289	0.15625	0.208882	0.258224	0.291118	0.208882	0.253289	0.276316	0.277961	0.210526	0.300987	0.25	0.300987	0.199013	0.240132	0.236842	0.15625
P27545	Cers1	Ceramide synthase 1	TM	27880200	25518900	25096600	22350700	26698400	18614100	19597200	22348700	25017100	23325300	21342200	22314100	16750600	18625200	18589900	17078600	16406000	17257800	16545600	15347900	16692000	16538300	17211900	17501700	0.282857	0.282857	0.282857	0.262857	0.262857	0.242857	0.262857	0.262857	0.282857	0.282857	0.282857	0.282857	0.282857	0.262857	0.282857	0.282857	0.282857	0.262857	0.262857	0.282857	0.282857	0.262857
Q3UVL4	Vps51	Vacuolar protein sorting-associated protein 51 homolog	Others	95284900	98529400	95035900	89781100	151009000	133870000	111132000	129612000	139584000	124095000	133771000	125020000	134836000	150359000	146869000	141593000	95365800	94344000	80951400	93501300	108428000	101671000	101819000	96870000	0.359335	0.329923	0.35422	0.365729	0.404092	0.383632	0.400256	0.400256	0.429668	0.428389	0.419437	0.415601	0.383632	0.404092	0.419437	0.396419	0.365729	0.405371	0.365729	0.37468	0.438619	0.401535
Q9CWG9	Bloc1s2	Biogenesis of lysosome-related organelles complex 1 subunit 2	Others	1824830	1485330	2229670	2007830	1852950	1014160	1781880	2147950	1050680	1640680	1850180	1900670	1745300	5039230	1201250	479976	2114740	1642240	2574700	1714070	1870300	2297140	2557210	2458160	0.174825	0.174825	0.223776	0.223776	0.181818	0.174825	0.174825	0.132867	0.223776	0.174825	0.174825	0.223776	0.223776	0.223776	0.181818	0.223776	0.223776	0.223776	0.174825	0.223776	0.223776	0.223776
Q9D1M4	Eef1e1	Eukaryotic translation elongation factor 1 epsilon-1	Others	21447800	20299700	25408200	25958900	28593500	26497300	25707200	27182500	29078300	27938600	23459600	25047100	24475800	25751000	26289600	17673900	14912600	19613200	19481800	16656500	18302200	23288700	21135700	20612300	0.218391	0.344828	0.212644	0.218391	0.287356	0.275862	0.344828	0.287356	0.218391	0.344828	0.287356	0.344828	0.287356	0.229885	0.287356	0.287356	0.178161	0.045977	0.178161	0.287356	0.229885	0.218391
Q8CH25	Sltm	SAFB-like transcription modulator	Others	11250400	84968500	38066000	6482640	101864000	14072700	784793	11860100	19670100	7347780	5990330	10392000		16688000	8154490	8526770	7468780	13225000	40010500	30412200	5375380	10940000	6425240	13922600	0.0164888	0.0310378	0.0106693	0.0106693	0.0164888	0.0252182	0.0106693	0.0310378	0.0329777	0.0494665	0.0494665	0.0601358		0.0494665	0.0494665	0.0494665	0.014549	0.0601358	0.0271581	0.0164888	0.0106693	0.0106693
Q8C190	Vps9d1	VPS9 domain-containing protein 1	Others	2779310	3231540	3121420	2944080	3813260	4175230	3798220	3541500	5499860	5311800	6037050	4507080	5019370	4107250	4484440	4584220	3514930	3422030	3503380	3281540	3279550	3732750	3769520	3464000	0.231125	0.218798	0.248074	0.229584	0.228043	0.1849	0.237288	0.266564	0.260401	0.246533	0.257319	0.289676	0.149461	0.167951	0.208012	0.257319	0.201849	0.246533	0.25886	0.186441	0.260401	0.27735
E9PV22	Lrrc47	Leucine-rich repeat-containing protein 47	Others	10898400	10659800	10985500	11075500	11325500	13001100	11444600	12596200	11535600	13408600	13431400	12744300	12335000	10966600	11183500	11133500	10812100	10448800	10801900	11421100	10978300	11129300	10655200	10856700	0.369818	0.308458	0.41791	0.364842	0.354892	0.401327	0.376451	0.383085	0.389718	0.373134	0.381426	0.399668	0.3466	0.363184	0.412935	0.393035	0.371476	0.369818	0.379768	0.389718	0.378109	0.414594
P46718	Pdcd2	Programmed cell death protein 2	Others	43904600	12095100	36484100	5694400	27845600	32811300			19155800	1452860	28092300	31009700	40269600	24145100	3239910	36540100	33101000	35659600	39924300	30086900	32854700	34152100	34580200	3769880	0.058309	0.058309	0.058309	0.058309	0.058309	0.058309			0.058309	0.058309	0.058309	0.058309	0.058309	0.058309	0.058309	0.058309	0.058309	0.058309	0.058309	0.058309	0.058309	0.058309
P42567	Eps15	Epidermal growth factor receptor substrate 15	Others	5832740	5928030	6117080	5948890	5617600	5772060	5420590	5263070	6995830	7763880	7917120	8115960	5982230	5926320	5796970	6165870	10768000	10312000	10786500	11170800	7953330	8320110	8055190	9212080	0.377926	0.410256	0.38796	0.471572	0.369008	0.333333	0.449275	0.333333	0.45039	0.447046	0.469342	0.42252	0.369008	0.371237	0.358974	0.382386	0.469342	0.470457	0.496098	0.433668	0.468227	0.493868
Q9CQZ5	Ndufa6	NADH dehydrogenase [ubiquinone] 1 alpha subcomplex subunit 6	Others	9675600	9440710	9558040	8873080	11470000	11313000	11580000	11475200	7363640	8131330	7695800	8032260	6587860	5558490	7175420	7530140	4845850	5120530	4715770	5193770	4802450	4945660	4949330	5308370	0.51145	0.572519	0.519084	0.59542	0.580153	0.580153	0.519084	0.580153	0.572519	0.580153	0.580153	0.580153	0.519084	0.519084	0.580153	0.519084	0.51145	0.572519	0.51145	0.519084	0.396947	0.51145
Q8C754	Vps52	Vacuolar protein sorting-associated protein 52 homolog	Others	14078900	14866200	16945000	16216500	21369700	22193500	22469400	22347200	22155000	20188100	21879300	22123700	22197700	24621200	22616700	22996200	14120500	16886200	13467100	13731100	19030100	15893500	16902800	17152200	0.298755	0.31397	0.279391	0.278008	0.35823	0.319502	0.297372	0.345781	0.345781	0.352697	0.38036	0.38036	0.340249	0.370678	0.362379	0.363762	0.318119	0.333333	0.337483	0.337483	0.298755	0.356846
Q8BG32	Psmd11	26S proteasome non-ATPase regulatory subunit 11	Others	12470700	12422300	11192400	12111000	15190800	16781400	14549300	15618000	16620900	18116500	17189400	18242100	14951400	16240700	15714400	16286100	10246900	11326700	9078110	9831350	11473000	10781900	11207600	11516100	0.459716	0.466825	0.469194	0.459716	0.457346	0.414692	0.417062	0.528436	0.547393	0.523697	0.433649	0.511848	0.476303	0.56872	0.490521	0.450237	0.473934	0.516588	0.464455	0.419431	0.582938	0.537915
B1AZI6	Thoc2	THO complex subunit 2	Others	23505800	15293000	20408500	21691100	23240700	19029000	16784800	21450300	40992800	42646400	43403700	53535100	37647800	30091200	28427300	33102100	29913500	27324200	22262300	26646500	22715200	20188900	18807400	23769700	0.0432873	0.0514429	0.0357591	0.0683814	0.076537	0.0470514	0.0432873	0.0483061	0.0991217	0.10665	0.0991217	0.10665	0.0696361	0.0696361	0.0752823	0.0865747	0.0577164	0.0407779	0.0558344	0.0357591	0.0395232	0.0545797
Q9EP69	Sacm1l	Phosphatidylinositol-3-phosphatase SAC1	TM	61772800	61471200	61704100	61501900	54584100	46783600	50831100	52830700	45427200	45902500	44973500	45486000	42388100	42439400	42982500	42129400	75840700	68472900	74729000	81362900	72601200	79003900	73109200	77925500	0.643952	0.688245	0.688245	0.645656	0.640545	0.642249	0.684838	0.640545	0.672913	0.681431	0.640545	0.679727	0.67121	0.601363	0.684838	0.667802	0.683135	0.679727	0.688245	0.640545	0.683135	0.683135
Q99LP8	Yipf2	Protein YIPF2	TM	382958	480914	460654	478642	244645	340405	386629	350147	306971	432847	372689	364963	341520	407093	181020	265730	419903	462919	499704	545546	392536	535819	457473	516684	0.157051	0.157051	0.157051	0.157051	0.115385	0.115385	0.157051	0.115385	0.115385	0.115385	0.115385	0.115385	0.115385	0.115385	0.157051	0.115385	0.115385	0.115385	0.115385	0.115385	0.115385	0.115385
P55264	Adk	Adenosine kinase	Others	67277700	57386600	60823400	54921100	79953400	76819800	73407800	71047900	83534000	77722600	72278100	76903400	88168600	91737000	83484500	80519900	74100800	75992800	69188600	58596900	78906900	69505300	81443000	76002400	0.418283	0.421053	0.418283	0.418283	0.415512	0.415512	0.421053	0.415512	0.396122	0.398892	0.415512	0.396122	0.421053	0.379501	0.393352	0.418283	0.418283	0.401662	0.415512	0.418283	0.398892	0.418283
Q76MZ3	Ppp2r1a	Serine/threonine-protein phosphatase 2A 65 kDa regulatory subunit A alpha isoform	Others	76669800	73793000	75830800	75011000	93562500	95907800	91101000	92549200	90667500	92139200	92010900	90960600	89329500	93101000	93151800	89735400	69966100	72685600	74288400	76359000	79435300	80680400	77545100	77659000	0.624788	0.624788	0.611205	0.611205	0.611205	0.624788	0.611205	0.611205	0.609508	0.609508	0.611205	0.595925	0.609508	0.57725	0.624788	0.611205	0.585739	0.609508	0.609508	0.597623	0.624788	0.612903
Q9R1T4	Septin6	Septin-6	Others	98654400	94020000	88394400	86703200	109764000	113963000	105679000	115594000	94807300	94874100	97267400	99188400	94751300	93708900	93645800	96032100	122802000	126381000	112985000	115850000	124604000	109588000	117669000	111759000	0.612903	0.629032	0.59447	0.578341	0.59447	0.596774	0.629032	0.596774	0.550691	0.539171	0.571429	0.5553	0.5553	0.546083	0.5553	0.5553	0.585253	0.601382	0.640553	0.629032	0.629032	0.601382
Q9ER73	Elp4	Elongator complex protein 4	Others	9209250	8652940	16694600	12854800	13115200	15298400	17835100	8459660	13241300	21076800	11502400	19871800	25767600	14633100	18454700	18965200	17613100	11638600	15287000	21603700	18820200	18259900	12879900	23684900	0.0924171	0.127962	0.106635	0.101896	0.149289	0.13981	0.0781991	0.0900474	0.104265	0.161137	0.154028	0.154028	0.158768	0.14218	0.125592	0.125592	0.232227	0.158768	0.225118	0.163507	0.194313	0.135071
O35445	Rnf5	E3 ubiquitin-protein ligase RNF5	TM	3662680	3706980	2942920	3252290	1816510	1529540	3232870	1571670	1911840	1624410	2384850	1922350	2857110	1155980	2817850	1013950	3007110	2687840	3012420	2922930	1881760	3191970	2162760	2879790	0.177778	0.166667	0.144444	0.177778	0.155556	0.0944444	0.238889	0.177778	0.177778	0.144444	0.0944444	0.227778	0.227778	0.227778	0.227778	0.0944444	0.177778	0.227778	0.227778	0.177778	0.177778	0.177778
Q8VCI5	Pex19	Peroxisomal biogenesis factor 19	Others	6692200	6322330	11983100	9702570	6941730	7584440	7489440	5474420	10203500	7291600	4667410	5666140	11732100	6899490	7471750	7728130	8220800	7214020	9153420	10600400	4151310	9329530	8402250	4086350	0.0735786	0.0735786	0.0769231	0.0769231	0.110368	0.100334	0.0769231	0.0769231	0.0735786	0.0735786	0.0735786	0.083612	0.0501672	0.0501672	0.083612	0.083612	0.110368	0.100334	0.100334	0.110368	0.0735786	0.107023
Q6PD26	Pigs	GPI transamidase component PIG-S	TM	19050500	19639200	19417000	19059700	16162600	16834400	16674700	16756000	14779900	15192800	15181000	14549200	13334600	13676700	13799200	13527400	15936100	14881800	16639000	16124300	14948000	16467200	16126700	16615800	0.612613	0.612613	0.612613	0.612613	0.612613	0.610811	0.612613	0.612613	0.589189	0.612613	0.612613	0.612613	0.610811	0.612613	0.612613	0.610811	0.612613	0.612613	0.612613	0.612613	0.612613	0.612613
P35282	Rab21	Ras-related protein Rab-21	Others	203416000	185175000	203335000	202059000	183991000	165041000	170978000	175570000	142335000	139549000	142742000	138089000	143171000	145563000	155511000	157287000	235031000	228775000	238109000	248058000	223955000	239177000	230982000	232266000	0.545045	0.54955	0.518018	0.518018	0.504505	0.472973	0.504505	0.504505	0.5	0.472973	0.518018	0.536036	0.504505	0.405405	0.504505	0.581081	0.472973	0.635135	0.635135	0.576577	0.635135	0.635135
Q9Z266	Snapin	SNARE-associated protein Snapin	Others	3067860	3529590	4217400	4168720	3201350	4451230	3839400	4055110	3177590	4583880	4257610	4297060	2158060	2695490	2309840	2954170	5071360	5110740	4343890	5372090	5086670	5533350	5871840	5420070	0.419118	0.580882	0.419118	0.529412	0.419118	0.529412	0.419118	0.426471	0.477941	0.470588	0.580882	0.529412	0.316176	0.382353	0.316176	0.227941	0.316176	0.529412	0.580882	0.529412	0.419118	0.529412
Q8BIV3	Ranbp6	Ran-binding protein 6	Others	85885100	78913000	89469200	81568400	72452100	62259200	65691300	66917000	98506100	87720000	91856400	90971100	54975000	58973500	64494800	56267600	98386300	88865000	87155600	91125700	89530500	81710400	81155600	83657100	0.335747	0.350226	0.345701	0.345701	0.261538	0.329412	0.309502	0.295928	0.315837	0.352941	0.342081	0.352941	0.290498	0.260633	0.263348	0.276018	0.310407	0.347511	0.344796	0.362896	0.326697	0.375566
P62071	Rras2	Ras-related protein R-Ras2	Others	42471700	41217400	39213000	41703700	38807700	38012900	39933800	41782200	39768500	40562900	37969800	39150000	50104900	45102900	48177600	45501700	32201000	35190100	35110700	33596900	30509200	29887500	29417100	28331500	0.529412	0.529412	0.529412	0.529412	0.529412	0.529412	0.529412	0.529412	0.519608	0.529412	0.529412	0.529412	0.52451	0.529412	0.529412	0.529412	0.529412	0.529412	0.529412	0.529412	0.529412	0.529412
P61329	Fgf12	Fibroblast growth factor 12	Others	46350800	53605100	44016700	46207500	65317000	52610400	55862300	80152600	64169200	58801600	55215700	59542000	52688300	55250000	68979200	66640500	36546200	33807800	20250200	30658200	36482900	42070900	35794700	35336600	0.148148	0.148148	0.18107	0.148148	0.18107	0.18107	0.18107	0.18107	0.148148	0.18107	0.18107	0.18107	0.18107	0.18107	0.18107	0.18107	0.139918	0.18107	0.148148	0.139918	0.18107	0.18107
P62878	Rbx1	E3 ubiquitin-protein ligase RBX1	Others	2151340	2848930	3803210	4468570	4525290	4896390	5472810	4478350	5206670	4055440	5269660	5678680	4905460	4143320	4151880	3861070	4464540	4640320	5192120	4556940	3349530	4995040	3344710	5129730	0.240741	0.240741	0.240741	0.240741	0.240741	0.240741	0.240741	0.240741	0.240741	0.240741	0.240741	0.240741	0.240741	0.240741	0.240741	0.240741	0.240741	0.240741	0.240741	0.240741	0.240741	0.240741
Q9D7J4	Cox20	Cytochrome c oxidase assembly protein COX20, mitochondrial	TM	61322400	59241000	56440600	59238000	52515200	59889500	47858100	56062700	41433000	44157500	38606000	42153900	58300200	48573000	58082400	64640500	39592700	43526400	57850100	31851700	31982900	30066500	50060500	31423600	0.512821	0.512821	0.512821	0.316239	0.393162	0.512821	0.512821	0.393162	0.393162	0.512821	0.512821	0.512821	0.393162	0.512821	0.393162	0.512821	0.393162	0.512821	0.196581	0.393162	0.512821	0.512821
Q8VBZ3	Clptm1	Cleft lip and palate transmembrane protein 1 homolog	TM	175289000	187084000	183020000	190514000	152730000	150207000	145972000	160344000	105823000	128897000	117411000	117754000	112759000	107348000	112125000	113765000	151285000	152185000	166085000	157731000	141808000	153147000	162784000	160765000	0.388554	0.387048	0.388554	0.39006	0.388554	0.388554	0.384036	0.388554	0.388554	0.388554	0.388554	0.388554	0.388554	0.385542	0.353916	0.355422	0.387048	0.387048	0.388554	0.387048	0.387048	0.388554
P39429	Traf2	TNF receptor-associated factor 2	Others	4834030			18290000	5021330		23197000		12506000	4427230	15841400	16966400	1139920	14073200	17233000		14550900	3335940	2366930			3151030			0.0399202			0.0399202	0.0199601		0.0399202		0.0399202	0.0199601	0.0399202	0.0399202	0.0399202	0.0399202	0.0399202		0.0399202	0.0399202	0.0598802			0.0598802
Q9R0A1	Clcn2	Chloride channel protein 2	TM	24219100	22815900	22330400	22021300	18859200	17845500	17826100	18289200	18419300	20818800	19743300	18330600	20885800	20657200	22801300	22962400	16234800	15795000	15245900	16448800	15389600	15877700	15625200	15658600	0.415198	0.390969	0.356828	0.385463	0.328194	0.396476	0.378855	0.404185	0.362335	0.348018	0.367841	0.407489	0.332599	0.365639	0.348018	0.360132	0.356828	0.36674	0.388767	0.39978	0.367841	0.382159
Q9WU40	Lemd3	Inner nuclear membrane protein Man1	TM	11377700	11229700	13207900	11769500	13898700	11958800	12169500	12308500	10664000	11965300	11329300	11415400	12135700	15408400	11422300	13228400	6671170	7453930	7772910	8434350	5813160	8549600	7481480	8448470	0.302932	0.275787	0.267101	0.284473	0.281216	0.210641	0.252986	0.277959	0.236699	0.273616	0.235613	0.283388	0.304017	0.273616	0.325733	0.221498	0.28013	0.218241	0.243214	0.245385	0.242128	0.197611
Q9ESJ1	Cables1	CDK5 and ABL1 enzyme substrate 1	Others	8341140	8477700	7347640	7538090	4343600	4647020	6997890	7298290	4578600	2944800	5300290	4063740	4348680	4316450	4086440	5453480	5509480	6003220	6594520	6678950	5990940	5962670	5906710	4739820	0.183099	0.167254	0.167254	0.167254	0.169014	0.117958	0.144366	0.15669	0.114437	0.183099	0.0880282	0.0809859	0.144366	0.110915	0.0545775	0.117958	0.167254	0.232394	0.140845	0.167254	0.183099	0.167254
Q80TM9	Nisch	Nischarin	Others	31696900	34205400	27271600	27438600	33244100	28381800	26636700	30770300	36986500	35557700	34080800	33839900	34347000	29289300	32676000	30161600	36763400	34431500	34214500	34470000	34188900	31952000	32169200	29207100	0.320151	0.309479	0.324545	0.278092	0.274953	0.271814	0.298807	0.266164	0.309479	0.270559	0.29818	0.31199	0.281858	0.288136	0.283741	0.294413	0.315129	0.300691	0.319523	0.301946	0.315129	0.296924
Q7TSV4	Pgm2	Phosphoglucomutase-2	Others	41345600	7754150	43342900	11277100	21450000	14913100	16187500	9249510	21980800	7568850	17700100	15464900	11479500	15774800	23335300	12007000	33518000	9708410	15418100	36188800	5938520	7037170	4575850	3055270	0.0709677	0.0403226	0.0322581	0.0725806	0.0725806	0.0370968	0.0370968	0.0709677	0.0483871	0.0709677	0.016129	0.0112903	0.0709677	0.0822581	0.0483871	0.0483871	0.0612903	0.0822581	0.0822581	0.0209677	0.083871	0.0516129
Q9CPQ3	Tomm22	Mitochondrial import receptor subunit TOM22 homolog	TM	23875100	25293200	27083700	27307600	23735000	23949100	27661900	26136500	18190000	19859500	19947700	20440600	22243100	19955600	23000900	21912600	16916400	16289700	18855000	15024900	10077900	14311800	13196700	14928500	0.65493	0.65493	0.65493	0.65493	0.65493	0.65493	0.65493	0.65493	0.65493	0.65493	0.65493	0.65493	0.65493	0.65493	0.65493	0.65493	0.65493	0.65493	0.619718	0.65493	0.65493	0.65493
Q921G6	Lrch4	Leucine-rich repeat and calponin homology domain-containing protein 4	Others	8001010	8161200	3133560	6883180	7517480	5914010	13386400	7528330	2109610	7224740	2375890	8243500	7817070	5641100	7625160	7042030	7855830	7528340	8608780	8440150	6491370	7005390	9530000	5690560	0.126471	0.104412	0.0441176	0.182353	0.133824	0.104412	0.0808824	0.110294	0.0867647	0.177941	0.0691176	0.0911765	0.0897059	0.114706	0.102941	0.0691176	0.123529	0.0808824	0.141176	0.155882	0.147059	0.130882
Q8BG58	P4htm	Transmembrane prolyl 4-hydroxylase	TM	15614000	15976700	18267200	18490100	15568600	12550600	12118000	14557400	13521700	13023100	12275300	13103300	10629500	10851000	10354600	9880530	13621900	15551000	13324400	15086600	14925300	15270600	14834300	15165900	0.427435	0.40159	0.421471	0.44334	0.40159	0.349901	0.375746	0.40159	0.349901	0.437376	0.385686	0.349901	0.314115	0.310139	0.314115	0.314115	0.427435	0.40159	0.326044	0.387674	0.411531	0.427435
Q8C436	Vcpkmt	Protein-lysine methyltransferase METTL21D	Others						9013280		2860760	956958	1930340	1779500								2068340					1937790						0.0745614		0.0745614	0.0745614	0.0745614	0.0745614								0.0745614
Q8BR90		UPF0600 protein C5orf51 homolog	Others	2145370	1519780	2243650	1893130	2692940	2990040	2527610	3061510	2880370	2976370	2920260	2659010	2545110	2469000	2939180	2877850	2269900	2609450	2118350	2463280	2240180	2705120	2584000	2555760	0.292517	0.292517	0.251701	0.27551	0.465986	0.336735	0.251701	0.292517	0.404762	0.397959	0.353741	0.353741	0.353741	0.397959	0.353741	0.353741	0.360544	0.421769	0.207483	0.360544	0.421769	0.360544
Q8VEJ4	Nle1	Notchless protein homolog 1	Others	739415	1710280	1844340	801363	679109	1303630	908353	1244610	2495150	2467920	1478960	2429030	942109		1109580	2565750		2448970	1222590	1154220	2280350	1786890	1776200	1314530	0.0309278	0.0309278	0.0309278	0.0309278	0.0309278	0.0309278	0.0309278	0.0309278	0.0309278	0.0309278	0.0309278	0.0309278	0.0309278		0.0309278	0.0309278		0.0309278	0.0309278	0.0309278	0.0309278	0.0309278
A0A5F8MPY3	Ptk2	Non-specific protein-tyrosine kinase	Others	8088450	7936620	8766270	7325220	10686200	11156900	10333200	10454500	8721590	9088930	9920740	9699730	9535140	9737670	9758810	9503880	7783740	7467110	6927940	6370170	7323760	5437750	5277560	6082460	0.176578	0.15462	0.191217	0.178408	0.190302	0.196706	0.15462	0.196706	0.204026	0.190302	0.177493	0.196706	0.178408	0.187557	0.182983	0.166514	0.193962	0.172919	0.198536	0.140897	0.194876	0.16011
D3Z183	Mfsd6	Major facilitator superfamily domain-containing protein 6	TM	38433400	39565300	40723800	39174500	31408600	32561100	33590400	31933700	23301600	27327600	28389500	28294500	25867000	24241300	24595000	26602200	56991800	56588700	64195900	62248000	51003700	58952500	54669800	64105200	0.282116	0.278338	0.246851	0.269521	0.206549	0.269521	0.253149	0.206549	0.206549	0.246851	0.215365	0.22796	0.269521	0.234257	0.202771	0.212846	0.351385	0.31738	0.351385	0.351385	0.2733	0.277078
O55229	Chkb	Choline/ethanolamine kinase	Others	1894760	1831730	1641910	1668320	2184560	2348390	2529980	2240260	1668070	944480	2118440	1751980	1880150	3023250	3258310	2984970	1787700	1352310	1507980	1559760	878507	1949410	1542800	2622730	0.22335	0.21066	0.19797	0.149746	0.162437	0.182741	0.187817	0.109137	0.137056	0.139594	0.139594	0.139594	0.0989848	0.248731	0.187817	0.126904	0.126904	0.126904	0.147208	0.22335	0.159898	0.15736
Q9CZX7	Pip4p2	Type 2 phosphatidylinositol 4,5-bisphosphate 4-phosphatase	TM	51107700	53242200	51001300	53903700	40153600	40740400	38770700	39684000	31176000	32988400	33828000	32456500	32040600	28935300	32606300	31114900	54215400	56726200	60310900	59494400	50017700	55780600	53557300	57893600	0.673152	0.669261	0.669261	0.673152	0.669261	0.673152	0.673152	0.634241	0.669261	0.669261	0.63035	0.673152	0.634241	0.66537	0.66537	0.669261	0.669261	0.634241	0.673152	0.634241	0.669261	0.673152
H9KV00	Son	Protein SON	Others	5881510	7292970	7743050	7156510	9496910	9280340	8774730	9106040	15174500	16391400	15708100	16535500	8460920	8872680	8822140	8601140	4171090	4952100	5525280	4346970	7520960	5526940	6838080	5856780	0.174808	0.168349	0.163908	0.181268	0.204683	0.19782	0.164715	0.174405	0.245862	0.238595	0.250706	0.231732	0.196609	0.205087	0.204683	0.200646	0.150585	0.163101	0.146145	0.186112	0.176423	0.180864
P70296	Pebp1	Phosphatidylethanolamine-binding protein 1	Others	34877100	37648600	33186300	37854400	40370800	42437300	46752500	38541900	39471000	44120600	43609600	42882600	48001600	41260900	40509000	45782200	20372900	21450100	23246800	23290200	21637700	26144400	25242100	25537600	0.935829	0.935829	0.935829	0.935829	0.935829	0.935829	0.935829	0.935829	0.935829	0.935829	0.935829	0.935829	0.935829	0.941176	0.935829	0.935829	0.935829	0.935829	0.935829	0.935829	0.935829	0.941176
Q9DAK9	Phpt1	14 kDa phosphohistidine phosphatase	Others	8114740	5487570	7725800	7530150	9919190	11587700	7433620	13142400	7765750	10667100	9938160	11601600	9824490	7703930	13563000	7404270	18110300	14551900	5655650	7963200	7320340	8881710	6230350	5851890	0.459677	0.435484	0.459677	0.459677	0.370968	0.370968	0.459677	0.217742	0.217742	0.346774	0.217742	0.443548	0.346774	0.306452	0.193548	0.370968	0.193548	0.290323	0.403226	0.0967742	0.314516	0.443548
E9Q6H8	Plekha5	Pleckstrin homology domain-containing, family A member 5	Others	18538200	18299000	18100000	17824000	18902200	18347900	17115900	20216200	16935200	18755700	17330900	16154900	23592100	20628800	21772800	22606900	18142700	18394400	16341800	17563300	16291100	14910700	16666200	14403700	0.142632	0.148148	0.175729	0.174941	0.189125	0.164697	0.13554	0.197794	0.198582	0.175729	0.197006	0.164697	0.176517	0.167849	0.210402	0.197006	0.184397	0.179669	0.149724	0.189125	0.164697	0.198582
E9PVA8	Gcn1	eIF-2-alpha kinase activator GCN1	Others	40815200	38601100	41991900	39200200	45474500	41463200	38834000	41862400	53580400	48411300	51641500	50017500	41846000	43061900	44566300	42296500	62724200	58403300	51364500	55233700	69706700	56070000	58584600	55228100	0.505054	0.521153	0.506926	0.499438	0.522276	0.487458	0.491951	0.496818	0.52602	0.540247	0.524897	0.514788	0.511793	0.490453	0.49532	0.479221	0.551853	0.532385	0.551479	0.535006	0.545863	0.533882
O35382	Exoc4	Exocyst complex component 4	Others	39207200	36386100	38567100	41280200	50142700	42734900	45626100	44791500	59936700	57422200	56750000	58559600	56518300	53880300	54053100	54529400	39710700	39764900	37237700	35664700	41596600	40401100	38761500	39600900	0.451282	0.401026	0.441026	0.465641	0.458462	0.444103	0.445128	0.432821	0.505641	0.476923	0.451282	0.521026	0.482051	0.434872	0.449231	0.489231	0.417436	0.462564	0.481026	0.433846	0.462564	0.432821
Q6P5D8	Smchd1	Structural maintenance of chromosomes flexible hinge domain-containing protein 1	Others	5108950	5289410	9844480	9802920	4423580	7830280	14680400	3129710	5547230	8212450	6390150	8482430	6994770	5331120	4977320	6000640	7216190	8991670	11465800	5512920	8605220	4240340	4628590	6661040	0.0154459	0.0124564	0.0114599	0.0209268	0.0189337	0.0159442	0.0249128	0.00946687	0.0239163	0.0239163	0.0323866	0.0284006	0.0144494	0.0284006	0.0229198	0.00946687	0.0249128	0.0114599	0.0144494	0.0313901	0.0199302	0.00647733
Q3UJB0	Sf3b2	Splicing factor 3b, subunit 2	Others	4696990	3479390	4881450	4625930	4288210	6893720	6080070	6321130	13297200	19651100	15735000	18124700	5792910	7303550	6817960	9401930	2623820	2046230	3553830	3858630	4422040	5183040	4081870	5474270	0.0888383	0.142369	0.0990888	0.142369	0.109339	0.123007	0.202733	0.150342	0.214123	0.225513	0.225513	0.193622	0.118451	0.156036	0.136674	0.145786	0.107062	0.0671982	0.0876993	0.0990888	0.0785877	0.156036
E9Q4P1	Wdfy1	WD repeat and FYVE domain-containing protein 1	Others	4569590	2956490	6654940	12978600	12387000	6117080	5391360	7695580	1794930	5474460	3372580	4197970	4615680	8192310	7491690	2918630	3779020	3244590	5412000	3671200	12682700	2166620	5872780	6627550	0.136585	0.102439	0.0853659	0.0512195	0.0878049	0.131707	0.0756098	0.112195	0.117073	0.0439024	0.0560976	0.0170732	0.0853659	0.15122	0.182927	0.0512195	0.095122	0.129268	0.112195	0.112195	0.0731707	0.0414634
Q9CR95	Necap1	Adaptin ear-binding coat-associated protein 1	Others	8398440	8625790	7813430	7539750	10874200	9719060	12995900	10402000	9810230	12429900	12010500	11796800	10466900	9786890	9357350	11337300	10520000	10332400	10668500	10145100	8890910	9102310	9480890	10940400	0.294545	0.378182	0.378182	0.294545	0.378182	0.476364	0.294545	0.378182	0.378182	0.378182	0.378182	0.378182	0.378182	0.378182	0.378182	0.476364	0.378182	0.476364	0.378182	0.378182	0.378182	0.378182
Q99JP7	Ggt7	Glutathione hydrolase 7	TM	103808000	105293000	107052000	107733000	84836600	99006500	97662500	95584400	57797100	67632800	67430400	65287600	68621600	63923600	64953900	71059100	101487000	98125400	110877000	114607000	92436300	115432000	105753000	114245000	0.468278	0.493958	0.407855	0.453172	0.439577	0.404834	0.460725	0.412387	0.439577	0.465257	0.407855	0.409366	0.450151	0.392749	0.398792	0.392749	0.498489	0.509063	0.493958	0.490937	0.442598	0.498489
Q99MR1	Gigyf1	GRB10-interacting GYF protein 1	Others	6819810	4417720	7985660	2749060	7432300	5048200	2310340	7255250	2855150	4377900	4768670	2386950	3186850	3754600	6395740	8889200	3939450	2667970	11225000	2680200	3732860	3885970	3591870	3066620	0.0277778	0.0402299	0.0431034	0.0124521	0.0249042	0.0478927	0.0249042	0.0249042	0.0239464	0.059387	0.039272	0.052682	0.0402299	0.0450192	0.0402299	0.0363985	0.0383142	0.0363985	0.0354406	0.0249042	0.0335249	0.0249042
Q6Y7W8	Gigyf2	GRB10-interacting GYF protein 2	Others	1773970	1600950	1765880	1876230	1515630	2089110	1294810	1961880	2728350	2813550	2684740	2409450	1796450	1806240	2105420	1634530	2785020	2264150	2344470	2874420	1965800	1958300	2401460	2848160	0.0464756	0.0534469	0.0170411	0.0271108	0.0433772	0.0356313	0.0588691	0.0534469	0.0805577	0.0642912	0.0650658	0.0650658	0.0565453	0.0395043	0.0511232	0.0449264	0.0635167	0.0805577	0.0549961	0.070488	0.0805577	0.070488
Q9D1J3	Sarnp	SAP domain-containing ribonucleoprotein	Others	6503890	9279000	7914110	7429970		20833100	20918100	16740500		17175300	18465900	8817380	14555300		11052500	27200900		1648040					14575000		0.0904762	0.0904762	0.0428571	0.0428571		0.0428571	0.0428571	0.0428571		0.0428571	0.0428571	0.0428571	0.0428571		0.0428571	0.0428571		0.0428571
O88796	Rpp30	Ribonuclease P protein subunit p30	Others	80312.9		67280.6	82415.7	73426.7	111082	46736.6	27794.3	68862	11820.5	32101.7	93180.3	76294.5				41569.2	46199.1	96255.4	98554.9	34400.9	53559.5	83671.8	106357	0.0559701		0.0559701	0.0559701	0.0559701	0.0559701	0.0559701	0.0335821	0.0559701	0.0335821	0.0335821	0.0559701	0.0559701				0.0335821	0.0895522	0.0559701	0.0559701	0.0335821	0.0559701
G5E895	Akr1b10	Aldo-keto reductase family 1, member B10 (aldose reductase)	Others	8762880	8010320	7335230	6020360	8170550	7822970	8802120	7693860	10318100	9389460	10414900	9666600	8704950	12052700	10685100	9510130	8849050	7906040	6841520	9152270	12130200	10021100	9279690	10375500	0.25	0.246835	0.310127	0.243671	0.262658	0.25	0.291139	0.272152	0.325949	0.329114	0.262658	0.35443	0.240506	0.303797	0.401899	0.360759	0.303797	0.240506	0.329114	0.306962	0.35443	0.338608
Q9CQM9	Glrx3	Glutaredoxin-3	Others	9786270	10124200	9065580	8965920	9472510	10622900	10935900	8796290	8810480	10197600	8995470	9573500	11553500	12174300	11822700	9779230	9177100	8174510	8997210	8668320	7761420	11494700	8632580	11983900	0.37092	0.37092	0.31454	0.41543	0.442136	0.391691	0.287834	0.41543	0.41543	0.430267	0.406528	0.379822	0.436202	0.439169	0.388724	0.47181	0.448071	0.430267	0.439169	0.480712	0.394659	0.388724
Q80UU9	Pgrmc2	Membrane-associated progesterone receptor component 2	TM	45333300	48161700	46888200	44549700	26916400	43731300	38393600	37043500	24781200	32487100	28558600	31368700	27974700	25558400	23946500	28075400	36583300	35104300	42877600	45784000	33536200	45275000	38712400	41800500	0.700461	0.700461	0.599078	0.700461	0.700461	0.700461	0.700461	0.700461	0.700461	0.700461	0.700461	0.700461	0.700461	0.599078	0.599078	0.700461	0.700461	0.700461	0.700461	0.700461	0.700461	0.700461
Q08274	Dmwd	Dystrophia myotonica WD repeat-containing protein	Others	6082500	5765530	8990510	7523710	9183950	8618130	8293380	6443670	12666800	9457570	8698760	10324200	7027040	9012110	7862810	7234570	6463860	7336130	5364760	4656360	5615560	4647590	4872480	5619310	0.288722	0.302256	0.287218	0.321805	0.243609	0.240602	0.184962	0.27218	0.263158	0.26015	0.234586	0.290226	0.261654	0.299248	0.288722	0.218045	0.266165	0.258647	0.2	0.207519	0.222556	0.261654
Q8QZY9	Sf3b4	Splicing factor 3B subunit 4	Others	525135	834016							450134		460017							224757	173919	1090750		1070520	391007	180772	0.0188679	0.0188679							0.0188679		0.0188679							0.0188679	0.0188679	0.0188679		0.0188679
Q9CR22	Tmem42	Transmembrane protein 42	TM			380676						298677						219585						95678.2	84273.6					0.165605						0.165605						0.165605						0.165605	0.165605
Q9JJQ6	F8a	Factor 8-associated gene A	Others	3433810	2769400	4020090	4315700	4148020	4265190	4916230	5252730	4140470	4501860	4885440	4004270	5288550	4790510	4635610	4942080	2907930	2895780	2947220	3102500	4129390	3145100	3672710	2973190	0.372703	0.372703	0.425197	0.425197	0.296588	0.372703	0.372703	0.433071	0.372703	0.485564	0.372703	0.485564	0.433071	0.433071	0.309711	0.485564	0.330709	0.293963	0.433071	0.288714	0.296588	0.330709
Q9D8N0	Eef1g	Elongation factor 1-gamma	Others	85553600	83863000	84963400	84975500	97385000	78669600	83878600	83878200	109403000	96368400	97720600	98955200	86223000	94285400	88868900	85027100	115583000	114774000	95362500	96427400	102327000	92401400	95877400	86831900	0.443936	0.443936	0.443936	0.427918	0.427918	0.443936	0.443936	0.443936	0.446224	0.443936	0.443936	0.443936	0.441648	0.446224	0.441648	0.441648	0.443936	0.443936	0.427918	0.443936	0.443936	0.443936
O88630	Gosr1	Golgi SNAP receptor complex member 1	TM	48994400	55063200	49997800	53842000	34949000	42843800	43515600	44002100	25663600	35292300	32852900	31063400	32050300	33359200	41876700	31930100	33302400	33318300	42568800	39565500	34017600	40727000	37673000	36496600	0.496	0.476	0.468	0.568	0.524	0.524	0.452	0.496	0.532	0.524	0.496	0.56	0.504	0.504	0.324	0.496	0.432	0.324	0.428	0.504	0.352	0.54
Q9Z0V2	Kcnd2	Potassium voltage-gated channel subfamily D member 2	TM	30179300	29132400	30294800	29294800	32982800	32887100	32718900	33594400	30254200	31881700	29982300	31140300	46198100	43460200	44290300	42781900	37050300	36600700	37712800	38040000	39596600	39272700	39898000	39909600	0.342857	0.309524	0.374603	0.342857	0.342857	0.342857	0.309524	0.309524	0.331746	0.342857	0.333333	0.342857	0.342857	0.342857	0.342857	0.342857	0.396825	0.407937	0.407937	0.407937	0.342857	0.407937
Q03719	Kcnd1	Potassium voltage-gated channel subfamily D member 1	TM	19092800	17523800	20733700	20610100	22293300	18865600	21866300	20090900	9557760	11100200	11243700	10668000	14304200	18621400	18264500	17263400	15439500	15063900	15603000	16138600	16404000	16332700	17692500	17911700	0.202765	0.195084	0.172043	0.168971	0.208909	0.172043	0.168971	0.159754	0.175115	0.175115	0.175115	0.135177	0.18894	0.196621	0.219662	0.184332	0.219662	0.219662	0.210445	0.175115	0.210445	0.202765
Q9D0E1	Hnrnpm	Heterogeneous nuclear ribonucleoprotein M	Others	49692100	49968700	51391600	47974500	56098300	53036100	50688600	53904300	88511000	84359200	88365000	87444900	68979300	72542000	71448000	67160700	62311000	61019300	58873400	63111000	60554900	58445800	58770800	59205600	0.447188	0.460905	0.465021	0.449931	0.406036	0.445816	0.444444	0.445816	0.452675	0.454047	0.454047	0.459534	0.418381	0.438957	0.414266	0.447188	0.45679	0.45679	0.444444	0.45679	0.45679	0.45679
Q8R2R3	Aagab	Alpha- and gamma-adaptin-binding protein p34	Others	18014600	13323800	12247500	12362400	19376800	13457300	12164700	17028900	10978600	28318200	23554700	19188800	17535100	26864300	30251400	27795300	8675550	7474740	5038980	4973580	11561300	7048090	8636210	7625080	0.113924	0.113924	0.234177	0.0632911	0.0632911	0.113924	0.164557	0.0632911	0.132911	0.183544	0.183544	0.183544	0.183544	0.132911	0.0632911	0.183544	0.183544	0.132911	0.164557	0.113924	0.113924	0.164557
Q6P5G6	Ubxn7	UBX domain-containing protein 7	Others	128091				276556	584378	260536		304561		225245		326180	402173	349502	177928	50831.1	270617							0.0278373				0.0278373	0.0278373	0.0278373		0.0278373		0.0278373		0.0278373	0.0278373	0.0278373	0.0278373	0.0278373	0.0278373
Q9D2N9	Vps33a	Vacuolar protein sorting-associated protein 33A	Others	8191200	7484190	8280880	8488990	8081100	6912870	6990850	7243780	10755400	10027600	10517300	10017900	6222290	7235120	6332880	6078870	11748300	10421200	9578500	9689750	11575300	10632100	10562500	10004300	0.264214	0.352843	0.359532	0.374582	0.319398	0.259197	0.341137	0.317726	0.408027	0.429766	0.446488	0.414716	0.354515	0.262542	0.287625	0.354515	0.396321	0.329431	0.386288	0.342809	0.411371	0.354515
Q04690	Nf1	Neurofibromin	Others	101172000	93835700	100660000	103989000	108032000	92816100	87967300	97477600	91039200	83736100	85324500	87062400	83388700	86795800	88119800	81161100	156775000	154852000	137113000	140659000	170510000	143686000	147357000	140868000	0.433298	0.477649	0.463921	0.469201	0.455825	0.426258	0.422738	0.444914	0.455825	0.452306	0.426258	0.43013	0.443858	0.412531	0.418867	0.411827	0.478001	0.491376	0.492784	0.475889	0.483985	0.481169
Q9CR26	Vta1	Vacuolar protein sorting-associated protein VTA1 homolog	Others	7870860	8669400	7978220	7802970	9438760	10507700	9118010	10951100	11331800	11477100	11491700	12283000	10134000	9287160	11291000	11004700	9357210	8765280	9175510	8933780	8819240	8948040	8924830	10014200	0.359223	0.359223	0.359223	0.330097	0.265372	0.359223	0.359223	0.330097	0.359223	0.359223	0.359223	0.359223	0.359223	0.33657	0.359223	0.359223	0.33657	0.333333	0.330097	0.330097	0.359223	0.359223
P70378	Fgf11	Fibroblast growth factor 11	Others	151999	98013.3	123043	81232.2		119171	156673	88332.9	46830.9	232983	59480.1	81452			50686.5		114358	131943	89345.6	208910	223846	152670	187292	221588	0.04	0.04	0.04	0.04		0.04	0.04	0.04	0.04	0.04	0.04	0.04			0.04		0.04	0.04	0.04	0.04	0.04	0.04
Q7TN73	Casd1	N-acetylneuraminate 9-O-acetyltransferase	TM	2935190	3764330	3665110	3309130	4289860	4136810	3168970	4304750	3904600	2039050	2054010	2480910	2800240	2934300	2516460	2773790	2564670	2205460	1993930	2214290	2237470	2518820	2313300	2889830	0.0803011	0.0878294	0.0602258	0.0966123	0.0715182	0.0602258	0.0803011	0.107905	0.0878294	0.076537	0.076537	0.0715182	0.0715182	0.0853199	0.0602258	0.076537	0.107905	0.0853199	0.0853199	0.0489335	0.0715182	0.0602258
Q8CGC7	Eprs1	Bifunctional glutamate/proline--tRNA ligase	Others	52190800	51481900	51627300	53495200	68433100	55737500	57406700	58311800	68559900	66477100	65406600	67708700	60787800	57992100	58710100	59414900	66482300	68396500	56586000	56797100	74390900	59568500	67402200	60091400	0.48545	0.472222	0.508598	0.489418	0.534392	0.412037	0.489418	0.453042	0.583995	0.493386	0.497354	0.515212	0.523148	0.521825	0.498677	0.470238	0.534392	0.561508	0.519841	0.50463	0.549603	0.503307
A0A0R4IZX2	Slc9a3r2	Na(+)/H(+) exchange regulatory cofactor NHE-RF	Others	9910570	8030960	8464380	13377000	10242000	14496200	11253800	15606800	10266700	14629500	13179200	13439400	15943500	14620700	10376800	14186900	8183770	9473420	6164140	9398540	7805810	10239600	9349290	10154900	0.409496	0.376855	0.388724	0.406528	0.350148	0.451039	0.385757	0.350148	0.454006	0.4273	0.454006	0.492582	0.388724	0.350148	0.41543	0.373887	0.41543	0.454006	0.448071	0.513353	0.338279	0.418398
O88952	Lin7c	Protein lin-7 homolog C	Others	8397490	9811740	6468730	6664120	5495380	11079900	9024720	7510930	8685740	12524000	11403800	11221500	10469400	12028400	8124080	11784500	5047160	7781250	9782810	7967400	6205070	9908420	7239320	9531860	0.263959	0.360406	0.248731	0.248731	0.22335	0.248731	0.345178	0.319797	0.345178	0.263959	0.248731	0.360406	0.345178	0.319797	0.319797	0.263959	0.360406	0.22335	0.345178	0.248731	0.22335	0.248731
P57791	Rce1	CAAX prenyl protease 2	TM	46913000	49375300	53451800	47838700	59777100	45304900	48912500	57987900	62525400	48034000	35881300	58222500	46296500	42287600	70589400	78339400	45570100	77309400	37675800	42066000	110191000	47867900	37436800	52352900	0.136778	0.136778	0.136778	0.136778	0.136778	0.136778	0.191489	0.191489	0.151976	0.0972644	0.151976	0.0972644	0.0972644	0.136778	0.0972644	0.0699088	0.0972644	0.0972644	0.0972644	0.191489	0.0972644	0.151976
Q8VEC4	Calhm2	Calcium homeostasis modulator protein 2	TM	2141990	2284550	3344720	2625840	2625830	2933580	2083110	2215360	2217270	2076500	2105680	1595380	3168410	2745650	2308940	2355730	1335870	1302740	240203	1552260	1010630	1048320	1156660	902749	0.182663	0.213622	0.260062	0.213622	0.260062	0.182663	0.213622	0.260062	0.229102	0.20743	0.154799	0.23839	0.108359	0.232198	0.108359	0.182663	0.0804954	0.0804954	0.108359	0.160991	0.111455	0.139319
B9EJ54	Nup205	Nucleoporin 205	Others	36335700	21420000	40504700	31800300	67036200	47357600	33223400	73264900	48676800	66898700	64876500	60288200	62819400	74023700	84485600	67878300	44585500	28201300	26524400	37752700	52549800	41178400	40293900	42907200	0.0368526	0.0383466	0.0268924	0.0403386	0.0577689	0.0388446	0.0378486	0.0522908	0.0532869	0.0567729	0.0428287	0.0488048	0.0423307	0.0532869	0.0473108	0.0552789	0.0453187	0.0333665	0.0502988	0.0293825	0.0488048	0.0458167
Q8BXT1	Rgs8	Regulator of G-protein signaling 8	Others	18325700	20778500	19632500	22374300	26178200	21939700	23108100	26215000	7211150	6862200	6713730	7204750	5615330	11232900	8237000	4933930	7079210	7933440	8467780	7701090	11049500	11119700	8553930	7984400	0.455556	0.427778	0.4	0.361111	0.505556	0.466667	0.427778	0.466667	0.288889	0.166667	0.0944444	0.105556	0.127778	0.0388889	0.161111	0.194444	0.238889	0.305556	0.15	0.255556	0.4	0.244444
Q8K2Q0	Commd9	COMM domain-containing protein 9	Others	13394000	12010000	13547300	11844500	9062590	12000300	14711600	14339500	15073800	17162400	19740600	16776300	13232400	8659310	9395020	12358800	15384400	14190300	18765500	22591000	13944500	17904400	13367600	20877300	0.570707	0.449495	0.449495	0.449495	0.515152	0.449495	0.449495	0.388889	0.510101	0.510101	0.570707	0.510101	0.388889	0.510101	0.510101	0.449495	0.570707	0.570707	0.570707	0.570707	0.515152	0.570707
Q9Z0Y1	Dctn3	Dynactin subunit 3	Others	51301300	53504400	52670800	51890400	52169700	50798600	51436600	57079000	59629500	59117400	66802800	64389200	52071500	53311200	61444800	56704300	58284100	56481500	61758900	66986000	53763400	67132000	63125200	65129600	0.596774	0.55914	0.596774	0.596774	0.55914	0.596774	0.596774	0.596774	0.55914	0.55914	0.596774	0.596774	0.596774	0.553763	0.553763	0.596774	0.596774	0.591398	0.596774	0.596774	0.596774	0.596774
O88951	Lin7b	Protein lin-7 homolog B	Others	156810000	161599000	177586000	181202000	146619000	265233000	269006000	187507000	150255000	174752000	206729000	196157000	185527000	227080000	199684000	198003000	104103000	94822500	140161000	137866000	97893500	150533000	116930000	144668000	0.270531	0.270531	0.270531	0.270531	0.270531	0.270531	0.236715	0.270531	0.270531	0.270531	0.270531	0.270531	0.193237	0.294686	0.328502	0.270531	0.207729	0.207729	0.236715	0.236715	0.236715	0.236715
B2RQC6	Cad	CAD protein	Others	16712000	14748500	16590400	15489700	14262400	12546100	11704500	13792000	16826100	15417200	16335800	15762100	13775700	13933600	14734600	14140200	18034600	18085400	16141500	18389000	14664800	13283400	13794500	13698800	0.329888	0.343371	0.354157	0.334831	0.311011	0.281348	0.291236	0.280449	0.308764	0.337528	0.345618	0.338876	0.324494	0.275955	0.304719	0.301573	0.395955	0.37573	0.356404	0.35236	0.32764	0.334382
Q5NCQ5	Dph1	2-(3-amino-3-carboxypropyl)histidine synthase subunit 1	Others	117451	62573	137669	67866	266273	116494	73555.6	188709	200210	199945	164537	157325	158663	178200	157060	182580	135967	96392.6	104459	186683	98194.2	110935	131218	143455	0.0251142	0.0251142	0.0251142	0.0251142	0.0570776	0.0251142	0.0251142	0.0570776	0.0570776	0.0251142	0.0570776	0.0251142	0.0251142	0.0570776	0.0570776	0.0570776	0.0570776	0.0570776	0.0251142	0.0251142	0.0570776	0.0251142
Q9QZ08	Nagk	N-acetyl-D-glucosamine kinase	Others	48768500	50863300	47792300	48444800	67522400	55759600	51714500	51970800	61982800	48219700	55396700	60458100	51198700	62238400	63789000	40448000	25525800	25289900	32390200	31643400	30959100	44811000	30902600	31349800	0.172012	0.236152	0.172012	0.189504	0.172012	0.142857	0.151603	0.25656	0.218659	0.134111	0.198251	0.151603	0.198251	0.172012	0.209913	0.218659	0.104956	0.218659	0.172012	0.104956	0.172012	0.206997
A0A0R4J049	Prmt5	Protein arginine N-methyltransferase 5	Others	5707280	4526700	5120640	5393530	6581560	5869660	5352660	5487240	7698940	7552800	7470270	7724070	6225420	6335480	6351880	6222110	7689590	7055210	6390240	6553470	6863510	6506720	6965910	7130620	0.295133	0.33124	0.354788	0.315542	0.353218	0.326531	0.304553	0.372057	0.419152	0.350078	0.375196	0.419152	0.315542	0.291994	0.353218	0.408163	0.343799	0.350078	0.296703	0.324961	0.408163	0.375196
Q60936	Coq8a	Atypical kinase COQ8A, mitochondrial	TM	220886000	185018000	232504000	218495000	340654000	306703000	229784000	315384000	340157000	300268000	317552000	320004000	305291000	316994000	381472000	306199000	146967000	165007000	154458000	125329000	226287000	196962000	176512000	166059000	0.182946	0.213953	0.167442	0.164341	0.229457	0.203101	0.213953	0.212403	0.212403	0.218605	0.237209	0.237209	0.218605	0.248062	0.237209	0.218605	0.173643	0.156589	0.147287	0.178295	0.2	0.178295
Q91VC3	Eif4a3	Eukaryotic initiation factor 4A-III	Others	10006300	10034300	10676000	10945300	20010600	15419700	16958400	16533800	25320800	25521500	28220000	24757900	19106800	19515800	19661600	19165200	11943300	11195500	8773370	8861480	13206200	10670200	11793000	10040100	0.355231	0.347932	0.399027	0.379562	0.40146	0.374696	0.372263	0.360097	0.36253	0.40146	0.40146	0.40146	0.394161	0.40146	0.40146	0.394161	0.360097	0.36983	0.399027	0.352798	0.350365	0.379562
Q9D6K8	Fundc2	FUN14 domain-containing protein 2	TM	7521740	7791870	6128080	5791390	7716240	7033420	6357400	6955300	7678310	7997820	7345580	8121520	6911090	6711530	8199110	7781280	6819550	5915900	6905180	5497100	6242790	5121370	4649810	6019370	0.350993	0.350993	0.278146	0.350993	0.205298	0.278146	0.337748	0.278146	0.337748	0.264901	0.264901	0.264901	0.278146	0.198675	0.205298	0.205298	0.278146	0.258278	0.350993	0.278146	0.205298	0.278146
H3BJN3	Cux1	Protein CASP	TM	18753900	22509300	22420500	17421200	23244800	19226600	20552200	20273300	13057200	11845300	12761500	19937400	21413900	18585800	26185300	14380100	15823500	21467600	18303800	17485600	15197300	18465200	16124800	16059300	0.134218	0.148968	0.20354	0.244838	0.185841	0.269912	0.20059	0.221239	0.125369	0.159292	0.19174	0.115044	0.129794	0.175516	0.113569	0.172566	0.216814	0.162242	0.135693	0.182891	0.178466	0.19174
Q9DBS1	Tmem43	Transmembrane protein 43	TM	24884200	26203200	24862000	24821100	19444900	19929700	20634400	19819500	14121700	16551500	16405100	16516200	14363700	13476100	14790600	14685300	20252800	20694600	22002500	21354700	18616000	21209200	20673700	22152900	0.5525	0.535	0.52	0.5325	0.5225	0.5225	0.54	0.5825	0.5225	0.5225	0.5175	0.5175	0.5025	0.44	0.5225	0.54	0.5825	0.595	0.6125	0.5225	0.5625	0.6125
Q8BHF7	Pgs1	CDP-diacylglycerol--glycerol-3-phosphate 3-phosphatidyltransferase, mitochondrial	Others	9445780	9658820	10358600	9380530	9741850	7700070	7270130	9544630	7213970	5477280	6997670	6906510	5293060	6181540	6112140	5545240	11437800	9744100	9328130	10728600	9157510	9236880	9737690	10096000	0.36528	0.339964	0.34358	0.372514	0.316456	0.329114	0.311031	0.307414	0.41953	0.339964	0.323689	0.316456	0.349005	0.403255	0.314647	0.242315	0.446655	0.446655	0.37613	0.36528	0.399638	0.396022
F6ZHD8	Gbe1	1,4-alpha-glucan branching enzyme	Others	4590830	3367530	4006330	5744090	3047280	3814430	4171290	4266320	3392530	5706880	4493010	4798560	4294920	4017400	4996640	4686220	4762970	5136240	4812980	4378110	4156530	4331210	4274150	3209670	0.172365	0.125356	0.14245	0.108262	0.136752	0.112536	0.126781	0.102564	0.169516	0.150997	0.11396	0.123932	0.159544	0.152422	0.159544	0.136752	0.135328	0.162393	0.135328	0.153846	0.132479	0.136752
A2BDX3	Mocs3	Adenylyltransferase and sulfurtransferase MOCS3	Others	8694640	6961660	7265060	6222210	8734150	8526010	7559900	9884070	9697610	9241540	10080300	10203700	9224250	11104500	10992900	9930450	11341500	10612800	9573210	10773900	11172700	11508700	10027000	11422200	0.393478	0.393478	0.413043	0.378261	0.3	0.397826	0.341304	0.313043	0.352174	0.326087	0.45	0.41087	0.378261	0.336957	0.3	0.395652	0.393478	0.476087	0.393478	0.393478	0.476087	0.476087
Q3TDN2	Faf2	FAS-associated factor 2	Others	152277000	158248000	149434000	152120000	121986000	121503000	122416000	124378000	117456000	113966000	109107000	111822000	101028000	97863700	105324000	103344000	140191000	145121000	146128000	136213000	137859000	147016000	143417000	142523000	0.552809	0.530337	0.568539	0.546067	0.552809	0.530337	0.541573	0.525843	0.548315	0.555056	0.570787	0.532584	0.570787	0.489888	0.552809	0.510112	0.530337	0.555056	0.566292	0.568539	0.530337	0.550562
P48453	Ppp3cb	Serine/threonine-protein phosphatase 2B catalytic subunit beta isoform	Others	30643300	33219100	33763400	34812700	46990100	42287800	37108300	41552700	62685100	60717600	58968200	61726900	57095900	58127700	59134700	56794700	28152200	28212500	22986600	23286000	27416600	23438400	25293300	21715500	0.291429	0.291429	0.291429	0.278095	0.304762	0.291429	0.291429	0.291429	0.304762	0.304762	0.304762	0.287619	0.291429	0.304762	0.304762	0.287619	0.274286	0.304762	0.262857	0.27619	0.27619	0.274286
Q9D2R6	Coa3	Cytochrome c oxidase assembly factor 3 homolog, mitochondrial	TM	521582	695094	862939	525586	783235	702898	512805	785296	672448	655878	671420	748365	635362	815564	884614	596510	175868	109238	701917	431899	119247	321215	181439	330983	0.203704	0.287037	0.194444	0.287037	0.0833333	0.194444	0.287037	0.0833333	0.0833333	0.194444	0.194444	0.194444	0.194444	0.194444	0.0833333	0.175926	0.0833333	0.0833333	0.287037	0.0833333	0.0833333	0.194444
Q60902	Eps15l1	Epidermal growth factor receptor substrate 15-like 1	Others	21248700	20730900	21073800	20820300	17707900	21777000	21064600	20898200	23189700	27487600	27169100	27325700	18304900	17282600	18350600	19350700	23776100	23825500	27181200	26264500	20432300	23697900	22791400	24754700	0.671444	0.721058	0.730981	0.755237	0.625138	0.684675	0.627343	0.669239	0.718853	0.75634	0.747519	0.730981	0.671444	0.638368	0.663727	0.625138	0.744212	0.747519	0.730981	0.729879	0.692393	0.730981
Q8K0T0	Rtn1	Reticulon-1	TM	358114000	352860000	343139000	331894000	319399000	321300000	335363000	323827000	225016000	255869000	248465000	248373000	233154000	211297000	210157000	221137000	244257000	239347000	259412000	271525000	230976000	274601000	251571000	284890000	0.634615	0.642308	0.621795	0.621795	0.607692	0.614103	0.614103	0.607692	0.571795	0.576923	0.576923	0.607692	0.619231	0.583333	0.576923	0.628205	0.607692	0.614103	0.642308	0.634615	0.576923	0.621795
Q6QD59	Bnip1	Vesicle transport protein SEC20	TM	25518600	25125900	26448400	26278200	16635100	21867800	22545900	21869900	16415300	18073900	18543200	18689500	15498700	14816000	15086200	17206800	18701400	18591400	23356000	23258600	17304500	23741100	19156900	22567900	0.578947	0.578947	0.578947	0.578947	0.513158	0.578947	0.578947	0.578947	0.578947	0.578947	0.578947	0.578947	0.578947	0.513158	0.513158	0.578947	0.578947	0.578947	0.578947	0.578947	0.578947	0.578947
Q99J99	Mpst	3-mercaptopyruvate sulfurtransferase	Others	3714380	2856770	3469240	3715170	4909290	4781300	4436080	5036160	4159390	4459330	4169880	4195840	4270690	4455880	4518470	4461020	2989880	3058210	2382590	2578970	2937980	2957350	2809740	2855560	0.40404	0.353535	0.40404	0.40404	0.494949	0.494949	0.40404	0.494949	0.494949	0.494949	0.494949	0.494949	0.494949	0.494949	0.494949	0.47138	0.494949	0.40404	0.40404	0.40404	0.40404	0.40404
P47809	Map2k4	Dual specificity mitogen-activated protein kinase kinase 4	Others	15659600	14516000	16325600	16692200	24078200	20113700	19361300	21008100	23511600	24656500	24446800	23985800	27468300	29539400	29689100	28420200	19750000	20974600	18567700	18319100	24126100	22746300	23403700	21787200	0.566751	0.566751	0.566751	0.566751	0.503778	0.549118	0.566751	0.566751	0.536524	0.566751	0.566751	0.566751	0.566751	0.566751	0.566751	0.566751	0.566751	0.566751	0.566751	0.566751	0.566751	0.566751
Q6SKR2	N6amt1	Methyltransferase N6AMT1	Others	1047640	944494				931287		1328060	855876				568424	3233190		1755030	1622760	562302			601792	738312	707165		0.0560748	0.0560748				0.0560748		0.126168	0.126168				0.0560748	0.0700935		0.0700935	0.0560748	0.0700935			0.0700935	0.0560748
Q6TEK5	Vkorc1l1	Vitamin K epoxide reductase complex subunit 1-like protein 1	TM	30963300	30105900	32423900	26838700	27219500	27311300	22486900	28871200	21194400	21633400	22219800	24379400	19154700	20118400	21992500	20490200	24535100	20420000	23384900	28277000	21893400	26426700	22537800	26752900	0.261364	0.261364	0.261364	0.261364	0.261364	0.261364	0.261364	0.261364	0.261364	0.261364	0.261364	0.261364	0.261364	0.261364	0.261364	0.261364	0.261364	0.261364	0.261364	0.261364	0.261364	0.261364
Q8BLY2	Tars3	Threonine--tRNA ligase 2, cytoplasmic	Others	5559890	5038910	6719570	5164620	9136940	7647980	7052870	7052210	8776840	8183780	7886660	7537970	7524540	7547660	7896910	7409930	6480980	6017760	4802210	5462080	6783040	5925720	5770980	5965680	0.168354	0.246835	0.225316	0.208861	0.26962	0.227848	0.2	0.239241	0.298734	0.240506	0.274684	0.268354	0.24557	0.265823	0.28481	0.236709	0.258228	0.287342	0.222785	0.23038	0.294937	0.255696
Q8BJY1	Psmd5	26S proteasome non-ATPase regulatory subunit 5	Others	3805730	3585710	4005020	3958370	4576420	4745450	4778210	4326960	4682260	4273540	4250670	4407420	4515380	4810620	4798780	4533010	4953770	5208470	4548770	4833960	5961080	5437070	5547780	5384630	0.501984	0.440476	0.511905	0.521825	0.390873	0.488095	0.416667	0.492063	0.555556	0.424603	0.511905	0.545635	0.492063	0.371032	0.390873	0.492063	0.521825	0.464286	0.555556	0.482143	0.521825	0.521825
Q8C5W0	Clmn	Calmin	TM	15913900	16045300	16972400	16964800	12841000	13888700	12465000	13491800	14502000	16739600	16387800	15753400	15044800	16247600	17451500	15791800	21420300	21065200	22618900	23076500	18093400	19931200	19264500	21172400	0.388783	0.420152	0.393536	0.38308	0.3327	0.401141	0.368821	0.408745	0.378327	0.420152	0.406844	0.419202	0.374525	0.382129	0.371673	0.398289	0.419202	0.419202	0.418251	0.410646	0.403992	0.427757
P62827	Ran	GTP-binding nuclear protein Ran	Others	12221500	11686600	11899900	12592600	16816200	13125900	12830700	14087700	15280500	15135300	15713800	15374000	15523400	15068500	15203700	15343200	13261600	14094200	11474300	11859200	16021600	12943200	15277100	13758900	0.481481	0.486111	0.5	0.50463	0.481481	0.50463	0.481481	0.486111	0.486111	0.50463	0.486111	0.486111	0.486111	0.50463	0.5	0.486111	0.50463	0.481481	0.486111	0.481481	0.486111	0.486111
Q9WV98	Timm9	Mitochondrial import inner membrane translocase subunit Tim9	Others	24379200	19689800	25694500	20518900	19154900	39001600	41353000	41189800	35624000	38075000	43249100	27399000	12451200	16181300	22105300	26963100	6004900	20627200	6782790	5199780	10547900	15781800	11571900	10437500	0.808989	0.808989	0.808989	0.629213	0.460674	0.808989	0.595506	0.808989	0.831461	0.707865	0.775281	0.808989	0.808989	0.719101	0.865169	0.865169	0.280899	0.269663	0.539326	0.449438	0.775281	0.539326
Q80WJ7	Mtdh	Protein LYRIC	TM	87537300	88551800	85301000	89279600	58221600	81326200	89610000	73574800	62438000	81564300	74958000	74644200	58772800	42916900	49649800	61313800	46452800	46826100	58458400	54283100	46739600	44611100	42687800	46331000	0.571675	0.576857	0.499136	0.53886	0.53886	0.521589	0.576857	0.531952	0.583765	0.601036	0.601036	0.564767	0.533679	0.443869	0.559585	0.519862	0.554404	0.611399	0.602763	0.483592	0.557858	0.537133
Q62318	Trim28	Transcription intermediary factor 1-beta	Others	13727600	13151400	13613100	13218400	11572700	14376500	15611800	12040100	15019900	16147500	17323500	16407000	15265500	15507300	17375000	17058500	13959900	14175900	15965100	14806100	14004500	16767100	16166200	17863800	0.219424	0.342926	0.346523	0.328537	0.284173	0.247002	0.251799	0.407674	0.297362	0.315348	0.354916	0.306954	0.354916	0.328537	0.354916	0.306954	0.26259	0.267386	0.327338	0.308153	0.353717	0.317746
Q8JZY2	Commd10	COMM domain-containing protein 10	Others		996628	1858030		940537	1340770		1921380	1602780	2266170		1254240	1996570	1944200			1696920	1370390	2032750	1789600	1884210	1549510		1244700		0.0742574	0.0742574		0.0742574	0.0742574		0.0742574	0.0742574	0.0742574		0.0742574	0.0742574	0.0742574			0.0742574	0.0742574	0.0742574	0.0742574	0.0742574	0.0742574
Q91XH6	Vti1b	Vesicle transport through interaction with t-SNAREs 1B homolog	TM	65284000	67818500	67958800	71236500	45586700	65663900	65370000	60210300	38233000	47216100	47324400	45701900	36328300	32575300	31726900	38736500	46632100	47015600	53554300	59088700	39234000	52386900	45416600	52805200	0.551724	0.530172	0.551724	0.551724	0.530172	0.556034	0.530172	0.530172	0.530172	0.577586	0.530172	0.551724	0.551724	0.556034	0.530172	0.551724	0.556034	0.530172	0.551724	0.530172	0.551724	0.556034
Q9CYN2	Spcs2	Signal peptidase complex subunit 2	TM	28756800	28960000	28412600	28790200	22986700	22647500	21654600	23565300	23037700	23922500	23072100	24814800	20084000	21392100	20438000	19014000	28478200	25162400	27874600	27075600	24995700	26809100	25466200	28495300	0.575221	0.575221	0.610619	0.610619	0.535398	0.575221	0.575221	0.575221	0.575221	0.570796	0.570796	0.606195	0.575221	0.575221	0.535398	0.575221	0.575221	0.575221	0.610619	0.610619	0.575221	0.575221
Q3TFQ1	Spryd7	SPRY domain-containing protein 7	Others	47657900	47270300	49646000	50117800	32776700	36705100	37967900	35463900	31000900	34774000	32000300	32916500	28294500	25765400	28664800	27872300	57028200	59655700	60241800	59613200	55334300	57187000	57887600	55987700	0.612245	0.77551	0.77551	0.77551	0.770408	0.607143	0.612245	0.607143	0.77551	0.770408	0.607143	0.770408	0.607143	0.607143	0.607143	0.770408	0.77551	0.77551	0.77551	0.77551	0.77551	0.77551
Q66GT5	Ptpmt1	Phosphatidylglycerophosphatase and protein-tyrosine phosphatase 1	Others	13017500	10270800	10498100	10110600	12042500	13436700	11353400	10231300	8161720	10012600	6819890	9861800	9226960	12164000	10424300	9944940	16983500	15465700	16005400	15346400	16305400	15638800	14461600	17344400	0.528497	0.471503	0.502591	0.378238	0.564767	0.430052	0.502591	0.497409	0.523316	0.606218	0.497409	0.440415	0.606218	0.38342	0.492228	0.53886	0.606218	0.601036	0.544041	0.606218	0.606218	0.606218
D3YZ62	Myo5a	Unconventional myosin-Va	Others	1073380000	1058130000	1049470000	1055560000	1049250000	953262000	953041000	1004620000	698048000	637948000	635062000	640455000	778340000	744191000	782120000	750805000	1162700000	1146910000	1001760000	983889000	1293120000	1088710000	1188350000	1117930000	0.658096	0.656455	0.654267	0.646608	0.650985	0.639497	0.643873	0.641138	0.653173	0.648249	0.650438	0.636214	0.650985	0.637856	0.635667	0.633479	0.650438	0.65919	0.636761	0.653173	0.650438	0.641685
Q8BFU3	Rnf214	RING finger protein 214	Others	6955950	6813340	5815740	5375810	6788880	6732400	7142660	7154130	6013940	6084700	6307280	6512090	5948850	5762900	6287700	6744120	10141300	9260680	11757700	12420100	8914220	12052900	11818300	12179000	0.372754	0.269461	0.408683	0.38024	0.20509	0.375749	0.314371	0.384731	0.353293	0.378743	0.384731	0.39521	0.348802	0.251497	0.278443	0.374251	0.420659	0.44012	0.420659	0.446108	0.482036	0.432635
P54822	Adsl	Adenylosuccinate lyase	Others	7062800	6581640	6352950	6795630	8878700	6547510	6934040	6716530	6965800	6746470	5906530	6581040	7733210	7631040	7627000	6686810	9410630	7910400	8064890	7919970	9670310	9989920	7671740	9363770	0.471074	0.53719	0.497934	0.502066	0.493802	0.533058	0.533058	0.464876	0.520661	0.506198	0.53719	0.489669	0.497934	0.477273	0.481405	0.520661	0.479339	0.53719	0.541322	0.524793	0.53719	0.502066
Q9CZW5	Tomm70	Mitochondrial import receptor subunit TOM70	TM	56818400	55847000	55032900	54180000	45088600	46468900	45654900	48394700	33330400	34873500	35306200	35826400	31263400	31436100	33577900	33438900	35710300	35063100	34408900	36326300	31495000	31712700	32863400	32209900	0.713584	0.729951	0.738134	0.736498	0.726678	0.630115	0.630115	0.672668	0.711948	0.672668	0.671031	0.656301	0.671031	0.726678	0.728314	0.672668	0.728314	0.728314	0.720131	0.711948	0.734861	0.659574
Q9D892	Itpa	Inosine triphosphate pyrophosphatase	Others	13729600	14835200	12757300	13644000	15601800	14260200	14442000	12805500	14066600	16152700	15323200	15084800	15070000	11998300	15433400	16034000	11544500	10628200	11551300	11556600	12096700	13990100	12486600	13184500	0.641414	0.641414	0.530303	0.530303	0.59596	0.641414	0.641414	0.59596	0.484848	0.484848	0.712121	0.60101	0.60101	0.484848	0.60101	0.641414	0.409091	0.530303	0.641414	0.641414	0.641414	0.530303
Q8CE90	Map2k7	Dual specificity mitogen-activated protein kinase kinase 7	Others	4962560	4541510	4971580	5013340	7317290	5562290	5374610	6061240	6170200	5186180	5379410	5546120	6045100	6049260	6750780	6208250	6475600	6560270	6368910	6227220	6836950	6298940	6544270	6851950	0.319626	0.319626	0.319626	0.334579	0.31215	0.256075	0.282243	0.334579	0.28972	0.278505	0.297196	0.293458	0.276636	0.334579	0.31215	0.278505	0.293458	0.293458	0.334579	0.297196	0.319626	0.299065
Q3V2R3	Chn2	Chimaerin	Others	10501600	10082300	4801520	9217450	6433370	17374100	12114000	6030030	2859970		6254400	7131970	4367110	7226690	11377500	6446490	3356980	7790410	6983480	10487900	8219590	9637160	9734270	4517050	0.119658	0.149573	0.0940171	0.0940171	0.0213675	0.0555556	0.119658	0.128205	0.0213675		0.0769231	0.0213675	0.106838	0.119658	0.0769231	0.0769231	0.0769231	0.0512821	0.0213675	0.0213675	0.0726496	0.106838
E9PUL5	Prrt2	Proline-rich transmembrane protein 2	TM	210984000	224428000	210845000	213615000	182530000	228858000	249524000	223494000	125576000	163568000	147532000	151304000	187521000	154413000	155371000	185292000	172204000	178274000	207526000	193648000	151621000	179009000	179375000	185644000	0.546243	0.583815	0.583815	0.554913	0.583815	0.583815	0.583815	0.583815	0.580925	0.583815	0.557803	0.583815	0.554913	0.549133	0.557803	0.583815	0.583815	0.604046	0.575145	0.583815	0.557803	0.583815
Q9DCL8	Ppp1r2	Protein phosphatase inhibitor 2	Others	8803420	8031930	8311970	9045990	5427000	15173100	9539840	11608600	3081770	4593000	7852220	2350060	6069490	5753470	3724680	4161900	1915340	4648450	6554560	8021740	3630210	4448660	2376960	4913840	0.228155	0.228155	0.179612	0.179612	0.228155	0.179612	0.228155	0.228155	0.179612	0.179612	0.174757	0.223301	0.228155	0.126214	0.228155	0.228155	0.179612	0.179612	0.179612	0.179612	0.179612	0.179612
Q9CRB6	Tppp3	Tubulin polymerization-promoting protein family member 3	Others	9051020	9471160	10683400	9877890	8079880	10941800	11292900	10823300	6890470	8385860	7805410	7587710	6603110	6466180	7305350	6732980	9409190	9931710	11401300	10917300	9244830	11304900	10144100	11508800	0.568182	0.522727	0.568182	0.517045	0.465909	0.517045	0.568182	0.522727	0.471591	0.5625	0.465909	0.471591	0.517045	0.465909	0.420455	0.471591	0.471591	0.471591	0.477273	0.477273	0.522727	0.477273
Q9CWM4	Pfdn1	Prefoldin subunit 1	Others	3331750	2688730	3285910	3307900	2334040	4756170	3899520	3995690	2721780	3310640	3493260	3137900	2348940	3987840	3637430	2799830	2136560	2425700	2984210	2339020	3034540	3962280	3099220	3238620	0.368852	0.262295	0.254098	0.327869	0.459016	0.262295	0.459016	0.262295	0.42623	0.459016	0.459016	0.52459	0.52459	0.42623	0.52459	0.52459	0.262295	0.180328	0.459016	0.262295	0.459016	0.327869
Q8CHW4	Eif2b5	Translation initiation factor eIF-2B subunit epsilon	Others	121739000	105360000	84877100	72114400	127509000	145550000	94905400	110781000	129211000	104136000	125403000	127750000	142826000	117592000	117490000	156224000	88114900	89576700	113963000	97646900	102757000	109687000	103271000	113456000	0.136681	0.170153	0.158996	0.179916	0.189679	0.147838	0.179916	0.170153	0.136681	0.156206	0.179916	0.179916	0.146444	0.179916	0.179916	0.145049	0.157601	0.1841	0.170153	0.170153	0.114365	0.104603
Q9QYI3	Dnajc7	DnaJ homolog subfamily C member 7	Others	17121200	14033000	12279300	15263900	19582200	17313300	18479900	16903300	22032400	21561500	23929800	23617300	20525200	18185600	17396300	19051000	12014100	15331500	17660700	15971900	19959400	19358500	16241300	19373800	0.253036	0.259109	0.230769	0.259109	0.277328	0.234818	0.242915	0.178138	0.32996	0.257085	0.303644	0.303644	0.251012	0.248988	0.297571	0.190283	0.321862	0.301619	0.182186	0.228745	0.218623	0.251012
Q9CR62	Slc25a11	Mitochondrial 2-oxoglutarate/malate carrier protein	TM	45507200	43948700	46984900	42582600	43090100	37956100	37463600	41237800	32039900	33305300	34739900	32828200	27719100	32012600	32148600	30380800	29475900	28806400	31376300	32810800	22816700	24979700	24563600	25855600	0.550955	0.550955	0.550955	0.550955	0.525478	0.525478	0.525478	0.525478	0.525478	0.550955	0.525478	0.525478	0.550955	0.5	0.525478	0.5	0.5	0.550955	0.525478	0.525478	0.525478	0.525478
Q8BT42	Smim5	Small integral membrane protein 5	TM									293298	302197	432340	718908	485424	717595	659247	1127020		219352															0.128205	0.128205	0.128205	0.128205	0.128205	0.128205	0.128205	0.128205		0.128205
B1AQZ0	Septin8	Septin-8	Others	118573000	122509000	114883000	114698000	109159000	105596000	106904000	105535000	82815500	83424100	77883100	76164200	96122000	95049200	94212200	93075000	110164000	111132000	100762000	106072000	102400000	100612000	101229000	96760900	0.597107	0.597107	0.595041	0.595041	0.595041	0.595041	0.60124	0.595041	0.524793	0.52686	0.57438	0.592975	0.549587	0.553719	0.576446	0.576446	0.533058	0.533058	0.592975	0.57438	0.551653	0.551653
Q61136	Prpf4b	Serine/threonine-protein kinase PRP4 homolog	Others	2737910	5706080		2277490	2796540	1502920	1681850	1675410	7134170	4697900	7612050	8345480	3181230	5100890	4724250	4993670	3522170	3122500		1105920	1081080	4275260	1911940	4052860	0.0218471	0.0248262		0.0327706	0.0109235	0.0109235	0.0218471	0.0307845	0.0714995	0.060576	0.0714995	0.060576	0.0714995	0.0307845	0.0327706	0.0556107	0.0109235	0.0327706		0.019861	0.0109235	0.0228401
Q9JK23	Psmg1	Proteasome assembly chaperone 1	Others	836700	664846	692688	515982	682425	717849	845164	693886	524509	620529	740333	860938	788896	943791	736268	966492	760811	820686	625316	738221	746662	691715	595782	823114	0.083045	0.0346021	0.0346021	0.141869	0.141869	0.16263	0.16263	0.117647	0.117647	0.186851	0.16263	0.186851	0.0346021	0.117647	0.117647	0.107266	0.107266	0.131488	0.128028	0.083045	0.128028	0.128028
Q32Q92	Acot6	Acyl-coenzyme A thioesterase 6	Others	14991200	18025400	25496600	21347800	4146970	14278100	12132600	20559600	22510000	19429200	11866900	16348700	24302800	15302600	19626900	18341400	20801500	20501900	31064500	30629000	22779800	24607800	16792500	24539100	0.0429594	0.121718	0.105012	0.0477327	0.026253	0.0429594	0.0429594	0.0167064	0.0906921	0.121718	0.0429594	0.0906921	0.0429594	0.105012	0.105012	0.0572792	0.0644391	0.0644391	0.121718	0.0477327	0.0477327	0.0477327
Q9DCC4	Pycr3	Pyrroline-5-carboxylate reductase 3	Others	15531300	11687700	15835200	15714100	16250300	15435800	14254700	16700700	14859200	15231100	16145400	15524700	16154300	15009800	15911100	15434800	16984900	17026900	13321900	17731500	19020100	17549200	18005700	16933500	0.372263	0.372263	0.372263	0.372263	0.372263	0.372263	0.372263	0.313869	0.372263	0.372263	0.372263	0.346715	0.306569	0.372263	0.372263	0.372263	0.372263	0.372263	0.372263	0.372263	0.372263	0.372263
Q8VDN4	Ccdc92	Coiled-coil domain-containing protein 92	Others	3176090	1395500	1183470	1816710	1354040	1495080	2593560	1920620	1397760	2760750	2174710	2041220	1635530	1237180	1528730	2423340	3109920	2356020	2371970	2250920	2960740	2822950	2719870	2603290	0.10828	0.152866	0.143312	0.152866	0.0605096	0.187898	0.216561	0.152866	0.140127	0.105096	0.216561	0.16879	0.187898	0.0828025	0.152866	0.105096	0.0605096	0.10828	0.187898	0.136943	0.105096	0.10828
Q66JX5	Cep43	Centrosomal protein 43	Others	1137880	1614930	1591320	1470560	5388960	2111810	1103040	1592130	1112550	1515200	1008110	626218	1114250	3420260	775697	1370690	1940080	2287590	1957740	2171060	1086230	1622760	1556950	2158450	0.177945	0.225564	0.225564	0.185464	0.0601504	0.0927318	0.0776942	0.105263	0.132832	0.0927318	0.137845	0.0325815	0.107769	0.100251	0.0776942	0.107769	0.137845	0.177945	0.177945	0.185464	0.117794	0.225564
Q9CZY3	Ube2v1	Ubiquitin-conjugating enzyme E2 variant 1	Others	2786030	3137530	3184370	1877190	3180130	4552500	3629040	4088350	1951000	2965880	2271390	2789730	3955210	2968940	3206380	2794970	2973040	2196310	2567250	2951700	2642920	2804590	2331860	2893810	0.0612245	0.0612245	0.0612245	0.0612245	0.0612245	0.0612245	0.0612245	0.0612245	0.0612245	0.0612245	0.0612245	0.0612245	0.0612245	0.0612245	0.0612245	0.0612245	0.0612245	0.0612245	0.0612245	0.0612245	0.0612245	0.0612245
Q99K46	Usp11	Ubiquitin carboxyl-terminal hydrolase 11	Others	11468600	12045700	12637200	10088000	11787400	14412300	13850600	12567000	14558100	10569500	9603220	10640300	11589200	10169100	12397900	10792700	8594520	11576000	10925100	9098390	12970800	11410400	8459540	11576600	0.112921	0.102063	0.102063	0.0749186	0.0879479	0.0749186	0.112921	0.0988056	0.0749186	0.102063	0.082519	0.0662324	0.112921	0.0933768	0.0770901	0.102063	0.0836048	0.121607	0.121607	0.102063	0.110749	0.102063
Q61749	Eif2b4	Translation initiation factor eIF-2B subunit delta	Others	8328640	9645210	9842490	8339780	12557100	9724240	8984240	10363000	12293300	9602740	10819100	8365750	10065100	13325900	11776200	10283800	8016380	9638530	6261130	8120140	9445790	9505760	9418840	6130910	0.219466	0.248092	0.244275	0.244275	0.290076	0.29771	0.225191	0.29771	0.29771	0.242366	0.29771	0.312977	0.274809	0.284351	0.290076	0.312977	0.229008	0.244275	0.232824	0.181298	0.290076	0.200382
Q8BTX9	Hsdl1	Inactive hydroxysteroid dehydrogenase-like protein 1	Others	23452100	20019900	21972900	19478200	20070000	17391200	17756000	16811100	17785100	15883600	17052300	16565200	16707500	13429100	14728600	16142300	20642600	19046600	18293400	17781400	16687400	15854500	17775800	14865800	0.421212	0.50303	0.448485	0.442424	0.487879	0.442424	0.442424	0.481818	0.481818	0.448485	0.481818	0.421212	0.421212	0.454545	0.487879	0.481818	0.460606	0.487879	0.427273	0.427273	0.427273	0.427273
Q9R0M8	Slc35a2	UDP-galactose translocator	TM	4082230	7173510	7434920	6211720	3808670	6292210	6247280	6455920	5735040	3670850	4621750	4796060	5667570	4015850	3811990	4542660	4370180	7117510	6056980	4727960	4696730	6438360	7656870	3378150	0.205128	0.182051	0.182051	0.205128	0.182051	0.182051	0.205128	0.182051	0.182051	0.153846	0.182051	0.182051	0.182051	0.182051	0.182051	0.182051	0.182051	0.182051	0.182051	0.205128	0.205128	0.182051
Q8CC12	Cdan1	Codanin-1	TM	130526	455112	906919	391388		545518	105677					864084	228717	443907	821912	178966		1140220	131432	311652				170376	0.0185634	0.0161421	0.0161421	0.00726392		0.0258273	0.00968523					0.00968523	0.0258273	0.00968523	0.00968523	0.00968523		0.00968523	0.00968523	0.00968523
Q9D8U8	Snx5	Sorting nexin-5	Others	17380700	15078400	14120800	15845700	14628600	16923600	16700000	17490700	14150700	19576600	20411500	18441700	18684400	14988500	17919200	20672100	12596400	12590400	14686500	16223900	15433100	15998800	17940500	17683400	0.376238	0.383663	0.460396	0.460396	0.405941	0.465347	0.39604	0.418317	0.420792	0.465347	0.341584	0.465347	0.383663	0.346535	0.378713	0.341584	0.423267	0.440594	0.433168	0.457921	0.420792	0.423267
Q9DC60	Ubiad1	UbiA prenyltransferase domain-containing protein 1	TM	17026700	21149500	17250800	49803100	35446400	28606400	18437300	23558200	27833200	20003300	17513400	23785100	21795800	19173400	31291800	18444500	32215300	27807400	14927000	26392600	24680600	36071700	28513200	19519500	0.0654762	0.0654762	0.0297619	0.0357143	0.0922619	0.0922619	0.0565476	0.0565476	0.119048	0.119048	0.0922619	0.0922619	0.119048	0.119048	0.119048	0.0565476	0.119048	0.119048	0.0654762	0.0922619	0.119048	0.119048
Q6P1G0	Heatr6	HEAT repeat-containing protein 6	Others	1932060	2332620	935816		2004340	1532240	927044	2033490	2295110	2153500	2177340	1242250	1644790	1877060	1841430	2158580	592866	2007080	1537350	2273630	2079290	982429	1316660	1869980	0.0126689	0.035473	0.0228041		0.0456081	0.0329392	0.0456081	0.0329392	0.0329392	0.0456081	0.0329392	0.0456081	0.0456081	0.0329392	0.0456081	0.0329392	0.0329392	0.0456081	0.0456081	0.0101351	0.0329392	0.0329392
Q6URW6	Myh14	Myosin-14	Others	110074000	115374000	109667000	103817000	114942000	107196000	103302000	114025000	129112000	120951000	123099000	120236000	135509000	143178000	134231000	137909000	216198000	209042000	184057000	176822000	184155000	167563000	172524000	164384000	0.4135	0.4155	0.4205	0.432	0.3955	0.406	0.402	0.3965	0.4625	0.4395	0.42	0.448	0.447	0.4395	0.418	0.4375	0.4855	0.476	0.486	0.474	0.49	0.502
Q69ZP3	Pnkd	Probable hydrolase PNKD	Others	40925000	42002900	43291500	44864900	36965700	35075800	35447900	35316100	58517400	57837700	57619600	59034200	48958300	52021300	48417300	45687500	42676500	39004900	39408800	40224500	42747200	38018000	40359200	41167700	0.451948	0.464935	0.451948	0.483117	0.451948	0.503896	0.428571	0.493506	0.462338	0.462338	0.522078	0.451948	0.451948	0.451948	0.462338	0.493506	0.522078	0.522078	0.457143	0.454545	0.423377	0.483117
Q64327	Mea1	Male-enhanced antigen 1	Others	4949000	4518110	1202690	3629820	5060930	3977020	6350740	4794920	2928080	4085290	4600850	2796050	10422800	1068740	4226260	3080140	2753050	8087980	2172010	756128	1199110		998990	2418400	0.0804598	0.252874	0.178161	0.252874	0.155172	0.178161	0.252874	0.252874	0.155172	0.252874	0.252874	0.252874	0.0804598	0.0804598	0.0804598	0.178161	0.0804598	0.0977011	0.0747126	0.0804598	0.0977011
Q91V09	Wdr13	WD repeat-containing protein 13	Others	3905350	3789550	4011250	3278970	5391820	4919250	4849690	5592630	5254900	4886630	4900750	5265380	5139640	5189540	5750170	5055160	3588920	3325470	2793950	2909130	3481440	3534720	3330370	3304410	0.371134	0.286598	0.286598	0.354639	0.371134	0.371134	0.354639	0.371134	0.371134	0.371134	0.371134	0.354639	0.371134	0.371134	0.354639	0.354639	0.315464	0.334021	0.371134	0.371134	0.371134	0.369072
Q9R0N0	Galk1	Galactokinase	Others	2636130	2535290	2778510	3240290	2464830	4349500	3921030	3582830	3958630	3822730	3945870	4225840	4766100	4738400	4524780	4494600	3244160	3617540	3545800	4019060	3816470	4142740	3244200	3311920	0.181122	0.239796	0.181122	0.214286	0.278061	0.262755	0.214286	0.229592	0.239796	0.288265	0.262755	0.262755	0.288265	0.262755	0.262755	0.262755	0.214286	0.239796	0.229592	0.206633	0.204082	0.206633
Q91W86	Vps11	Vacuolar protein sorting-associated protein 11 homolog	Others	18635600	16103700	18831700	17093900	17339300	17001000	14201700	14652100	23455200	21124500	22169300	22094700	18135400	16571000	17530700	18534100	31708200	29732700	24180100	25307700	29454500	23364600	28127900	23996200	0.409139	0.437832	0.382572	0.424017	0.443146	0.350691	0.336876	0.354942	0.504782	0.42508	0.462274	0.482465	0.420829	0.373007	0.410202	0.365569	0.53135	0.523911	0.49203	0.499469	0.488842	0.483528
P12815	Pdcd6	Programmed cell death protein 6	Others	2971820	2781280	3387900	3100090	3201490	3164730	3286740	3364370	4853930	4900180	5122310	5166400	5523050	5284510	5135050	5701950	3160500	3294780	2903520	3072690	3103220	3105750	3145040	2924070	0.471204	0.643979	0.329843	0.643979	0.329843	0.643979	0.643979	0.643979	0.471204	0.471204	0.643979	0.643979	0.471204	0.471204	0.643979	0.471204	0.643979	0.643979	0.471204	0.643979	0.471204	0.471204
Q9D8E6	Rpl4	60S ribosomal protein L4	Others	76898700	76207700	78487400	76926300	84186800	73784000	66116900	75709200	97309200	92480600	93483500	94078100	72478300	77939400	78404100	71316200	113158000	113632000	100541000	105729000	118815000	103021000	103540000	93165400	0.472554	0.494033	0.494033	0.498807	0.491647	0.47494	0.472554	0.491647	0.4821	0.49642	0.48926	0.494033	0.46778	0.47494	0.465394	0.46778	0.49642	0.494033	0.501193	0.501193	0.494033	0.491647
P16045	Lgals1	Galectin-1	Others	1128310	1124100	981791	941125	827167	1212830	1427510	1008970	1535180	1776320	1521670	1790690	1976920	1568990	1593730	1757840	190586		301841	371386	340830	473064	446984	400158	0.281481	0.281481	0.281481	0.281481	0.392593	0.192593	0.281481	0.392593	0.392593	0.392593	0.392593	0.333333	0.281481	0.281481	0.333333	0.392593	0.133333		0.133333	0.133333	0.133333	0.192593
Q60700	Map3k12	Mitogen-activated protein kinase kinase kinase 12	Others	24541200	22634800	23793400	24315200	19835800	20091700	17849500	19510800	17644200	13483100	17041400	11469100	17483200	17805300	15401600	19079000	30022300	31485300	30781100	33163100	28396700	27089800	30950400	32087200	0.136261	0.20045	0.190315	0.172297	0.079955	0.18018	0.13964	0.128378	0.0900901	0.121622	0.0957207	0.130631	0.138514	0.113739	0.153153	0.127252	0.183559	0.144144	0.164414	0.138514	0.173423	0.153153
G3X920	Armc8	Armadillo repeat-containing protein 8	Others	4392440	3239740	3945770	3648340	6219890	5672550	4262950	5524400	6682350	5702020	6266750	6431390	5989470	5284390	6506420	5639530	3010400	3075780	2592040	2750260	3702380	3016980	3930050	3021980	0.191679	0.164933	0.163447	0.135215	0.205052	0.136701	0.164933	0.194651	0.181278	0.160475	0.164933	0.163447	0.169391	0.194651	0.15899	0.164933	0.190193	0.163447	0.147103	0.154532	0.205052	0.173848
E9QKE4	Rab3gap2	Rab3 GTPase-activating protein non-catalytic subunit	Others	54608600	46804700	54837300	52055300	75437800	65543200	63882500	71247400	70157300	66530500	65438400	67727200	73570600	76018200	75654100	69835200	68747800	67307200	59309000	62085800	83021400	75573100	73962300	70912200	0.419611	0.383562	0.406633	0.395818	0.41168	0.391492	0.384283	0.400144	0.427541	0.397981	0.416727	0.421774	0.401586	0.428262	0.421774	0.410238	0.432588	0.447729	0.400144	0.444845	0.445566	0.439077
A0A0R4J0B5	Rusf1	RUS family member 1	Others	10663400	10805200	11769800	10917200	8922760	8821620	8620520	9046960	7556870	7465520	7155020	7555980	6852050	6406560	6702550	6248930	13047600	12858900	12994000	13802800	11884000	13637700	13091600	13847300	0.530043	0.515021	0.530043	0.530043	0.506438	0.512876	0.530043	0.512876	0.530043	0.530043	0.512876	0.530043	0.530043	0.487124	0.512876	0.51073	0.512876	0.530043	0.530043	0.530043	0.530043	0.515021
Q791V5	Mtch2	Mitochondrial carrier homolog 2	TM	25066500	23799900	26547500	24782600	24852900	22030700	20930100	22587300	24513500	22129400	22577000	22410000	20266700	21403300	21950900	20718400	17566700	17144700	16108200	17375600	15301500	13858600	14597900	14135500	0.587459	0.587459	0.587459	0.587459	0.584158	0.587459	0.587459	0.587459	0.584158	0.587459	0.584158	0.587459	0.587459	0.584158	0.587459	0.587459	0.587459	0.584158	0.587459	0.587459	0.587459	0.587459
Q8C854	Myef2	Myelin expression factor 2	Others	55868900	50322400	52879200	51219000	59387400	62060200	75345700	60821200	112549000	124387000	129291000	119721000	98270500	95646900	95616400	103314000	82523900	78925900	78762000	74802500	73673600	75474900	66772200	79003500	0.299492	0.287648	0.321489	0.343486	0.34687	0.291032	0.321489	0.34687	0.345178	0.341794	0.321489	0.357022	0.34687	0.331641	0.336717	0.336717	0.368866	0.336717	0.336717	0.358714	0.321489	0.336717
P11404	Fabp3	Fatty acid-binding protein, heart	Others	19987000	20185900	23907100	19323400	23556900	28744300	26831200	27655800	10747600	14436000	15345500	14369400	15608100	19064600	18708500	18369500	11511300	10247100	9390870	13066800	10031600	12633900	12519700	12930600	0.541353	0.541353	0.601504	0.541353	0.526316	0.601504	0.601504	0.526316	0.526316	0.526316	0.526316	0.526316	0.601504	0.526316	0.526316	0.466165	0.526316	0.601504	0.533835	0.541353	0.601504	0.466165
E9Q401	Ryr2	Ryanodine receptor 2	TM	598732000	591304000	591737000	587873000	568477000	505202000	509143000	539854000	711265000	671442000	663947000	687516000	636600000	622506000	647873000	611233000	251697000	251073000	251402000	255198000	234985000	239922000	238066000	240162000	0.612565	0.622433	0.609344	0.612968	0.604913	0.591824	0.591019	0.586186	0.610149	0.613572	0.607733	0.611559	0.610552	0.611961	0.601087	0.603907	0.558397	0.579742	0.573701	0.583367	0.568466	0.566452
Q8CCJ3	Ufl1	E3 UFM1-protein ligase 1	Others	5474290	5774020	6293040	5818550	6734690	5491060	5447700	5733780	6096190	5870140	6003410	5645320	3620890	4482680	4754520	4131520	6319110	6739260	5927960	5995050	6957080	5946930	6151340	6162460	0.361917	0.372005	0.398487	0.404792	0.411097	0.373266	0.346784	0.374527	0.385876	0.393443	0.383354	0.344262	0.303909	0.30517	0.334174	0.358134	0.372005	0.383354	0.370744	0.398487	0.379571	0.403531
Q9D708	S100a16	Protein S100-A16	Others	3845750	3706420	3439550	4281360	2659970	3868450	4236070	3977430	2450950	4285880	4569920	4125750	2826800	3301760	2754570	3946950	3016300	2966220	4531900	2793940	3336030	4104050	2633490	4787040	0.258065	0.258065	0.354839	0.354839	0.185484	0.258065	0.354839	0.258065	0.354839	0.258065	0.258065	0.354839	0.258065	0.282258	0.282258	0.354839	0.354839	0.282258	0.354839	0.354839	0.354839	0.354839
Q8VH51	Rbm39	RNA-binding protein 39	Others	2787730	2606010	4831090	2473360	5857310	6174040	5221480	5907290	13010200	12058400	13403200	12786400	8309060	8925710	9220250	9647380	5547560	5489800	4660650	3303130	8631730	5354890	5663130	5690500	0.281132	0.164151	0.190566	0.14717	0.224528	0.267925	0.264151	0.249057	0.324528	0.392453	0.349057	0.364151	0.339623	0.296226	0.296226	0.364151	0.30566	0.241509	0.273585	0.145283	0.296226	0.296226
A0A087WQH8	Slc35a4	Probable UDP-sugar transporter protein SLC35A4	Others	4338850	4681490	5374980	5172740	4105880	8252090	4575680	10906400	2594560	8760460	8943160	4451210	5488710	6294390	3448360	7145800			2027100	5986060	1073110	3708440	1180440	4849430	0.0970874	0.0970874	0.0970874	0.0970874	0.174757	0.184466	0.184466	0.0776699	0.0776699	0.262136	0.262136	0.174757	0.174757	0.184466	0.262136	0.184466			0.0970874	0.174757	0.174757	0.174757
P63242	Eif5a	Eukaryotic translation initiation factor 5A-1	Others	8626440	9303200	8848890	10025600	8090880	10694000	10481900	9627680	7833210	10070400	9831190	9604890	9313670	7432240	8244970	10011200	6053640	5895200	7102990	7466040	6162820	7994300	7174170	7646990	0.668831	0.668831	0.564935	0.564935	0.636364	0.564935	0.714286	0.564935	0.681818	0.681818	0.714286	0.564935	0.714286	0.532468	0.636364	0.564935	0.487013	0.487013	0.668831	0.714286	0.668831	0.564935
Q9D289	Trappc6b	Trafficking protein particle complex subunit 6B	Others	16006500	13968300	15845100	13290000	15862100	13997100	11913000	13740700	19585200	18726900	16729900	19922000	15848300	16027500	16272900	14187900	18824300	16243300	15603100	16500900	18920900	17597900	18491300	20205800	0.702532	0.702532	0.727848	0.78481	0.64557	0.64557	0.727848	0.702532	0.64557	0.64557	0.588608	0.64557	0.702532	0.594937	0.64557	0.64557	0.588608	0.64557	0.78481	0.64557	0.64557	0.64557
Q3UHD6	Snx27	Sorting nexin-27	Others	10209800	10029300	10287300	10155900	10416200	9386730	8864060	9539310	11653300	11526500	11885900	11390700	10120600	9482520	10393700	9808860	18043400	17116800	16037500	14977400	18158200	14168700	16140600	14102000	0.469388	0.382189	0.471243	0.430427	0.320965	0.395176	0.328386	0.320965	0.400742	0.434137	0.393321	0.38961	0.395176	0.363636	0.428571	0.378479	0.517625	0.54731	0.489796	0.439703	0.519481	0.473098
Q9QUR7	Pin1	Peptidyl-prolyl cis-trans isomerase NIMA-interacting 1	Others	2260690	2228080	1980740	2392660	1998980	2966040	3510950	2622050	1431500	2030670	1874890	1873800	1720280	1514410	1313560	2197280	958598	1164050	1709280	1376400	1250200	2099750	1944390	1862100	0.460606	0.551515	0.50303	0.551515	0.387879	0.551515	0.460606	0.29697	0.345455	0.430303	0.6	0.478788	0.478788	0.460606	0.418182	0.387879	0.387879	0.460606	0.551515	0.551515	0.29697	0.460606
P56812	Pdcd5	Programmed cell death protein 5	Others	4654540	4276260	4644130	4356180	1479270	5657080	5266450	4163960	1547640	3693450	3893740	3177150	3967970	3225280	2972220	4057780	2522570	2113760	3658010	3573960	1698390	2760940	2371370	2836550	0.357143	0.452381	0.555556	0.555556	0.460317	0.452381	0.357143	0.555556	0.373016	0.460317	0.555556	0.460317	0.555556	0.373016	0.460317	0.555556	0.357143	0.555556	0.555556	0.555556	0.452381	0.555556
Q9Z2Z6	Slc25a20	Mitochondrial carnitine/acylcarnitine carrier protein	TM	4396530	4000240	4586990	3894430	5176810	4651350	3895960	5285960	6450290	6263120	6062100	6192390	5677050	5834560	7787280	6558320	3250110	3897850	2570820	3242560	2602050	2372830	2880010	1885380	0.275748	0.318937	0.375415	0.275748	0.315615	0.289037	0.318937	0.342193	0.315615	0.299003	0.299003	0.315615	0.345515	0.318937	0.315615	0.342193	0.285714	0.289037	0.318937	0.289037	0.342193	0.275748
P49817	Cav1	Caveolin-1	Others	15127800	16543600	15763200	13590700	10238000	11525000	12924300	11089000	8432230	10653400	9593710	9590270	23406500	21703600	18822800	23474800	9730800	9329400	11754700	9052060	8320920	9392050	9401610	10401400	0.455056	0.455056	0.410112	0.561798	0.455056	0.410112	0.410112	0.410112	0.410112	0.455056	0.455056	0.455056	0.561798	0.455056	0.561798	0.561798	0.455056	0.410112	0.455056	0.455056	0.410112	0.455056
Q9WUK2	Eif4h	Eukaryotic translation initiation factor 4H	Others	115433000	138319000	109154000	125349000	102994000	134334000	149930000	142093000	118821000	108971000	128761000	135254000	102276000	86591000	97452800	105129000	82340300	93869500	114662000	97375200	76122700	104673000	102600000	112520000	0.415323	0.383065	0.475806	0.443548	0.358871	0.41129	0.443548	0.395161	0.508065	0.528226	0.564516	0.532258	0.560484	0.439516	0.330645	0.41129	0.447581	0.383065	0.443548	0.560484	0.447581	0.528226
P27601	Gna13	Guanine nucleotide-binding protein subunit alpha-13	Others	16698400	15693200	16770300	16451700	17311200	16902400	16946200	17515600	17126600	16661800	17315100	16968900	18748900	18362800	19536100	19070300	23436800	22380300	21411900	22614500	26428100	26021700	26111000	24876100	0.671088	0.655172	0.65252	0.657825	0.676393	0.671088	0.676393	0.649867	0.676393	0.671088	0.671088	0.671088	0.671088	0.65252	0.66313	0.668435	0.655172	0.660477	0.679045	0.676393	0.671088	0.676393
Q8K4P7	St7l	Suppressor of tumorigenicity 7 protein-like	TM	644246	288350	643358	466190	439616	878335	546490	673920	1154900	598096	644878	346096	249630	312441	292976	238548	392938	407254	904964	950832	800265	550524	804887	714465	0.112701	0.0858676	0.0840787	0.0930233	0.0518784	0.0465116	0.0644007	0.0644007	0.059034	0.0715564	0.0518784	0.0930233	0.0268336	0.0715564	0.0268336	0.0518784	0.0465116	0.109123	0.0858676	0.0715564	0.0769231	0.0876565
P62141	Ppp1cb	Serine/threonine-protein phosphatase PP1-beta catalytic subunit	Others	11645000	10998200	10292000	10868500	12324700	10682200	11059100	10949500	13230200	12905000	12843600	12936100	11954000	12310800	11513600	11469300	9949420	10110800	9475600	9180470	10137800	9868490	10457800	10164900	0.629969	0.58104	0.675841	0.675841	0.629969	0.669725	0.614679	0.669725	0.629969	0.681957	0.629969	0.669725	0.642202	0.629969	0.629969	0.669725	0.574924	0.675841	0.574924	0.642202	0.636086	0.688073
Q9EPK7	Xpo7	Exportin-7	Others	25449600	22527200	25749600	27022900	34439100	29860800	29987700	31331600	32453600	29807800	29234200	28551200	28746800	32255900	33693800	31265200	29546600	26031500	25148200	26513000	30872400	28149900	28188700	27671300	0.341306	0.351426	0.356026	0.332107	0.361546	0.369825	0.357866	0.352346	0.384545	0.367065	0.355106	0.364305	0.390984	0.338546	0.344986	0.329347	0.355106	0.344986	0.327507	0.319227	0.352346	0.343146
P63087	Ppp1cc	Serine/threonine-protein phosphatase PP1-gamma catalytic subunit	Others	1461860	1700410	1507470	1691650	1779810	2204420	1694640	1924700	2271030	3238100	2511970	2840940	2704090	1880040	2006120	1948460	1332360	1458370	1601080	1192960	1520930	1501860	1301000	1439860	0.0743034	0.0743034	0.0743034	0.0743034	0.0743034	0.0743034	0.0743034	0.0743034	0.0743034	0.0743034	0.0743034	0.0743034	0.0743034	0.0743034	0.0743034	0.0743034	0.0743034	0.0743034	0.0743034	0.0743034	0.0743034	0.0743034
P62281	Rps11	40S ribosomal protein S11	Others	22771300	21347600	23632800	21440500	25371400	23096400	21560400	22606700	42843600	40548100	42851400	42189500	36036000	37139900	38287700	36616200	53894400	48879300	39114100	43754100	44655800	38094900	38033200	36332600	0.683544	0.683544	0.670886	0.670886	0.613924	0.613924	0.658228	0.613924	0.613924	0.658228	0.670886	0.658228	0.658228	0.613924	0.658228	0.613924	0.626582	0.670886	0.670886	0.683544	0.658228	0.670886
Q60972	Rbbp4	Histone-binding protein RBBP4	Others	727863	828898	1042510	800610	1578570	1304050	1688820	1457100	1268840	1804860	1784410	1988020	1289860	676584	1391930	1267970	428465	739419	583633	1057120	644115	1151480	923553	1024850	0.0894118	0.12	0.112941	0.12	0.112941	0.12	0.112941	0.12	0.12	0.12	0.12	0.12	0.0870588	0.117647	0.0847059	0.117647	0.0729412	0.101176	0.0564706	0.117647	0.12	0.12
Q8K0U4	Hspa12a	Heat shock 70 kDa protein 12A	Others	19311300	17978300	20021900	18442000	24118200	20768900	20893400	22525700	27147500	26382100	26259800	27007600	30209900	30666900	31716300	30515400	24654900	25227900	23914200	23645400	26438700	24227900	25056400	24892100	0.61037	0.573333	0.577778	0.613333	0.61037	0.565926	0.57037	0.582222	0.594074	0.608889	0.576296	0.592593	0.592593	0.592593	0.592593	0.591111	0.631111	0.62963	0.623704	0.634074	0.631111	0.626667
Q6ZWY8	Tmsb10	Thymosin beta-10	Others	3270340	3663160	3369670	3608190	2328180	3557000	4157170	4059490	1058000	1196240	1266410	1331760	1977060	2006900	1942740	2157420	2567000	2354250	2762030	1854820	1782010	1883240	1931810	2163930	0.5	0.5	0.5	0.5	0.5	0.5	0.5	0.5	0.5	0.5	0.5	0.5	0.5	0.5	0.5	0.5	0.5	0.5	0.5	0.5	0.5	0.5
P47754	Capza2	F-actin-capping protein subunit alpha-2	Others	10435300	10406200	8828070	9670870	10353600	10961600	11777800	10754100	17884500	18273600	18738000	19534300	15089300	13687900	13315600	14873200	8891780	8851180	9738560	8554670	8253790	7940900	8434110	8488050	0.776224	0.685315	0.776224	0.615385	0.706294	0.63986	0.608392	0.706294	0.800699	0.800699	0.800699	0.800699	0.793706	0.723776	0.769231	0.793706	0.793706	0.685315	0.678322	0.776224	0.800699	0.70979
Q8BG81	Poldip3	Polymerase delta-interacting protein 3	Others	4253790	3514480	4499420	3927740	3254860	4750080	3960770	4907620	5260060	6678300	5122920	6159970	3449510	4544540	3932920	3475650	3099890	3254610	3360580	4666310	3148320	3863530	2830620	2778920	0.192857	0.219048	0.197619	0.185714	0.22619	0.245238	0.228571	0.188095	0.192857	0.271429	0.295238	0.238095	0.197619	0.202381	0.211905	0.195238	0.202381	0.27619	0.27381	0.228571	0.283333	0.188095
P27546	Map4	Microtubule-associated protein 4	Others	44625000	45131900	40882600	42763100	31254000	37716900	40990900	37944400	40684400	51604600	50129800	48720300	43720600	39661600	38758100	42951600	39461400	38265300	44740500	43684700	30055500	37670400	36000000	38583000	0.498667	0.504	0.488889	0.503111	0.447111	0.422222	0.468444	0.431111	0.506667	0.514667	0.509333	0.502222	0.456889	0.428444	0.457778	0.469333	0.502222	0.521778	0.464889	0.488	0.464	0.479111
P32921	Wars1	Tryptophan--tRNA ligase, cytoplasmic	Others	9743000	10077400	8407320	9645180	10254900	10875300	11429000	10342700	10160400	9249850	9940400	9872340	11505000	10774000	10907500	10369000	9964900	10500600	9595370	9248110	10583700	11082500	10967900	10519300	0.559252	0.567568	0.511435	0.528067	0.519751	0.567568	0.480249	0.54262	0.484407	0.484407	0.428274	0.538462	0.567568	0.555094	0.546778	0.565489	0.598753	0.536383	0.567568	0.569647	0.588358	0.54262
P40124	Cap1	Adenylyl cyclase-associated protein 1	Others	37402000	37602300	34863000	36572600	44574900	41241800	38802800	42289800	50512500	49309400	50725200	48763400	42647800	40249700	41340600	41569600	27951600	27631200	26459400	27324700	23967300	23319100	24521800	24570700	0.683544	0.647679	0.649789	0.685654	0.620253	0.622363	0.668776	0.624473	0.605485	0.637131	0.620253	0.637131	0.622363	0.658228	0.620253	0.660338	0.622363	0.647679	0.670886	0.637131	0.622363	0.662447
Q8C0C7	Farsa	Phenylalanine--tRNA ligase alpha subunit	Others	3215730	2878310	3232500	2822750	3701130	3752610	3698050	3892780	4846460	4437440	4965410	4326840	3590400	4415740	4170050	4026950	5201280	4859480	4794930	4912840	5482850	4977910	5097060	4882580	0.389764	0.417323	0.352362	0.334646	0.417323	0.348425	0.403543	0.334646	0.391732	0.419291	0.433071	0.403543	0.387795	0.40748	0.362205	0.372047	0.456693	0.456693	0.405512	0.403543	0.393701	0.417323
P68404	Prkcb	Protein kinase C beta type	Others	51840600	49456900	49487700	49417500	53184800	47739300	50819500	49301500	56113100	53966000	53631300	53915300	66476200	63518700	64855300	61902000	36134900	37662900	32728600	31282100	43521800	37862600	41088200	37420900	0.582712	0.579732	0.581222	0.596125	0.530551	0.567809	0.5693	0.552906	0.533532	0.518629	0.52161	0.566319	0.579732	0.493294	0.552906	0.554396	0.549925	0.566319	0.520119	0.551416	0.505216	0.518629
Q61768	Kif5b	Kinesin-1 heavy chain	Others	44561200	43402600	43635400	44091100	40245100	43945900	42704200	41633400	48105400	51997000	49692900	49311500	48985700	49803900	51218200	50627900	48452800	47901700	51963200	51411700	46541500	49378300	49945300	51988600	0.575286	0.563863	0.586708	0.587747	0.561786	0.587747	0.54621	0.566978	0.593977	0.595016	0.577362	0.6054	0.592939	0.589823	0.595016	0.592939	0.571132	0.600208	0.58567	0.620976	0.571132	0.608515
P28738	Kif5c	Kinesin heavy chain isoform 5C	Others	44374100	45188800	42727600	41787400	44613400	49534400	49242100	46827000	49149300	51617900	52255100	52943600	51012100	50712600	48785100	53701000	46991400	49419500	48199000	46750000	48103200	47323000	47736000	50677300	0.453975	0.459205	0.440377	0.449791	0.449791	0.425732	0.40795	0.378661	0.504184	0.465481	0.448745	0.461297	0.448745	0.481172	0.496862	0.467573	0.476987	0.463389	0.482218	0.405858	0.473849	0.442469
Q9JJF0	Nap1l5	Nucleosome assembly protein 1-like 5	Others	21508200	24421200	25507700	24354900	21403400	31654200	27770100	22604200	6145300	12239500	20393800	19891300	15903000	39557000	23767300	19594300	24428300	33112700	33704100	36468700	29598000	36316100	44935200	46851400	0.397436	0.487179	0.519231	0.474359	0.397436	0.538462	0.50641	0.397436	0.320513	0.320513	0.442308	0.365385	0.474359	0.397436	0.442308	0.320513	0.519231	0.461538	0.519231	0.519231	0.519231	0.551282
Q924B0	Impa1	Inositol-1-monophosphatase	Others	158587000	152323000	160542000	159033000	189889000	179647000	176520000	177352000	191702000	185514000	186191000	180689000	183216000	192886000	179100000	183436000	152255000	144181000	142913000	139257000	162012000	160574000	153836000	149504000	0.523466	0.545126	0.570397	0.599278	0.545126	0.548736	0.595668	0.545126	0.545126	0.545126	0.545126	0.545126	0.545126	0.545126	0.545126	0.545126	0.548736	0.545126	0.545126	0.548736	0.545126	0.599278
A0A286YCV0	Atp9b	Phospholipid-transporting ATPase	TM	42075600	40423700	41587700	40720000	36651100	30777700	33770300	32058600	27646800	27560900	26434100	26707500	27413700	25883800	26290800	26587300	51588900	49831600	49281100	50914800	47565600	46636700	46825500	47989300	0.397357	0.402643	0.408811	0.357709	0.361233	0.29163	0.340088	0.318943	0.342731	0.318943	0.296035	0.368282	0.332159	0.328634	0.292511	0.297797	0.42467	0.426432	0.451982	0.436123	0.403524	0.414097
P0DP26	Calm1	Calmodulin-1	Others	489872000	537637000	481474000	482809000	477315000	756496000	793790000	706953000	400491000	513659000	513688000	503922000	640280000	535966000	551659000	674556000	173559000	176751000	193917000	205784000	229091000	264919000	236686000	280927000	0.731544	0.731544	0.731544	0.731544	0.731544	0.731544	0.731544	0.731544	0.731544	0.731544	0.731544	0.724832	0.731544	0.610738	0.731544	0.731544	0.731544	0.731544	0.731544	0.724832	0.731544	0.731544
Q9EQC1	Hsd3b7	3 beta-hydroxysteroid dehydrogenase type 7	TM	362807	541055	373322	376997	281660	435541	346549	352919	269122		293762	159677	161239	267606	265826	273687	211718	566856	289866	385095	184650	472443	258079	816424	0.0704607	0.105691	0.105691	0.105691	0.108401	0.105691	0.105691	0.0704607	0.143631		0.105691	0.108401	0.0569106	0.0352304	0.127371	0.0704607	0.143631	0.0704607	0.143631	0.143631	0.143631	0.105691
Q925N0	Sfxn5	Sideroflexin-5	TM	25812500	23678000	23824200	23848400	23101000	24716300	22301600	24584400	23433000	24813500	23947700	24084200	25614400	27235900	27129400	28150700	19592400	20756200	19389400	19713000	17414000	18531900	17071700	16965200	0.482456	0.482456	0.415205	0.415205	0.502924	0.438596	0.502924	0.502924	0.502924	0.418129	0.502924	0.438596	0.482456	0.482456	0.502924	0.380117	0.502924	0.418129	0.415205	0.350877	0.438596	0.415205
Q5XG73	Acbd5	Acyl-CoA-binding domain-containing protein 5	TM	30101900	30980200	34109500	34279800	25111700	32662200	31735500	28672800	19301000	25024100	23465000	23322500	25070500	24290500	25672400	27698000	26381300	25043900	29710100	31090500	23638200	30571700	28756800	32088800	0.326772	0.352362	0.326772	0.352362	0.350394	0.332677	0.348425	0.346457	0.370079	0.399606	0.393701	0.324803	0.403543	0.370079	0.348425	0.399606	0.403543	0.403543	0.358268	0.403543	0.370079	0.403543
Q9CR67	Tmem33	Transmembrane protein 33	TM	45239300	45695800	47851200	46531800	39875300	37777800	38632400	40988200	33117300	35033800	33562900	33223700	30722000	29015800	32822400	32335300	36842500	34456200	39404800	40874100	36154700	41727600	41958500	41005200	0.425101	0.425101	0.425101	0.425101	0.425101	0.425101	0.425101	0.425101	0.421053	0.425101	0.425101	0.425101	0.425101	0.425101	0.421053	0.425101	0.340081	0.340081	0.425101	0.425101	0.425101	0.425101
Q4VA93	Prkca	Protein kinase C	Others	26085300	24882800	24781900	26656400	28781100	22670100	26617300	26707900	50412800	45792000	45624300	45883400	44807900	45868100	43370800	44195700	15896400	15991300	13421300	12625500	18736300	13721000	17870000	15016300	0.327381	0.34375	0.357143	0.357143	0.340774	0.327381	0.28869	0.3125	0.361607	0.361607	0.361607	0.35119	0.366071	0.35119	0.361607	0.361607	0.349702	0.36756	0.327381	0.315476	0.36756	0.333333
E9QL65	Cog3	Component of oligomeric Golgi complex 3	Others	7816610	4329200	18574800	6803380	11025800	11854400	11611900	14870000	10656800	10873900	12634800	9648210	9588150	11645000	6975270	9009130	8903570	7791460	12615100	6573300	10562100	9065410	14863200	11831800	0.031401	0.0386473	0.02657	0.0519324	0.0483092	0.0881643	0.0591787	0.0833333	0.100242	0.113527	0.076087	0.0869565	0.0881643	0.112319	0.0917874	0.0881643	0.0881643	0.123188	0.0736715	0.0664251	0.0905797	0.0954106
Q6PB70	Ano8	Anoctamin-8	TM	115534000	124197000	123558000	114694000	93228600	96059200	98590300	95043300	62120600	62437000	65758100	68896900	69923400	69456300	71210300	71330500	122400000	125282000	132529000	142634000	137020000	142893000	139455000	140286000	0.401887	0.400943	0.385849	0.385849	0.404717	0.385849	0.345283	0.385849	0.411321	0.412264	0.407547	0.401887	0.399057	0.351887	0.342453	0.374528	0.433019	0.421698	0.449057	0.381132	0.434906	0.409434
Q8CHP8	Pgp	Glycerol-3-phosphate phosphatase	Others	13527400	14036600	16057600	15793300	17576700	16834200	15963800	16088100	19424600	16327900	17024900	17254600	18302700	20924600	17952200	16881400	15202400	13910500	14723200	13923400	14847800	14656500	13134000	14633900	0.570093	0.545171	0.538941	0.545171	0.538941	0.538941	0.485981	0.538941	0.545171	0.545171	0.570093	0.570093	0.461059	0.538941	0.538941	0.461059	0.570093	0.538941	0.520249	0.570093	0.570093	0.545171
Q8BMI3	Gga3	ADP-ribosylation factor-binding protein GGA3	Others	1957060	1560280	1988130	1560240	2823760	3112070	3577460	3310800	2170270	3011730	2815880	2856070	3143490	2630160	3150730	2986430	1914510	1898240	2375590	1809030	2686910	2204780	2490900	2846010	0.17688	0.182451	0.154596	0.194986	0.210306	0.169916	0.210306	0.196379	0.154596	0.194986	0.194986	0.194986	0.210306	0.181058	0.169916	0.210306	0.165738	0.181058	0.194986	0.194986	0.189415	0.169916
Q8BVA2	Tmem222	Transmembrane protein 222	TM	5533680	5586630	5547800	5643650	4718350	4108020	4737560	4467570	3704870	3927070	3739020	3524420	4392890	3899240	3802500	4275160	5619060	5814050	5074270	5015930	4866910	5032200	5022080	4981360	0.389423	0.389423	0.389423	0.389423	0.389423	0.389423	0.389423	0.389423	0.389423	0.389423	0.389423	0.389423	0.389423	0.389423	0.389423	0.389423	0.389423	0.389423	0.389423	0.389423	0.389423	0.389423
Q8BR92	Palm2	Paralemmin-2	Others	20257100	20529000	19554300	19435200	14798200	23505900	24336000	20421500	16370500	19978400	20414100	19919400	27655000	22326500	21994400	27940500	21921100	22722700	26218800	27550500	21953700	27787100	24424900	27549900	0.542553	0.56383	0.539894	0.521277	0.547872	0.595745	0.571809	0.56383	0.569149	0.590426	0.571809	0.585106	0.590426	0.56383	0.598404	0.598404	0.577128	0.571809	0.579787	0.550532	0.542553	0.598404
A2AGL3	Ryr3	Ryanodine receptor 3	TM	103393000	98437200	97095400	98475800	97955500	80115100	82082200	88927100	151759000	134817000	133987000	141025000	141041000	151705000	157190000	145828000	68777700	68535100	58836400	65628600	60240400	55897900	55257800	56693500	0.25622	0.279663	0.276373	0.258688	0.22702	0.229694	0.258894	0.224758	0.305161	0.303311	0.305778	0.313387	0.312153	0.307835	0.341764	0.287888	0.234218	0.216533	0.220851	0.215505	0.229694	0.207691
Q8BGD5	Cpt1c	Carnitine O-palmitoyltransferase 1, brain isoform	TM	43036100	44686000	42680400	43515100	37131500	33550600	34010000	35700200	42870000	40046300	38945800	40147200	34307800	34607600	36957400	35060100	27631600	29034000	28350400	29247500	28148800	28515800	28408100	27410700	0.478697	0.466165	0.511278	0.47619	0.498747	0.428571	0.453634	0.434837	0.528822	0.463659	0.487469	0.488722	0.508772	0.512531	0.489975	0.453634	0.52381	0.469925	0.462406	0.502506	0.483709	0.486216
Q9D0C1	Rnf115	E3 ubiquitin-protein ligase RNF115	Others	139341	92789.6	363742	269551		240720	142969			109697			197192	196700		203509		201193	183020	255648		115099		222928	0.0590164	0.0590164	0.0590164	0.0590164		0.0590164	0.0590164			0.0590164			0.0590164	0.0590164		0.0590164		0.0590164	0.0590164	0.0590164		0.0590164
Q60930	Vdac2	Voltage-dependent anion-selective channel protein 2	TM	100976000	102714000	108613000	104941000	88665500	86248000	81385400	81565200	73275600	68329100	65589000	66512100	65970400	65227600	63359800	65780600	75306800	78968500	78656200	74975300	66004500	64835500	69295500	66339300	0.674576	0.705085	0.705085	0.674576	0.633898	0.674576	0.674576	0.732203	0.705085	0.705085	0.732203	0.732203	0.705085	0.60339	0.705085	0.732203	0.732203	0.661017	0.661017	0.732203	0.732203	0.705085
P60879	Snap25	Synaptosomal-associated protein 25	Others	465778000	488723000	475563000	468839000	575947000	833425000	748036000	713459000	386083000	445858000	441736000	417886000	592507000	467262000	520611000	600202000	241162000	279854000	357391000	333980000	274573000	363784000	323022000	346896000	0.815534	0.839806	0.878641	0.902913	0.859223	0.893204	0.854369	0.878641	0.839806	0.820388	0.791262	0.762136	0.849515	0.878641	0.815534	0.796117	0.839806	0.849515	0.878641	0.834951	0.791262	0.883495
O55091	Impact	Protein IMPACT	Others	2685040	3117810	2719100	2921010	3355220	2824010	2812910	3210660	1986470	1769840	1790860	1861220	1805490	1797090	2095840	1868560	4759040	4242770	3984950	4607680	5121780	5095210	5487300	4890720	0.528302	0.525157	0.553459	0.553459	0.54717	0.550314	0.550314	0.553459	0.606918	0.487421	0.525157	0.355346	0.54717	0.522013	0.522013	0.525157	0.63522	0.63522	0.553459	0.63522	0.63522	0.553459
F7AEH4	Rps12	40S ribosomal protein S12	Others	6946400	6901370	7493060	8100170	10032400	11337700	11661400	10273900	13562100	15770500	16050000	14774700	10929600	10165300	11029000	11994400	9217000	9148620	9228620	9415680	9246860	10455300	10379900	10702700	0.613139	0.613139	0.481752	0.481752	0.678832	0.613139	0.547445	0.547445	0.547445	0.678832	0.547445	0.613139	0.547445	0.678832	0.678832	0.481752	0.613139	0.605839	0.678832	0.613139	0.547445	0.613139
P21981	Tgm2	Protein-glutamine gamma-glutamyltransferase 2	Others	643855	721788	796607	789531	1185730	1013440	781663	567538	840846	603612	603067	803838	1262540	1677330	1423730	1268680	684747	778041	572035	852015	903177	1127290	837582	899554	0.125364	0.106414	0.142857	0.110787	0.137026	0.137026	0.113703	0.0874636	0.0962099	0.102041	0.0962099	0.102041	0.090379	0.142857	0.12828	0.12828	0.125364	0.0991254	0.125364	0.0772595	0.0991254	0.0932945
Q9Z1Q5	Clic1	Chloride intracellular channel protein 1	TM	1030880	1588940	1276810	1129280	766458	901208	1384760	1791500	1356700	1560540	1532410	1409360	1682110	2187900	1909250	1459820	1566060	1319710	1126470	1153840	1369420	1052240	1196700	1052850	0.112033	0.112033	0.161826	0.161826	0.161826	0.253112	0.161826	0.161826	0.211618	0.161826	0.211618	0.161826	0.161826	0.161826	0.161826	0.211618	0.253112	0.253112	0.211618	0.161826	0.161826	0.161826
Q6PA06	Atl2	Atlastin-2	TM	28176200	29309700	27387600	27048000	26100500	22144700	23940300	23996700	16985100	16674000	15397500	16787500	17409300	15782800	16470900	15335400	20887800	21578900	23365900	22353700	22892800	22791200	23357000	23371300	0.512864	0.492281	0.512864	0.528302	0.511149	0.511149	0.490566	0.511149	0.571184	0.45283	0.466552	0.451115	0.435678	0.45283	0.45283	0.451115	0.45283	0.571184	0.571184	0.571184	0.511149	0.571184
Q7TNM2	Trim46	Tripartite motif-containing protein 46	Others	10657000	9408920	10655300	8911930	12036800	10764800	9595070	10572300	13433300	13412900	12824300	14105600	10803000	11415700	11533300	11787000	11554700	11176000	8684310	8730420	12656000	9288980	9195750	9076870	0.14888	0.225296	0.28722	0.284585	0.283267	0.318841	0.28722	0.237154	0.31357	0.345191	0.361001	0.3083	0.361001	0.383399	0.326746	0.393939	0.332016	0.334651	0.234519	0.328063	0.347826	0.245059
P61148	Fgf1	Fibroblast growth factor 1	Others	583375	772358	812114	1074440	636692	1543510	934749	748594	720123	1003760	815197	882218	796946	427316	628852	737998	1005660	949678	1093470	1055730	733331	1253900	965692	1375310	0.180645	0.122581	0.270968	0.148387	0.193548	0.212903	0.212903	0.419355	0.283871	0.251613	0.341935	0.329032	0.206452	0.193548	0.270968	0.206452	0.341935	0.251613	0.270968	0.341935	0.251613	0.180645
Q91WG1	Insig2	Insulin-induced gene 2 protein	TM	345062	502397	416826	496397	55393	478432	431059	473069	252203	238573	432401	688283	293868	162307	214353	1165940	376652	224337	174357	371913	285406	126514	200437	195274	0.0488889	0.0488889	0.0488889	0.0488889	0.0488889	0.0488889	0.0488889	0.0488889	0.0488889	0.0488889	0.0488889	0.0488889	0.0488889	0.0488889	0.0488889	0.0488889	0.0488889	0.0488889	0.0488889	0.0488889	0.0488889	0.0488889
Q8R5H1	Usp15	Ubiquitin carboxyl-terminal hydrolase 15	Others	31217700	25552700	28203400	27516100	33833300	26209600	28008100	38765400	24418400	23515200	38745200	29335400	18384400	34338000	34117300	26993800	24804500	24632900	27811300	23929700	22580700	27639200	24366600	22733900	0.136595	0.115189	0.0642202	0.0998981	0.114169	0.0876656	0.088685	0.0642202	0.149847	0.102956	0.0632008	0.0917431	0.115189	0.121305	0.0784913	0.122324	0.115189	0.101937	0.0856269	0.101937	0.0744139	0.101937
Q91VT8	Smim14	Small integral membrane protein 14	TM	14780200	14918800	16629300	12804900	11387600	10293700	9973730	8015360	8752840	9077830	9233570	6757600	8710910	5412590	6714650	7410650	9416680	12055100	8985120	11761200	9340150	14095700	13119500	10314700	0.555556	0.555556	0.555556	0.555556	0.555556	0.555556	0.555556	0.555556	0.555556	0.555556	0.555556	0.424242	0.555556	0.555556	0.555556	0.555556	0.555556	0.555556	0.555556	0.323232	0.555556	0.323232
Q3URQ4	Fam8a1	Family with sequence similarity 8, member A1	TM	9613860	9515010	8802760	9599290	7543410	6524550	7497990	6873930	7184300	6537160	7383240	6854090	6302950	6383510	6095030	5985450	6825240	5901250	6846970	6344150	6293890	6158760	6295760	6440930	0.368421	0.368421	0.368421	0.368421	0.348371	0.421053	0.368421	0.368421	0.348371	0.368421	0.348371	0.368421	0.33584	0.368421	0.348371	0.348371	0.421053	0.313283	0.368421	0.421053	0.421053	0.421053
P19253	Rpl13a	60S ribosomal protein L13a	Others	66386700	66142600	61675700	59656800	66285900	60907000	50962500	60959100	97378600	91996300	101983000	97860200	86754500	93810600	92773100	89088700	140747000	141477000	105334000	123131000	146647000	101177000	106949000	101482000	0.428571	0.389163	0.394089	0.35468	0.389163	0.389163	0.349754	0.389163	0.394089	0.389163	0.428571	0.389163	0.428571	0.428571	0.428571	0.389163	0.389163	0.389163	0.384236	0.389163	0.389163	0.389163
Q8CA72	Gan	Gigaxonin	Others	7826240	7300630	1947940	4060440	12858200	6850470	8950290	12749600	13374800	13498700	14587600	11664500	9191700	20503500	9857950	12742600	14124700	15007400	7905970	6265970	24778900	10297300	9586440	13471000	0.0938023	0.0586265	0.0552764	0.0938023	0.0904523	0.0586265	0.0820771	0.0603015	0.0837521	0.0603015	0.0435511	0.0837521	0.0837521	0.0720268	0.0720268	0.0435511	0.0435511	0.0603015	0.0904523	0.0552764	0.0720268	0.0954774
Q4LDD4	Arap1	Arf-GAP with Rho-GAP domain, ANK repeat and PH domain-containing protein 1	Others	17728700	23109900	19914000	13087300	19749500	13972600	9646920	12352900	14579200	19603600	21786100	21426600	20577400	20646500	22696300	16617200	19317200	20630900	17382600	21924500	15296000	16552000	11812900	12366600	0.0378788	0.018595	0.0482094	0.0530303	0.0309917	0.0309917	0.0371901	0.0365014	0.0564738	0.0640496	0.0413223	0.0440771	0.0475207	0.0509642	0.042011	0.0688705	0.0599174	0.0640496	0.0640496	0.0564738	0.0413223	0.0282369
Q923M0	Ppp1r16a	Protein phosphatase 1 regulatory subunit 16A	Others	123702000	116791000	127784000	123442000	92710500	131416000	139801000	114305000	78607800	102509000	94085400	87275500	99657800	99728100	99124600	100502000	95084200	109294000	136087000	124359000	99025000	135785000	131399000	128836000	0.358779	0.333969	0.347328	0.333969	0.368321	0.269084	0.278626	0.318702	0.318702	0.301527	0.301527	0.335878	0.349237	0.288168	0.272901	0.351145	0.370229	0.293893	0.402672	0.303435	0.368321	0.402672
Q9R0N3	Syt11	Synaptotagmin-11	TM	17630700	17512200	17195500	16770100	14036600	13573800	12208600	14351300	10726900	10536200	10289300	10438600	9821670	9857390	9920020	10332500	20056500	19189800	18032400	19362500	18309900	17143600	17606100	17762700	0.425581	0.425581	0.425581	0.425581	0.423256	0.418605	0.416279	0.423256	0.416279	0.416279	0.423256	0.423256	0.423256	0.416279	0.4	0.416279	0.423256	0.425581	0.425581	0.425581	0.425581	0.425581
Q9JKD3	Scamp5	Secretory carrier-associated membrane protein 5	TM	158985000	183582000	167919000	187340000	122648000	120890000	93698100	122522000	124537000	115723000	109166000	112488000	97297400	103213000	101062000	86641200	195096000	212000000	217410000	284799000	193340000	258002000	233425000	200324000	0.391489	0.391489	0.370213	0.370213	0.357447	0.357447	0.357447	0.357447	0.357447	0.404255	0.357447	0.391489	0.357447	0.357447	0.404255	0.391489	0.391489	0.391489	0.391489	0.357447	0.404255	0.404255
P62077	Timm8b	Mitochondrial import inner membrane translocase subunit Tim8 B	Others	1442920	1549620	1747000	1789450	1268230	1972750	2083640	1832070	1253150	1782100	1429000	1689780	1344320		1059920	1812590	385368	693968	844518	716132	551780	1167930	1098360	1094270	0.506024	0.506024	0.421687	0.506024	0.216867	0.506024	0.506024	0.26506	0.349398	0.421687	0.26506	0.421687	0.421687		0.349398	0.506024	0.26506	0.349398	0.506024	0.421687	0.26506	0.421687
O35451	Atf6b	Cyclic AMP-dependent transcription factor ATF-6 beta	TM	787442	987100	329955	973373	999433	1300230	1155560	1054750	786993	947566	681395	841887	701781	765849	1159490	1500340	853643	707251	669003	696530	839640	700247	730340	731919	0.0357654	0.0786838	0.0629471	0.0629471	0.0200286	0.0629471	0.0786838	0.0758226	0.0357654	0.0329041	0.0329041	0.0329041	0.0200286	0.0200286	0.0200286	0.0486409	0.0329041	0.0200286	0.0200286	0.0200286	0.0329041	0.0200286
Q9QYG0	Ndrg2	Protein NDRG2	Others	26284700	25000800	24614700	25426600	23748500	23705400	24106900	24095500	36540100	39834200	38448100	39368500	28900700	27838300	25631100	27893700	45798800	47685000	49454900	48691400	43605000	45843100	48057300	47634700	0.738544	0.738544	0.738544	0.74124	0.738544	0.722372	0.722372	0.722372	0.74124	0.719677	0.738544	0.719677	0.738544	0.74124	0.738544	0.703504	0.74124	0.74124	0.74124	0.74124	0.74124	0.74124
A0A087WRS3	Abi2	Abl interactor 2	Others	7291660	7779760	7678660	7463170	7613620	9321190	9787620	9911630	9540660	10905500	12171400	10506700	7379750	7609850	7543760	8183470	4026430	3797130	4629660	5068930	3672950	4634440	4231640	4469950	0.216157	0.216157	0.216157	0.216157	0.216157	0.216157	0.216157	0.220524	0.216157	0.216157	0.216157	0.220524	0.216157	0.216157	0.220524	0.216157	0.216157	0.216157	0.216157	0.216157	0.216157	0.216157
Q8CBW3	Abi1	Abl interactor 1	Others	59090200	60045900	55641900	57851000	52563600	67954500	71692200	63729200	100879000	126913000	128038000	116605000	77787000	70241200	73594700	76545500	40132000	44199400	48849300	46508700	40031700	43205700	41318900	46735000	0.336798	0.33264	0.372141	0.372141	0.378378	0.372141	0.372141	0.378378	0.39501	0.413721	0.413721	0.413721	0.413721	0.359667	0.378378	0.370062	0.334719	0.413721	0.35343	0.35343	0.407484	0.35343
Q8BYZ1	Abi3	ABI gene family member 3	Others	6449170	5467940	2349570	5173180	1138260	1350480	2256700	10413400	4392850	6988460	4111730	9522190	3709910	1734990	2704290	3020030	1472750	901890	1978070	4677240	4358770	2473580	1859940	3584520	0.13624	0.0708447	0.138965	0.114441	0.155313	0.0871935	0.0871935	0.0871935	0.138965	0.160763	0.160763	0.138965	0.158038	0.0926431	0.0871935	0.13624	0.0435967	0.0435967	0.114441	0.114441	0.108992	0.114441
P56399	Usp5	Ubiquitin carboxyl-terminal hydrolase 5	Others	23423600	24249900	23932900	24276100	28409300	27292600	27163800	25620400	23678900	24096200	22590900	23326500	25576400	25749900	24827200	25125500	21868600	23028700	21845200	21073500	23344500	22830600	24043600	22565500	0.522145	0.479021	0.469697	0.513986	0.530303	0.4662	0.467366	0.437063	0.530303	0.530303	0.530303	0.487179	0.531469	0.530303	0.456876	0.516317	0.487179	0.508159	0.530303	0.530303	0.516317	0.520979
Q8R4U7	Luzp1	Leucine zipper protein 1	Others	2294090	2531450	2050780	2560590	3127420	1869310	4461620	2696380	4455460	5114150	4790980	4449130	3589190	3435440	3148280	4190720	3459180	3247640	5596700	3493650	3084120	4273650	3020900	4597310	0.135768	0.126404	0.118914	0.085206	0.147004	0.102996	0.191948	0.131086	0.236891	0.206929	0.220974	0.241573	0.13764	0.201311	0.172285	0.151685	0.179775	0.206929	0.199438	0.19382	0.199438	0.238764
Q8CAA7	Pgm2l1	Glucose 1,6-bisphosphate synthase	Others	20959900	20042800	21064900	21695100	29307400	25849400	26827800	27673400	26670000	25722900	25650800	25459600	28669500	28311200	28812400	28504400	15916000	15210100	13896700	13659500	16695800	14653300	15286500	15107500	0.491143	0.563607	0.52496	0.539452	0.541063	0.512077	0.489533	0.552335	0.512077	0.570048	0.552335	0.529791	0.563607	0.512077	0.512077	0.529791	0.478261	0.552335	0.520129	0.568438	0.479871	0.539452
Q9QZM0	Ubqln2	Ubiquilin-2	Others	17190200	19226700	19034000	19939600	15917000	22597500	24635800	22002400	12786900	16876000	16423200	16613400	17365400	12660100	14516300	17506900	13598900	14877000	19209900	17151600	15265300	19695100	18679800	20666300	0.173981	0.173981	0.173981	0.173981	0.173981	0.210031	0.173981	0.210031	0.188088	0.188088	0.210031	0.188088	0.210031	0.188088	0.188088	0.210031	0.173981	0.210031	0.188088	0.173981	0.210031	0.173981
Q99KU0	Vmp1	Vacuole membrane protein 1	TM	31094200	30125400	31073300	29566000	34865500	30795300	34324800	32901400	26570200	34425900	29893500	32359900	27206800	28122100	27395300	28288400	39601300	34257400	35114900	30937100	31819300	28980900	29123700	32728900	0.23399	0.23399	0.23399	0.23399	0.224138	0.105911	0.0812808	0.115764	0.20936	0.20936	0.0812808	0.20936	0.20936	0.263547	0.194581	0.0812808	0.288177	0.263547	0.20936	0.263547	0.263547	0.288177
O35344	Kpna3	Importin subunit alpha-4	Others	3853810	3930500	4029080	3996330	5537770	4861400	5314030	4937330	5376630	5864300	5646850	5559310	6288920	5722860	6089120	6382080	4245060	4177750	4658850	4377960	5224500	4991820	4822320	4962150	0.341651	0.349328	0.349328	0.349328	0.360845	0.349328	0.360845	0.322457	0.349328	0.333973	0.307102	0.360845	0.349328	0.307102	0.360845	0.349328	0.303263	0.322457	0.330134	0.349328	0.360845	0.358925
Q78ZA7	Nap1l4	Nucleosome assembly protein 1-like 4	Others	3312920	3644690	3022830	3118400	3646020	4640930	4471030	3912060	2563560	3557160	3566200	3361260	4054950	3210380	3234130	3540250	2613220	2790970	2760270	3097020	2374230	2900580	2877480	3320550	0.314667	0.314667	0.269333	0.269333	0.221333	0.266667	0.314667	0.314667	0.269333	0.266667	0.266667	0.314667	0.266667	0.269333	0.269333	0.314667	0.269333	0.269333	0.269333	0.266667	0.269333	0.269333
Q8VDQ8	Sirt2	NAD-dependent protein deacetylase sirtuin-2	Others	62448400	64693900	65167400	64559600	60941000	53762100	54375800	56071200	71093900	69855200	66943300	67318000	75529400	77732800	79591700	74014500	88304800	88816100	91274400	93325600	76973500	75964400	77124800	75630300	0.706941	0.712082	0.70437	0.652956	0.70437	0.70437	0.59383	0.588689	0.742931	0.70437	0.742931	0.70437	0.709512	0.70437	0.650386	0.683805	0.748072	0.750643	0.712082	0.706941	0.748072	0.748072
A0A0R4J0D3	Stt3b	Dolichyl-diphosphooligosaccharide--protein glycotransferase	TM	40854800	35340900	38700900	37143600	37311300	29654400	30926700	35252800	36978100	32415000	34541400	32480000	27449400	30569200	33920600	28599500	31926200	30242600	28254400	30917400	28953700	28379500	29729000	29085500	0.207776	0.223572	0.207776	0.223572	0.223572	0.206561	0.223572	0.219927	0.223572	0.207776	0.226002	0.207776	0.223572	0.213852	0.223572	0.222357	0.215067	0.226002	0.234508	0.234508	0.219927	0.235723
Q99NB8	Ubqln4	Ubiquilin-4	Others	1620520	1631670	2546560	2276880	3538050	2614620	2082110	2487030	2250320	4110550	2644560	2438330	2012320	2443270	3037160	1456240	1867630	1679960	1995210	1677880	1543510	2174660	1811680	1858330	0.166107	0.115772	0.154362	0.167785	0.127517	0.167785	0.167785	0.115772	0.129195	0.167785	0.14094	0.154362	0.154362	0.166107	0.129195	0.102349	0.0771812	0.102349	0.167785	0.129195	0.104027	0.192953
Q99PT1	Arhgdia	Rho GDP-dissociation inhibitor 1	Others	13638100	15775000	14429100	15297600	13291900	15464000	16510800	14102600	10446000	11414500	11604100	11541300	13128400	11035000	10865000	11669800	10748900	9803870	12881300	12960700	8336000	10021600	11256600	11892600	0.617647	0.691176	0.691176	0.691176	0.745098	0.617647	0.617647	0.651961	0.691176	0.651961	0.651961	0.651961	0.651961	0.784314	0.651961	0.651961	0.784314	0.745098	0.651961	0.651961	0.745098	0.691176
Q5SYD0	Myo1d	Unconventional myosin-Id	Others	29603800	29882200	31246500	29923900	23132800	20920800	21256400	21863500	30970600	31923000	30594700	30413800	31340800	32705500	32979800	32524600	38332200	38142800	41377500	41740800	26145600	28222800	28493500	28706900	0.638171	0.635189	0.625249	0.639165	0.619284	0.594433	0.568588	0.582505	0.633201	0.662028	0.649105	0.662028	0.651093	0.625249	0.614314	0.62326	0.661034	0.641153	0.656064	0.649105	0.65507	0.651093
Q00612	G6pdx	Glucose-6-phosphate 1-dehydrogenase X	Others	25994100	26573800	29344100	26961300	28648400	27134500	27212400	26898000	28642200	25604900	25345700	26979200	26217600	28226100	26667100	26824000	37773800	34432100	34330900	34355900	35334500	33686700	34813400	33531500	0.601942	0.557282	0.640777	0.617476	0.646602	0.598058	0.553398	0.615534	0.629126	0.629126	0.638835	0.580583	0.607767	0.623301	0.631068	0.61165	0.617476	0.631068	0.625243	0.627184	0.64466	0.598058
Q8R317	Ubqln1	Ubiquilin-1	Others	32783500	37915300	35715900	38236300	31043000	42392600	43878600	39668900	27336600	34358500	32093500	30500100	31471300	31058300	26604800	32741000	30446300	29219000	32863600	35882800	27150500	37556900	32608000	36064800	0.371134	0.371134	0.371134	0.33677	0.278351	0.319588	0.362543	0.285223	0.187285	0.278351	0.328179	0.226804	0.304124	0.273196	0.235395	0.278351	0.278351	0.328179	0.362543	0.362543	0.269759	0.362543
A0A5F8MPW8	Exoc6	Exocyst complex component	Others	9122200	8830710	9724660	9016070	18169400	13576300	11670700	17285000	15930900	15997800	18708800	13039900	12895200	15887800	16180400	16327400	7701740	7754330	6289940	7996870	8483230	9612050	7081000	7188460	0.162095	0.17581	0.168329	0.178304	0.180798	0.188279	0.165835	0.138404	0.205736	0.183292	0.183292	0.179551	0.164589	0.19202	0.168329	0.165835	0.147132	0.167082	0.177057	0.15212	0.154613	0.127182
P63046	Sult4a1	Sulfotransferase 4A1	Others	6794580	6197250	5769420	6444360	8082220	7804650	7736890	7937740	8259030	7385720	7664600	7916430	7729610	8711010	8031340	8016280	8622940	8455240	7317220	7246960	9269290	8821560	9183080	8037260	0.43662	0.43662	0.43662	0.43662	0.43662	0.43662	0.355634	0.43662	0.43662	0.355634	0.43662	0.408451	0.355634	0.408451	0.43662	0.43662	0.43662	0.355634	0.355634	0.355634	0.355634	0.408451
Q9R0X5	Rpgr	X-linked retinitis pigmentosa GTPase regulator	Others	11439400	15368200	7954620	19619000	5015490	8655570		7820410	16812300	13082700	1731180	20193300	17660900	7377140	15811600		14106200	1269430	15348700			9777810	8815240	13803900	0.00999001	0.00999001	0.027972	0.017982	0.017982	0.027972		0.00999001	0.017982	0.027972	0.00999001	0.027972	0.00999001	0.00999001	0.017982		0.017982	0.027972	0.027972			0.017982
Q3TZX8	Nol9	Polynucleotide 5'-hydroxyl-kinase NOL9	Others	571154	510816	663421	788939	986940	950788	796847	815046	1079780	1062500	972843	896658	767313	1270170	1166550	921094	1307680	1329790	1235610	1205170	1613530	1301740	1367390	1386830	0.0728291	0.0210084	0.0210084	0.0210084	0.0658263	0.0588235	0.0462185	0.0644258	0.0210084	0.092437	0.0462185	0.0210084	0.0644258	0.0588235	0.0980392	0.0644258	0.092437	0.117647	0.0588235	0.0588235	0.0728291	0.092437
Q9ES97	Rtn3	Reticulon-3	TM	117597000	126091000	115876000	121267000	97322300	111165000	112748000	105317000	78054700	92695100	89912000	87803400	83120500	73900800	73448400	82097000	74919400	77899600	87002100	85433500	69754200	80377000	80169400	88996200	0.684647	0.707469	0.690871	0.700207	0.696058	0.676349	0.662863	0.676349	0.696058	0.700207	0.653527	0.690871	0.696058	0.649378	0.662863	0.690871	0.686722	0.681535	0.690871	0.681535	0.681535	0.681535
Q91XI1	Dus3l	tRNA-dihydrouridine(47) synthase [NAD(P)(+)]-like	Others	1231530	475907	290899	312546		258408	174479	127031	643257	513858	503291	575406	42805	192642	589897	348569	178081		99752.1	202576	284552	190794	302234	305352	0.0313972	0.0502355	0.0643642	0.0643642		0.0832025	0.0643642	0.0188383	0.0518053	0.032967	0.0518053	0.0518053	0.032967	0.0313972	0.0188383	0.0502355	0.0502355		0.0643642	0.032967	0.0518053	0.0518053
D3YXK2	Safb	Scaffold attachment factor B1	Others	33955100	34450600	31224000	38191900	35888300	40723000	40122400	41473200	59498900	79235500	76543100	72272800	45179800	40677600	37054200	42886000	26037400	26946000	34908100	30168200	22248200	27045400	32687400	30690800	0.176094	0.226254	0.223052	0.196371	0.199573	0.257204	0.264674	0.23159	0.295624	0.297759	0.298826	0.291355	0.27428	0.227321	0.23159	0.23159	0.202775	0.177161	0.106724	0.172892	0.18143	0.20064
Q78ZM0	Snx3	Sorting nexin-3	Others	10577800	9727280	12279900	10667200	11303700	13522500	13240800	15832600	12620400	15665800	15125600	14767100	12558000	13689500	15235400	15527100	11073500	8697560	11651700	11116300	11543200	13568900	13644000	13974100	0.444444	0.450617	0.302469	0.388889	0.444444	0.432099	0.481481	0.364198	0.382716	0.487654	0.487654	0.487654	0.388889	0.41358	0.493827	0.487654	0.475309	0.395062	0.481481	0.524691	0.444444	0.524691
Q91ZR1	Rab4b	Ras-related protein Rab-4B	Others	42226000	42312400	45260200	43859100	38968200	38524800	40454000	40837300	30197100	30415500	31437700	31116800	31661800	31528900	31403600	31590900	42562000	41260700	43410400	43010400	44478000	45607000	43779500	47111700	0.666667	0.765258	0.699531	0.699531	0.769953	0.666667	0.765258	0.765258	0.765258	0.765258	0.699531	0.765258	0.699531	0.760563	0.699531	0.699531	0.769953	0.732394	0.704225	0.765258	0.732394	0.671362
P62627	Dynlrb1	Dynein light chain roadblock-type 1	Others	4218970	4309140	4153380	4225140	3830840	5435280	5046490	4951130	4286010	5038060	5123440	5047340	4544520	3684070	4021830	4505020	2606910	2903880	3315830	3149660	2608580	3316140	3010400	3570010	0.385417	0.385417	0.614583	0.614583	0.385417	0.385417	0.385417	0.385417	0.614583	0.614583	0.614583	0.385417	0.385417	0.385417	0.385417	0.614583	0.385417	0.614583	0.385417	0.614583	0.385417	0.385417
Q9D0N8	Tmem88	Transmembrane protein 88	TM	1072590	360632	551865	367421	1127900	420789	462529	1098640	802488	614212	726517	533765	471033	1009500	664814	375678	364614			37653	377409	13899.5	530673	15327.3	0.113208	0.113208	0.113208	0.176101	0.176101	0.113208	0.113208	0.176101	0.176101	0.176101	0.176101	0.176101	0.176101	0.176101	0.176101	0.176101	0.113208			0.113208	0.176101	0.113208
Q9CR98	Fam136a	Protein FAM136A	Others	5172050	5673670	4612200	5063580	3863380	6182920	6287960	4866170	3294070	5765220	4120560	4858280	5345020	3772910	3552070	4147730	2244230	3168620	2951070	2998840	2526710	4080810	3629570	3741430	0.471014	0.413043	0.514493	0.355072	0.478261	0.57971	0.521739	0.42029	0.637681	0.565217	0.57971	0.57971	0.42029	0.478261	0.637681	0.289855	0.5	0.442029	0.521739	0.507246	0.34058	0.630435
P60229	Eif3e	Eukaryotic translation initiation factor 3 subunit E	Others	10333400	9250550	9623200	8494400	13130400	11237000	11211200	10610000	17486900	17320400	17731600	17956700	13924400	15930300	14013200	13948600	14095900	13272900	10830900	11363900	13417400	10428200	11092300	11030000	0.310112	0.314607	0.337079	0.276404	0.32809	0.352809	0.325843	0.31236	0.31236	0.357303	0.31236	0.337079	0.357303	0.32809	0.32809	0.307865	0.307865	0.307865	0.27191	0.307865	0.413483	0.31236
Q62048	Pea15	Astrocytic phosphoprotein PEA-15	Others	57251400	62314500	54373700	56109300	53415400	56295800	54821600	50033500	45279900	61314100	59510900	59196500	62326500	53615000	53419100	57629700	36724300	41491700	47623100	48975500	29736500	37850600	33937600	37888600	0.776923	0.6	0.6	0.776923	0.776923	0.776923	0.6	0.776923	0.6	0.6	0.776923	0.6	0.776923	0.776923	0.776923	0.6	0.6	0.6	0.6	0.776923	0.6	0.776923
Q9D883	U2af1	Splicing factor U2AF 35 kDa subunit	Others	3082680	1128330	1464920	1037810	1473020	2305510	1836610	2382130	5337770	4318350	5305070	4896900	2345240	1503380	2010660	2686410	1389090	1209550	1362480	1715000	2079230	2046260	1611790	1945140	0.083682	0.0502092	0.083682	0.083682	0.083682	0.083682	0.083682	0.0502092	0.083682	0.083682	0.083682	0.083682	0.083682	0.083682	0.083682	0.083682	0.0502092	0.083682	0.083682	0.083682	0.083682	0.083682
Q99P65	Slc29a3	Equilibrative nucleoside transporter 3	TM	2476760	2785800	2627520	2394020	2448040	1540990	1703720	1917590	1695400	2391150	2362190	2380660	1753570	1208690	1588100	1173230	3612550	3184090	4063250	2981860	2720820	3700000	3164530	3570650	0.168421	0.204211	0.206316	0.237895	0.210526	0.206316	0.24	0.218947	0.24	0.206316	0.218947	0.225263	0.214737	0.183158	0.24	0.166316	0.218947	0.24	0.24	0.24	0.191579	0.24
Q9CQJ8	Ndufb9	NADH dehydrogenase [ubiquinone] 1 beta subcomplex subunit 9	Others	14128400	12612200	13215500	14301600	11401500	9661690	11219700	10728900	10828400	10350800	9751690	10705800	10515500	10668000	10329100	10306800	9402710	9303380	9083410	9163710	7342740	7319890	7418300	7160430	0.659218	0.659218	0.653631	0.653631	0.653631	0.659218	0.659218	0.653631	0.659218	0.502793	0.502793	0.659218	0.497207	0.653631	0.502793	0.502793	0.497207	0.653631	0.659218	0.659218	0.653631	0.653631
Q8BKH7	Mapkap1	Target of rapamycin complex 2 subunit MAPKAP1	Others	56004300	90014600	45427200	86995200	148248000	35178900	76509100	34222400	55536800	76660900	54155700	84996800	78614900	135381000	53501700	58052200	79247700	57532400	71896000	82037100	65123000	49845300	73845500	30831700	0.0996169	0.0862069	0.166667	0.0613027	0.0670498	0.0613027	0.0938697	0.0747126	0.059387	0.12069	0.0613027	0.0938697	0.0689655	0.0727969	0.0862069	0.12069	0.0862069	0.12069	0.0421456	0.0900383	0.126437	0.0632184
Q9JJE4	Paqr4	Progestin and adipoQ receptor family member 4	TM	15136600	13653500	14780700	14245300	12458500	12213800	11053400	11614200	10147600	9922910	11084400	9948790	8823430	8038100	10252800	9902930	18831500	17339700	17603200	19734700	16763400	18644400	16398500	18390800	0.304029	0.333333	0.3663	0.3663	0.3663	0.3663	0.304029	0.304029	0.241758	0.3663	0.3663	0.3663	0.3663	0.241758	0.267399	0.32967	0.304029	0.241758	0.3663	0.304029	0.3663	0.304029
Q6ZPR5	Smpd4	Sphingomyelin phosphodiesterase 4	TM	5390610	4840030	5398350	4668790	4795170	4677130	4338620	5227920	4014470	3549100	3929840	3559030	3869570	4047050	4121860	4311670	2792140	3027890	2683850	2803510	2915770	2403450	2595840	2625850	0.211422	0.223572	0.212637	0.240583	0.240583	0.212637	0.196841	0.233293	0.256379	0.227217	0.247874	0.227217	0.261239	0.227217	0.247874	0.227217	0.227217	0.227217	0.221142	0.194411	0.211422	0.213852
Q9D2Y9	Elovl7	Elongation of very long chain fatty acids protein 7	TM	171211		663917	524889	618498	898566	267483		755994	1200080	423799	649898	268708	2491000	977935	114515	427441	156695	560871	312147	561081	90596.3		733274	0.0391459		0.0391459	0.0391459	0.0676157	0.0391459	0.0391459		0.0676157	0.0284698	0.0676157	0.0676157	0.0391459	0.0284698	0.0676157	0.0391459	0.0284698	0.0391459	0.0676157	0.0676157	0.0676157	0.0284698
Q8C8T8	Tsr2	Pre-rRNA-processing protein TSR2 homolog	Others	1705340	1541150	2320670	1853560	2159690	2323290	2497970	2752070	1227930	1637710	1609260	1035760	1925230	1915500	2028160	1996220	1332660	1253010	1535810	1617700	1320910	1604000	1426120	1817900	0.167539	0.0837696	0.167539	0.167539	0.167539	0.167539	0.167539	0.167539	0.167539	0.167539	0.167539	0.167539	0.167539	0.0837696	0.167539	0.0837696	0.0837696	0.0837696	0.125654	0.167539	0.0837696	0.167539
E9PY39	Gm20431	Predicted gene 20431	TM	39422700	46072200	42523500	34335400	34117200	37281000	30434900	41521000	39481700	39442700	27903000	31571100	30541900	39787900	35210700	47288500	44959000	33025500	47722200	64549200	48033500	68706300	48431900	58555200	0.215633	0.191375	0.172507	0.172507	0.161725	0.196765	0.12938	0.0943396	0.172507	0.212938	0.172507	0.215633	0.148248	0.25876	0.253369	0.156334	0.188679	0.215633	0.145553	0.16442	0.12938	0.16442
O08908	Pik3r2	Phosphatidylinositol 3-kinase regulatory subunit beta	Others	236117	152407	149199	182113	379734	397566	3524910	291473	488162	978842	958985	841106	675391	468266	782146	714017	166536	132103	143394	177102	241686	177121	230482	189887	0.066482	0.0955679	0.0373961	0.0373961	0.0373961	0.0831025	0.0290859	0.0249307	0.0540166	0.0540166	0.0540166	0.0540166	0.066482	0.0955679	0.0955679	0.0831025	0.0373961	0.0540166	0.0373961	0.0373961	0.0249307	0.0249307
E0CX43	Phkb	Phosphorylase b kinase regulatory subunit (Fragment)	Others	940128	900358	934218	678802	1099420	1304750	1225450	1173440	1556100	1640880	1737980	1789800	2765710	874277	1735740	1669860	1225750	1167870	987765	935519	1368040	792607	818186	641660	0.0631068	0.0631068	0.0631068	0.0631068	0.0631068	0.0631068	0.0631068	0.0631068	0.0631068	0.0631068	0.0631068	0.0631068	0.0631068	0.0631068	0.0631068	0.0631068	0.0631068	0.0631068	0.0631068	0.0631068	0.0631068	0.0631068
Q6P1F6	Ppp2r2a	Serine/threonine-protein phosphatase 2A 55 kDa regulatory subunit B alpha isoform	Others	70251200	65882900	66595900	63469200	72560200	74643000	67733200	69626800	73555900	70556700	70555900	70839600	65478100	68651500	70106600	66766100	56611500	57684000	55865200	51588100	55211700	48288300	53088000	51442200	0.373602	0.422819	0.375839	0.387025	0.373602	0.422819	0.422819	0.402685	0.340045	0.360179	0.404922	0.418345	0.409396	0.353468	0.39821	0.400447	0.36689	0.420582	0.384787	0.420582	0.384787	0.387025
Q9D2U5	Naa38	N-alpha-acetyltransferase 38, NatC auxiliary subunit	Others		1065480	11074400	13088300		18619500	13709200	15396400		15932500		16308100	21896400	1119990	26432000		788165	5184950	13408000	5660160	1492710	7029820	13766900	13926100		0.168	0.08	0.08		0.168	0.088	0.168		0.088		0.088	0.08	0.08	0.08		0.08	0.08	0.168	0.168	0.168	0.088
Q9Z1B3	Plcb1	1-phosphatidylinositol 4,5-bisphosphate phosphodiesterase beta-1	Others	32646300	32033200	30602600	32010000	34213600	34087100	34519000	32598100	31282500	32388900	31816200	32433000	31368200	32075700	29454000	31139000	14019300	13442700	14432200	13561800	10691600	11635600	11783400	12170400	0.571546	0.608553	0.615132	0.603618	0.589638	0.572368	0.588816	0.57977	0.547697	0.619243	0.588816	0.616776	0.615954	0.544408	0.578947	0.567434	0.495888	0.5	0.500822	0.529605	0.464638	0.515625
P30677	Gna14	Guanine nucleotide-binding protein subunit alpha-14	Others	3489750	4555810	6536480	5050600	3660710	7701240	5057790	4605550	8090390	5277180	532373	8078800	7724970		8948800	9119660	4493280	5458900	4813430	6760080	3786200	9856560	5777200	3475920	0.0957746	0.0422535	0.0788732	0.0422535	0.0957746	0.109859	0.121127	0.0985915	0.0901408	0.0422535	0.0422535	0.0422535	0.0732394		0.0647887	0.0676056	0.0985915	0.0676056	0.0676056	0.0676056	0.0422535	0.0732394
Q80TL0	Ppm1e	Protein phosphatase 1E	Others	4831490	4281680	4552790	4184530	5736370	5221940	5414210	5511720	9055060	8483780	8350680	8713380	9100600	9429060	8464750	8367800	3293170	3161020	3123210	3309220	3387050	3514380	3529460	3668320	0.210948	0.276368	0.202937	0.248331	0.224299	0.224299	0.23498	0.228304	0.29239	0.29239	0.281709	0.277704	0.288385	0.264352	0.279039	0.277704	0.212283	0.201602	0.202937	0.23765	0.272363	0.248331
Q8R0J2	Mpdu1	Mannose-P-dolichol utilization defect 1 protein	TM	43850300	38315300	42072000	33639800	29322100	35343600	30894300	35931300	24412500	29762900	29857300	30233700	21739400	27841400	27223000	26232900	33177600	35254700	38274900	48163200	29812200	42828600	35718100	44710800	0.246964	0.246964	0.246964	0.246964	0.246964	0.174089	0.246964	0.246964	0.246964	0.174089	0.174089	0.246964	0.246964	0.246964	0.246964	0.246964	0.246964	0.246964	0.246964	0.246964	0.246964	0.246964
P47911	Rpl6	60S ribosomal protein L6	Others	82763100	81838600	89406300	87826700	106322000	84059100	79002600	88945600	177963000	169105000	171467000	170414000	120437000	117586000	119784000	124130000	191462000	193098000	169572000	172051000	182809000	143522000	155543000	142169000	0.469595	0.513514	0.483108	0.513514	0.506757	0.483108	0.489865	0.439189	0.483108	0.483108	0.506757	0.533784	0.533784	0.459459	0.506757	0.503378	0.516892	0.483108	0.513514	0.486486	0.503378	0.483108
Q8BZW2	Sowahb	Ankyrin repeat domain-containing protein SOWAHB	Others		1190960		6935710	8465540		11641600	7827870	15925200	8468580	8968950	9246680	14042200	15567300	6245260	10765300	3888740	3800110		7286030	3522990	2954490	3113360			0.025		0.025	0.025		0.025	0.05	0.025	0.025	0.05	0.025	0.05	0.025	0.025	0.05	0.05	0.025		0.025	0.025	0.025
Q8BV13	Cops7b	COP9 signalosome complex subunit 7b	Others	1461670	1725020	1735030		2138300	2523830	3168940	1999580	1960910	2681650	2249070	3515470	816792	2347640	815345	1980990	2278960		1797980	2900190	2391010	1981630	1970850	913936	0.121212	0.0492424	0.185606		0.185606	0.185606	0.185606	0.136364	0.136364	0.136364	0.136364	0.0643939	0.0719697	0.185606	0.0492424	0.121212	0.0643939		0.113636	0.0643939	0.136364	0.136364
O70146	Tesk1	Dual specificity testis-specific protein kinase 1	Others	8091140	7252260	8328490	9139670	6607170	7297470	6890230	7950530	5434120	5762920	3345440	5245130	4420500	4245100	4638430	5329870	6959370	6334600	5953890	6310060	6422670	5982140	5666000	5509740	0.30941	0.287081	0.279107	0.298246	0.290271	0.307815	0.30941	0.23126	0.221691	0.279107	0.250399	0.207337	0.256778	0.229665	0.188198	0.226475	0.23126	0.22807	0.354067	0.22488	0.212121	0.285486
Q9D1X9	Tmem50b	Transmembrane protein 50B	TM	24823400	24785900	28297500	24137500	18608900	19977200	18800000	18676000	12413600	16572600	15866200	16377800	14406900	10684400	13981100	12699000	33361500	34216700	34562300	34871000	30251100	30771000	32131000	33219900	0.196203	0.196203	0.196203	0.196203	0.196203	0.196203	0.196203	0.196203	0.196203	0.196203	0.196203	0.196203	0.196203	0.196203	0.196203	0.196203	0.196203	0.196203	0.196203	0.196203	0.196203	0.196203
Q9Z0N2	Eif2s3y	Eukaryotic translation initiation factor 2 subunit 3, Y-linked	Others	129015	92630.8	117467	35656.8	81427.7	92407.1	88262.4	30887.4	102961	89702.5	79938.3	169316	140983	95338.3	181323	149693		72859							0.0338983	0.0338983	0.0338983	0.0338983	0.0338983	0.0338983	0.0338983	0.0338983	0.0338983	0.0338983	0.0338983	0.0338983	0.0338983	0.0338983	0.0338983	0.0338983		0.0338983
Q9Z0N1	Eif2s3x	Eukaryotic translation initiation factor 2 subunit 3, X-linked	Others	13627800	13956300	12561900	11994000	14685900	13789900	15004300	13927300	15160000	16450900	16706400	16628400	16146700	15095700	12079300	15122200	16732000	15211900	14399900	14582000	16385000	12162200	14474300	12734800	0.394068	0.368644	0.349576	0.434322	0.474576	0.438559	0.379237	0.411017	0.474576	0.449153	0.377119	0.427966	0.427966	0.379237	0.360169	0.419492	0.413136	0.449153	0.370763	0.396186	0.449153	0.400424
A0A338P6M3	Polr2h	DNA-directed RNA polymerases I, II, and III subunit RPABC3	Others	9584100	9652940		8449050	3477590	2676410	5573360		11585300	8136950	8136780	12671300	2712690	6516890	5486430	7176930	4700630	4263280	4532220	3287310		7711620		3663770	0.208791	0.131868		0.131868	0.0769231	0.208791	0.208791		0.131868	0.208791	0.208791	0.131868	0.208791	0.208791	0.208791	0.208791	0.208791	0.131868	0.0769231	0.208791		0.131868
Q9CWS0	Ddah1	N(G),N(G)-dimethylarginine dimethylaminohydrolase 1	Others	12553900	11923000	11043700	11265000	13780600	14794000	15947700	15038600	14479200	15800800	15506900	14797700	11973000	12469000	12047500	13181000	8170750	8517320	8844720	9216360	8958100	9959780	9966250	10118600	0.62807	0.701754	0.715789	0.726316	0.726316	0.691228	0.614035	0.715789	0.701754	0.701754	0.649123	0.726316	0.568421	0.642105	0.642105	0.575439	0.547368	0.614035	0.596491	0.642105	0.649123	0.701754
P63318	Prkcg	Protein kinase C gamma type	Others	62940300	62954600	60308400	60854100	68560300	59883400	59961900	60482300	122545000	121366000	113536000	119571000	142086000	142366000	143846000	134735000	35242100	35353100	33020600	31451800	38530400	35088000	36180700	34843600	0.66858	0.670014	0.670014	0.670014	0.671449	0.684362	0.66858	0.684362	0.684362	0.684362	0.684362	0.684362	0.678623	0.682927	0.677188	0.678623	0.661406	0.661406	0.66571	0.680057	0.662841	0.670014
Q6PD24	Ankrd13d	Ankyrin repeat domain-containing protein 13D	Others	2469610	2054030	2476740	2285330	2929200	2816170	2183150	3091880	2363130	1834770	2138690	2322860	1249160	1750960	2329720	1704520	1351320	1974140	2643540	3013710	3235830	2663100	2753530	1999410	0.104132	0.092562	0.0512397	0.0512397	0.0380165	0.0595041	0.0727273	0.0380165	0.0595041	0.0975207	0.0975207	0.0628099	0.0595041	0.0578512	0.0595041	0.0595041	0.0512397	0.0727273	0.0793388	0.0628099	0.0826446	0.0595041
Q6IRU2	Tpm4	Tropomyosin alpha-4 chain	Others	1585110	1919940	1058480	2200330	3735320	4934860	2218120	2217100	768423	1659520	976560	5092120	582443	1829070	1401810	3566770	1928560	815726	1153380	840525	1762480	1664620	232277	1977860	0.0927419	0.0927419	0.0362903	0.0927419	0.0564516	0.133065	0.169355	0.133065	0.0564516	0.153226	0.0806452	0.0806452	0.0967742	0.0362903	0.0403226	0.0967742	0.0564516	0.133065	0.112903	0.133065	0.173387	0.133065
Q8BIQ5	Cstf2	Cleavage stimulation factor subunit 2	Others	5775260	6099450	10646800	12590500	14689800	8234170	8633250	9932270	11617800	12721600	16291400	13778600	5224250	14400200	10075700	9724080	8185130	7200970	7166280	10858800	7686730	8566480	7620460	8045320	0.118966	0.0689655	0.0344828	0.101724	0.0327586	0.103448	0.0758621	0.103448	0.0913793	0.0913793	0.0913793	0.0913793	0.0982759	0.0689655	0.0344828	0.0724138	0.0724138	0.0741379	0.124138	0.0724138	0.0724138	0.0913793
E0CZ50	Ndrg4	Protein NDRG4 (Fragment)	Others	7753150	8350000	8285020	9608710	10782000	2872550	9342790	9206610	2775580	3898460	7746830	4588900	1667690	2744450	2371030	1781610	4050650	6927390	10009400	8295210	4316150	10978000	5471840	2947320	0.0714286	0.0714286	0.0714286	0.0714286	0.0714286	0.0714286	0.0401786	0.0714286	0.0714286	0.0714286	0.0714286	0.0714286	0.03125	0.0714286	0.0714286	0.0714286	0.0714286	0.0714286	0.0714286	0.0714286	0.03125	0.0714286
Q6DVA0	Lemd2	LEM domain-containing protein 2	TM	33297900	32059100	35135600	34248700	24569000	31822300	26563300	30294000	21339200	22893600	26128000	23740500	21522200	20844700	21873500	23324200	23981800	22056300	27285300	25344300	21793600	27978900	25436900	25858900	0.350294	0.399217	0.336595	0.377691	0.336595	0.307241	0.399217	0.356164	0.307241	0.342466	0.322896	0.320939	0.336595	0.322896	0.322896	0.315068	0.391389	0.399217	0.363992	0.391389	0.350294	0.391389
Q8CGC6	Rbm28	RNA-binding protein 28	Others		2340880	4519350	2097460	6180700	3113100		2651770		5389370	4758340	5782860		6256450	3009250		3728800	1712050	1662840	3068350	1827110	2346400	2022710	1956180		0.0266667	0.0266667	0.0266667	0.0173333	0.00933333		0.0266667		0.00933333	0.00933333	0.00933333		0.00933333	0.0266667		0.00933333	0.0213333	0.00933333	0.0213333	0.0213333	0.0386667
Q64010	Crk	Adapter molecule crk	Others	9203320	10799600	6583120	7106590	7099060	7497500	10446400	8782750	5088310	8591340	8087360	7607020	7674540	7888980	9164830	9663700	4624070	6985050	5782500	5616190	3876170	5623720	6587860	4995090	0.378289	0.269737	0.414474	0.338816	0.335526	0.493421	0.315789	0.414474	0.421053	0.332237	0.4375	0.490132	0.282895	0.407895	0.378289	0.338816	0.328947	0.328947	0.282895	0.286184	0.115132	0.358553
Q920I9	Wdr7	WD repeat-containing protein 7	Others	43487500	41634000	43652300	42289300	52439600	47319900	45341800	48008000	64610200	59316100	59137200	60902600	58262600	60676900	60257300	58578600	48614600	47609700	41563800	43166400	51772200	45222900	45737800	43596200	0.51041	0.526528	0.513096	0.509738	0.518469	0.509738	0.529886	0.504365	0.534587	0.527199	0.527199	0.527199	0.534587	0.530557	0.512424	0.527199	0.521155	0.534587	0.531901	0.532572	0.513768	0.532572
H3BJS0	Mia2	Melanoma inhibitory activity protein 2	TM	194725000	207820000	205734000	209244000	146651000	178893000	178604000	169835000	136863000	163149000	157965000	150618000	135368000	124547000	126475000	142176000	130951000	130474000	155274000	160834000	120774000	147022000	131261000	144441000	0.571429	0.53913	0.531677	0.573913	0.541615	0.542857	0.567702	0.531677	0.551553	0.567702	0.550311	0.556522	0.52795	0.557764	0.541615	0.510559	0.530435	0.534161	0.546584	0.549068	0.511801	0.522981
Q3UFQ8	Carmil3	Capping protein, Arp2/3 and myosin-I linker protein 3	Others	4455260	4264310	7571330	6258280	5064920	4167250	4468470	7696570	4813880	4230020	3995690	4758240	4283260	4313970	5929700	4655860	4611310	4446860	6172690	4835400	5446110	4721200	3211230	4395310	0.0698182	0.0618182	0.0392727	0.0705455	0.0690909	0.0487273	0.0618182	0.0363636	0.0705455	0.0538182	0.0647273	0.0785455	0.0727273	0.0669091	0.0778182	0.0501818	0.0952727	0.112	0.0814545	0.117091	0.0909091	0.104727
Q3U487	Hectd3	E3 ubiquitin-protein ligase HECTD3	Others	2163910	2274880	2269710	1689580	2040410	2515640	1809990	2531100	2607030	2523900	2518450	2167440	1614280	2017590	2547820	1350650	2169540	1709750	1901710	2166470	1507600	1711250	1941400	1924590	0.186992	0.157956	0.154472	0.162602	0.217189	0.117305	0.168409	0.14518	0.206736	0.192799	0.205575	0.191638	0.173055	0.197445	0.193961	0.180023	0.138211	0.159117	0.188153	0.148664	0.216028	0.155633
Q9DA37	Samd8	Sphingomyelin synthase-related protein 1	TM	6430450	8229510	7978080	7007190	7016860	5627160	5391240	6200500	6490160	5175600	5800010	5521080	4203090	4568620	5957080	4536290	3289950	3399240	4007220	4399080	2985300	3701320	2912990	2974830	0.271967	0.230126	0.215481	0.257322	0.257322	0.228033	0.215481	0.271967	0.257322	0.261506	0.209205	0.261506	0.215481	0.215481	0.196653	0.232218	0.196653	0.215481	0.215481	0.15272	0.257322	0.167364
Q91VR8	Brk1	Protein BRICK1	Others	12005600	12583100	13793400	12942800	11381800	16592200	16640500	15943000	16268000	22330100	19176700	20331800	12850200	12408600	12773500	14029000	6459960	7364440	7961130	7823870	5797220	7539420	7851790	8820710	0.666667	0.666667	0.666667	0.666667	0.666667	0.666667	0.666667	0.666667	0.666667	0.666667	0.666667	0.666667	0.666667	0.666667	0.666667	0.666667	0.666667	0.666667	0.666667	0.666667	0.666667	0.666667
P56395	Cyb5a	Cytochrome b5	TM	51428900	56088100	49228700	53609800	33347500	56589300	51138400	49337700	21963500	26914800	26343400	25276100	25533200	19347100	21442900	26844300	26147300	28235600	29426300	30936300	23283900	31566100	28950800	32725800	0.477612	0.477612	0.477612	0.477612	0.507463	0.507463	0.507463	0.507463	0.477612	0.477612	0.507463	0.507463	0.507463	0.477612	0.507463	0.477612	0.507463	0.507463	0.477612	0.477612	0.507463	0.507463
Q99JY9	Actr3	Actin-related protein 3	Others	38520100	37731900	38673100	39226200	47826600	42216700	42617500	43823000	72186000	68145600	67792500	68132700	64578300	63584900	63780100	60564600	36725300	34961100	31617200	31681900	36396700	30847600	33550600	31328000	0.688995	0.69378	0.688995	0.688995	0.688995	0.688995	0.662679	0.681818	0.688995	0.672249	0.688995	0.681818	0.672249	0.681818	0.688995	0.688995	0.688995	0.681818	0.688995	0.681818	0.679426	0.679426
Q8R0G7	Spns1	Protein spinster homolog 1	TM	10819200	11026300	9666840	10624500	9833930	7711740	7459150	7472070	7608960	7614510	7503470	7687270	7112120	5544690	6241990	7021880	12912700	13044500	11976500	12140600	12006500	11222400	12407700	11330000	0.274621	0.244318	0.274621	0.253788	0.274621	0.278409	0.274621	0.253788	0.253788	0.265152	0.265152	0.253788	0.244318	0.253788	0.265152	0.214015	0.265152	0.244318	0.244318	0.265152	0.257576	0.244318
B9EJI9	Tmem229a	Transmembrane protein 229A	TM	8590620	8635970	8210390	8511520	8251040	7355860	6239200	8232030	6977690	7171300	7310480	7127920	6740870	7089400	6805260	7486160	15404000	13924400	11845000	12167200	15455100	13435100	16560700	14374400	0.266846	0.266846	0.247978	0.291105	0.266846	0.272237	0.19407	0.212938	0.266846	0.266846	0.266846	0.291105	0.247978	0.291105	0.266846	0.291105	0.291105	0.291105	0.291105	0.291105	0.291105	0.266846
Q8VE09	Ttc39c	Tetratricopeptide repeat protein 39C	Others	13145300	11319500	10501600	13763300	22769000	19880200	21438300	22406200	26200800	27825800	27794500	29071100	32425400	39986900	26950600	36196600	12756600	15224900	11485500	12060000	18905300	18298000	15643700	17383800	0.167241	0.151724	0.217241	0.203448	0.17069	0.168966	0.22931	0.153448	0.237931	0.25	0.234483	0.265517	0.225862	0.210345	0.224138	0.225862	0.186207	0.184483	0.144828	0.168966	0.22069	0.186207
Q641P0	Actr3b	Actin-related protein 3B	Others	19956500	18526500	18231200	18114300	25136000	23074400	21640000	22940800	41866000	39439900	37104700	36801000	37030800	37345000	36775900	36815200	14497900	12436500	10622000	11548700	12209100	9969490	11173200	9723150	0.514354	0.476077	0.464115	0.483254	0.473684	0.492823	0.504785	0.425837	0.504785	0.504785	0.464115	0.504785	0.483254	0.464115	0.464115	0.473684	0.406699	0.473684	0.449761	0.442584	0.452153	0.442584
P12660	Pcp2	Purkinje cell protein 2	Others	102315	93592.1	111324	77598.6	47496.8	88964.8	67376.4	155307	85527.4	53430.2	67980.5	132016		86127.8	131469	92879.7		191107	98916.4	35603.3	66612.4	81258.5	109975	66634.4	0.166667	0.166667	0.166667	0.166667	0.166667	0.166667	0.166667	0.166667	0.166667	0.166667	0.166667	0.166667		0.166667	0.166667	0.166667		0.166667	0.166667	0.166667	0.166667	0.166667
Q9ER72	Cars1	Cysteine--tRNA ligase, cytoplasmic	Others	4274450	3050510	3103280	2793350	7317350	5751540	5439570	5433160	6098890	5317000	5029250	4970980	5550170	6196150	6342130	5379310	4935730	4346930	3810970	4163980	4557870	4115690	4242740	4348660	0.155235	0.175692	0.196149	0.166065	0.22142	0.172082	0.181709	0.220217	0.234657	0.286402	0.23586	0.239471	0.175692	0.172082	0.200963	0.251504	0.185319	0.208183	0.168472	0.128761	0.168472	0.203369
G5E8R0	Tpm1	Tropomyosin alpha-1 chain	Others	13196000	14950500	13189300	14427600	10853700	16871800	17541000	15915600	11488700	15286900	12861700	12103900	14130700	12157500	11660200	16180900	7143410	7260670	10929500	8698780	7857740	11361100	10391800	8288890	0.359184	0.359184	0.359184	0.326531	0.293878	0.330612	0.395918	0.391837	0.297959	0.391837	0.289796	0.359184	0.326531	0.326531	0.391837	0.387755	0.310204	0.236735	0.363265	0.314286	0.342857	0.314286
Q8VED9	Lgalsl	Galectin-related protein	Others	5691800	6412770	5296620	5726010	7794950	8045540	7237760	7386570	6387640	7627760	7207910	7228730	6888860	7614770	8235280	7528820	3196590	3554480	3251750	3310900	3788900	3581120	3307020	4156280	0.430233	0.505814	0.55814	0.55814	0.430233	0.55814	0.55814	0.505814	0.505814	0.505814	0.505814	0.505814	0.505814	0.505814	0.505814	0.505814	0.377907	0.377907	0.55814	0.366279	0.505814	0.55814
Q9D287	Bcas2	Pre-mRNA-splicing factor SPF27	Others	1914610	1175140	1139840	709161	1423700	1315790	1391730	601674	2100880	2389730	1595960	1692690	2232230	2272450	1001160	1363270	736440	4198210	981124	1631070	991530	1484650	892087	1270970	0.182222	0.182222	0.182222	0.182222	0.124444	0.182222	0.182222	0.222222	0.222222	0.222222	0.222222	0.222222	0.182222	0.124444	0.124444	0.222222	0.182222	0.0577778	0.124444	0.182222	0.182222	0.182222
D3Z6I8	Tpm3	Tropomyosin alpha-3 chain	Others	31283100	32081800	30780300	32629800	27031900	39629300	42260200	33289800	24573600	30302900	28985800	28527400	31210300	24172800	24221700	35059400	15931200	16336600	20413100	21212500	16757500	19969100	17797600	21362700	0.388664	0.48583	0.502024	0.489879	0.412955	0.48583	0.421053	0.469636	0.506073	0.493927	0.550607	0.489879	0.502024	0.493927	0.404858	0.538462	0.453441	0.331984	0.51417	0.469636	0.48583	0.489879
Q62077	Plcg1	1-phosphatidylinositol 4,5-bisphosphate phosphodiesterase gamma-1	Others	16379000	15907800	13906900	18429400	15349700	18899300	17406900	14938100	16951000	18070300	17243800	17492700	15538100	21747700	19381000	19306100	15483200	15522100	11349400	12071100	20868100	13492100	19139000	13896800	0.194316	0.172043	0.200461	0.16129	0.169739	0.173579	0.15361	0.152842	0.1851	0.142857	0.16129	0.163594	0.165899	0.170507	0.155146	0.15745	0.1298	0.138249	0.170507	0.168203	0.162058	0.120584
Q4VBD2	Tapt1	Transmembrane anterior posterior transformation protein 1	TM	15105900	15943500	16360400	17217000	13659400	13324700	15101700	13125200	9622350	10202500	9764890	10279500	9477890	9626140	9871260	8948150	12287800	12902300	15051400	14175200	12370100	14116100	14092000	15130000	0.391844	0.391844	0.393617	0.382979	0.388298	0.358156	0.384752	0.379433	0.374113	0.375887	0.37766	0.397163	0.382979	0.351064	0.402482	0.351064	0.39539	0.400709	0.35461	0.397163	0.413121	0.41844
E9QN99	Abhd14b	Protein ABHD14B	Others	2900930	2627820	3291160	3164700	3962180	4227250	3640920	3105560	4470950	4703450	4185290	4615380	5465050	5515880	5874620	5594800	3472060	3378930	3152750	4041750	3465670	3699780	4292150	4291980	0.32381	0.42381	0.32381	0.32381	0.32381	0.42381	0.466667	0.466667	0.366667	0.32381	0.471429	0.514286	0.366667	0.32381	0.514286	0.42381	0.466667	0.466667	0.366667	0.32381	0.366667	0.471429
O08663	Metap2	Methionine aminopeptidase 2	Others	45631400	41087500	62867000	78353200	111705000	91778100	63484600	66764700	80680800	84437000	78831400	79332800	77381300	79499900	77510900	96867600	88338100	99833300	77296800	74103900	83016300	68836300	70686800	83542700	0.3159	0.242678	0.219665	0.422594	0.228033	0.251046	0.179916	0.221757	0.328452	0.278243	0.240586	0.391213	0.253138	0.288703	0.246862	0.25523	0.251046	0.209205	0.271967	0.274059	0.334728	0.351464
Q5F285	Tmem256	Transmembrane protein 256	TM	5647240	4263620	5282130	3153940	5994530	6962140	4336120	4197310	5085440	6660860	5722960	5185630	3364950	4896780	4882560	4417710	2992630	2489400	2343550	3492580	3146680	4108440	3538250	2644580	0.318584	0.460177	0.318584	0.460177	0.460177	0.318584	0.318584	0.460177	0.460177	0.460177	0.460177	0.460177	0.460177	0.460177	0.460177	0.460177	0.460177	0.318584	0.318584	0.318584	0.460177	0.318584
Q9QXS6	Dbn1	Drebrin	Others	41970200	45426700	44067900	48353600	49926600	72791200	73945400	61083700	70819400	87280700	86060900	83667000	85645100	76653600	74842400	86351900	27771700	29410300	28526100	33207900	35128800	41928800	36724700	41456000	0.365439	0.351275	0.352691	0.313031	0.352691	0.362606	0.315864	0.355524	0.365439	0.352691	0.376771	0.38102	0.325779	0.33711	0.354108	0.342776	0.354108	0.355524	0.3017	0.288952	0.330028	0.339943
Q6P5F7	Ttyh3	Protein tweety homolog 3	TM	29050100	28581000	30886100	31328400	27130100	26519900	27302200	27222400	19246100	20647000	19519400	19379300	24936300	25065100	24088600	24216500	23079400	24631700	25296100	22790900	24779500	24764700	23827000	24405800	0.26145	0.244275	0.366412	0.347328	0.26145	0.240458	0.347328	0.280534	0.26145	0.347328	0.347328	0.347328	0.26145	0.26145	0.347328	0.26145	0.26145	0.280534	0.26145	0.26145	0.347328	0.347328
P62962	Pfn1	Profilin-1	Others	27357300	25852900	29076700	27060600	27437400	27900600	22992100	27130200	40961200	42344600	38999900	40318300	35557100	35358200	35933400	35634700	26765500	24871600	22460400	23213100	24961800	21619500	24655300	23414100	0.892857	0.9	0.9	0.9	0.892857	0.9	0.9	0.892857	0.907143	0.9	0.9	0.914286	0.9	0.9	0.9	0.9	0.892857	0.9	0.9	0.9	0.9	0.9
Q80TA1	Selenoi	Ethanolaminephosphotransferase 1	TM	2229330	2646790	2577480	2198800	3401610	1726850	1532540	1849170	2533730	1997540	1655230	1818090	1726300	1629780	2012200	1541270	3274800	3637660	3107750	2389790	3244030	2602580	2771870	2512950	0.103015	0.0979899	0.0979899	0.0979899	0.0979899	0.103015	0.103015	0.0979899	0.0979899	0.0979899	0.0979899	0.0979899	0.103015	0.0979899	0.0979899	0.103015	0.0979899	0.0979899	0.103015	0.0979899	0.0979899	0.103015
S4R2K9	Ank3	Ankyrin-3 (Fragment)	Others	13555400	14570400	14325400	14698800	18898900	17316900	17790100	17921600	18808300	18640800	19110500	18483100	23010500	22710300	23494600	21938800	15748100	16543300	15578000	15039700	18294000	17433500	17930800	16884800	0.226926	0.21968	0.205568	0.234172	0.227307	0.223494	0.229977	0.248284	0.231121	0.239512	0.251335	0.249809	0.281846	0.26087	0.259344	0.263921	0.21434	0.226926	0.233791	0.238749	0.232265	0.268879
Q8C166	Cpne1	Copine-1	Others	4223920	3727040	3948020	4249170	4404980	3978530	3441450	3609590	5494530	4980700	5422430	5510280	4535590	4825690	4418980	4333810	4356960	4387740	4286570	4599700	4409530	4028050	3867920	4089130	0.248134	0.270522	0.227612	0.229478	0.238806	0.229478	0.244403	0.268657	0.231343	0.195896	0.242537	0.240672	0.199627	0.255597	0.216418	0.242537	0.268657	0.276119	0.300373	0.244403	0.248134	0.261194
Q8BFV2	Pcid2	PCI domain-containing protein 2	Others	8063820	6863330	14652200	9516710	19579600	14101400	12075300	4227020	14572300	14044800	15620300	9257710	17798400	25632100	8489310	20001000	18938400	18425800	13992700	12288000	15672100	15618700	12227600	15931900	0.0576441	0.0877193	0.0300752	0.0802005	0.0877193	0.0802005	0.0827068	0.0300752	0.105263	0.105263	0.075188	0.107769	0.0626566	0.0877193	0.0877193	0.107769	0.075188	0.105263	0.105263	0.0802005	0.125313	0.0776942
Q9Z0P5	Twf2	Twinfilin-2	Others	1023010	1480060	940715	1552800	2323490	1684880	1635560	1872110	2366170	2392220	2311160	2059350	1719090	2206310	2351480	2097080	856286	1220430	1241000	669950	941970	1238590	943532	1110560	0.223496	0.315186	0.266476	0.266476	0.369628	0.335244	0.378223	0.358166	0.30659	0.369628	0.320917	0.326648	0.292264	0.315186	0.272206	0.320917	0.154728	0.30086	0.200573	0.223496	0.223496	0.266476
Q99KH8	Stk24	Serine/threonine-protein kinase 24	Others	35834300	29751300	37557100	32232100	25462600	45395200	38021100	39338500	36914300	41405500	45930800	39533300	34918600	33790300	38634400	35479300	33083600	30117100	38420700	43291300	32038000	39471100	39801300	38559400	0.364269	0.317865	0.2529	0.266821	0.327146	0.343387	0.338747	0.343387	0.343387	0.37123	0.336427	0.336427	0.37123	0.259861	0.278422	0.345708	0.343387	0.341067	0.320186	0.36891	0.285383	0.308585
Q9JIP4	Panx1	Pannexin-1	TM	32605300	34243500	25190500	28090300	29013800	20779000	23147500	23892900	16508400	12786800	17858800	12831600	18650800	16461100	17190700	15198400	22866700	23924400	25112400	30123700	23763800	28023600	29632500	27428300	0.274648	0.293427	0.312207	0.293427	0.258216	0.312207	0.276995	0.276995	0.199531	0.251174	0.194836	0.246479	0.211268	0.199531	0.237089	0.267606	0.265258	0.29108	0.314554	0.269953	0.298122	0.314554
P70280	Vamp7	Vesicle-associated membrane protein 7	TM	30234200	30892300	29381000	30795800	22475100	25750000	23815500	22771700	20021600	22500800	22275400	21369100	21122700	18822900	20166600	20167500	33679100	33245700	40303900	36477300	30373000	33216700	33936800	36616700	0.65	0.65	0.65	0.65	0.65	0.572727	0.645455	0.645455	0.65	0.65	0.65	0.65	0.65	0.65	0.645455	0.65	0.65	0.65	0.65	0.65	0.65	0.645455
Q8CI94	Pygb	Glycogen phosphorylase, brain form	Others	105437000	94760000	103558000	98082600	133783000	115128000	111527000	118803000	155518000	147672000	151432000	150786000	164243000	170550000	166193000	161245000	108096000	110648000	95935000	102601000	133846000	118895000	120366000	112737000	0.676157	0.655991	0.652432	0.663108	0.671412	0.651246	0.640569	0.648873	0.682088	0.690391	0.666667	0.685647	0.677343	0.677343	0.701068	0.686833	0.690391	0.654804	0.628707	0.682088	0.685647	0.677343
E9Q6B2	Ccdc85c	Coiled-coil domain-containing protein 85C	Others	970568	392575	834460	1484280	701765	1482570	1727840	1702880	1199810	1382600	1219920	896136	859914	917739	967592	1041640	1072490	678097	614826	1762350	1296130	1734010	1595030	511132	0.159524	0.17619	0.204762	0.204762	0.2	0.159524	0.2	0.228571	0.133333	0.169048	0.140476	0.2	0.130952	0.228571	0.140476	0.204762	0.130952	0.159524	0.204762	0.183333	0.183333	0.147619
Q91UZ1	Plcb4	1-phosphatidylinositol 4,5-bisphosphate phosphodiesterase	Others	37560500	31178100	34106200	30118800	34563200	30365200	30864200	32872300	27020900	33967900	26843100	24829900	31979000	27262700	32373000	30098300	124250000	109506000	121099000	108482000	90910400	89337300	94039400	95132800	0.213617	0.239149	0.213617	0.22383	0.229787	0.23234	0.175319	0.181277	0.120851	0.130213	0.146383	0.154043	0.106383	0.104681	0.130213	0.149787	0.464681	0.491064	0.448511	0.485957	0.435745	0.420426
Q9QY76	Vapb	Vesicle-associated membrane protein-associated protein B	TM	520938000	551918000	518867000	548620000	352551000	461522000	474138000	458101000	269477000	333390000	330091000	329540000	297568000	282869000	287278000	316888000	407523000	429653000	521145000	523076000	426389000	537600000	498966000	545121000	0.670782	0.679012	0.670782	0.670782	0.679012	0.679012	0.679012	0.679012	0.670782	0.662551	0.662551	0.662551	0.633745	0.62963	0.62963	0.666667	0.62963	0.679012	0.679012	0.662551	0.662551	0.662551
A0A0R4J2B2	Kctd12	BTB/POZ domain-containing protein KCTD12	Others	8349450	8716300	9025110	9089330	10507700	10056000	10681100	10116800	20270900	20370100	20578500	19703700	20371900	20365300	19033500	19500100	8594010	8319890	8010510	7520250	9065200	8094360	9814560	9192890	0.446483	0.409786	0.406728	0.409786	0.431193	0.464832	0.443425	0.428135	0.577982	0.577982	0.58104	0.46789	0.553517	0.470948	0.464832	0.464832	0.46789	0.431193	0.46789	0.431193	0.46789	0.431193
Q3SXD3	Hddc2	5'-deoxynucleotidase HDDC2	Others	56687200	59103200	42032100	54686500	44958500	69680100	68715600	67798200	28070300	39228400	43425800	33847000	46797400	53014100	48460100	60201500	53497800	53095600	58064700	51666900	56061100	74740300	64915700	69671500	0.502513	0.527638	0.41206	0.527638	0.326633	0.512563	0.502513	0.512563	0.507538	0.527638	0.512563	0.512563	0.507538	0.396985	0.457286	0.457286	0.527638	0.527638	0.502513	0.522613	0.527638	0.527638
Q3THK7	Gmps	GMP synthase [glutamine-hydrolyzing]	Others	9099410	8472770	8600490	7678160	11198800	10530300	10658400	10826500	10380900	10037200	10150400	9413460	11099400	11175600	11086600	10336500	9982540	9553410	9180630	9824830	12736300	11732900	11409400	11255300	0.484848	0.528139	0.525253	0.513709	0.575758	0.480519	0.528139	0.565657	0.577201	0.55267	0.5671	0.510823	0.559885	0.591631	0.500722	0.587302	0.587302	0.593074	0.477633	0.458874	0.564214	0.520924
P62196	Psmc5	26S proteasome regulatory subunit 8	Others	46745500	46647200	47277500	49303100	53413200	52202700	50533000	50739800	50940900	48502900	49709700	50712600	52217700	55676000	53958300	51261900	46369800	46221200	44310700	47274800	48851300	48074000	47452500	45832900	0.64532	0.64532	0.618227	0.64532	0.647783	0.64532	0.64532	0.64532	0.637931	0.647783	0.647783	0.64532	0.647783	0.640394	0.635468	0.618227	0.618227	0.64532	0.64532	0.64532	0.647783	0.64532
Q9CPZ8	Cmc1	COX assembly mitochondrial protein homolog	Others	853024	730569	960028	868619	1074380	1425070	1172930	1235650	809765	1054960	964826	868052	712627	1278400	1109740	1141610	575607	697018	644309	697734	718830	796716	598803	783596	0.0943396	0.0943396	0.0943396	0.0943396	0.0943396	0.0943396	0.0943396	0.0943396	0.0943396	0.0943396	0.0943396	0.0943396	0.0943396	0.0943396	0.0943396	0.0943396	0.0943396	0.0943396	0.0943396	0.0943396	0.0943396	0.0943396
Q80YA9	Cnksr2	Connector enhancer of kinase suppressor of ras 2	Others	13406400	13219600	13360000	12512700	14276800	13594500	13566400	12860500	27931900	26879600	26029400	27302100	24638100	24725700	25690800	24955700	4591900	4829980	4394390	4431330	3793810	3502840	3888960	4444000	0.39438	0.409884	0.390504	0.427326	0.405039	0.411822	0.390504	0.434109	0.497093	0.459302	0.432171	0.459302	0.418605	0.452519	0.449612	0.458333	0.349806	0.378876	0.320736	0.318798	0.341085	0.318798
Q9ESF1	Otof	Otoferlin	TM	29513900	26796600	31186200	26906700	21736100	24002900	20669000	22736500	27513300	9806290	17585400	15123900	16945900	20270100	16840700	42112100	24728600	22354900	24724800	24228800	22265700	23321700	22021700	23373300	0.149224	0.153731	0.145719	0.144216	0.132198	0.12669	0.1332	0.105658	0.0465699	0.0575864	0.0390586	0.0420631	0.0295443	0.0530796	0.0280421	0.0415623	0.125188	0.13971	0.12018	0.12669	0.148723	0.136705
Q9JL62	Gltp	Glycolipid transfer protein	Others	71533700	72571800	77629000	68381600	49363800	56421800	49074900	47481200	87081500	98856500	87947200	101518000	58855400	65162900	60362800	61133700	95186200	91214900	97642700	112275000	54144800	69583300	63271500	77629800	0.511962	0.588517	0.545455	0.550239	0.588517	0.559809	0.545455	0.550239	0.545455	0.588517	0.593301	0.593301	0.588517	0.555024	0.588517	0.545455	0.593301	0.593301	0.593301	0.593301	0.593301	0.593301
Q8BSI6	R3hcc1	R3H and coiled-coil domain-containing protein 1	Others	30717300	6679880		9177770	8031100	9588090	9909140	6243970	7931000	6594630	6322540	5645680	6809960	5396640	7657850	6435810	2909420	5832470	8164530	6079640	21135100	9808300	8903800	8746760	0.0409836	0.108607		0.0409836	0.108607	0.0922131	0.0614754	0.0204918	0.0204918	0.045082	0.0860656	0.108607	0.0471311	0.0881148	0.0204918	0.0922131	0.045082	0.067623	0.067623	0.0409836	0.0204918	0.0204918
Q9D1P4	Chordc1	Cysteine and histidine-rich domain-containing protein 1	Others	29686200	34985200	37639000	45159500	37477600	49544600	45504300	43612000	23181300	42181000	43631600	36613500	41631200	31963500	32743300	50102600	46460800	33818100	41580200	39569600	40222600	44193700	49230800	44031700	0.26284	0.329305	0.268882	0.410876	0.338369	0.317221	0.308157	0.190332	0.265861	0.314199	0.169184	0.268882	0.353474	0.29003	0.265861	0.365559	0.280967	0.280967	0.314199	0.329305	0.280967	0.338369
Q8C181	Mbnl2	Muscleblind-like protein 2	Others	422967	250704			414948		604666	347914	208384	414781	283840								515145	425796		597694		546294	0.0214477	0.0214477			0.0214477		0.0214477	0.0214477	0.0214477	0.0214477	0.0214477								0.0214477	0.0214477		0.0214477
A0A1L1SRX2	Ampd3	AMP deaminase	Others	34404400	23804800	28869200	25634800	38113600	28746000	33453500	36014000	39926700	33081800	39107600	33032400	30113800	31042400	31106900	26117100	36336300	32770300	30595400	32810200	37465300	31644000	38403600	32179400	0.16	0.109677	0.145806	0.174194	0.237419	0.176774	0.171613	0.189677	0.218065	0.234839	0.174194	0.185806	0.139355	0.202581	0.15871	0.154839	0.153548	0.180645	0.176774	0.154839	0.225806	0.207742
Q3TUH1	Tamm41	Phosphatidate cytidylyltransferase, mitochondrial	Others	8614000	7866940	9462090	10152300	7725760	7802490	6902350	7487530	7922100	7991100	7328740	7548760	7565240	6694520	7848540	7034530	10124600	10293700	9727130	11712000	9787650	10645500	11697400	9452790	0.243323	0.243323	0.275964	0.243323	0.275964	0.335312	0.275964	0.296736	0.362018	0.275964	0.275964	0.305638	0.243323	0.275964	0.243323	0.305638	0.228487	0.302671	0.275964	0.275964	0.323442	0.275964
Q9D9I4	Tbc1d20	TBC1 domain family member 20	TM	15215900	16387200	14083200	14485900	14605900	14433700	12720900	13777200	10854300	10164200	11112600	10764700	8822820	9624200	10179500	12064200	12002000	12927300	12047000	14284400	11329000	15607800	12606900	14441300	0.338308	0.253731	0.320896	0.338308	0.283582	0.293532	0.263682	0.283582	0.246269	0.310945	0.320896	0.310945	0.28607	0.30597	0.256219	0.238806	0.293532	0.273632	0.293532	0.293532	0.303483	0.293532
P50518	Atp6v1e1	V-type proton ATPase subunit E 1	Others	70734100	69173300	67670400	69524900	65465100	96583200	93472200	84524600	69129700	86000400	83101900	81264400	69488300	59838300	63428600	74604800	49272700	51475400	59758200	62878600	53718500	67861100	60108400	67747000	0.49115	0.49115	0.50885	0.49115	0.50885	0.50885	0.5	0.495575	0.504425	0.504425	0.504425	0.504425	0.495575	0.504425	0.504425	0.504425	0.486726	0.50885	0.50885	0.5	0.486726	0.504425
Q9QYB1	Clic4	Chloride intracellular channel protein 4	TM	7256950	7701270	7121040	6412320	4512800	4670250	4814960	4782230	9489890	11560500	10562000	11773200	8230030	7421940	6828160	8632280	10320800	9934630	10520700	11193400	5691900	7786670	7120410	7556750	0.778656	0.6917	0.6917	0.660079	0.636364	0.667984	0.703557	0.525692	0.6917	0.774704	0.778656	0.687747	0.687747	0.640316	0.6917	0.687747	0.774704	0.774704	0.778656	0.774704	0.656126	0.604743
Q9WUE3	Cyb561d2	Transmembrane reductase CYB561D2	TM	2523250	2890190	2656230	2925890	1574540	1620760	2214580	1575280	824486	479857	1339820	1501660	1294750	1393910	1220470	1130370	1493650	659575	1378140	1202170	1498580	1084520	652303	1076030	0.0540541	0.0540541	0.0540541	0.0540541	0.0540541	0.0540541	0.0540541	0.0540541	0.0540541	0.0540541	0.0540541	0.0540541	0.0540541	0.0540541	0.0540541	0.0540541	0.0540541	0.0540541	0.0540541	0.0540541	0.0540541	0.0540541
Q9CSN1	Snw1	SNW domain-containing protein 1	Others	7916810	7191570		3192480	8708200	7242470	5860750	7044750	9841560	12948900	9027910	10748800	49286500	9627770	8793820	8042510	10430400	5825070	7173680	3736200	28870200		4693830		0.104478	0.13806		0.0373134	0.0839552	0.110075	0.0652985	0.132463	0.222015	0.218284	0.242537	0.231343	0.0466418	0.158582	0.0951493	0.0895522	0.0895522	0.0410448	0.117537	0.0242537	0.0354478
A0A0N4SW73	Rab11fip5	Rab11 family-interacting protein 5	Others	85608100	89247900	85514100	87321100	59529700	73526400	72958700	68112300	43655000	52137300	48836700	50381200	44909400	39372200	39393400	42778600	95590400	94916200	101819000	97360400	90755900	98596900	100578000	102467000	0.61912	0.595599	0.610015	0.575873	0.575873	0.597117	0.572838	0.610015	0.558422	0.582701	0.608498	0.581942	0.593323	0.522003	0.498483	0.570561	0.618361	0.616844	0.616085	0.616844	0.594082	0.595599
Q8BVI5	Stx16	Syntaxin-16	TM	54302400	54333000	54438700	56746500	31307700	48580700	50229500	43344000	27413300	36898900	34977500	35511700	30515400	26582000	26944400	32519200	44533600	45501500	56235300	59895000	38050400	51371800	48044400	52190700	0.542945	0.546012	0.546012	0.546012	0.542945	0.542945	0.542945	0.542945	0.542945	0.542945	0.542945	0.542945	0.542945	0.542945	0.515337	0.542945	0.527607	0.527607	0.546012	0.542945	0.542945	0.546012
Q8VEK0	Tmem30a	Cell cycle control protein 50A	TM	234501000	239781000	241075000	258101000	183839000	169265000	189414000	175985000	140108000	174425000	163248000	163280000	148489000	147223000	151978000	156366000	226123000	251619000	311590000	278956000	231678000	270161000	258811000	272375000	0.357143	0.414835	0.414835	0.357143	0.357143	0.357143	0.365385	0.357143	0.357143	0.357143	0.357143	0.414835	0.357143	0.35989	0.351648	0.35989	0.414835	0.414835	0.414835	0.414835	0.414835	0.423077
Q7TSE6	Stk38l	Serine/threonine-protein kinase 38-like	Others	5569970	3698750	8100720	8345890	7081630	11949100	10589300	8639480	9536460	8957330	8651430	7724730	10571400	8574040	8695250	9956940	7728170	5738690	7995810	13548000	9822810	9207070	10537500	10329300	0.0926724	0.137931	0.0905172	0.116379	0.146552	0.150862	0.0969828	0.12069	0.163793	0.118534	0.116379	0.112069	0.159483	0.18319	0.125	0.101293	0.122845	0.176724	0.150862	0.174569	0.174569	0.18319
Q9DBZ5	Eif3k	Eukaryotic translation initiation factor 3 subunit K	Others	2329570	2922300	2889150	2842060	4038560	4747870	2995130	3891530	6025350	5113580	4923930	4959140	5323460	4512610	5389660	4299240	3721540	2889750	2746000	3553640	3874090	4782590	4282670	3769310	0.288991	0.348624	0.279817	0.422018	0.417431	0.417431	0.275229	0.344037	0.422018	0.422018	0.422018	0.417431	0.357798	0.417431	0.348624	0.417431	0.385321	0.284404	0.275229	0.348624	0.417431	0.417431
P97801	Smn1	Survival motor neuron protein	Others	617988	521979	652160	623634	530157	705696	682712	668445	923963	884649	959205	720946	616826	737906	715652	644418	651299	579004	724365	633817	659315	660716	811996	609628	0.15625	0.15625	0.09375	0.09375	0.15625	0.09375	0.09375	0.09375	0.15625	0.15625	0.15625	0.15625	0.15625	0.09375	0.15625	0.15625	0.15625	0.09375	0.15625	0.09375	0.15625	0.09375
Q62205	Scn9a	Sodium channel protein type 9 subunit alpha	TM	30147900	21799100	24218100	25905600	29767400	22088800	21237600	26944500	25959100	26782000	28047400	28205900	26505200	31801400	29422100	33445000	23367600	24878200	24733000	23525600	28966500	24006700	24733000	31561200	0.0327621	0.0211694	0.031754	0.0448589	0.0393145	0.0478831	0.0216734	0.0438508	0.0206653	0.0403226	0.0378024	0.0332661	0.0267137	0.0302419	0.0277218	0.0418347	0.0604839	0.0544355	0.0524194	0.0589718	0.0715726	0.0700605
G3X932	Arhgap39	Rho GTPase-activating protein 39	Others	31727300	29124000	34570900	28910400	33556300	29070400	33139700	29202200	89674800	84374400	87015800	82759400	74468700	81973900	76655300	71289200	22781900	24984700	22240400	23831500	23033900	21199300	21580500	21577300	0.390442	0.432822	0.290352	0.423805	0.411181	0.270514	0.339946	0.295762	0.550947	0.52119	0.541028	0.529306	0.532011	0.453562	0.524797	0.582507	0.366096	0.41028	0.301172	0.369702	0.349865	0.300271
Q9WVD4	Clcn5	H(+)/Cl(-) exchange transporter 5	TM	17150200	16789100	20020900	16162500	11669500	14338600	10368100	13096100	7294450	6981000	10022900	8873580	7749870	7976780	10503600	8383200	39908000	37824500	38490100	38130400	33246400	35629100	32925900	38009700	0.186275	0.186275	0.165441	0.182598	0.122549	0.194853	0.150735	0.194853	0.147059	0.150735	0.139706	0.151961	0.154412	0.121324	0.160539	0.131127	0.220588	0.1875	0.220588	0.220588	0.220588	0.227941
Q6ZPU9	Kifbp	KIF-binding protein	Others	25945100	21935000	30258500	27173100	33038000	26418500	26558900	24832500	37922900	37706600	38824400	39494200	34750600	42883400	38746600	37363900	26086900	25533600	27912500	28140000	30580000	26689100	25592300	29150200	0.273906	0.197731	0.233387	0.246353	0.309562	0.28363	0.207455	0.298217	0.225284	0.298217	0.343598	0.298217	0.26094	0.307942	0.26094	0.343598	0.264182	0.235008	0.275527	0.309562	0.319287	0.26094
Q8R1G2	Cmbl	Carboxymethylenebutenolidase homolog	Others	4080010	4171360	3748430	3532220	3667540	2830840	2644600	3469780	3677860	4510150	4083840	4594340	3819390	3719090	3957960	4334800	5660830	4151090	5018190	5154520	5383610	5540340	5296180	6104140	0.306122	0.338776	0.338776	0.326531	0.306122	0.293878	0.191837	0.293878	0.436735	0.171429	0.171429	0.191837	0.191837	0.236735	0.342857	0.302041	0.236735	0.306122	0.359184	0.436735	0.293878	0.436735
P16283	Slc4a3	Anion exchange protein 3	TM	302661000	300900000	301282000	306898000	272754000	283566000	288247000	303126000	145574000	166232000	152207000	157740000	214107000	184152000	199723000	204026000	329364000	317883000	327854000	330565000	325163000	349182000	333610000	336224000	0.409128	0.406683	0.396903	0.406683	0.406683	0.396903	0.358598	0.413203	0.350448	0.396088	0.390383	0.396903	0.396903	0.342298	0.343113	0.406683	0.407498	0.406683	0.358598	0.407498	0.396903	0.396903
P61087	Ube2k	Ubiquitin-conjugating enzyme E2 K	Others	17644200	13509700	12491700	12432900	13376000	15515800	18231200	15659800	15738700	19709300	18007200	16754700	20611200	18240500	18613400	20144800	10684200	12484600	9853400	9929510	10252000	11140200	10970000	13392800	0.385	0.475	0.475	0.475	0.57	0.475	0.475	0.475	0.57	0.57	0.57	0.57	0.57	0.57	0.57	0.475	0.57	0.57	0.415	0.475	0.52	0.475
Q8BH31	Mfsd8	Major facilitator superfamily domain-containing protein 8	TM	4155630	4190320	4705570	3268430	4044570	3783060	3427630	3297420	4265120	4563990	4498030	4665820	3764270	3496020	3141550	3899340	2880580	2573950	2873430	2765440	2240980	2402650	2249680	2410530	0.165703	0.152216	0.165703	0.148362	0.165703	0.165703	0.148362	0.165703	0.198459	0.165703	0.198459	0.165703	0.165703	0.125241	0.152216	0.152216	0.16763	0.165703	0.148362	0.165703	0.152216	0.152216
Q8C838	Trarg1	Trafficking regulator of GLUT4 1	TM	6417490	6508170	4397910	3895550		7267630	8395750	2184860	4476530	1671910	1664640		9101820		6025620			2118160	5775680	1690770	6215180	3563750	4573500	5506540	0.242775	0.242775	0.242775	0.242775		0.138728	0.242775	0.104046	0.104046	0.104046	0.242775		0.104046		0.242775			0.104046	0.138728	0.104046	0.208092	0.312139
Q8VHM5	Hnrnpr	Heterogeneous nuclear ribonucleoprotein R	Others	4828320	4789140	5405760	4782290	8786180	7052460	7696560	5609440	15379700	14405300	12402100	14887800	9930440	11376300	9655240	9374480	6949070	7771470	6578830	5042020	9750880	4450460	6079390	6443830	0.162975	0.158228	0.142405	0.158228	0.219937	0.212025	0.193038	0.178797	0.237342	0.306962	0.306962	0.28481	0.204114	0.183544	0.273734	0.237342	0.19462	0.177215	0.204114	0.199367	0.246835	0.169304
Q9QYJ0	Dnaja2	DnaJ homolog subfamily A member 2	Others	32580800	35363100	35939500	36793900	32631600	35511200	34113500	33598200	43767600	52072000	53939900	47852000	39778900	38615200	40003100	39240600	41290100	44656200	44714600	39272400	39045900	41703200	42173900	43769400	0.592233	0.609223	0.592233	0.592233	0.609223	0.592233	0.609223	0.538835	0.609223	0.609223	0.538835	0.604369	0.609223	0.589806	0.609223	0.609223	0.592233	0.609223	0.609223	0.609223	0.609223	0.609223
P56528	Cd38	ADP-ribosyl cyclase/cyclic ADP-ribose hydrolase 1	TM	21903200	21682100	23056800	21305600	14877500	16486200	16838900	16644900	26336800	29203500	28200500	29797900	30288600	28178900	29792900	30587400	57647200	61066900	70235000	69999000	59371800	75009600	71106100	73187000	0.411184	0.325658	0.325658	0.325658	0.325658	0.325658	0.322368	0.322368	0.411184	0.325658	0.325658	0.325658	0.411184	0.325658	0.411184	0.325658	0.404605	0.411184	0.411184	0.411184	0.411184	0.411184
Q9CQ56	Use1	Vesicle transport protein USE1	TM	34774700	36147800	37514300	36089100	24864800	30398200	29052700	29956300	22851700	27250400	25031100	25597200	21846500	21090300	23312800	25006300	34692300	35133700	39647200	40629200	33045300	38965000	35161900	38841300	0.511111	0.511111	0.537037	0.537037	0.533333	0.537037	0.485185	0.533333	0.511111	0.537037	0.511111	0.47037	0.492593	0.396296	0.511111	0.511111	0.537037	0.537037	0.533333	0.533333	0.537037	0.537037
A2ASI5	Scn3a	Sodium channel protein type 3 subunit alpha	TM	6423510	5237800	5560480	5137550	5684390	5015640	4850920	5609440	3818170	4431370	3708600	4352630	3387660	4146420	4286250	3820810	8399380	7364840	8061860	6982800	8584310	8343720	9235940	8939090	0.0703647	0.0785824	0.0934771	0.0832049	0.0575244	0.0755008	0.0677966	0.0559836	0.0801233	0.0642013	0.0677966	0.0585516	0.079096	0.0821777	0.0903955	0.0873138	0.0739599	0.100154	0.0996405	0.100154	0.0837185	0.0873138
A2AEW8	Gripap1	GRIP1-associated protein 1	Others	15137300	14684000	18797500	19462000	13729200	27908300	22260300	22931900	13350200	21168700	19834500	20038400	19779300	15869700	12200900	19833200	12557100	13767200	17385200	18761500	13392100	17439200	18036600	19273600	0.291517	0.304659	0.342891	0.286738	0.261649	0.298686	0.318996	0.334528	0.406213	0.267622	0.295102	0.281959	0.303465	0.285544	0.238949	0.399044	0.285544	0.332139	0.266428	0.309438	0.267622	0.358423
Q8CAK3	Shfl	Shiftless antiviral inhibitor of ribosomal frameshifting protein homolog	Others	2989110	3978550	4098130	3040670	5814810	3093830	3914120	3187340	4290560	3671200	4589700	4857100	1171010	2997250	4621900	4220090	2259780	2338960	3057900	1538690	2481480	5142360	3774220	4662770	0.113793	0.0758621	0.0896552	0.127586	0.127586	0.106897	0.165517	0.0689655	0.0758621	0.165517	0.165517	0.165517	0.0758621	0.127586	0.0758621	0.165517	0.127586	0.037931	0.12069	0.0758621	0.0758621	0.127586
Q9CXW4	Rpl11	60S ribosomal protein L11	Others	20282500	19346100	24793700	23178500	27728700	29186000	23838300	26869100	62936700	49312600	53384200	52589400	46802400	47047300	43389300	45999200	68425700	59999000	55414100	59991600	56652500	45021400	48898000	41584500	0.297753	0.410112	0.258427	0.410112	0.365169	0.303371	0.370787	0.370787	0.410112	0.410112	0.410112	0.410112	0.325843	0.370787	0.370787	0.303371	0.410112	0.410112	0.410112	0.342697	0.410112	0.410112
Q505B7	Zbtb8os	Protein archease	Others	9030670	10320000		11314800	9658340	8740590	12786500	9077090	5523220	5907930	5780440	6468860	10606100		8117200	644973	1385920	5889410	8018210	2475040	12953200	13251400	8096010	8591150	0.10119	0.10119		0.10119	0.10119	0.10119	0.10119	0.10119	0.10119	0.10119	0.10119	0.10119	0.10119		0.10119	0.10119	0.10119	0.10119	0.10119	0.10119	0.10119	0.10119
Q9QUH0	Glrx	Glutaredoxin-1	Others	872618	878312	1221090	1122260	1010200	1209290	1209530	1399770	1192140	1258950	1016140	1069300	1320740	1220780	1677660	1294420	721250	852180	807157	958126	1085570	710466	1128950	964321	0.168224	0.373832	0.261682	0.373832	0.364486	0.448598	0.252336	0.448598	0.448598	0.448598	0.373832	0.252336	0.252336	0.252336	0.373832	0.252336	0.336449	0.448598	0.448598	0.373832	0.448598	0.448598
P48543	Kcnj9	G protein-activated inward rectifier potassium channel 3	TM	9319010	9074730	8317650	10152900	9814460	6108140	7813010	7093340	9505320	8067430	7187850	8424740	8188730	10356000	9667480	8676890	8814530	9947320	7534520	7921250	8337680	6927230	7348430	5859160	0.249364	0.312977	0.249364	0.249364	0.211196	0.211196	0.274809	0.211196	0.249364	0.249364	0.249364	0.249364	0.312977	0.274809	0.211196	0.249364	0.249364	0.229008	0.274809	0.249364	0.19084	0.249364
Q8BI72	Cdkn2aip	CDKN2A-interacting protein	Others	9907000	13115100	10096500	5200860	8405500	14358200	8152920	13803000	10039400	13126000	10920800	8908070	7228460	12813300	13200600	10808300	5041620	16328400	5662560	8359230	11315600	11740100	7081600	6447230	0.0905861	0.0461812	0.0923623	0.0479574	0.190053	0.111901	0.0230906	0.122558	0.150977	0.170515	0.170515	0.122558	0.0461812	0.143872	0.170515	0.110124	0.129663	0.131439	0.0923623	0.0905861	0.131439	0.0870337
Q3ZAQ4	Atg9a	Autophagy-related protein 9	Others	46851100	47328700	47629600	47546200	40195200	35907800	36679500	39649100	29325800	29874000	29970000	30476000	28011600	27293700	27933100	28034200	56463500	52638700	54152700	55277100	50584300	48999000	49252800	49492100	0.486293	0.487485	0.49702	0.493445	0.483909	0.47795	0.487485	0.495828	0.47795	0.466031	0.47795	0.475566	0.442193	0.479142	0.483909	0.47795	0.486293	0.499404	0.491061	0.49702	0.500596	0.498212
Q80XD3	Rgs7	Regulator of G-protein-signaling 7	Others	40546700	38579200	37840000	38372400	46502000	52083600	47831000	46781500	49674100	53191100	54456500	52289400	50715500	52530600	52543700	53103700	26653900	28202800	28489300	29756000	31438400	33458700	34063000	33664500	0.419149	0.448936	0.395745	0.419149	0.385106	0.444681	0.448936	0.444681	0.444681	0.414894	0.444681	0.412766	0.419149	0.444681	0.444681	0.444681	0.389362	0.378723	0.448936	0.448936	0.444681	0.419149
Q68FD5	Cltc	Clathrin heavy chain 1	Others	104379000	99932800	98197600	100617000	142705000	117017000	118933000	121709000	159340000	146623000	147717000	149090000	139352000	137140000	130431000	131912000	166394000	174024000	132304000	129474000	178846000	129062000	145031000	124015000	0.602985	0.644179	0.626866	0.605373	0.659701	0.622687	0.636418	0.600597	0.687164	0.671642	0.602985	0.688358	0.631045	0.647164	0.614925	0.615522	0.705075	0.687164	0.644179	0.691343	0.709254	0.677612
Q9QYH6	Maged1	Melanoma-associated antigen D1	Others	5771510	5725030	5018970	6072010	4275840	4268110	5723390	5172150	5753260	5950270	5017350	6430500	3947340	4304280	4267840	3005300	7542360	6738950	7680500	7320130	7531880	6866570	6757210	6660880	0.129032	0.11871	0.16	0.0967742	0.117419	0.139355	0.139355	0.11871	0.0993548	0.139355	0.16	0.11871	0.139355	0.0967742	0.0683871	0.11871	0.107097	0.11871	0.139355	0.108387	0.11871	0.11871
Q8BN59	Larp6	La-related protein 6	Others	18949500	25311700	31813200	22812700	25146700	23650700	12975400	20345200	48707500	35270300	23590700	30113400	25249400	32146000	34010300	17758100	22083500	26675800	21774800	26337900	25091700	26423300	24707000	28112100	0.0609756	0.0813008	0.0630081	0.0813008	0.113821	0.113821	0.0813008	0.0894309	0.113821	0.0711382	0.0894309	0.0894309	0.0569106	0.113821	0.113821	0.0894309	0.0894309	0.113821	0.0569106	0.113821	0.0894309	0.113821
O35551	Rabep1	Rab GTPase-binding effector protein 1	Others	13492200	15710200	15453400	14454600	13645100	18665100	17966500	15478700	12744800	13064800	14348900	13920300	12733700	11923000	12411900	15098800	10974300	13416700	17054800	13587200	13824700	15846000	13445300	15695500	0.2471	0.277262	0.332947	0.312065	0.292343	0.328306	0.339907	0.325986	0.322506	0.366589	0.325986	0.330626	0.284223	0.303944	0.324826	0.303944	0.294664	0.287703	0.277262	0.293503	0.316705	0.294664
A0A5H1ZRL1	Spire1	Protein spire homolog 1	Others	5261690	5139500	4888500	5055240	6446900	4953360	5048570	5875100	4372390	4359900	4670630	4592290	5505020	5260180	5525850	5405420	5852650	6709770	5220670	5341600	6918860	6310850	6394330	6495520	0.290713	0.314939	0.333782	0.292059	0.300135	0.310902	0.293405	0.321669	0.306864	0.329744	0.273217	0.297443	0.368775	0.351279	0.286676	0.302826	0.30148	0.250336	0.345895	0.33109	0.320323	0.339166
Q8VDD5	Myh9	Myosin-9	Others	53906700	50969600	52353800	53057900	57537600	61118100	60007100	60018500	86523800	83686100	84334400	85024300	74849500	73118100	71503800	73955300	56170500	55794800	50746200	53881300	51892300	47063700	49737000	47228200	0.434694	0.409694	0.430612	0.441327	0.42449	0.386735	0.396939	0.413265	0.442347	0.463776	0.441837	0.452551	0.415306	0.430102	0.418878	0.435204	0.425	0.434184	0.433673	0.460714	0.418367	0.443367
E9QMR2	Dock9	Dedicator of cytokinesis protein 9	Others			1191100	1032110		1001400				1204920	513891	1633170	1449790	87356.4	31885	741529	1788850	2298010		2234980	1565060	2154920	1546210	2307700			0.0058309	0.0058309		0.0058309				0.0058309	0.0058309	0.0058309	0.0058309	0.0058309	0.0058309	0.0058309	0.0058309	0.0058309		0.0058309	0.0058309	0.0058309
Q9WU28	Pfdn5	Prefoldin subunit 5	Others	2873230	3251620	3430750	3202050	3298080	4055350	4116710	3811600	2855340	3431980	3209810	3482350	2786960	2828970	3742480	3285460	2242760	2724820	2869130	2238170	2276760	3322680	3315450	3236010	0.616883	0.616883	0.662338	0.714286	0.467532	0.714286	0.714286	0.616883	0.545455	0.616883	0.616883	0.616883	0.714286	0.564935	0.616883	0.616883	0.545455	0.402597	0.662338	0.668831	0.564935	0.714286
B1AWN6	Scn2a	Sodium channel protein type 2 subunit alpha	TM	91550400	93244400	92490300	87462200	98167900	91599700	92166700	93859000	65560700	64044400	63748800	64389100	96391800	98488500	97947400	97952400	82263700	80492600	80460000	79247000	85226800	85817500	84708000	88698300	0.32004	0.323031	0.315055	0.327019	0.323031	0.32004	0.323031	0.319541	0.311565	0.319541	0.322034	0.318544	0.323529	0.323529	0.32004	0.32004	0.31655	0.327019	0.327019	0.32004	0.32004	0.323031
P56371	Rab4a	Ras-related protein Rab-4A	Others	166393000	172734000	175102000	160940000	159737000	145224000	166341000	153212000	101666000	108353000	101280000	102543000	101810000	101413000	116787000	102727000	189188000	177846000	172785000	178469000	201126000	199248000	191896000	187619000	0.62844	0.642202	0.678899	0.678899	0.655963	0.678899	0.62844	0.655963	0.674312	0.655963	0.522936	0.674312	0.66055	0.655963	0.46789	0.545872	0.674312	0.674312	0.66055	0.674312	0.674312	0.674312
Q8BWH0	Slc38a7	Putative sodium-coupled neutral amino acid transporter 7	TM	6536190	6057070	7421310	6981820	5551420	5917480	6113640	5682560	5055330	5168510	5709240	5637990	4543580	3599110	4721170	4745400	7828290	7518500	7300160	8188230	6430990	6807340	6456120	7576020	0.12095	0.12095	0.136069	0.166307	0.151188	0.181425	0.181425	0.151188	0.12095	0.166307	0.181425	0.136069	0.166307	0.12095	0.12095	0.151188	0.181425	0.136069	0.136069	0.181425	0.136069	0.166307
B2RXV4	Flvcr1	Feline leukemia virus subgroup C receptor-related protein 1	TM	1274730	1774680	1854800	1530570	1616740	1925640	1569480	1667590	1017360	1075360	1087200	737756	1085910	1434610	1293790	899339	1863870	3400740	3580800	3630950	2905100	4342160	2355610	4230650	0.1375	0.1375	0.1375	0.1375	0.0892857	0.0892857	0.1375	0.119643	0.107143	0.119643	0.0571429	0.0892857	0.119643	0.119643	0.119643	0.0571429	0.119643	0.1375	0.1375	0.1375	0.1375	0.1375
P07091	S100a4	Protein S100-A4	Others	28441.2	95455.1	40423.5	42967.1	91069.1	69336.4	63716.4	88022.2	110331	177865	153565	159055	143521	97486.1	142597	86982.5	24203.1	49631.1	54930.3	58541.2	41289.3	75374.8	55252	45146.9	0.168317	0.168317	0.168317	0.168317	0.247525	0.247525	0.247525	0.168317	0.247525	0.247525	0.168317	0.168317	0.168317	0.247525	0.247525	0.168317	0.168317	0.168317	0.168317	0.168317	0.168317	0.168317
A0A1D5RM83	Iqsec1	IQ motif and SEC7 domain-containing protein 1	Others	174135000	176375000	174582000	184567000	188682000	164743000	171937000	173428000	195655000	190045000	191116000	181569000	206994000	206865000	209884000	213369000	170144000	180129000	165201000	161163000	172330000	143075000	160089000	146944000	0.454805	0.480495	0.46432	0.470029	0.47764	0.475737	0.455756	0.461465	0.47764	0.468126	0.461465	0.487155	0.452902	0.487155	0.47098	0.47098	0.486204	0.468126	0.468126	0.487155	0.46432	0.470029
Q3TDD9	Ppp1r21	Protein phosphatase 1 regulatory subunit 21	Others	32891200	32869100	34587500	34950200	33293500	39637700	39506200	36541200	42550900	45986100	41739000	45290600	39604300	34715500	32037500	37865400	37243300	35037600	39598900	36847200	33074700	38042700	39977300	39205300	0.379487	0.429487	0.370513	0.367949	0.308974	0.347436	0.423077	0.329487	0.394872	0.419231	0.387179	0.384615	0.352564	0.310256	0.342308	0.378205	0.4	0.358974	0.434615	0.444872	0.376923	0.433333
Q8BFQ2	TMEM229B	Transmembrane protein 229B	TM	668991	396999	516536	443451	510106	679618	296944	383965	116433	586557	507402	377432	275170	392723	363134	374738	680405	637660	705079	848161	606998	807426	578259	813396	0.0658683	0.0658683	0.0658683	0.0658683	0.0658683	0.0658683	0.0658683	0.0658683	0.0658683	0.0658683	0.0658683	0.0658683	0.0658683	0.0658683	0.0658683	0.0658683	0.0658683	0.0658683	0.0658683	0.0658683	0.0658683	0.0658683
P52623	Uck1	Uridine-cytidine kinase 1	Others	939272	728206	835705	963788	465552	1327070	1087350	747675	667434	818908	557201	900128	1276570	1339930	1463160	964821	1070310	831826	888143	917111	1480940	997403	913501	1055130	0.198556	0.0649819	0.0649819	0.0649819	0.122744	0.198556	0.180505	0.0866426	0.144404	0.162455	0.104693	0.0649819	0.162455	0.238267	0.140794	0.216606	0.162455	0.104693	0.162455	0.162455	0.162455	0.104693
Q9JJG6	Tmem47	Transmembrane protein 47	TM	4439040	4048700	4549820	4111460	4106590	3905260	3765020	4052400	4069760	3925160	4007610	3785690	4621700	4841220	5016740	4665510	6427280	4993000	5197080	5176610	5390850	5036100	4925920	5524510	0.149171	0.149171	0.149171	0.149171	0.149171	0.149171	0.149171	0.149171	0.149171	0.149171	0.149171	0.149171	0.149171	0.149171	0.149171	0.149171	0.149171	0.149171	0.149171	0.149171	0.149171	0.149171
O88543	Cops3	COP9 signalosome complex subunit 3	Others	17914300	17627800	17233500	17896500	21169300	17550600	20657800	19523100	19217600	19155600	18778400	19076900	20937100	23459800	22458200	20777900	18383800	18204600	16412900	15014500	19202800	17926900	18886700	18510100	0.479905	0.463357	0.479905	0.444444	0.453901	0.48227	0.484634	0.423168	0.49409	0.48227	0.465721	0.463357	0.48227	0.44208	0.453901	0.479905	0.460993	0.44208	0.48227	0.44208	0.434988	0.44208
E9Q3V0	Slc6a9	Sodium- and chloride-dependent glycine transporter 1	TM		1975110		2674070	871180	1741220		1465310	266195	1467940	853294	776434	2546800	144104	729192	443584	793079	1323400	1540860	1644520	1019860	465303	669852	838619		0.0392465		0.0392465	0.0376766	0.0376766		0.0376766	0.0392465	0.0392465	0.0392465	0.0392465	0.0392465	0.0392465	0.0392465	0.0392465	0.0392465	0.0392465	0.0392465	0.0392465	0.0392465	0.0392465
O35127	Grcc10	Protein C10	Others	442559	680353	589602	599207	366104	666613	640922	456231	428717	605095	469428	471249	473751	348565	286646	367507	283112	149203	288253	316919	97020.2	200058	270497	357577	0.261905	0.396825	0.396825	0.396825	0.396825	0.396825	0.396825	0.396825	0.119048	0.246032	0.396825	0.261905	0.396825	0.261905	0.261905	0.396825	0.119048	0.119048	0.261905	0.261905	0.261905	0.388889
P35276	Rab3d	Ras-related protein Rab-3D	Others	67418300	56497800	66871200	62425200	58442300	58631600	59206400	61273000	53254600	60738500	53137300	50519600	54379500	56296900	61587500	60422500	50068700	46948600	52481000	49812700	48662700	51961400	42284200	52744300	0.164384	0.26484	0.269406	0.319635	0.319635	0.287671	0.196347	0.269406	0.319635	0.319635	0.319635	0.319635	0.269406	0.210046	0.292237	0.319635	0.146119	0.196347	0.219178	0.196347	0.196347	0.146119
Q9WV55	Vapa	Vesicle-associated membrane protein-associated protein A	TM	281982000	308471000	291244000	295752000	217094000	239220000	243140000	239682000	167198000	175887000	179691000	174920000	164515000	155684000	146653000	159011000	194099000	213429000	225641000	234910000	195685000	239669000	217800000	216729000	0.783133	0.783133	0.783133	0.783133	0.783133	0.779116	0.763052	0.779116	0.783133	0.779116	0.779116	0.803213	0.779116	0.779116	0.803213	0.650602	0.783133	0.783133	0.783133	0.783133	0.783133	0.783133
Q6ZQ38	Cand1	Cullin-associated NEDD8-dissociated protein 1	Others	199144000	191549000	194067000	188853000	299843000	273662000	260606000	281079000	268813000	254680000	256504000	254696000	299638000	313570000	304819000	297841000	217954000	217082000	199338000	212852000	258954000	251427000	243696000	248097000	0.518699	0.488618	0.526016	0.51626	0.494309	0.513008	0.521138	0.49187	0.493496	0.554472	0.510569	0.510569	0.521138	0.527642	0.528455	0.530081	0.544715	0.521138	0.508943	0.530894	0.545528	0.519512
P63011	Rab3a	Ras-related protein Rab-3A	Others	589858000	604556000	635213000	635668000	610001000	603968000	631446000	607784000	478259000	491596000	489409000	483727000	570245000	540916000	590905000	590223000	452092000	449896000	456991000	429371000	453960000	429900000	449028000	448216000	0.509091	0.509091	0.509091	0.509091	0.509091	0.554545	0.509091	0.509091	0.509091	0.481818	0.509091	0.486364	0.559091	0.559091	0.509091	0.581818	0.509091	0.559091	0.559091	0.486364	0.509091	0.486364
Q9JMB0	Gkap1	G kinase-anchoring protein 1	Others	500570	476902	508781	511006	412597	421819	542543	483916	524986	652033	636749	646917	423342	434791	383994	133637	932222	1012500	1248860	1206290	933261	1177760	1051680	1218340	0.0382514	0.0382514	0.0382514	0.0382514	0.0382514	0.0382514	0.0382514	0.0382514	0.0382514	0.0382514	0.0382514	0.0382514	0.0382514	0.0382514	0.0382514	0.0382514	0.0382514	0.0382514	0.0382514	0.0382514	0.0382514	0.0382514
Q61191	Hcfc1	Host cell factor 1	Others	9819150	7479060	6877970	9204520	11574800	9883640	7860870	9554720	12837200	10029900	10161100	11290900	10022100	9386110	6651400	10514400	10073500	9771000	7558330	8871150	11997100	12008300	9593210	9109480	0.0537897	0.0669927	0.0513447	0.0606357	0.0493888	0.0459658	0.0498778	0.0635697	0.0709046	0.0684597	0.0679707	0.0797066	0.0396088	0.0606357	0.0669927	0.0728606	0.0498778	0.0816626	0.0523227	0.0591687	0.0591687	0.0704156
A0A0R4J1Q0	Edc4	Enhancer of mRNA-decapping protein 4	Others	51713000	52380700	49666900	51699900	43393600	41280000	39783200	43624400	59402400	54850600	56213600	57230400	34410700	33874800	34496100	33369400	41204200	41240300	37969000	36819900	37536500	33566700	35752400	33796900	0.593525	0.600719	0.597122	0.602878	0.593525	0.593525	0.583453	0.592806	0.589209	0.610072	0.609353	0.604317	0.582734	0.540288	0.583453	0.560432	0.592086	0.594964	0.601439	0.601439	0.582014	0.600719
Q99LH2	Ptdss1	Phosphatidylserine synthase 1	TM	6672840	6604830	6953720	7414470	5994020	4181140	5466660	4471060	5116820	4884650	4534840	5037760	3613490	3831650	4300080	3717830	6639370	6712940	6428550	5843870	6358930	5113620	6696470	6117980	0.327696	0.342495	0.342495	0.255814	0.287526	0.270613	0.255814	0.270613	0.255814	0.285412	0.270613	0.342495	0.302326	0.295983	0.232558	0.310782	0.270613	0.310782	0.310782	0.325581	0.302326	0.285412
Q9EPN1	Nbea	Neurobeachin	Others	198780000	198177000	203249000	198863000	279133000	241386000	242529000	264727000	311812000	295459000	296141000	305087000	287036000	286384000	302592000	272520000	195967000	202575000	164285000	166540000	221779000	183141000	195233000	181173000	0.416213	0.38045	0.390668	0.433583	0.407698	0.39203	0.389646	0.450613	0.432902	0.478202	0.434605	0.432902	0.446526	0.422343	0.421662	0.441076	0.417234	0.429155	0.400204	0.374659	0.419959	0.413488
Q6WKZ8	Ubr2	E3 ubiquitin-protein ligase UBR2	Others	20379500	21481800	25441900	22938500	27183200	34459400	28664700	14863200	19180100	27673100	30431000	28855700	25940200	34729800	31685600	24226100	26435500	23935100	22185300	27703400	22299800	16088100	26715500	24436500	0.0581197	0.0774929	0.0598291	0.0621083	0.0541311	0.0444444	0.0381766	0.0638177	0.0495726	0.0940171	0.0689459	0.0871795	0.0843305	0.0387464	0.0797721	0.0757835	0.0997151	0.0689459	0.0535613	0.0564103	0.0495726	0.0678063
Q99MR3	Slc12a9	Solute carrier family 12 member 9	TM	29697800	28374400	29139500	28156200	22870300	22486300	21222400	22261900	20024200	21606600	21032200	20030900	18025400	18260700	19477700	19605900	36400000	34093900	34671300	36379400	33241600	31813700	30968300	32432700	0.301969	0.316193	0.320569	0.334792	0.310722	0.316193	0.295405	0.287746	0.320569	0.305252	0.298687	0.298687	0.298687	0.33151	0.335886	0.309628	0.301969	0.327133	0.317287	0.301969	0.328228	0.327133
Q9WU78	Pdcd6ip	Programmed cell death 6-interacting protein	Others	8808990	9019210	8339000	8841750	11492500	11296600	10515300	11135200	13979000	14155400	14236200	13286300	12912000	12867100	13009700	12248100	12059100	12197800	11573500	11150900	12689000	11757700	12139200	12096900	0.483314	0.457998	0.517837	0.467204	0.422325	0.532796	0.493671	0.459148	0.487917	0.542002	0.484465	0.542002	0.495972	0.487917	0.487917	0.518987	0.520138	0.484465	0.524741	0.506329	0.56847	0.532796
O54692	Zw10	Centromere/kinetochore protein zw10 homolog	Others	3200660	3285200	4004080	3213610	3783230	3829800	3360200	3866950	4443690	4362980	4956880	4360340	3482590	3419320	3385120	3246600	5241350	5105520	5504610	5357300	5260510	5003190	5264940	5438180	0.296534	0.288832	0.267009	0.308087	0.320924	0.299101	0.278562	0.275995	0.320924	0.351733	0.372272	0.332478	0.306804	0.333761	0.333761	0.313222	0.369705	0.360719	0.323492	0.333761	0.400513	0.347882
Q5S006	Lrrk2	Leucine-rich repeat serine/threonine-protein kinase 2	Others	20410500	18758500	17836200	16678300	21178400	17331100	13304800	18357200	15463200	18500600	15399800	14649500	11351000	12833500	13007400	12971400	11099700	10102300	8283060	9448380	10685000	7650520	6378130	10239600	0.0716264	0.0569846	0.0720222	0.0779581	0.0652948	0.0771666	0.0704393	0.0455085	0.0455085	0.0415512	0.0498615	0.0645034	0.0498615	0.0415512	0.0609418	0.0538188	0.0589632	0.0435299	0.0486743	0.057776	0.0522359	0.0296795
Q01853	Vcp	Transitional endoplasmic reticulum ATPase	Others	176887000	169911000	171144000	176747000	215316000	205421000	209770000	207150000	218487000	222494000	225646000	221443000	210878000	221847000	214240000	213886000	161804000	168588000	159910000	159503000	176018000	173526000	174149000	173488000	0.682382	0.691067	0.691067	0.665012	0.663772	0.694789	0.656328	0.694789	0.694789	0.702233	0.702233	0.700993	0.692308	0.650124	0.674938	0.692308	0.688586	0.672457	0.686104	0.694789	0.694789	0.693548
F8VQC1	Srp72	Signal recognition particle subunit SRP72	Others	7388170	5240460	6239440	6447490	8504110	6301260	6610830	4946570	8371110	6245260	6997560	7359010	8878670	5624680	8703590	7053250	5506980	5655410	5496400	3653140	6637080	3867770	4371700	4616190	0.184799	0.23696	0.110283	0.169896	0.272727	0.175857	0.166915	0.193741	0.250373	0.159463	0.233979	0.23845	0.250373	0.193741	0.219076	0.23845	0.171386	0.169896	0.232489	0.162444	0.223547	0.183308
Q61171	Prdx2	Peroxiredoxin-2	Others	333114000	322773000	351395000	344307000	477719000	431913000	433468000	455963000	372579000	382832000	394465000	378086000	419784000	437389000	441704000	419972000	256346000	254264000	262216000	261485000	309016000	277472000	294216000	300330000	0.737374	0.737374	0.737374	0.737374	0.737374	0.737374	0.737374	0.737374	0.737374	0.737374	0.737374	0.737374	0.737374	0.737374	0.737374	0.737374	0.737374	0.737374	0.737374	0.737374	0.737374	0.737374
Q9D1F4	Akt1s1	Proline-rich AKT1 substrate 1	Others	886290	718295	717179	782715	676478	1191650	795062	1069810	853164	1014630	1022680	1199710	1159750	875504	1154980	977667	631932	837403	709905	846522	487328	664679	743318	827412	0.198444	0.167315	0.167315	0.14786	0.116732	0.198444	0.167315	0.116732	0.198444	0.198444	0.198444	0.198444	0.167315	0.116732	0.198444	0.198444	0.0466926	0.14786	0.116732	0.198444	0.167315	0.128405
Q9ERE8	Tlnrd1	Talin rod domain-containing protein 1	Others	2275110	2477280	1795190	2009070	1620060	1741480	2395400	1744990	862183	1456610	2522220	2777980	760502	2782110	1979000	5007340	791181	952426	300484	548349	1490730	1125280	1326000	1248190	0.118785	0.0607735	0.151934	0.185083	0.138122	0.218232	0.171271	0.138122	0.138122	0.218232	0.0801105	0.118785	0.171271	0.171271	0.185083	0.0607735	0.127072	0.138122	0.0939227	0.151934	0.185083	0.138122
Q9DBC7	Prkar1a	cAMP-dependent protein kinase type I-alpha regulatory subunit	Others	96366500	92094100	97105200	97244500	90167300	103737000	101442000	96656800	61348500	66527400	65102700	66289100	66756400	62968100	61413700	61937700	85880300	83963800	100923000	98675100	85308200	103846000	103466000	101463000	0.514436	0.51706	0.51706	0.498688	0.469816	0.51706	0.498688	0.514436	0.467192	0.514436	0.485564	0.532808	0.485564	0.485564	0.485564	0.532808	0.51706	0.532808	0.51706	0.51706	0.51706	0.51706
P18760	Cfl1	Cofilin-1	Others	56450100	54718400	51041800	52926200	55533300	73079900	67984600	62767600	58899800	69431900	68299000	68531200	62490000	56765900	62247100	64532200	36669000	35854900	40699300	43254800	34740200	44613300	39929400	46154500	0.759036	0.789157	0.759036	0.789157	0.807229	0.777108	0.777108	0.807229	0.789157	0.777108	0.789157	0.789157	0.759036	0.783133	0.759036	0.759036	0.759036	0.807229	0.807229	0.789157	0.807229	0.789157
Q9R0P5	Dstn	Destrin	Others	77143100	74559500	69852000	69557400	89071100	87615600	78186700	81437400	111692000	120037000	107511000	112551000	111533000	102465000	102963000	102424000	68076600	75118300	67389000	61759200	68282100	54014500	62910500	60713600	0.630303	0.581818	0.69697	0.793939	0.709091	0.587879	0.751515	0.587879	0.709091	0.70303	0.709091	0.666667	0.793939	0.709091	0.666667	0.709091	0.709091	0.709091	0.793939	0.709091	0.690909	0.587879
P45591	Cfl2	Cofilin-2	Others	7961170	6474680	6676810	6931310	5757800	7190040	6038640	7410650	7180230	7208100	7558070	8377210	6885480	6064820	6880880	6913190	8958630	8105250	7750240	8735490	7070290	7597900	6424320	6685220	0.542169	0.542169	0.542169	0.542169	0.46988	0.542169	0.542169	0.542169	0.542169	0.542169	0.542169	0.542169	0.542169	0.542169	0.542169	0.457831	0.542169	0.626506	0.542169	0.542169	0.542169	0.542169
P45376	Akr1b1	Aldo-keto reductase family 1 member B1	Others	10102600	8754880	10508900	9133670	11456000	10973500	10151100	10823500	10805800	9985870	11154700	9999170	9860550	10503700	9827520	10528700	9604980	9329880	8925140	8845820	9346810	9297470	9234840	8916940	0.487342	0.474684	0.509494	0.484177	0.531646	0.503165	0.481013	0.46519	0.541139	0.503165	0.509494	0.509494	0.503165	0.53481	0.512658	0.503165	0.537975	0.452532	0.509494	0.541139	0.43038	0.509494
Q8VHQ3	Ppp1r16b	Protein phosphatase 1 regulatory inhibitor subunit 16B	Others	9304270	8257160	8892750	9188020	9773300	8457620	8255050	8920060	8964580	9020880	9483870	8574570	7927850	9703210	9500280	8954770	4759260	5779180	5525920	7193300	4937960	7685020	4600800	6007450	0.234155	0.214789	0.202465	0.193662	0.193662	0.205986	0.181338	0.193662	0.202465	0.255282	0.202465	0.205986	0.214789	0.214789	0.235915	0.193662	0.214789	0.195423	0.172535	0.172535	0.181338	0.121479
Q8R307	Vps18	Vacuolar protein sorting-associated protein 18 homolog	Others	45753300	45809700	42689100	42192100	41644600	36440300	36404800	37877000	50698600	48989300	45760700	53039900	39770700	42497900	39717100	38686700	71617600	69900400	61184300	61596200	74594800	62371000	66978100	59870200	0.394656	0.400822	0.427544	0.387461	0.367934	0.341213	0.385406	0.375128	0.364851	0.362795	0.404933	0.412127	0.410072	0.363823	0.336074	0.385406	0.434738	0.437821	0.435766	0.403905	0.405961	0.429599
A0A0A6YXH3	Osbpl9	Oxysterol-binding protein	Others	5818030	5515130	6063290	6904290	6617980	6349660	6128590	6044190	5486770	6010410	6745420	5349350	6272390	3750270	5530370	4360920	8330270	6581320	6924990	6604620	7428740	6795140	6859350	6872480	0.119303	0.11126	0.120643	0.135389	0.107239	0.108579	0.108579	0.107239	0.123324	0.123324	0.113941	0.123324	0.0643432	0.112601	0.0844504	0.0951743	0.107239	0.121984	0.121984	0.120643	0.107239	0.135389
O35639	Anxa3	Annexin A3	Others	4270660	4668980	3942560	4617430	3322900	3955290	3808750	4297870	4082370	4135050	3822730	3807660	4340500	4624020	4666300	4064480	2787880	2768870	3902730	3406840	3528430	5463440	4484350	5436810	0.452012	0.352941	0.399381	0.380805	0.498452	0.439628	0.399381	0.399381	0.452012	0.486068	0.498452	0.458204	0.458204	0.452012	0.458204	0.498452	0.526316	0.458204	0.458204	0.417957	0.393189	0.526316
Q6NS60	Fbxo41	F-box only protein 41	Others	171051000	163219000	172647000	170460000	211338000	187404000	189280000	192280000	156983000	141765000	145667000	150531000	192028000	195411000	204238000	181153000	104913000	104149000	99756000	104609000	113252000	112168000	109612000	104924000	0.581901	0.544101	0.596793	0.58992	0.576174	0.552119	0.564719	0.556701	0.542955	0.538373	0.514318	0.553265	0.544101	0.55441	0.552119	0.530355	0.542955	0.502864	0.564719	0.520046	0.550974	0.579611
Q05816	Fabp5	Fatty acid-binding protein 5	Others	13681000	14461900	14136100	13177600	9032660	11487200	12869600	12726700	14435800	16210200	17145800	16489000	13369000	13225200	11740600	13640400	12190400	12074200	14938500	14432800	9527670	12030800	11957100	12474400	0.555556	0.555556	0.555556	0.555556	0.555556	0.6	0.555556	0.555556	0.6	0.555556	0.555556	0.555556	0.6	0.555556	0.555556	0.555556	0.555556	0.555556	0.555556	0.555556	0.555556	0.555556
Q8K3C0	Rnasek	Ribonuclease kappa	TM	56988700	37490300	52103700	44420400	38498900	32456200	24958600	24847900	38198300	36807100	34658500	34143900	39751500	45091400	44031200	34574800	83940200	74377400	74412600	93897300	64120600	84501200	67795900	90053900	0.0918367	0.0918367	0.163265	0.0918367	0.0918367	0.163265	0.0918367	0.163265	0.163265	0.163265	0.0918367	0.163265	0.0918367	0.0918367	0.0918367	0.163265	0.163265	0.163265	0.0918367	0.0918367	0.163265	0.163265
Q8CBY8	Dctn4	Dynactin subunit 4	Others	8788260	9532240	7736220	4850610	8344880	7155580	7306410	7948170	9259850	8497170	9220090	8898920	7014130	6491230	7894410	6753390	8098270	8280010	7817680	8588880	6824320	7226940	7660930	8134880	0.299786	0.366167	0.252677	0.411135	0.340471	0.391863	0.316916	0.385439	0.394004	0.415418	0.432548	0.430407	0.357602	0.282655	0.364026	0.374732	0.389722	0.436831	0.336188	0.411135	0.432548	0.430407
Q8CJ40	Crocc	Rootletin	Others	41879300	28894300	44490300	33326100	42645200	35516700	40419300	39243600	41759800	27654800	45211800	38386100	44687800	42411100	35002100	48375700	33956400	23761500	31860600	28171400	36163000	36665700	30770800	35990200	0.0905923	0.0612245	0.0711797	0.0756595	0.0970632	0.0657043	0.0821304	0.112494	0.0776506	0.0965655	0.12892	0.0960677	0.0791439	0.0915879	0.10453	0.117969	0.0846192	0.0696864	0.0801394	0.0821304	0.0866103	0.10453
Q9QY15	Ddx25	ATP-dependent RNA helicase DDX25	Others	889862		990585	824562	1935610	663880	1220510	3353200	2144400	1710200	1232970	3390930	872334	3615110	2160270	1080810	1529500	2021280	690262	1642010	1628540	1524850	1954280	1157530	0.0847107		0.13843	0.130165	0.0847107	0.161157	0.103306	0.072314	0.136364	0.109504	0.157025	0.0847107	0.053719	0.0909091	0.0785124	0.053719	0.105372	0.105372	0.018595	0.0516529	0.13843	0.0702479
P80314	Cct2	T-complex protein 1 subunit beta	Others	23435400	22045600	21639700	22235800	23017700	25626900	25153000	25146500	23015600	23730200	23316000	23093500	25714900	22957300	23966800	23852100	21092900	22201700	22552300	22590900	24174700	24602900	24737100	25224200	0.749533	0.714019	0.749533	0.699065	0.73271	0.71028	0.708411	0.695327	0.695327	0.721495	0.699065	0.740187	0.704673	0.672897	0.695327	0.671028	0.682243	0.699065	0.714019	0.71215	0.706542	0.728972
P56135	Atp5mf	ATP synthase subunit f, mitochondrial	TM	137372000	124022000	154875000	123506000	148717000	137810000	119564000	152016000	115021000	107052000	114810000	109838000	114163000	130670000	129586000	116220000	91043200	83478600	81881200	91238700	64641800	66895100	63649500	71908500	0.375	0.363636	0.375	0.363636	0.363636	0.363636	0.363636	0.375	0.375	0.363636	0.363636	0.375	0.363636	0.375	0.363636	0.340909	0.375	0.363636	0.340909	0.340909	0.363636	0.363636
Q8C3W1		Uncharacterized protein C1orf198 homolog	Others	2245980	2924650	2406280	1977940	1835650	2592180	2992620	2419380	2258620	3047330	3230360	3656620	3649910	3407390	3241980	3079400	3988370	3206480	4250420	4044660	3456940	4742030	4516440	4738310	0.338509	0.313665	0.456522	0.347826	0.279503	0.341615	0.304348	0.434783	0.285714	0.419255	0.453416	0.465839	0.425466	0.372671	0.350932	0.378882	0.403727	0.372671	0.459627	0.503106	0.419255	0.537267
P63213	Gng2	Guanine nucleotide-binding protein G(I)/G(S)/G(O) subunit gamma-2	Others	178675000	184283000	180451000	198337000	164186000	222670000	195981000	191241000	145478000	164614000	157655000	160396000	200358000	184066000	169104000	210300000	140206000	143870000	180809000	176010000	147523000	182944000	162344000	172807000	0.704225	0.704225	0.704225	0.704225	0.704225	0.732394	0.704225	0.704225	0.704225	0.704225	0.704225	0.704225	0.704225	0.704225	0.704225	0.704225	0.704225	0.704225	0.704225	0.704225	0.704225	0.704225
Q9Z204	Hnrnpc	Heterogeneous nuclear ribonucleoproteins C1/C2	Others	6981030	9159140	11661000	9433390	13975600	16908800	16455600	16645900	26794300	31269100	30507600	31053400	21201200	11482900	18149500	21821300	9558350	7490550	10344900	9665360	9467390	10386300	11464200	11382600	0.313099	0.313099	0.28754	0.309904	0.316294	0.386581	0.341853	0.338658	0.313099	0.376997	0.367412	0.376997	0.405751	0.335463	0.335463	0.329073	0.255591	0.309904	0.341853	0.434505	0.351438	0.399361
Q99KP3	Cryl1	Lambda-crystallin homolog	Others	4190400	3983780	4102980	4943200	5680610	7097780	4833920	6924870	6890230	7119600	8156810	7339860	7787670	7433490	7935080	9065750	2382330	2721690	2567130	2687970	3071470	2888100	2434190	2958890	0.351097	0.166144	0.319749	0.347962	0.37931	0.341693	0.319749	0.357367	0.37931	0.382445	0.45768	0.45768	0.429467	0.351097	0.357367	0.404389	0.275862	0.357367	0.263323	0.103448	0.31348	0.178683
P48320	Gad2	Glutamate decarboxylase 2	Others	101514000	98774400	100143000	96660800	86985100	77159300	77040600	82926400	45557700	48628900	43282900	45783700	46180300	43137300	48531000	48407900	134096000	134328000	134348000	123868000	154823000	138699000	151599000	134582000	0.374359	0.347009	0.345299	0.302564	0.340171	0.345299	0.304274	0.347009	0.34188	0.348718	0.323077	0.304274	0.312821	0.364103	0.364103	0.338462	0.348718	0.374359	0.374359	0.374359	0.374359	0.374359
P12849	Prkar1b	cAMP-dependent protein kinase type I-beta regulatory subunit	Others	44093400	41915500	46148300	44066800	36855000	50557500	48297400	39247000	26225300	30439500	29478000	30552000	24678200	23830000	23781700	26613800	39469400	34844800	43589400	47582500	35868600	48901800	45932000	49126400	0.464567	0.485564	0.464567	0.485564	0.48294	0.435696	0.48294	0.464567	0.48294	0.48294	0.435696	0.48294	0.464567	0.435696	0.435696	0.417323	0.464567	0.435696	0.485564	0.485564	0.485564	0.485564
A0A498WGS3	Mbp	Myelin basic protein	Others	373357000	414386000	470909000	576594000	493633000	614777000	616029000	577969000	305734000	401670000	399104000	401530000	555263000	531216000	478559000	598250000	649101000	674347000	960956000	937201000	700861000	921478000	842689000	795653000	0.953333	0.793333	0.953333	0.953333	0.793333	0.8	0.793333	0.793333	0.793333	0.793333	0.793333	0.793333	0.793333	0.8	0.793333	0.793333	0.74	0.8	0.8	0.8	0.793333	0.96
Q9D0K1	Pex13	Peroxisomal membrane protein PEX13	TM	23042300	25326500	24818500	25841200	16368800	20963900	19448400	19298400	15647600	15915000	15369100	17931200	15087000	13551600	15420700	16096300	20376000	20583500	21947300	21957100	17044600	20883500	21171000	20619300	0.338272	0.340741	0.318519	0.340741	0.395062	0.269136	0.204938	0.340741	0.323457	0.338272	0.323457	0.358025	0.155556	0.303704	0.323457	0.338272	0.37284	0.335802	0.355556	0.338272	0.283951	0.318519
Q9CR51	Atp6v1g1	V-type proton ATPase subunit G 1	Others	2993390	3053960	2238080	2847140	2102800	4530410	4128870	3884400	2530910	3414440	3236330	3490230	2767370	1849290	2115990	2713460	1354630	1403720	2192780	1875000	1772230	2616430	2589340	2911440	0.364407	0.364407	0.364407	0.364407	0.364407	0.364407	0.364407	0.364407	0.364407	0.364407	0.364407	0.364407	0.364407	0.364407	0.364407	0.364407	0.364407	0.364407	0.364407	0.364407	0.364407	0.364407
Q9WTT4	Atp6v1g2	V-type proton ATPase subunit G 2	Others	23988400	28171800	26679600	29421900	23067200	33891000	37856400	29762300	25058700	33268400	31697100	31382000	29013800	19524100	21683000	28771400	14854900	16221400	19861100	16978400	19043300	20572900	20896100	24092100	0.779661	0.779661	0.779661	0.779661	0.779661	0.779661	0.779661	0.779661	0.779661	0.779661	0.779661	0.779661	0.779661	0.779661	0.771186	0.771186	0.779661	0.779661	0.779661	0.745763	0.779661	0.779661
Q5DU28	Pcnx2	Pecanex-like protein 2	TM	8803160	10712700	11453600	6834170	7756270	12666500	8768720	11203400	8878620	7241130	7788420	7394290	3303790	9626880	9955860	7220640	15386100	12992900	7874570	7918570	7503460	9561000	7468170	8726190	0.0358153	0.0282752	0.0226202	0.0358153	0.0282752	0.0216777	0.031574	0.0240339	0.0282752	0.0216777	0.0282752	0.0249764	0.0150801	0.0282752	0.0216777	0.0216777	0.0150801	0.0358153	0.0249764	0.031574	0.0292177	0.031574
P54227	Stmn1	Stathmin	Others	31686600	35878100	32524300	32310800	26457400	42535500	38573600	37730600	13552700	18464600	16851100	17620800	21206000	17362500	18030200	21292400	17953900	18464300	24328400	24081600	16166800	20650500	19421700	22848900	0.630872	0.691275	0.677852	0.677852	0.536913	0.691275	0.61745	0.677852	0.52349	0.536913	0.52349	0.536913	0.52349	0.536913	0.536913	0.52349	0.536913	0.630872	0.61745	0.536913	0.597315	0.691275
Q9R0A0	Pex14	Peroxisomal membrane protein PEX14	Others	45685200	47254000	42165300	44223300	26289100	41844900	41662700	40317500	21645200	29273100	28719100	29356200	28409100	24206500	23766000	31835800	31830200	34796800	39372700	38744800	29526100	36596900	33314700	38336000	0.694149	0.694149	0.694149	0.694149	0.694149	0.694149	0.678191	0.675532	0.68617	0.68617	0.696809	0.68883	0.670213	0.68617	0.601064	0.68883	0.611702	0.694149	0.675532	0.694149	0.696809	0.696809
Q9CQN3	Tomm6	Mitochondrial import receptor subunit TOM6 homolog	Others	2630430	2031570	2631560	1660080	1923220	2709650	2578730	2001530	852353		656754	686279	1879500		1228530	1481970	1225240	1217650	422643	1917350	941197	452671	1203640	1377880	0.189189	0.189189	0.189189	0.189189	0.378378	0.189189	0.189189	0.189189	0.378378		0.189189	0.189189	0.189189		0.378378	0.189189	0.567568	0.189189	0.189189	0.189189	0.189189	0.189189
P15307	Rel	Proto-oncogene c-Rel	Others	11132500	18043600	12583900	4921590	14832100	17319000	6067710	10388900	14417700	13998500	14142200	9551330	7415760	8555280	18107600	15734300	8763410	9132740	11073000	14788300	9088410	6923100	17137200	16445800	0.0630324	0.0272572	0.0511073	0.0511073	0.0511073	0.0272572	0.0630324	0.0511073	0.0511073	0.0511073	0.0511073	0.0511073	0.0511073	0.0511073	0.0511073	0.0630324	0.0238501	0.0511073	0.0238501	0.0511073	0.0238501	0.0391823
Q9Z0S1	Bpnt1	3'(2'),5'-bisphosphate nucleotidase 1	Others	36702500	34221800	37517700	39135700	42113800	41358200	41718100	41484100	46374600	44586300	43940200	45396900	48701500	45177800	47369500	47714600	42409700	40682400	35338900	40494500	45719000	42833900	42820300	38693200	0.642857	0.642857	0.568182	0.568182	0.672078	0.597403	0.568182	0.597403	0.597403	0.672078	0.672078	0.597403	0.597403	0.512987	0.568182	0.597403	0.597403	0.568182	0.597403	0.568182	0.597403	0.597403
Q5SYH2	Tmem199	Transmembrane protein 199	TM	9431860	8607720	8030830	8638990	7829750	6359750	6735350	7700470	7716180	7692540	7353390	7066430	5853540	7226400	6912830	8051790	7176200	7871810	8723470	9151870	8157630	7391510	7737860	8077530	0.442308	0.442308	0.442308	0.442308	0.360577	0.442308	0.442308	0.442308	0.394231	0.394231	0.408654	0.394231	0.394231	0.274038	0.360577	0.394231	0.442308	0.408654	0.442308	0.442308	0.408654	0.442308
P51830	Adcy9	Adenylate cyclase type 9	TM	181795000	175747000	172741000	173254000	184487000	162882000	164854000	171498000	192221000	178242000	178065000	181621000	229786000	232970000	238384000	228250000	200172000	194240000	183667000	176314000	184453000	169506000	173612000	168953000	0.476718	0.466371	0.47524	0.45898	0.48337	0.45898	0.456024	0.462676	0.478197	0.475979	0.454545	0.470806	0.492239	0.461936	0.484109	0.456763	0.501848	0.495935	0.476718	0.471545	0.50037	0.476718
Q8K2I1	Fntb	Protein farnesyltransferase subunit beta	Others	5120870	5184440	5465660	4934100	5665400	3647940	6841740	4691720	6014230	5167730	5269190	5553580	5082890	3604460	5627410	5779440	5113150	5090120	5822430	5640720	5020820	4030750	4688520	4661340	0.189931	0.167048	0.196796	0.130435	0.153318	0.221968	0.242563	0.240275	0.224256	0.210526	0.139588	0.210526	0.19222	0.185355	0.210526	0.169336	0.157895	0.141876	0.24714	0.240275	0.254005	0.217391
P59017	Bcl2l13	Bcl-2-like protein 13	TM	33456500	38191400	35516600	35777100	27503000	34251100	33098900	30597300	24912300	29286600	30961700	29795300	26362300	22211300	23135500	26881900	18325200	19122600	22172700	21283600	18133300	20458300	16618300	23315800	0.380184	0.423963	0.357143	0.357143	0.520737	0.380184	0.447005	0.380184	0.453917	0.357143	0.380184	0.357143	0.423963	0.352535	0.380184	0.380184	0.423963	0.447005	0.357143	0.380184	0.334101	0.380184
Q8CGY8	Ogt	UDP-N-acetylglucosamine--peptide N-acetylglucosaminyltransferase 110 kDa subunit	Others	99793900	96912100	101790000	94691800	132148000	113460000	99924000	112365000	163599000	158558000	163448000	154387000	135239000	142806000	136006000	130469000	80529200	89804000	80115500	82368800	98166100	76191700	87601700	76909700	0.385277	0.398662	0.442639	0.454111	0.414914	0.427342	0.410134	0.391013	0.413002	0.432122	0.427342	0.427342	0.439771	0.390057	0.377629	0.398662	0.389101	0.392925	0.424474	0.388145	0.394837	0.392925
Q91V01	Lpcat3	Lysophospholipid acyltransferase 5	TM	8543970	10070900	9645640	7788650	9656440	8757530	7874190	9214240	9896190	8855520	8809510	9356430	8858210	9316540	10206800	10048800	8862930	7794480	8726320	8138530	9479390	8607220	7622630	9389070	0.199179	0.23614	0.199179	0.199179	0.160164	0.197125	0.199179	0.143737	0.131417	0.199179	0.12731	0.145791	0.145791	0.160164	0.141684	0.180698	0.143737	0.158111	0.23614	0.219713	0.164271	0.213552
P43006	Slc1a2	Excitatory amino acid transporter 2	TM	919052000	898974000	845154000	877811000	927698000	813489000	947668000	864970000	803783000	892566000	876929000	818171000	1025930000	834082000	896101000	949686000	756717000	720255000	774196000	714996000	674222000	657099000	661708000	739215000	0.403846	0.403846	0.391608	0.398601	0.398601	0.377622	0.396853	0.407343	0.405594	0.384615	0.403846	0.384615	0.398601	0.403846	0.405594	0.396853	0.40035	0.398601	0.403846	0.40035	0.40035	0.403846
A0A0G2JGS4	Camk2d	Calcium/calmodulin-dependent protein kinase	Others	16750800	16001300	17335800	16836300	22428200	18659000	17928400	19821500	17768500	14777100	15094500	15940700	14730800	19084000	18532400	16894900	21350800	22718600	18847100	18757400	25108500	21243200	22605500	22428300	0.401501	0.373358	0.409006	0.437148	0.457786	0.350844	0.378987	0.433396	0.401501	0.440901	0.407129	0.397749	0.36773	0.410882	0.401501	0.363977	0.523452	0.487805	0.493433	0.489681	0.457786	0.440901
Q11136	Pepd	Xaa-Pro dipeptidase	Others	6162700	5376920	5640580	6910510	6449240	7359590	6044230	6632930	7523210	7546990	7765100	6202140	8944430	7406970	8416060	8325880	4731400	4704560	6303340	6220070	7746230	8163250	5137490	7135670	0.166329	0.190669	0.231237	0.194726	0.206897	0.227181	0.156187	0.243408	0.223124	0.243408	0.221095	0.196755	0.210953	0.156187	0.227181	0.223124	0.168357	0.196755	0.186613	0.194726	0.141988	0.176471
O70166	Stmn3	Stathmin-3	Others	24251500	23799900	23672300	24985200	18152500	22768600	24639100	21965700	11745700	13410000	14168300	12471500	13381500	13903500	12127300	13873300	24335800	23799700	24452000	28332100	21662100	27094700	25112000	25532700	0.511111	0.511111	0.511111	0.511111	0.511111	0.511111	0.511111	0.511111	0.511111	0.511111	0.511111	0.511111	0.511111	0.511111	0.511111	0.511111	0.511111	0.511111	0.511111	0.5	0.511111	0.5
P80316	Cct5	T-complex protein 1 subunit epsilon	Others	58017700	58165500	59846000	58864100	65110300	65778400	62888000	64817700	65053900	68412100	67953400	63081000	68010600	67448700	65997800	66281400	68572000	66064100	62979700	62154700	74566200	70817300	72320000	69692900	0.589649	0.584104	0.609982	0.57671	0.578558	0.598891	0.609982	0.598891	0.598891	0.598891	0.598891	0.598891	0.598891	0.585952	0.598891	0.597043	0.652495	0.634011	0.565619	0.654344	0.598891	0.709797
Q9CXW3	Cacybp	Calcyclin-binding protein	Others	29090500	30949500	28267500	29196300	30430600	30179800	29962300	30073100	26674200	32232200	33711400	30739700	33331800	24604100	23993200	29799400	23743900	27064200	34374200	30612400	33245900	40958100	35020900	40549800	0.519651	0.598253	0.633188	0.633188	0.593886	0.558952	0.510917	0.497817	0.423581	0.606987	0.50655	0.572052	0.558952	0.694323	0.558952	0.50655	0.50655	0.432314	0.633188	0.585153	0.471616	0.633188
B2RQR5	Sgsm1	Small G protein signaling modulator 1	Others	5067550	4529690	5628310	5687330	6712740	6150210	6107690	6594160	3842340	3639310	3901300	3695550	3892030	4207080	4473900	3814860	12337500	12710600	10708600	11116200	13433300	14007000	14192500	12825400	0.229643	0.21226	0.254346	0.205855	0.249771	0.229643	0.258005	0.198536	0.232388	0.188472	0.218664	0.197621	0.21226	0.177493	0.219579	0.166514	0.304666	0.287283	0.272644	0.291857	0.338518	0.338518
Q3UH45	Tecpr2	Tectonin beta-propeller repeat-containing 2	Others	8334130	7362630	7334010	7218160	8086250	8030210	7731080	7061130	8285970	6940470	6107000	7700110	9018390	5430390	6870760	6076780	7759360	8089400	8334050	8894930	8639950	6581610	6654790	7064650	0.148278	0.105411	0.111736	0.0688686	0.0878426	0.111033	0.0962755	0.104006	0.136332	0.115952	0.139143	0.126493	0.111736	0.0850316	0.11033	0.113141	0.135629	0.145467	0.0864371	0.092059	0.1539	0.0962755
Q9D8W7	Ociad2	OCIA domain-containing protein 2	Others	93984200	83908300	84422300	94066300	81964500	88007800	78566700	93322300	73519000	95057300	91361100	99888500	89717800	74649600	95801400	97972900	27001200	31521700	29547100	27866600	21516100	16823400	22881100	25721600	0.512987	0.512987	0.512987	0.512987	0.512987	0.512987	0.512987	0.461039	0.461039	0.461039	0.461039	0.512987	0.512987	0.512987	0.512987	0.461039	0.461039	0.402597	0.512987	0.337662	0.402597	0.461039
Q9CZT8	Rab3b	Ras-related protein Rab-3B	Others	52019900	50921500	56902300	57080500	54110200	54477200	55388200	53381200	39960700	42441600	40488900	41596800	49096100	45055700	45862700	49378200	40923900	35277400	34127800	38043100	36323100	35170600	36541600	40841900	0.474886	0.474886	0.447489	0.447489	0.347032	0.474886	0.474886	0.447489	0.474886	0.447489	0.447489	0.447489	0.447489	0.347032	0.447489	0.474886	0.447489	0.447489	0.447489	0.447489	0.447489	0.447489
O35465	Fkbp8	Peptidyl-prolyl cis-trans isomerase FKBP8	TM	304501000	305893000	299144000	290400000	251417000	244278000	233269000	242648000	232695000	213523000	220927000	226723000	193131000	195864000	196304000	195317000	212251000	191298000	212961000	215713000	184969000	207498000	194208000	210047000	0.504975	0.517413	0.514925	0.507463	0.497512	0.487562	0.487562	0.50995	0.467662	0.50995	0.50995	0.50995	0.49005	0.412935	0.485075	0.487562	0.504975	0.472637	0.504975	0.50995	0.49005	0.504975
Q9QYI5	Dnajb2	DnaJ homolog subfamily B member 2	Others	4654150	5020050	4821610	4238680	2668560	4415900	4153450	3969840	2792860	3902720	3645460	3551980	3300490	3315050	3485590	3780500	5114580	5575750	6218010	5969980	4201120	4838250	4895440	5302550	0.404321	0.382716	0.447531	0.407407	0.324074	0.348765	0.388889	0.324074	0.364198	0.364198	0.364198	0.388889	0.364198	0.314815	0.290123	0.364198	0.324074	0.447531	0.447531	0.447531	0.42284	0.447531
Q64514	Tpp2	Tripeptidyl-peptidase 2	Others	30100200	28606400	28063800	28200800	36831500	33741500	34841800	35122600	42147900	39001100	40713600	41442900	38122100	40202200	38394100	40544600	34180900	32825600	29979400	29412800	37764100	32217600	34913500	32577600	0.402536	0.444532	0.426307	0.414422	0.440571	0.4271	0.432647	0.465135	0.442948	0.465135	0.471474	0.457211	0.424723	0.445325	0.447702	0.430269	0.457211	0.427892	0.42393	0.453249	0.461173	0.412044
Q5U458	Dnajc11	DnaJ homolog subfamily C member 11	Others	16273600	15872600	16448800	15956300	15471100	14141000	15647800	14053000	12477800	12292300	11730300	12859400	11950500	11731600	13376600	11114700	10568800	9833020	10605400	8927600	8347620	7996620	8557090	7883990	0.398927	0.363148	0.382826	0.413238	0.36136	0.398927	0.382826	0.370304	0.386404	0.413238	0.386404	0.398927	0.413238	0.347048	0.39356	0.398927	0.413238	0.384615	0.413238	0.397138	0.413238	0.36136
Q3TDK6	Rogdi	Protein rogdi homolog	Others	47894600	48844200	51305800	50542200	67291000	57347200	59278400	56105300	92116100	89200200	91493900	84720600	77081900	74999000	75046700	78246400	66255000	66743400	57835100	58302000	69321400	56024900	59222900	57111100	0.662021	0.686411	0.703833	0.675958	0.662021	0.634146	0.675958	0.672474	0.703833	0.703833	0.703833	0.648084	0.675958	0.662021	0.714286	0.658537	0.703833	0.703833	0.616725	0.630662	0.686411	0.616725
E0CZ72	Kif2a	Kinesin-like protein	Others	27111400	24783400	25330200	24160200	30991600	26815000	26146700	28303800	30276900	28144300	29097400	28750900	23519500	26077700	25066600	25613800	25918400	25992100	23541200	23188900	26829900	24325400	24483000	24099500	0.387618	0.397039	0.386272	0.40646	0.382234	0.355316	0.318977	0.40646	0.384926	0.333782	0.382234	0.394347	0.384926	0.372813	0.3607	0.33782	0.351279	0.382234	0.364738	0.384926	0.397039	0.397039
Q91V41	Rab14	Ras-related protein Rab-14	Others	135713000	136382000	139449000	135834000	131118000	126169000	130488000	128973000	90052000	89994600	86258900	86484700	102407000	99441400	105462000	103920000	119498000	120962000	126077000	125107000	128508000	131740000	129177000	128904000	0.869767	0.869767	0.869767	0.869767	0.869767	0.869767	0.869767	0.869767	0.869767	0.869767	0.869767	0.869767	0.869767	0.869767	0.869767	0.869767	0.869767	0.869767	0.869767	0.869767	0.869767	0.869767
Q9DCL9	Paics	Multifunctional protein ADE2	Others	9498350	9262020	9126640	9023510	9817020	9427110	9985320	9939020	9783640	9670420	10040900	9820090	11769900	11168000	11138600	11499100	9917990	10071200	9215690	8808760	11578000	9353210	9618910	9524310	0.491765	0.555294	0.564706	0.531765	0.522353	0.501176	0.517647	0.508235	0.52	0.527059	0.543529	0.494118	0.517647	0.465882	0.543529	0.494118	0.557647	0.552941	0.581176	0.557647	0.508235	0.557647
Q8C845	Efhd2	EF-hand domain-containing protein D2	Others	8661920	8741620	9833080	9269390	9789480	14353200	12924800	11830400	4406120	5403230	5301090	5547530	6425780	6601040	6712980	7949110	7831740	7696240	8428300	9937660	7363650	9313860	8154910	9697250	0.483333	0.483333	0.4875	0.5	0.470833	0.470833	0.516667	0.520833	0.4875	0.445833	0.4625	0.420833	0.45	0.516667	0.4875	0.445833	0.475	0.470833	0.4375	0.5	0.470833	0.516667
P62881	Gnb5	Guanine nucleotide-binding protein subunit beta-5	Others	13793500	13041400	13710400	13545700	18388100	14730500	15685800	16806500	14420400	13277000	13635500	13624900	14047600	15216500	14447400	13130300	12981700	12408900	10590200	11059300	13621600	11341500	12664200	11263900	0.427848	0.435443	0.427848	0.427848	0.427848	0.435443	0.435443	0.435443	0.427848	0.427848	0.427848	0.427848	0.427848	0.427848	0.427848	0.427848	0.427848	0.427848	0.427848	0.427848	0.427848	0.427848
Q9CQJ6	Denr	Density-regulated protein	Others	1524640	1853940	1538700	1513990	2002650	2438510	1726820	1396610	1911870	1872880	1838860	1522310	2036480	649807	1510790	1414390	912747	1010380	1439030	1299610	1266530	1131730	1851590	1641140	0.313131	0.313131	0.313131	0.313131	0.227273	0.227273	0.227273	0.217172	0.30303	0.141414	0.227273	0.141414	0.141414	0.227273	0.217172	0.141414	0.131313	0.131313	0.227273	0.227273	0.227273	0.313131
Q3TEA8	Hp1bp3	Heterochromatin protein 1-binding protein 3	Others	16391100	17336500	32642700	23148500	37652400	40751700	29389500	37452800	23381000	23817100	22500900	22299900	31138900	39347500	36394800	33419700	7406490	19253200	11645100	14124200	26058800	18065300	21836300	21864300	0.155235	0.115523	0.17148	0.187726	0.187726	0.214801	0.18231	0.191336	0.106498	0.180505	0.203971	0.196751	0.220217	0.15343	0.173285	0.207581	0.131769	0.148014	0.113718	0.137184	0.187726	0.16426
P31648	Slc6a1	Sodium- and chloride-dependent GABA transporter 1	TM	201158000	183603000	193577000	183650000	174802000	175526000	174894000	171221000	153145000	170809000	165528000	164397000	179357000	157275000	168582000	188953000	237997000	234539000	232265000	235885000	238463000	232952000	234681000	255398000	0.235392	0.235392	0.247078	0.235392	0.24374	0.235392	0.233723	0.24374	0.24374	0.245409	0.245409	0.245409	0.247078	0.24374	0.24374	0.233723	0.247078	0.245409	0.235392	0.247078	0.247078	0.247078
B9EJA2	Cttnbp2	Cortactin-binding protein 2	Others	3941390	4338040	4185700	3843760	5156710	5668930	5630070	5316970	5968150	7447260	7180330	7222110	6094770	5807610	5964140	6498510	2348780	2289930	3025400	2785060	2259710	2678510	2590210	2647440	0.15534	0.158981	0.169296	0.185073	0.183859	0.17233	0.162015	0.186893	0.176578	0.200243	0.188107	0.189927	0.162015	0.18568	0.169903	0.171117	0.145024	0.151092	0.135316	0.136529	0.144417	0.137743
Q8R3C7	Ddx19b	RNA helicase	Others	36557.1	65953.4	74279.2	62147.7	96587	101655	73910.8	88524	52875.3	90816.4	117961	118807	124735	83185.2	114919	124078	95654.9	76030.3	95661.5	84993.5	90209.9	104905	85918.1	87662.8	0.0354906	0.0876827	0.0876827	0.0354906	0.0354906	0.0354906	0.0876827	0.0354906	0.0354906	0.0876827	0.0876827	0.0354906	0.0876827	0.0354906	0.0354906	0.0876827	0.0354906	0.0876827	0.0354906	0.0354906	0.0354906	0.0876827
Q9EQK5	Mvp	Major vault protein	Others	17920300	14514700	13471900	16807400	11707600	12091400	9948320	13087600	16935000	18722400	16657600	17076100	17428800	14958500	18312600	16983500	24521200	22232900	20202100	22059400	18496400	16527600	16023500	15930300	0.222997	0.247387	0.243902	0.204413	0.18583	0.190476	0.195122	0.199768	0.243902	0.242741	0.324042	0.238095	0.235772	0.25784	0.220674	0.26597	0.295006	0.288037	0.360046	0.279907	0.239257	0.285714
Q3U2V3	Nudt18	8-oxo-dGDP phosphatase NUDT18	Others	1291910	1446550	1298300	1012370	935680	1272990	1096800	1055620	872055	996153	995788	913220	1635940	1008060	1582630	1425170	1193910	1821160	661149	1126570	1173840	1218920	833943	1087100	0.0495356	0.0743034	0.0526316	0.0495356	0.0743034	0.0990712	0.0773994	0.0990712	0.0990712	0.0743034	0.0773994	0.0773994	0.0773994	0.102167	0.102167	0.0743034	0.102167	0.0743034	0.0526316	0.0743034	0.0990712	0.0990712
Q8BUV3	Gphn	Gephyrin	Others	76525100	76010600	73767700	73246700	72242700	72355100	70659700	68239000	76579100	78701000	79224400	79768000	88457500	87464300	82462200	87775100	66472600	68036000	72127900	72318900	65498500	71253800	68728700	67665200	0.578674	0.591678	0.605982	0.592978	0.637191	0.654096	0.637191	0.644993	0.707412	0.668401	0.657997	0.642393	0.622887	0.637191	0.643693	0.668401	0.578674	0.637191	0.591678	0.609883	0.560468	0.641092
Q8R127	Sccpdh	Saccharopine dehydrogenase-like oxidoreductase	Others	94786400	96717600	98283500	91023300	75112500	72329600	73323000	75089000	41580500	39405400	39950500	41812600	40079500	43201500	40060600	38958200	89722400	94549000	96503100	93257400	86393900	94036100	95447200	92394100	0.643357	0.643357	0.648019	0.645688	0.648019	0.582751	0.575758	0.578089	0.519814	0.526807	0.578089	0.643357	0.522145	0.575758	0.578089	0.582751	0.715618	0.717949	0.641026	0.713287	0.641026	0.645688
Q9D428	GOLGA7B	Golgin subfamily A member 7B	Others	15546100	17188800	15406100	17041800	13930300	16133100	16165700	14692400	6949620	8812770	9374280	8935100	12398300	10737300	12128300	13078500	15169900	14029600	17942500	17531500	14281600	17607400	16655300	17614100	0.42515	0.42515	0.377246	0.359281	0.359281	0.359281	0.359281	0.359281	0.42515	0.359281	0.359281	0.359281	0.359281	0.359281	0.311377	0.359281	0.359281	0.42515	0.42515	0.42515	0.42515	0.359281
Q9CQM5	Txndc17	Thioredoxin domain-containing protein 17	Others	1220800	1132000	1261720	1170400	905817	1602140	1605700	1549640	775433	947077	1267280	1002780	778172	612308	917938	1215630	705588	634710	965648	950815	691357	890975	765916	863454	0.398374	0.560976	0.398374	0.398374	0.268293	0.398374	0.398374	0.398374	0.268293	0.398374	0.398374	0.430894	0.398374	0.268293	0.398374	0.398374	0.268293	0.268293	0.430894	0.268293	0.268293	0.430894
D3YZC9	Sf1	Splicing factor 1	Others	5202970	6692790	4790670	6437790	7843230	9796900	7539200	9428850	9280510	13652700	14762900	12707300	11476700	11365600	7216340	9265290	7213940	4395470	5397380	5100910	4115320	8018600	7666430	7407140	0.164623	0.14711	0.164623	0.14711	0.127846	0.169877	0.14711	0.169877	0.164623	0.164623	0.189142	0.187391	0.14711	0.164623	0.145359	0.164623	0.1331	0.127846	0.0823117	0.110333	0.14711	0.127846
A0A494B953	Nedd4l	HECT-type E3 ubiquitin transferase	Others	58482600	57794000	61940600	61574200	66933700	67341600	66414300	62335900	77723100	79957300	80807900	81977000	81945700	74075400	83084300	74280800	51806700	49820400	49922500	48534600	49756400	44166800	46272900	47207500	0.401674	0.373431	0.374477	0.367155	0.366109	0.417364	0.379707	0.367155	0.41318	0.404812	0.443515	0.395397	0.399582	0.404812	0.359833	0.411088	0.40795	0.370293	0.358787	0.345188	0.379707	0.387029
B7ZCJ1	Arhgap21	Rho GTPase-activating protein 21	Others	241357000	247850000	247652000	249967000	250094000	279579000	274693000	280861000	230051000	214140000	233808000	219624000	292238000	277474000	294838000	296330000	181896000	197681000	186979000	194066000	179004000	193204000	196330000	195588000	0.282353	0.247059	0.261381	0.262916	0.279284	0.272634	0.265473	0.269565	0.292072	0.2711	0.294118	0.274169	0.276726	0.272634	0.304859	0.283887	0.256266	0.251662	0.220972	0.253708	0.248082	0.238875
P11798	Camk2a	Calcium/calmodulin-dependent protein kinase type II subunit alpha	Others	392525000	344477000	360466000	391160000	563373000	421055000	376876000	451058000	861753000	699437000	728687000	748850000	746919000	778684000	764936000	705845000	183292000	195557000	161049000	165794000	198105000	171698000	175333000	156938000	0.537657	0.596234	0.564854	0.604603	0.589958	0.604603	0.518828	0.587866	0.610879	0.608787	0.610879	0.598326	0.615063	0.617155	0.585774	0.619247	0.556485	0.585774	0.566946	0.575314	0.583682	0.556485
Q8R4C2	Rufy2	RUN and FYVE domain-containing protein 2	Others	4697910	5731280	5357120	5943150	5074870	7173860	8229400	7977070	4694370	5429690	5995730	6320530	5204140	5782240	4382930	5097400	7945950	7304860	6514270	5277990	9435130	8276000	7739450	8077950	0.130363	0.166667	0.227723	0.209571	0.117162	0.191419	0.153465	0.184818	0.105611	0.151815	0.141914	0.145215	0.138614	0.156766	0.155116	0.163366	0.240924	0.191419	0.186469	0.173267	0.160066	0.153465
Q9Z2M7	Pmm2	Phosphomannomutase 2	Others	4102960	5385300	4855580	5656230	4864580	7234480	4599320	5773610	4751100	4438690	5382460	6979820	4271430	823837	5491260	3473680	3970570	3204850	4161130	4058650	3036790	5153770	3470030	3447070	0.161157	0.161157	0.161157	0.161157	0.235537	0.194215	0.214876	0.181818	0.285124	0.247934	0.14876	0.247934	0.214876	0.0909091	0.165289	0.252066	0.144628	0.247934	0.194215	0.161157	0.227273	0.161157
O35633	Slc32a1	Vesicular inhibitory amino acid transporter	TM	296945000	273402000	297770000	294885000	256450000	245315000	239356000	257305000	120113000	138189000	134095000	132386000	138170000	141165000	146496000	145297000	462706000	442519000	502618000	502534000	420348000	478166000	457469000	510790000	0.390476	0.390476	0.390476	0.390476	0.375238	0.375238	0.390476	0.375238	0.371429	0.371429	0.375238	0.375238	0.375238	0.371429	0.386667	0.375238	0.386667	0.386667	0.394286	0.394286	0.371429	0.394286
D3YXZ3	Klc2	Kinesin light chain	Others	74324900	74853300	75760300	76035400	78604900	83167400	82015500	80280500	92711700	100197000	107482000	101324000	96657600	102074000	95094700	97841700	84418000	88994600	101151000	99706300	79787300	96601500	92662200	102692000	0.397083	0.364668	0.393841	0.405186	0.337115	0.405186	0.376013	0.385737	0.405186	0.427877	0.427877	0.416532	0.414911	0.39222	0.374392	0.393841	0.393841	0.379254	0.427877	0.431118	0.426256	0.427877
P31230	Aimp1	Aminoacyl tRNA synthase complex-interacting multifunctional protein 1	Others	3480460	3347300	3262070	3603500	3669130	4412070	4288170	3916640	3849070	4121490	4460060	4487740	3711680	3729920	3374310	3820020	3206220	3234460	3490820	3522720	3184350	3787270	3449430	3443810	0.629032	0.525806	0.574194	0.574194	0.487097	0.522581	0.522581	0.496774	0.645161	0.677419	0.56129	0.625806	0.522581	0.580645	0.493548	0.554839	0.645161	0.645161	0.645161	0.677419	0.645161	0.677419
A0A0R4J1E2	Eef1d	Elongation factor 1-delta	Others	13881600	13254400	14722000	15377100	12466200	14311400	14852300	14619800	15898200	19346400	18436600	19271400	12774800	11522300	11370300	14685100	13354200	13279200	15227400	15165900	13073300	15912100	14262600	15182400	0.372727	0.378788	0.381818	0.378788	0.345455	0.378788	0.371212	0.331818	0.356061	0.4	0.366667	0.412121	0.389394	0.343939	0.351515	0.357576	0.368182	0.334848	0.356061	0.343939	0.339394	0.377273
Q3UDR8	Yipf3	Protein YIPF3	TM	3531620	3163770	4122010	3328410	5229510	4254590	3579910	4710960	2711540	2944820	2906370	2952180	2915090	2685470	4331360	2944510	2810030	2628350	2276340	2932070	2391190	2403970	2095510	2139570	0.158501	0.190202	0.158501	0.190202	0.121037	0.18732	0.190202	0.158501	0.18732	0.118156	0.18732	0.118156	0.190202	0.190202	0.15562	0.121037	0.190202	0.121037	0.190202	0.121037	0.190202	0.190202
Q8BML9	Qars1	Glutamine--tRNA ligase	Others	12488300	11244500	12990800	11848900	16448800	15627400	13638700	16677900	17590400	17595800	18350300	17851100	16181200	16449100	17652500	17301300	14036300	14843100	12027800	13564600	16330900	13368700	15204400	13477200	0.389677	0.356129	0.357419	0.397419	0.412903	0.416774	0.380645	0.423226	0.44	0.381935	0.428387	0.412903	0.40129	0.406452	0.43871	0.432258	0.443871	0.428387	0.43871	0.423226	0.40129	0.39871
Q9CQX2	Cyb5b	Cytochrome b5 type B	TM	70595200	84281800	71333200	71807700	50026300	70571500	74037700	62375500	44486400	58649900	56397800	53960400	48584800	39354400	39722400	52565100	43323700	46469600	51874200	50572900	39451800	50435800	48965700	50719700	0.636986	0.678082	0.678082	0.678082	0.636986	0.678082	0.636986	0.678082	0.636986	0.636986	0.636986	0.636986	0.636986	0.636986	0.636986	0.636986	0.636986	0.678082	0.678082	0.678082	0.678082	0.678082
O70172	Pip4k2a	Phosphatidylinositol 5-phosphate 4-kinase type-2 alpha	Others	11604300	11469200	11968500	11577100	11977400	10607900	12541600	12528500	12786500	13558700	14358100	13927800	12814700	12125800	11683800	11719200	12251600	12531500	13174800	12695700	10598100	10883500	11374200	10759000	0.37037	0.365432	0.385185	0.34321	0.385185	0.37037	0.385185	0.390123	0.365432	0.385185	0.37037	0.385185	0.34321	0.365432	0.330864	0.350617	0.367901	0.37037	0.338272	0.390123	0.37037	0.358025
Q02248	Ctnnb1	Catenin beta-1	Others	55256100	51705100	52721000	52267300	64125500	63677700	60168600	62890800	67346100	64830400	66238800	65865300	67806600	68557600	64179600	63498700	62864700	62116200	60277700	64307700	66901500	64551700	66289200	64423500	0.567222	0.558259	0.567222	0.558259	0.571063	0.567222	0.576184	0.554417	0.53009	0.554417	0.588988	0.56338	0.580026	0.56338	0.580026	0.545455	0.576184	0.576184	0.558259	0.576184	0.576184	0.567222
Q6ZQ58	Larp1	La-related protein 1	Others	11485700	12293100	11993700	12807400	11402200	11487600	12262900	12290500	14185500	15523300	15867100	15380000	10816900	10000800	10763700	9901380	19540400	20414300	22175300	20226400	16584700	19495700	18081500	19342100	0.282649	0.288246	0.245336	0.281716	0.287313	0.280784	0.25	0.282649	0.354478	0.30597	0.293843	0.279851	0.266791	0.291978	0.308769	0.266791	0.271455	0.24347	0.331157	0.356343	0.327425	0.315299
P15105	Glul	Glutamine synthetase	Others	113974000	111130000	117701000	115956000	114903000	111089000	113238000	111137000	139033000	137786000	139524000	133629000	132271000	127497000	128208000	129140000	166382000	164251000	170042000	170097000	138959000	145251000	142828000	138727000	0.680965	0.707775	0.707775	0.689008	0.715818	0.616622	0.616622	0.707775	0.715818	0.707775	0.707775	0.715818	0.69437	0.670241	0.69437	0.686327	0.664879	0.702413	0.723861	0.705094	0.707775	0.707775
O08989	Mras	Ras-related protein M-Ras	Others	9546970	9754910	9841880	9796790	9663230	11469800	11357000	11112100	10440200	11428800	11679000	11484600	10906700	9743960	10720500	10791200	8377790	7951110	8947930	8363020	6834540	7864200	7938590	8096320	0.721154	0.730769	0.730769	0.730769	0.697115	0.721154	0.730769	0.730769	0.692308	0.721154	0.730769	0.721154	0.730769	0.730769	0.730769	0.721154	0.730769	0.721154	0.730769	0.721154	0.730769	0.721154
Q8BHS3	Rbm22	Pre-mRNA-splicing factor RBM22	Others	3763500							4000230	5195840		1227780	2492750	287993		3414900						2815700	3233500			0.052381							0.05	0.0238095		0.0261905	0.052381	0.0285714		0.0261905						0.0547619	0.0238095
G3X914	Cul5	Cullin-5	Others	29700000	28314600	26329700	25753300	37542300	31126800	30297200	35497700	37902700	36670200	39361000	39372200	43537900	45692000	44516000	42304800	27429100	26914500	26611900	24531900	30823200	26597900	29402100	28572700	0.417544	0.37193	0.396491	0.382456	0.463158	0.40117	0.417544	0.464327	0.471345	0.430409	0.437427	0.446784	0.439766	0.432749	0.453801	0.451462	0.391813	0.417544	0.410526	0.396491	0.405848	0.423392
P51855	Gss	Glutathione synthetase	Others	33985900	28886100	34002900	27559200	32872700	31061000	27946800	33964700	29229400	25377900	30072600	32152000	28948000	25006100	28489900	33857400	33024700	25483500	36842500	38502100	24495200	37347800	25420100	29073900	0.248945	0.21097	0.246835	0.227848	0.124473	0.196203	0.194093	0.158228	0.156118	0.185654	0.225738	0.223629	0.232068	0.179325	0.227848	0.175105	0.194093	0.232068	0.221519	0.189873	0.14346	0.259494
Q3TPX4	Exoc5	Exocyst complex component 5	Others	21465400	21782500	22229500	23729400	27421000	23347200	23862700	25075000	35399000	33261600	35341000	33822000	29908800	28707100	31668200	29584500	19579900	18469200	18683500	18121800	22060100	18826400	19773200	17185600	0.300847	0.298023	0.350282	0.293785	0.415254	0.34887	0.365819	0.355932	0.425141	0.403955	0.377119	0.435028	0.350282	0.394068	0.374294	0.375706	0.326271	0.316384	0.346045	0.323446	0.365819	0.347458
Q99J36	Thumpd1	THUMP domain-containing protein 1	Others	1032490	917683	986649	1079870	1097600	1558170	1046610	1606820	1195260	1287060	1418140	1226080	1494160	667301	1486790	1241400	827943	663026	847846	803289	844740	1051830	1042970	909194	0.14	0.125714	0.142857	0.142857	0.18	0.142857	0.142857	0.1	0.154286	0.131429	0.1	0.148571	0.174286	0.154286	0.18	0.157143	0.157143	0.157143	0.125714	0.125714	0.157143	0.125714
A0A2I3BQP6	Camk2g	Calcium/calmodulin-dependent protein kinase	Others	67979300	64438900	61703200	68124600	85389800	72315300	75468400	78947100	85440100	71590500	76709500	77895600	83203200	89874700	90098700	78937000	68579400	74124600	66689800	69208400	86003300	77958500	76428800	71530900	0.479646	0.483186	0.483186	0.486726	0.504425	0.40354	0.428319	0.417699	0.557522	0.559292	0.467257	0.499115	0.562832	0.529204	0.474336	0.428319	0.559292	0.539823	0.538053	0.562832	0.555752	0.538053
Q9CZJ9	Dnajc18	DnaJ homolog subfamily C member 18	TM	1637990	1185980	1562540	1224370	656327	1477030	1028040	881878	737236	1040830	1620760	964118	865916	1596680	966529	808445	1262840	1185700	1341100	1535080	1024050	1398420	1289490	1151450	0.291317	0.322129	0.252101	0.288515	0.204482	0.145658	0.282913	0.151261	0.210084	0.162465	0.201681	0.229692	0.0980392	0.156863	0.109244	0.246499	0.123249	0.193277	0.254902	0.123249	0.151261	0.123249
Q9QZ06	Tollip	Toll-interacting protein	Others	3051510	2676010	2786630	2714210	3006190	2983650	2960260	2799650	2894880	2878100	2935460	2817140	3226970	2857070	3066610	3184720	3567470	3748950	3491020	3409140	3646710	3617170	3612900	3600900	0.412409	0.489051	0.430657	0.430657	0.328467	0.463504	0.430657	0.430657	0.430657	0.328467	0.354015	0.412409	0.430657	0.405109	0.412409	0.463504	0.489051	0.489051	0.50365	0.478102	0.489051	0.412409
Q5SVJ0	Camk2b	Calcium/calmodulin-dependent protein kinase	Others	22775000	21479900	22588800	23030600	27968700	25207400	24526600	26555900	47673800	44408700	43134000	44515000	44768500	42462100	44479800	41881200	21014400	22418100	18887000	18020900	24718100	22164800	24241000	21129700	0.318318	0.318318	0.318318	0.304805	0.328829	0.318318	0.316817	0.318318	0.328829	0.306306	0.315315	0.304805	0.304805	0.328829	0.304805	0.306306	0.342342	0.342342	0.331832	0.331832	0.342342	0.331832
P12382	Pfkl	ATP-dependent 6-phosphofructokinase, liver type	Others	19985600	19543700	20082800	19970700	26377600	23474000	23171000	24888700	36330800	34187200	34111100	33044200	32455900	33273100	33447300	31940700	21534700	20085800	18555200	17694900	22234000	18806200	19368500	18133200	0.417949	0.410256	0.421795	0.428205	0.412821	0.421795	0.419231	0.434615	0.435897	0.442308	0.434615	0.432051	0.432051	0.435897	0.432051	0.425641	0.425641	0.421795	0.421795	0.429487	0.432051	0.432051
P14873	Map1b	Microtubule-associated protein 1B	Others	107148000	108996000	101119000	106314000	109150000	125695000	132427000	119395000	132736000	147164000	148919000	144686000	117856000	103199000	103648000	116634000	140492000	146781000	150878000	142222000	143805000	138945000	146714000	150232000	0.459821	0.513799	0.514205	0.494318	0.488231	0.506899	0.483766	0.479708	0.50974	0.573458	0.542208	0.551542	0.534903	0.508523	0.480114	0.518263	0.543831	0.549513	0.555195	0.530438	0.507711	0.568182
O88685	Psmc3	26S proteasome regulatory subunit 6A	Others	82537000	87521600	89301000	86358600	86380200	99964900	96805100	94770200	82557500	91153000	91094600	86257100	91621100	85066600	87505500	91937700	67214800	74818000	82047600	83109100	69374500	79963200	78725000	86350800	0.635747	0.667421	0.662896	0.642534	0.522624	0.585973	0.687783	0.615385	0.606335	0.622172	0.617647	0.631222	0.683258	0.59276	0.576923	0.662896	0.545249	0.60181	0.597285	0.628959	0.60181	0.597285
Q9D662	Sec23b	Protein transport protein Sec23B	Others	1769890	1422250	2075140	1433150	1646780	1911340	1573420	2373850	2340010	1895850	2286440	2177630	2311770	2130080	2087830	2488670	2077920	1803980	2019180	1631420	1414840	2253420	1588610	2590980	0.0704042	0.0560626	0.0443286	0.0586701	0.0743155	0.0586701	0.0586701	0.0599739	0.108214	0.0964798	0.0925684	0.0586701	0.0704042	0.0704042	0.0560626	0.0482399	0.0443286	0.0456323	0.0586701	0.0456323	0.0560626	0.0586701
Q8CG72	Adprs	ADP-ribose glycohydrolase ARH3	Others	2655650	1773080	3793130	2381960	3300390	5406500	2517550	4446940	3183820	4358480	4984970	2784110	4042550	2328670	5560050	4868690	1917980	2014350	1736430	2360260	1144310	3005120	2694140	1809940	0.148649	0.124324	0.118919	0.0567568	0.118919	0.148649	0.0864865	0.148649	0.116216	0.0864865	0.0540541	0.116216	0.116216	0.118919	0.0567568	0.148649	0.118919	0.0567568	0.118919	0.0864865	0.118919	0.148649
Q99L88	Sntb1	Beta-1-syntrophin	Others	11801700	10827200	11336800	11166200	8811460	14984800	11195400	11129200	14734900	16050100	14202900	14131500	15833000	13036200	15276500	12855900	20422700	20151600	15937900	20563300	23061400	15907900	18420100	17321900	0.163873	0.132216	0.163873	0.178771	0.197393	0.10987	0.0651769	0.147114	0.16946	0.184358	0.238361	0.20298	0.189944	0.286778	0.204842	0.204842	0.256983	0.223464	0.240223	0.208566	0.204842	0.188082
A2AGA4	Rhbdl2	Rhomboid-related protein 2	TM	1043270	443369	836337	724015		811649			513524		1034880		118584	403014		1164260	1573070	1083220	1573540	1429790	1099430	1303040	1071190	776043	0.0827815	0.0827815	0.0264901	0.0827815		0.0827815			0.0562914		0.0562914		0.0264901	0.0264901		0.0562914	0.0827815	0.0827815	0.0264901	0.0827815	0.0562914	0.0827815
Q8BHK0	Pnma2	Paraneoplastic antigen Ma2 homolog	Others		136956	174349	170254	242753		135876	200855	220460	199780	143700	156690	162175	178649	155662		203518	156992	159624	190391	169672	176983	197734	156048		0.0273973	0.0273973	0.0273973	0.0273973		0.0273973	0.0273973	0.0273973	0.0273973	0.0273973	0.0273973	0.0273973	0.0273973	0.0273973		0.0273973	0.0273973	0.0273973	0.0273973	0.0273973	0.0273973
O35621	Pmm1	Phosphomannomutase 1	Others	12965000	13700500	14807000	14358700	16888600	19084400	17642100	20779000	17104300	19244300	19710200	17101600	15801400	17786500	17003900	19786600	14028100	12780100	13720800	13260400	10781500	13062800	13737600	13392500	0.461832	0.454198	0.442748	0.496183	0.48855	0.442748	0.435115	0.454198	0.435115	0.454198	0.454198	0.48855	0.435115	0.39313	0.48855	0.442748	0.442748	0.435115	0.435115	0.435115	0.438931	0.461832
A0A0J9YUL3	Septin11	Septin	Others	12656700	13173300	12142300	13060700	13414700	13510100	14123600	13440900	9601040	10265800	10193600	9978900	9526920	8050330	7988410	8746200	10699500	11736600	11021000	10539300	11366100	10172400	11466300	10223300	0.365741	0.365741	0.391204	0.365741	0.391204	0.365741	0.363426	0.354167	0.328704	0.273148	0.300926	0.293981	0.391204	0.356481	0.273148	0.356481	0.372685	0.365741	0.372685	0.365741	0.310185	0.365741
Q9JME7	Trappc2l	Trafficking protein particle complex subunit 2-like protein	Others	7481690	7009320	7114210	7081090	9839190	8275200	8521260	8139060	11323400	9296180	7914840	10535100	8747850	9974670	10302800	8396730	9275160	9346210	7211400	8243040	10634000	8524340	9654780	9817150	0.453237	0.496403	0.388489	0.388489	0.597122	0.489209	0.496403	0.323741	0.661871	0.561151	0.460432	0.42446	0.352518	0.323741	0.151079	0.417266	0.496403	0.52518	0.553957	0.460432	0.561151	0.496403
Q8BI36	Jkamp	JNK1/MAPK8-associated membrane protein	TM		139197000	60064100	43482300	34360300	63794000	128825000	65631800		75188100	57160000	88141400	92582300	55558100		60333200	29219400	132088000	31933500	133432000		83672100	52723000	31206900		0.022508	0.0707395	0.0707395	0.0707395	0.0707395	0.022508	0.022508		0.022508	0.022508	0.0707395	0.022508	0.022508		0.0707395	0.0707395	0.0707395	0.022508	0.0707395		0.0707395
Q8VDS8	Stx18	Syntaxin-18	TM	9454800	8398960	8881080	8421870	7465690	6847030	7376270	7287180	6664080	6402020	6487940	6289630	5300170	5784740	6132310	6425490	9870250	10462800	8534900	9844770	9286210	9791490	9358430	9667610	0.61976	0.580838	0.434132	0.532934	0.52994	0.523952	0.586826	0.446108	0.407186	0.610778	0.538922	0.57485	0.622754	0.350299	0.419162	0.556886	0.479042	0.550898	0.568862	0.407186	0.443114	0.419162
Q3UMB9	Washc4	WASH complex subunit 4	Others	8741130	9516810	10439100	9705150	9987910	8714370	9076470	7545950	11017900	12337000	11268600	11787000	10506800	9123390	8520190	7605130	13909600	14611700	12517900	10793800	15037100	10625600	12937700	10204500	0.280477	0.246377	0.244672	0.221654	0.236999	0.214834	0.194373	0.254902	0.285592	0.25746	0.253197	0.26428	0.219096	0.252344	0.249787	0.238704	0.339301	0.293265	0.316283	0.296675	0.317988	0.294118
Q920N7	Syt12	Synaptotagmin-12	TM	51397400	51870400	49626900	51881500	51761300	50948900	51698100	52501000	36804100	39098000	38514900	39773500	40959600	40824700	41801700	42566900	69784800	66947800	71993300	71858800	60416500	63119200	60474600	62947600	0.572447	0.574822	0.574822	0.572447	0.615202	0.577197	0.574822	0.574822	0.555819	0.574822	0.572447	0.574822	0.558195	0.574822	0.574822	0.562945	0.577197	0.64133	0.577197	0.577197	0.577197	0.64133
Q60790	Rasa3	Ras GTPase-activating protein 3	Others	7271110	6196660	6577270	6391720	6619650	5829860	5282980	6277260	8652960	8533500	8633550	8581750	8184010	9912920	9048030	8359820	7162760	6404680	6904130	7184740	5448670	5289140	5607440	5703790	0.471223	0.446043	0.459233	0.513189	0.425659	0.395683	0.411271	0.393285	0.508393	0.563549	0.543165	0.517986	0.505995	0.429257	0.527578	0.489209	0.504796	0.517986	0.416067	0.515588	0.452038	0.440048
Q8BZM1	Glmn	Glomulin	Others	440561	359441	462159	379998	840710	789668	674454	848160	627945	613613	704074	671225	599274	730807	759861	738462	570443	462148	410036	533548	611712	568284	624411	619733	0.0939597	0.0889262	0.112416	0.0922819	0.130872	0.0872483	0.130872	0.154362	0.130872	0.154362	0.107383	0.130872	0.107383	0.130872	0.107383	0.130872	0.115772	0.154362	0.0973154	0.130872	0.107383	0.130872
Q8BWQ6	Vps35l	VPS35 endosomal protein-sorting factor-like	TM	10990100	10081600	11177500	9808540	12110200	8990850	8926110	10387400	18651900	16258400	15885000	17989700	11737100	13973100	13147800	12208100	18243900	17468600	15147600	14170400	17821300	13620800	13905400	13643500	0.294912	0.25649	0.267913	0.317757	0.313603	0.264798	0.244029	0.252336	0.3946	0.330218	0.371755	0.353063	0.281412	0.346833	0.341641	0.293873	0.343718	0.371755	0.300104	0.349948	0.358255	0.33541
Q9D710	Tmx2	Thioredoxin-related transmembrane protein 2	TM	134581000	139198000	134706000	128274000	117718000	107866000	109333000	120585000	85313900	76859700	81730000	82079600	75262600	72037200	81068400	74113600	120335000	124780000	122783000	110872000	124100000	119786000	123067000	128777000	0.572881	0.572881	0.572881	0.572881	0.572881	0.572881	0.562712	0.572881	0.572881	0.572881	0.572881	0.572881	0.562712	0.572881	0.572881	0.572881	0.572881	0.569492	0.562712	0.569492	0.562712	0.572881
Q8R001	Mapre2	Microtubule-associated protein RP/EB family member 2	Others	42122400	30551800	33326900	34958300	46136900	43657000	46087000	44642900	38955900	44016500	41533800	41515700	49212600	44737700	44117600	45709700	35615200	37581000	40131800	37396300	42980700	37143400	41726900	40299400	0.527607	0.527607	0.527607	0.53681	0.518405	0.527607	0.527607	0.484663	0.5	0.478528	0.478528	0.460123	0.576687	0.453988	0.453988	0.45092	0.530675	0.478528	0.527607	0.54908	0.53681	0.530675
Q61166	Mapre1	Microtubule-associated protein RP/EB family member 1	Others	3727480	4653470	3635860	4209610	4032990	4319050	3945040	3247520	4065880	5021260	5074020	5234410	5103640	4490440	4230290	4285770	2971410	4265010	4194280	3551590	3685630	3205560	2912300	3461400	0.399254	0.399254	0.425373	0.395522	0.421642	0.429104	0.395522	0.399254	0.369403	0.533582	0.432836	0.507463	0.399254	0.429104	0.473881	0.399254	0.399254	0.369403	0.365672	0.440299	0.395522	0.391791
Q6PER3	Mapre3	Microtubule-associated protein RP/EB family member 3	Others	41199700	39580500	40811900	38552400	43436700	43422300	47453400	42112300	50879000	51466900	53641900	52818200	49809000	50080500	48095700	49072500	43269500	37467000	43909300	40655300	39258300	44470700	42016200	43068900	0.44484	0.41637	0.44484	0.41637	0.441281	0.44484	0.373665	0.402135	0.441281	0.44484	0.44484	0.44484	0.530249	0.533808	0.44484	0.44484	0.530249	0.494662	0.505338	0.533808	0.3879	0.533808
Q9CQ73	Pkp2	Plakophilin 2	Others		264860	87863.7		411828	246037		379692	2203800	1802620	1609740	2050490	1674230	1472440	1619440	1636930	383090	679360	432476	190888	341437	538324	307782	808303		0.0138365	0.0176101		0.0138365	0.0289308		0.0138365	0.138365	0.120755	0.138365	0.138365	0.106918	0.120755	0.138365	0.120755	0.0805031	0.045283	0.0603774	0.0779874	0.0779874	0.0465409
Q60932	Vdac1	Voltage-dependent anion-selective channel protein 1	TM	185511000	188893000	187600000	181991000	133845000	154161000	166212000	158783000	109711000	119387000	118618000	113226000	112214000	101108000	101264000	112521000	115719000	118437000	123660000	112010000	93106800	99157400	104599000	107844000	0.780405	0.787162	0.847973	0.847973	0.847973	0.841216	0.847973	0.834459	0.773649	0.780405	0.827703	0.837838	0.827703	0.773649	0.834459	0.787162	0.844595	0.847973	0.780405	0.847973	0.847973	0.787162
Q8VE99	Ccdc115	Coiled-coil domain-containing protein 115	Others	3602630	4368400	3546460	3716610	2007130	4096680	4654310	3008100	1303680	2431540	1900860	2519840	2210990	791163	1369630	1747130	2148050	2278130	3642830	3192170	2354680	3629730	3225990	3519450	0.666667	0.494444	0.627778	0.627778	0.511111	0.494444	0.533333	0.588889	0.4	0.533333	0.533333	0.533333	0.588889	0.461111	0.405556	0.466667	0.722222	0.666667	0.666667	0.494444	0.666667	0.6
H3BIZ7	Frmd4a	FERM domain-containing protein 4A	Others	16205500	17957200	15579700	20997900	18329900	15011000	16783700	14551400	18420900	16770100	15904600	16891400	14946500	23144500	14925200	18320800	15897500	18944500	14746800	16176600	16412600	14270800	17021100	14500800	0.148792	0.149758	0.145894	0.120773	0.153623	0.0724638	0.105314	0.13913	0.130435	0.120773	0.140097	0.10628	0.122705	0.114976	0.165217	0.137198	0.161353	0.156522	0.155556	0.164251	0.137198	0.127536
Q61187	Tsg101	Tumor susceptibility gene 101 protein	Others	39782300	36398300	37087500	35054400	46532600	35363200	35204000	36083800	52636300	45310400	47884300	46922700	38608200	36838300	37495600	42674200	41421500	35342800	31766500	39344400	36110600	33653000	32605000	32233800	0.250639	0.265985	0.31202	0.289003	0.306905	0.240409	0.265985	0.265985	0.329923	0.309463	0.329923	0.332481	0.31202	0.314578	0.29156	0.329923	0.335038	0.378517	0.237852	0.268542	0.309463	0.317136
Q9EQJ0	Tpcn1	Two pore calcium channel protein 1	TM	32003900	29274900	31908100	29188700	24822200	25893800	23298100	24377300	23941100	28212700	26127200	25437900	24698800	19985100	25422700	24772300	35510100	34310600	37602400	35262700	30012100	30979400	33576100	37167300	0.221542	0.21175	0.221542	0.197062	0.204406	0.21175	0.156671	0.214198	0.22399	0.19339	0.22399	0.187271	0.190942	0.214198	0.178703	0.168911	0.232558	0.22399	0.231334	0.231334	0.222766	0.232558
Q9D2M8	Ube2v2	Ubiquitin-conjugating enzyme E2 variant 2	Others	32330400	31876600	39245100	31663100	37217900	45240900	41164800	43811600	28924800	33692100	35629400	35258100	36171000	42728900	39661400	43163100	30768700	30918500	32566800	36506100	30913200	40055400	34362600	34828500	0.455172	0.551724	0.551724	0.510345	0.344828	0.510345	0.551724	0.551724	0.496552	0.496552	0.496552	0.551724	0.455172	0.510345	0.455172	0.496552	0.551724	0.551724	0.551724	0.510345	0.510345	0.551724
Q9JKP5	Mbnl1	Muscleblind-like protein 1	Others	9923840	11178700	12573900	7530300	11184800	19107800	12055000	7406130	19210600	17517700	23222900	26133300	3095850	10632000	17506000	6540660	17158800	17771800	21711600	23640000	18708700	25508800	22942200	21927400	0.0733138	0.0733138	0.0733138	0.0733138	0.0733138	0.0498534	0.0498534	0.0733138	0.0733138	0.0967742	0.0498534	0.0498534	0.0498534	0.0967742	0.0733138	0.0733138	0.0733138	0.0469208	0.0733138	0.0733138	0.0967742	0.0733138
Q8BPA8	Dpcd	Protein DPCD	Others	189637	129670	205924	244765	322514	202004	298402	237889	286464	319058	305828	316473	301434	191086	255452	272358	180618	225274	231036	220976	371196	335681	343494	318737	0.0492611	0.0492611	0.0492611	0.0492611	0.0492611	0.0492611	0.0492611	0.103448	0.0492611	0.0492611	0.103448	0.0492611	0.0492611	0.0492611	0.0492611	0.103448	0.0492611	0.0492611	0.0492611	0.0492611	0.0492611	0.0492611
Q9EPE9	Atp13a1	Endoplasmic reticulum transmembrane helix translocase	TM	32191300	32028800	32433500	31647600	27318700	24509200	23887300	25452000	25699800	24006300	23355700	24061300	21029900	20977800	22657700	21748600	28228300	26597600	26488200	26005700	26962900	25531500	25932900	26532900	0.48	0.485833	0.4825	0.4625	0.446667	0.415833	0.465833	0.4425	0.47	0.460833	0.471667	0.46	0.445833	0.475833	0.439167	0.425833	0.479167	0.458333	0.4975	0.475833	0.455	0.455
Q14BB9	Map6d1	MAP6 domain-containing protein 1	Others	14096300	17102700	15560600	16464100	11212900	14110700	14994700	13383400	15693100	16480400	16450600	16327700	14305900	13781500	14085700	15143900	8762060	9709820	12202700	10739400	6846130	8851790	8685800	8673700	0.82199	0.78534	0.837696	0.78534	0.82199	0.837696	0.82199	0.78534	0.769634	0.837696	0.78534	0.78534	0.82199	0.732984	0.837696	0.837696	0.769634	0.78534	0.78534	0.78534	0.78534	0.748691
Q7TSJ2	Map6	Microtubule-associated protein 6	Others	124188000	128650000	125721000	131036000	120045000	158641000	154286000	145908000	90259500	113133000	111460000	105572000	93502300	84348800	85324200	98698100	134015000	137108000	153997000	152312000	126916000	149517000	141714000	152898000	0.794702	0.794702	0.794702	0.793598	0.751656	0.790287	0.794702	0.791391	0.794702	0.792494	0.793598	0.789183	0.791391	0.750552	0.792494	0.793598	0.793598	0.782561	0.790287	0.793598	0.794702	0.794702
P53994	Rab2a	Ras-related protein Rab-2A	Others	128751000	126233000	130801000	129156000	122783000	117031000	119178000	121250000	103996000	98398000	99087600	98323700	101790000	92616500	100763000	96577400	123828000	127565000	125118000	131317000	129283000	134019000	127488000	132810000	0.740566	0.740566	0.721698	0.754717	0.754717	0.740566	0.740566	0.735849	0.740566	0.740566	0.735849	0.721698	0.754717	0.740566	0.740566	0.735849	0.721698	0.740566	0.740566	0.740566	0.740566	0.740566
Q91XB7	Yif1a	Protein YIF1A	TM	5410960	4045160	5388170	4559080	8521590	4489200	4046960	4083320	4588990	4392150	4188490	3071590	3124360	2564570	5202510	3129710	6902230	8415620	7121910	4916200	9216360	7004230	5612670	4676090	0.143345	0.139932	0.143345	0.143345	0.139932	0.143345	0.139932	0.143345	0.143345	0.139932	0.143345	0.143345	0.0887372	0.0887372	0.143345	0.0887372	0.143345	0.143345	0.139932	0.0955631	0.143345	0.143345
Q9WV32	Arpc1b	Actin-related protein 2/3 complex subunit 1B	Others	58416000	50744700	46603800	48746200	41452200	29739300	36467400	32435800	87587200	78390500	72978500	82724100	68562800	57837300	63237700	56071000	46383800	47969700	50749200	44469600	38970100	40779600	30989500	35990600	0.172043	0.22043	0.239247	0.182796	0.263441	0.247312	0.137097	0.188172	0.263441	0.260753	0.239247	0.30914	0.284946	0.206989	0.287634	0.217742	0.287634	0.244624	0.241935	0.193548	0.244624	0.198925
A0A0N4SV78	Syt17	Synaptotagmin XVII	Others	1179310	1171210	1249350	1171490	835938	1013630	1158510	1013400	284303	333733	425707	305628	196185	313081	198478	339781	1488780	1308030	1707020	1645110	1114580	1365800	1413820	1593090	0.0357995	0.0357995	0.0357995	0.0357995	0.0357995	0.0357995	0.0357995	0.0357995	0.0357995	0.0357995	0.0357995	0.0357995	0.0357995	0.0357995	0.0357995	0.0357995	0.0357995	0.0357995	0.0357995	0.0357995	0.0357995	0.0357995
Q60605	Myl6	Myosin light polypeptide 6	Others	3162860	3265820	3480350	3468420	3972790	5349590	5629010	4627500	3550940	4286860	4302940	3992460	5068260	4136100	3755840	4581650	2233130	1979950	2479630	2569190	2544620	3473260	2968200	3279140	0.556291	0.556291	0.602649	0.602649	0.556291	0.556291	0.602649	0.556291	0.556291	0.602649	0.602649	0.556291	0.543046	0.556291	0.556291	0.589404	0.556291	0.543046	0.602649	0.556291	0.556291	0.602649
P62774	Mtpn	Myotrophin	Others	10336500	11467400	20605400	22927000	13270400	14307400	10610700	14391100	11779300	16101800	13067900	15110500	15632000	11198600	13435600	18664400	8335020	7497440	6143760	4325780	6030720	10341100	6994440	7058530	0.440678	0.381356	0.466102	0.381356	0.466102	0.466102	0.466102	0.466102	0.466102	0.466102	0.466102	0.466102	0.466102	0.466102	0.440678	0.466102	0.466102	0.466102	0.466102	0.381356	0.389831	0.381356
Q60931	Vdac3	Voltage-dependent anion-selective channel protein 3	TM	34694500	31748700	34281700	32214200	28903100	25251000	27363100	28382000	22529000	21563600	22384500	23105300	21093600	21458700	23145900	21792600	25867900	24886200	23912100	23045300	21328900	18309200	21440500	19970200	0.60424	0.60424	0.537102	0.60424	0.60424	0.60424	0.537102	0.530035	0.60424	0.572438	0.60424	0.60424	0.60424	0.597173	0.632509	0.632509	0.632509	0.611307	0.537102	0.537102	0.611307	0.537102
P58742	Aaas	Aladin	Others	3284870	3430600	4031210	4492210	4305800	3615240	3513030	4650890	4136970	4087490	3155170	3532190	3242060	3821120	4569520	3330000	5290510	4908270	4471270	4202140	5780890	5182310	5395050	4376260	0.272894	0.263736	0.287546	0.265568	0.236264	0.315018	0.300366	0.252747	0.241758	0.258242	0.287546	0.258242	0.338828	0.318681	0.217949	0.199634	0.315018	0.305861	0.351648	0.342491	0.29304	0.311355
P60761	Nrgn	Neurogranin	Others	23004900	22701500	22787200	24220700	23250200	29800400	33300800	31257500	21355400	27938700	26707300	24848300	26616000	27880900	24772100	27401400	5409440	4498850	5942470	6296140	4332030	6725320	4566180	7012570	0.589744	0.602564	0.602564	0.602564	0.602564	0.602564	0.589744	0.589744	0.602564	0.602564	0.589744	0.589744	0.589744	0.589744	0.602564	0.589744	0.589744	0.589744	0.589744	0.589744	0.589744	0.589744
E9Q606	Actb	Actin, cytoplasmic 1 (Fragment)	Others	5562230	5547760	5544600	5614320	3778170	4404610	4660220	4413580	10241900	10945200	10465200	10760500	6599110	5877800	4538820	6161200	9539260	10656200	9534420	6665700	8538830	7314940	8108810	8108470	0.14	0.14	0.206667	0.206667	0.14	0.113333	0.113333	0.206667	0.14	0.206667	0.206667	0.206667	0.206667	0.14	0.14	0.206667	0.206667	0.206667	0.186667	0.206667	0.206667	0.14
Q8BFT9	Svop	Synaptic vesicle 2-related protein	TM	25861400	26325000	26544300	24310900	23490800	23164400	22134100	25049800	14461400	15770000	15651700	15526500	15514600	15110000	14119100	15008700	26847300	27248000	30487600	31074100	24732500	29725700	27480900	30204200	0.264599	0.25	0.264599	0.264599	0.264599	0.264599	0.264599	0.264599	0.25	0.264599	0.264599	0.25	0.264599	0.25	0.264599	0.264599	0.264599	0.264599	0.264599	0.264599	0.264599	0.264599
P63260	Actg1	Actin, cytoplasmic 2	Others	693040000	688059000	662870000	706451000	740473000	732467000	728736000	751948000	1012350000	1034980000	1039510000	1033670000	936170000	874642000	802998000	883869000	614600000	644689000	576062000	561911000	603432000	531094000	582006000	538224000	0.8	0.802667	0.802667	0.8	0.808	0.8	0.786667	0.784	0.808	0.8	0.789333	0.824	0.8	0.794667	0.786667	0.76	0.741333	0.797333	0.816	0.805333	0.794667	0.792
Q9D3A9	Ttyh1	Protein tweety homolog 1	TM	113878000	106525000	105787000	107862000	104332000	88076000	96913500	103519000	95512800	99356000	96655400	98374200	108326000	114100000	110877000	113595000	139066000	134119000	147066000	146018000	132259000	148542000	134778000	138662000	0.268889	0.268889	0.277778	0.277778	0.268889	0.277778	0.335556	0.277778	0.268889	0.326667	0.268889	0.277778	0.326667	0.277778	0.264444	0.268889	0.326667	0.268889	0.268889	0.3	0.277778	0.3
A0A0R4J0K2	Ckap5	Cytoskeleton-associated protein 5	Others	46676300	45158900	44292700	47043600	52635600	51938900	47607500	49722100	52975000	53585500	55570700	54236700	51435200	50806700	53950900	52992000	61558900	59426600	58644500	58350000	61204300	57439900	57572200	57422500	0.451019	0.462456	0.461959	0.460467	0.486325	0.486822	0.474888	0.446544	0.466435	0.476877	0.462954	0.48732	0.45997	0.466932	0.468424	0.44903	0.512183	0.491795	0.508702	0.492292	0.504724	0.503232
A0A1L1SQG7	Ryr1	Ryanodine receptor 1	TM	70049000	72865500	63399400	61617800	71046600	62401600	60354800	75388900	78226000	67070500	62207900	71697500	68045300	69875700	61149700	62488400	62063900	64913400	70461600	66592300	68886400	74599700	59192700	75369900	0.0671804	0.0823948	0.0642166	0.0681683	0.059672	0.0614503	0.0604624	0.0665876	0.0574985	0.0521636	0.0738984	0.0632286	0.0679708	0.0654021	0.045248	0.059672	0.0547323	0.0610551	0.0685635	0.063031	0.0618455	0.0614503
Q5M8N0	Cnrip1	CB1 cannabinoid receptor-interacting protein 1	Others	19870100	19558600	22617900	18098800	21636700	20369800	18584000	21095500	24235700	24576400	24163700	22894900	23562700	23808600	24512300	23482900	10307500	11260200	10746300	12032400	10865600	12132400	11453100	11284200	0.713415	0.713415	0.713415	0.713415	0.713415	0.713415	0.713415	0.713415	0.713415	0.713415	0.713415	0.713415	0.713415	0.713415	0.713415	0.713415	0.713415	0.713415	0.713415	0.713415	0.713415	0.713415
Q91V61	Sfxn3	Sideroflexin-3	TM	42857100	43415200	43860400	41466300	43666400	39756400	40453600	40654600	27498100	30522000	30282800	30546000	27279500	28689200	28047100	28328600	20354300	20697800	21219400	21195100	15552100	15206500	17400800	16605700	0.682243	0.679128	0.679128	0.685358	0.669782	0.669782	0.679128	0.676012	0.676012	0.676012	0.676012	0.676012	0.676012	0.676012	0.676012	0.676012	0.676012	0.676012	0.676012	0.669782	0.676012	0.669782
G5E829	Atp2b1	Plasma membrane calcium-transporting ATPase 1	TM	717151000	711122000	723600000	700840000	767938000	699121000	691589000	719562000	715686000	667395000	665710000	680467000	887705000	833170000	877396000	845435000	548439000	555105000	472750000	499305000	532472000	502897000	507306000	466196000	0.532787	0.563115	0.541803	0.554098	0.554918	0.540984	0.538525	0.52541	0.568033	0.554098	0.540164	0.559836	0.55082	0.540164	0.567213	0.536066	0.545902	0.545902	0.548361	0.531967	0.544262	0.540164
A2ALL9	Atp2b3	Calcium-transporting ATPase	TM	144191000	151431000	142213000	148963000	143704000	128074000	127973000	132069000	172277000	156276000	158818000	156901000	217265000	210038000	222498000	207064000	194730000	197659000	178212000	165676000	203375000	177267000	196885000	179318000	0.394714	0.397272	0.402387	0.401535	0.4237	0.364024	0.356351	0.414322	0.425405	0.398124	0.417732	0.421995	0.408355	0.381074	0.416027	0.416027	0.375107	0.408355	0.414322	0.42711	0.375107	0.408355
F8WHB1	Atp2b2	Calcium-transporting ATPase	TM	306309000	304941000	299476000	297852000	321244000	292053000	293014000	300078000	176026000	161302000	166791000	162859000	235821000	219196000	234390000	229280000	266587000	257750000	229152000	233749000	264765000	241235000	252053000	231601000	0.413516	0.428801	0.423974	0.433628	0.468222	0.411907	0.409493	0.416734	0.458568	0.441673	0.399035	0.452132	0.452132	0.419147	0.413516	0.411907	0.45535	0.456959	0.440869	0.413516	0.453741	0.433628
P48962	Slc25a4	ADP/ATP translocase 1	TM	503574000	480881000	526324000	464129000	523881000	479597000	452206000	496044000	413241000	429639000	437890000	435327000	404667000	428741000	435535000	406907000	318204000	302249000	300719000	358970000	265279000	289512000	260965000	268212000	0.701342	0.755034	0.755034	0.748322	0.708054	0.701342	0.748322	0.66443	0.701342	0.694631	0.697987	0.667785	0.661074	0.691275	0.691275	0.681208	0.718121	0.711409	0.741611	0.728188	0.718121	0.711409
P68510	Ywhah	14-3-3 protein eta	Others	12153400	12860200	11646300	12613700	15788700	15642000	16639100	15165200	18927400	21811300	21399100	20885200	18884600	16167800	16710300	17158700	8501200	8353850	10313800	9501250	9990610	10448900	10867800	11618500	0.430894	0.430894	0.430894	0.430894	0.430894	0.430894	0.45935	0.45935	0.430894	0.402439	0.430894	0.430894	0.402439	0.430894	0.402439	0.430894	0.430894	0.430894	0.45935	0.45935	0.402439	0.402439
P23242	Gja1	Gap junction alpha-1 protein	TM	76814100	78601800	73589000	76451800	62081100	60420800	64255000	61085500	78429700	80824000	82035100	79922000	94754000	86204700	87787200	91932000	111255000	106573000	116566000	120684000	110614000	123963000	126298000	128284000	0.596859	0.581152	0.596859	0.568063	0.612565	0.573298	0.589005	0.589005	0.589005	0.589005	0.557592	0.612565	0.589005	0.552356	0.589005	0.60733	0.589005	0.581152	0.615183	0.573298	0.568063	0.615183
Q8VCX6	Kptn	KICSTOR complex protein kaptin	Others	3016330	2783670	2545470	2849450	1915740	7170910	1656030	2028380	3159950	1888170	900154	4364730	14040400	2113210	3365110	1595170	1755420	2247320	1961690	1849040	1713610	1939720	2321110	3992100	0.125581	0.072093	0.113953	0.0860465	0.0837209	0.0697674	0.113953	0.044186	0.072093	0.111628	0.072093	0.044186	0.072093	0.113953	0.044186	0.072093	0.111628	0.153488	0.111628	0.153488	0.153488	0.125581
P58873	Rhbdl3	Rhomboid-related protein 3	TM	11101100	12745500	9243380	13422700	13064400	10439000	6076820	14440200	8383040	8178440	6831610	11942200	5635250	12574900	5123050	7714630	6632560	7397100	9436390	11478500	3986170	2054940	12315000	7391620	0.0222772	0.0222772	0.0940594	0.0940594	0.0940594	0.0940594	0.0940594	0.0940594	0.0940594	0.0940594	0.0940594	0.0717822	0.0717822	0.049505	0.049505	0.0940594	0.0940594	0.0940594	0.0940594	0.0940594	0.0717822	0.0940594
F8VPU2	Farp1	FERM, ARHGEF and pleckstrin domain-containing protein 1	Others	24747300	23344400	22990700	23341900	24591300	19910100	20526100	20488700	27759500	25965000	25026300	25652000	26462900	25668900	26646200	25270900	25118800	24560200	22962200	23669200	26918000	24448500	25119500	24229500	0.472328	0.475191	0.476145	0.492366	0.535305	0.465649	0.428435	0.450382	0.569656	0.532443	0.497137	0.506679	0.483779	0.552481	0.530534	0.48187	0.533397	0.56584	0.487595	0.492366	0.553435	0.5
Q61011	Gnb3	Guanine nucleotide-binding protein G(I)/G(S)/G(T) subunit beta-3	Others	8195660	9298920	15939300	17867300	16339700	16561400	21907500	17229600	13621900	11746500	9433040	11671100	21513900	10206000	14802000	6079120	8678070	11341200	7580940	11514000	12257700	7676340	17268100	14310900	0.123529	0.176471	0.176471	0.132353	0.214706	0.147059	0.0941176	0.132353	0.182353	0.161765	0.123529	0.0941176	0.147059	0.123529	0.161765	0.152941	0.214706	0.123529	0.114706	0.197059	0.132353	0.147059
Q64282	Ifit1	Interferon-induced protein with tetratricopeptide repeats 1	Others		2015370	997204	1904950	5456710	4055480	3583540	3424000	2801380	5284330	4353770	4284890	5961100			3348830	5349330	4821760	1496710	3457600	1731800	4115530				0.0431965	0.0431965	0.0799136	0.0367171	0.0431965	0.0367171	0.0367171	0.0431965	0.0799136	0.0431965	0.0431965	0.0367171			0.0799136	0.0367171	0.0367171	0.0799136	0.0367171	0.0431965	0.0367171
Q9Z2Y3	Homer1	Homer protein homolog 1	Others	23432800	23644800	23556700	23097800	22567300	28890700	29210100	28481500	21135900	24498200	24128200	23019800	26582200	24116800	27045200	28816700	11851500	11993800	13600600	14166600	10260700	12545400	11708800	12249000	0.715847	0.715847	0.715847	0.715847	0.715847	0.674863	0.647541	0.721311	0.721311	0.674863	0.672131	0.680328	0.674863	0.721311	0.672131	0.672131	0.680328	0.661202	0.680328	0.655738	0.666667	0.696721
Q9QWW1	Homer2	Homer protein homolog 2	Others	291636000	417098000	312227000	275892000	288285000	365984000	384682000	269243000	570359000	634244000	509892000	635972000	825475000	758663000	572379000	694842000	403567000	253612000	403839000	528555000	230325000	370709000	361816000	272151000	0.214689	0.158192	0.20904	0.183616	0.189266	0.175141	0.189266	0.200565	0.237288	0.237288	0.237288	0.237288	0.259887	0.231638	0.211864	0.237288	0.214689	0.175141	0.237288	0.20904	0.146893	0.214689
P60202	Plp1	Myelin proteolipid protein	TM	503978000	508021000	563918000	512251000	588283000	581191000	505398000	573854000	379884000	398872000	398984000	399641000	658608000	617763000	669079000	630946000	658499000	620379000	657388000	760646000	551776000	645352000	600992000	643950000	0.393502	0.379061	0.400722	0.400722	0.353791	0.353791	0.353791	0.353791	0.33574	0.353791	0.34657	0.400722	0.353791	0.353791	0.353791	0.353791	0.382671	0.400722	0.400722	0.400722	0.400722	0.400722
Q91WS0	Cisd1	CDGSH iron-sulfur domain-containing protein 1	TM	63761900	60246600	63903700	60429800	46923800	51359300	54836100	49404600	42789100	47633600	42726400	46251900	39603300	32914600	38912800	37513700	40521700	40455000	44459100	47154300	36683400	40308800	36303800	40997500	0.527778	0.527778	0.527778	0.527778	0.527778	0.527778	0.527778	0.527778	0.527778	0.527778	0.527778	0.527778	0.527778	0.527778	0.527778	0.527778	0.527778	0.527778	0.527778	0.527778	0.527778	0.527778
Q64310	Surf4	Surfeit locus protein 4	TM	52846600	50765400	52527800	49952000	43955200	40880100	41399700	41929600	40984200	41447300	42950100	42479000	35863100	40611700	35795100	35590000	41770300	37136900	38570000	43653700	39978000	41973900	38455700	40181700	0.275093	0.301115	0.301115	0.275093	0.275093	0.245353	0.275093	0.275093	0.275093	0.301115	0.275093	0.275093	0.275093	0.275093	0.275093	0.301115	0.275093	0.275093	0.301115	0.275093	0.275093	0.301115
Q91V77	S100a1	Protein S100	Others	1252290	1558000	1459240	1426590	1507260	1563400	1319100	1216330	1570630	1634580	1785890	1452710	1351090	1298460	1087140	984665	1330040	1128750	1446180	1447170	1374390	1228030	1111460	1106310	0.414894	0.553191	0.553191	0.414894	0.414894	0.414894	0.553191	0.553191	0.414894	0.414894	0.553191	0.414894	0.553191	0.521277	0.414894	0.414894	0.553191	0.414894	0.553191	0.553191	0.414894	0.553191
Q8VD72	Ttc8	Tetratricopeptide repeat protein 8	Others	291470	1118230	298524	1154870	4805360	2144600	542127	1158760	4359560	2647390	2959770	2673410	706868		1219250	2083990	849637	1048640	667316	608453	1080450		1497770	744585	0.031068	0.0485437	0.031068	0.0485437	0.0485437	0.0485437	0.0485437	0.0174757	0.0485437	0.0485437	0.0485437	0.0485437	0.0485437		0.0174757	0.0174757	0.0485437	0.0485437	0.0485437	0.0485437	0.031068
Q9EPL9	Acox3	Peroxisomal acyl-coenzyme A oxidase 3	Others	8850390	8448180	8596620	8790770	10962400	7833830	8036420	7644560	11238300	10300000	9637310	9753560	8215030	9811680	9933790	8345620	10758400	10549800	7270060	8095540	11467200	8490530	10116100	8880210	0.341429	0.34	0.391429	0.35	0.355714	0.377143	0.398571	0.377143	0.37	0.365714	0.338571	0.352857	0.357143	0.394286	0.348571	0.342857	0.344286	0.34	0.375714	0.297143	0.332857	0.355714
E9Q2E4	Hectd4	HECT domain E3 ubiquitin protein ligase 4	Others	93491900	86065100	88154500	88318700	134924000	111179000	105207000	114534000	120099000	111292000	110614000	111472000	109541000	110400000	112082000	114679000	97884500	102265000	89203800	89479700	102229000	90761700	89462600	92512700	0.20507	0.218198	0.215029	0.204844	0.223857	0.217293	0.208239	0.212087	0.244681	0.232005	0.249208	0.258035	0.227252	0.21684	0.229968	0.222952	0.240833	0.232458	0.221141	0.213445	0.232458	0.204844
O88712	Ctbp1	C-terminal-binding protein 1	Others	31477700	32027700	30717600	30117500	39576100	36309400	31472900	34221800	55992600	48634000	56629300	52007300	50126000	53298600	51167000	49215600	33304100	36473600	33185800	31170100	40998700	33315100	29501500	29384700	0.45805	0.426304	0.421769	0.462585	0.45805	0.437642	0.439909	0.358277	0.519274	0.464853	0.444444	0.424036	0.401361	0.54195	0.45805	0.45805	0.437642	0.437642	0.417234	0.498866	0.424036	0.45805
Q8BNN1	Spata2l	Spermatogenesis-associated protein 2-like protein	Others	8123200	44442000	10385800	9480350	20319600	19325400	23589800	18955800	12780300	16151800	21311300	17498600	28206300	24664000	20769900	21334600	10825800	25620900	4006010	5471870	14693700	3561470	7131420	7321040	0.07277	0.0657277	0.0657277	0.112676	0.117371	0.173709	0.119718	0.180751	0.0985915	0.173709	0.157277	0.223005	0.173709	0.0938967	0.15493	0.110329	0.0868545	0.0868545	0.0610329	0.115023	0.07277	0.0680751
Q61481	Pde1a	Calcium/calmodulin-dependent 3',5'-cyclic nucleotide phosphodiesterase 1A	Others	4802360	5098830	4878050	4998040	6677180	6231410	6614380	6604610	5469070	5558650	5389380	5356230	6952340	6430400	6640410	6902280	2810900	2831570	2466170	2789200	3262440	3447710	3400460	3376900	0.480734	0.513761	0.46422	0.491743	0.447706	0.480734	0.513761	0.451376	0.482569	0.447706	0.418349	0.411009	0.480734	0.414679	0.447706	0.444037	0.449541	0.407339	0.355963	0.427523	0.409174	0.379817
Q08AU7	Myadml2	Myeloid-associated differentiation marker-like protein 2	TM	2909320	2741900	3057100	2721700	1949440	2308710	1927220	1887060	931732	884811	663569	914998	1069470	967187	1025920	1027390	2235350	2557590	2042840	2717470	2408910	2942270	2902230	2730760	0.162866	0.0814332	0.0814332	0.0814332	0.0814332	0.0814332	0.0814332	0.0814332	0.0814332	0.0814332	0.0814332	0.0814332	0.0814332	0.0814332	0.0814332	0.0814332	0.0814332	0.0814332	0.162866	0.0814332	0.162866	0.162866
Q8BHK1	Nipa1	Magnesium transporter NIPA1	TM	6352850	6260170	6485360	6759660	5496210	5736430	5507540	5486470	4421330	5770330	5332740	5365190	4980390	4131220	4724240	4725620	6404880	6246010	7027000	6296490	5516770	6378600	6168110	7021560	0.256966	0.346749	0.346749	0.256966	0.321981	0.346749	0.256966	0.232198	0.346749	0.321981	0.232198	0.321981	0.232198	0.198142	0.256966	0.256966	0.346749	0.346749	0.346749	0.346749	0.256966	0.346749
Q6P3E7	Hdac10	Polyamine deacetylase HDAC10	Others	3228840	2949920	886517	4076620	141211	977002	3483670	3173900	837158	636982	609932	813918	2846230	957072	872846	1655640	2296420	3274600	4072130	3161220	908350	143488	893134	3993900	0.0315315	0.021021	0.0315315	0.021021	0.0315315	0.021021	0.021021	0.021021	0.021021	0.021021	0.021021	0.042042	0.021021	0.021021	0.021021	0.021021	0.042042	0.042042	0.021021	0.0525526	0.021021	0.0315315
Q8BJ42	Dlgap2	Disks large-associated protein 2	Others	31752200	32235500	35447600	45632800	38213600	47852300	49837400	39445900	33138000	45808700	45366000	47083100	47160000	48670800	48026900	48808400	11545500	17263900	30902500	35003100	16954000	21418400	21368500	13455600	0.199245	0.199245	0.182247	0.1983	0.226629	0.22474	0.217186	0.232295	0.234183	0.239849	0.234183	0.215297	0.254958	0.234183	0.226629	0.258735	0.0613787	0.0727101	0.0519358	0.0717658	0.0764873	0.0934844
Q8BJM5	Slc30a6	Zinc transporter 6	TM	136109	177414	556067	615311	1165840	153249	129962	79593	111309	298312	50996	192357	751447	1112000	125018	294984	458357	146108	141461	825759	79024.8	1579760	1570530	1012020	0.076087	0.0152174	0.076087	0.076087	0.0347826	0.0413043	0.0413043	0.0608696	0.0608696	0.0913043	0.0608696	0.076087	0.076087	0.0717391	0.026087	0.0152174	0.0913043	0.0347826	0.0913043	0.0608696	0.0652174	0.026087
P62492	Rab11a	Ras-related protein Rab-11A	Others	255179000	269511000	271152000	268841000	196458000	245141000	241276000	233126000	145421000	167338000	169830000	166031000	162430000	158014000	163905000	179582000	197213000	195476000	227848000	235935000	185171000	236434000	217816000	241637000	0.666667	0.666667	0.680556	0.666667	0.662037	0.666667	0.680556	0.648148	0.648148	0.666667	0.666667	0.666667	0.680556	0.666667	0.666667	0.666667	0.662037	0.680556	0.680556	0.666667	0.666667	0.666667
Q8BTR5	Dusp28	Dual specificity phosphatase 28	Others	308906			659997			837648	2430820		358875		333416		96650.4		1756110	871084		199795		349819	117724			0.0736196			0.0736196			0.0736196	0.0736196		0.0736196		0.0736196		0.0674847		0.0736196	0.0736196		0.0736196		0.0674847	0.0674847
Q8BHE3	Atcay	Caytaxin	Others	9311480	9095700	10101600	10083100	13494600	12782700	14255800	14045700	10702100	10649100	9927120	10655600	15842800	13043300	14398300	13894800	10621300	11240500	10825100	10810200	13645800	13692100	13317300	13623800	0.333333	0.333333	0.438172	0.403226	0.427419	0.462366	0.427419	0.462366	0.462366	0.400538	0.392473	0.365591	0.427419	0.462366	0.462366	0.365591	0.403226	0.427419	0.438172	0.357527	0.462366	0.427419
O35075	Vps26c	Vacuolar protein sorting-associated protein 26C	Others	7321880	7916270	7057630	5202890	10285800	7301320	7332420	9172970	10583300	10796300	11245100	10527900	7141450	8831660	9117120	8804830	12261000	10822100	8550090	9766910	8911270	8745770	10028000	10513000	0.289562	0.289562	0.178451	0.178451	0.164983	0.121212	0.0808081	0.148148	0.228956	0.420875	0.171717	0.340067	0.464646	0.144781	0.249158	0.265993	0.20202	0.343434	0.144781	0.272727	0.228956	0.20202
Q8BWS5	Gprin3	G protein-regulated inducer of neurite outgrowth 3	Others	49315200	49067800	47989900	52083900	39610400	62391300	59624300	49630400	14226200	16631300	15789600	15988400	19080900	14547900	13575300	18224000	18936700	18424000	21769100	21368400	18734100	22646500	22907600	26253100	0.585845	0.516383	0.572739	0.522936	0.479685	0.564875	0.543906	0.579292	0.385321	0.533421	0.416776	0.48886	0.471822	0.419397	0.428571	0.533421	0.450852	0.557012	0.441678	0.49017	0.528178	0.551769
P26883	Fkbp1a	Peptidyl-prolyl cis-trans isomerase FKBP1A	Others	81647900	90254300	79585600	87183300	88308200	82149300	102287000	102422000	98729800	87185800	118947000	87973800	88053200	68825300	85711200	96995300	43419300	51760200	47369000	45256800	50214600	45077700	45320500	34564000	0.462963	0.416667	0.462963	0.416667	0.462963	0.462963	0.462963	0.462963	0.462963	0.462963	0.462963	0.462963	0.462963	0.462963	0.416667	0.416667	0.462963	0.416667	0.462963	0.462963	0.462963	0.416667
Q9D2V8	Mfsd10	Major facilitator superfamily domain-containing protein 10	TM	12350000	11081300	12520000	13746300	8584990	8461610	9828080	8887270	5087970	6042180	6200480	6652700	6777880	5620490	5506500	4902100	6201690	7287530	8173570	9543530	5021490	9450410	8596430	9328020	0.230263	0.20614	0.230263	0.214912	0.142544	0.208333	0.208333	0.175439	0.190789	0.230263	0.190789	0.190789	0.230263	0.208333	0.20614	0.212719	0.208333	0.192982	0.230263	0.192982	0.190789	0.208333
P50396	Gdi1	Rab GDP dissociation inhibitor alpha	Others	67899400	65524900	67090400	69701000	76959900	67175500	70700100	70915100	72252500	70039400	69363900	69237100	66468900	67267800	65774300	72070600	68613700	67243300	66181300	63677200	63985700	61564500	62633900	59507400	0.709172	0.711409	0.729306	0.711409	0.729306	0.715884	0.729306	0.727069	0.715884	0.711409	0.729306	0.729306	0.733781	0.731544	0.706935	0.733781	0.729306	0.715884	0.713647	0.733781	0.729306	0.733781
Q62277	Syp	Synaptophysin	TM	1954560000	1958850000	2076950000	1970760000	1995100000	1993390000	1982190000	2039570000	1453480000	1638980000	1676750000	1631450000	1678630000	1649580000	1729540000	1672630000	1817910000	1675570000	2073420000	2256490000	1543500000	1943510000	1743400000	1929500000	0.343949	0.369427	0.372611	0.369427	0.388535	0.369427	0.343949	0.388535	0.363057	0.369427	0.343949	0.388535	0.369427	0.347134	0.343949	0.328025	0.343949	0.363057	0.343949	0.372611	0.33758	0.328025
A0A0R4J065	Atg4b	Cysteine protease	Others	2930290	2448700	2879660	2515330	2284160	3098100	2976050	2776130	2005420	2067040	2737670	2101640	2162030	2380180	2696200	2470780	2699120	2761430	2673130	2665990	2456830	2865550	3702540	2446290	0.165394	0.0890585	0.16285	0.152672	0.244275	0.16285	0.152672	0.185751	0.282443	0.132316	0.231552	0.244275	0.150127	0.185751	0.223919	0.155216	0.152672	0.152672	0.165394	0.165394	0.185751	0.165394
A0A338P7C9	Tmem181a	Transmembrane protein 181A	TM	28872600	29323400	27197900	27100000	18129000	21442200	18142500	16326600	13146700	12575200	12355200	13073000	10663400	10694700	10153200	11177900	19794800	22119600	26046700	27366300	15741600	21791000	20138200	22837400	0.163107	0.176699	0.176699	0.190291	0.161165	0.176699	0.190291	0.190291	0.174757	0.174757	0.161165	0.174757	0.18835	0.141748	0.145631	0.145631	0.176699	0.174757	0.163107	0.190291	0.176699	0.190291
Q99ME2	Wdr6	WD repeat-containing protein 6	Others	1462220	2506530	3005630	1893980	2305910	2182950	1395660	1754270	1824940	2680830	1931860	2338960	1113240	1286710	1789200	1994690	5932080	6371000	5865590	6970280	5852650	5462150	5802610	5979400	0.0773333	0.0951111	0.096	0.112889	0.127111	0.137778	0.100444	0.088	0.125333	0.115556	0.128889	0.116444	0.0462222	0.0924444	0.0897778	0.0746667	0.215111	0.192	0.224	0.224889	0.235556	0.237333
Q8R100	Calhm5	Calcium homeostasis modulator protein 5	TM	17315400	16850700	18132000	17077500	15234600	6808420	14376900	16816700	34834800	32891400	30326100	32409500	37406900	32190500	40247600	37483700	5462490	3978920	3390920	5653490	4069140	5719700	3528140	3641310	0.116505	0.226537	0.148867	0.148867	0.142395	0.0938511	0.200647	0.142395	0.291262	0.291262	0.291262	0.291262	0.291262	0.291262	0.2589	0.20712	0.174757	0.0938511	0.116505	0.0776699	0.0776699	0.0776699
E3VRY9	Kcnma1	BK channel	TM	35859800	36436500	38094500	40326800	38179300	34855100	36090400	35837300	30215400	27977800	27864800	28015600	40115700	39149500	40927100	40032300	34388500	35991500	33120200	31420300	33317900	31038100	33854200	31665500	0.364933	0.370805	0.386745	0.383389	0.385067	0.383389	0.362416	0.385067	0.363255	0.373322	0.374161	0.385067	0.372483	0.376678	0.381711	0.360738	0.359899	0.383389	0.374161	0.354866	0.369128	0.377517
Q8BYP3	Rhof	Rho-related GTP-binding protein RhoF	Others	6405930	6198830	6931990	7096710	6765380	5515300	5401440	4896020	5467210	5232830	5497230	5045090	5409530	4805970	5592910	5275890	5670850	5410720	5780350	6119350	5616710	5920720	5762690	5290220	0.578199	0.450237	0.578199	0.578199	0.720379	0.530806	0.545024	0.530806	0.578199	0.578199	0.450237	0.450237	0.483412	0.578199	0.578199	0.545024	0.720379	0.720379	0.687204	0.720379	0.530806	0.592417
E9Q2I1	Clcn3	Chloride channel protein	TM	735430	934156	779324	1076450	568382	833745	957089	934297	468356	347698	196779	407566	656789	369757	286196	755689	459990	656192	787589	621807	668805	650141	888790	716698	0.0250298	0.0250298	0.0250298	0.0250298	0.0250298	0.0250298	0.0250298	0.0250298	0.0250298	0.0250298	0.0250298	0.0250298	0.0250298	0.0250298	0.0250298	0.0250298	0.0250298	0.0250298	0.0250298	0.0250298	0.0250298	0.0250298
Q8BGQ7	Aars1	Alanine--tRNA ligase, cytoplasmic	Others	92439300	88338100	94119700	92506500	109422000	104560000	101835000	111480000	96691400	94291600	97157200	95261100	110341000	107187000	106629000	114548000	103027000	103746000	97186100	98622100	113733000	111066000	104432000	111038000	0.5	0.485537	0.510331	0.51343	0.483471	0.5	0.477273	0.46281	0.504132	0.490702	0.494835	0.48657	0.465909	0.51343	0.469008	0.491736	0.504132	0.51343	0.489669	0.5	0.540289	0.533058
Q3UUD2	Spry3	Protein sprouty homolog 3	Others	1360670	1647110	1218070	1311060	1276450	1244850	1179590	950145	828239	911399	480936	632386	1033060	1707120	1161730	972554	1755780	1403430	1421260	1806620	1615740	1516500	1516810	1612850	0.378472	0.336806	0.21875	0.21875	0.211806	0.152778	0.211806	0.152778	0.277778	0.319444	0.211806	0.270833	0.253472	0.274306	0.496528	0.378472	0.319444	0.427083	0.260417	0.368056	0.260417	0.368056
Q62108	Dlg4	Disks large homolog 4	Others	46703800	49270900	46450400	46829100	51482500	55982300	56412500	54068700	44170500	48173800	44873200	46426700	67741800	66522000	63501400	67655200	31278700	31468700	33757200	33263400	31803400	33929300	33652500	34095100	0.573204	0.573204	0.573204	0.573204	0.54558	0.573204	0.573204	0.571823	0.56768	0.569061	0.569061	0.555249	0.562155	0.571823	0.571823	0.571823	0.564917	0.569061	0.563536	0.570442	0.564917	0.555249
P98197	Atp11a	Phospholipid-transporting ATPase IH	TM	27342000	27279100	26066400	25538300	20813500	18316200	20566600	20779000	22451700	21476900	21101400	22376700	25149000	27696600	28180600	26706500	41796300	41936800	41331900	39156500	35836900	36676100	37245900	37456600	0.304971	0.296546	0.293176	0.257793	0.278012	0.250211	0.27043	0.310868	0.27043	0.287279	0.27043	0.275484	0.347936	0.266217	0.324347	0.293176	0.320977	0.322662	0.331087	0.342039	0.328559	0.31171
B2KFA8	Bcat1	Branched-chain-amino-acid aminotransferase, cytosolic (Fragment)	Others			209864		1053800	4694970				5093270	4192090	5212340	274204	2333290	1848070	2196060		1364400	495089		3341180	6415430		4284890			0.0672646		0.0672646	0.0672646				0.0672646	0.0672646	0.0672646	0.0672646	0.0672646	0.0672646	0.0672646		0.0672646	0.0672646		0.0672646	0.0672646
O55222	Ilk	Integrin-linked protein kinase	Others	13255700	12978100	16121600	14262200	16784000	17433300	16178700	18122400	20723000	21412800	19591200	21348700	19696800	21212500	21444600	21977800	13782400	12613100	13121500	12817600	12737900	14151500	14225400	13870100	0.289823	0.325221	0.349558	0.349558	0.30531	0.362832	0.307522	0.362832	0.362832	0.413717	0.39823	0.396018	0.396018	0.331858	0.338496	0.334071	0.360619	0.362832	0.307522	0.378319	0.29646	0.331858
P62259	Ywhae	14-3-3 protein epsilon	Others	98588600	87254800	92424900	91405100	110977000	120012000	117803000	119275000	121683000	128846000	126573000	128150000	119067000	116918000	111700000	117226000	80128200	78294600	81359800	88791300	78158100	86347400	81556800	89883200	0.776471	0.796078	0.741176	0.776471	0.776471	0.776471	0.776471	0.776471	0.776471	0.776471	0.796078	0.756863	0.796078	0.776471	0.796078	0.796078	0.776471	0.796078	0.776471	0.796078	0.776471	0.776471
Q8BS40	Cptp	Ceramide-1-phosphate transfer protein	Others	1531730	1601510	2413960	2752820	3337050	1063830	1945230	1872030	2235760	3211260	3272050	3098100	2860250	2298810	1837780	1888890	1883260	2066690	2830030	1948540	2934280	2428530	2578040	2317630	0.115741	0.0509259	0.0648148	0.0648148	0.148148	0.0648148	0.115741	0.115741	0.0972222	0.0648148	0.0648148	0.0648148	0.115741	0.0972222	0.148148	0.0648148	0.115741	0.115741	0.115741	0.115741	0.148148	0.0648148
P30999	Ctnnd1	Catenin delta-1	Others	21982300	19865300	22384000	23156200	23511400	23281900	21981200	22356000	21858100	21784500	22301900	21210100	24151600	22034800	24466500	24664000	20074800	19156500	20145700	19388600	18890300	19600600	20280500	20317600	0.471215	0.413646	0.449893	0.433902	0.400853	0.422175	0.448827	0.491471	0.469083	0.459488	0.468017	0.501066	0.424307	0.452026	0.45629	0.470149	0.445629	0.460554	0.452026	0.429638	0.430704	0.463753
Q921W0	Chmp1a	Charged multivesicular body protein 1a	Others	7364350	7464540	7513180	6729370	8112350	10814700	10702800	9756090	9656900	11773700	12284900	11962100	9118970	8705190	8387220	7280540	4896750	3806000	5007220	6950010	5694990	7013620	6044840	6296310	0.173469	0.209184	0.255102	0.214286	0.22449	0.214286	0.173469	0.255102	0.255102	0.255102	0.255102	0.219388	0.214286	0.214286	0.219388	0.214286	0.178571	0.0816327	0.265306	0.173469	0.127551	0.214286
O08579	Emd	Emerin	TM	57891500	57836600	54994400	57896700	33161700	54001800	55642700	48322700	29678100	38630500	37462500	36462900	31998600	26185400	28270400	33860100	30972500	33002000	40032300	38329800	28440000	37662100	36736300	41899400	0.791506	0.791506	0.791506	0.783784	0.783784	0.791506	0.791506	0.791506	0.791506	0.791506	0.791506	0.667954	0.791506	0.679537	0.671815	0.791506	0.791506	0.783784	0.791506	0.791506	0.791506	0.783784
P35293	Rab18	Ras-related protein Rab-18	Others	50973100	52892000	53128000	54141500	42545600	43014900	44632400	44330700	33561800	35066600	35385000	35859600	31050800	31401100	30803100	31699600	42193900	40544900	42284600	45348200	37529400	41881100	38967700	41690500	0.757282	0.762136	0.762136	0.762136	0.762136	0.757282	0.757282	0.762136	0.762136	0.757282	0.762136	0.762136	0.757282	0.762136	0.757282	0.757282	0.762136	0.762136	0.757282	0.762136	0.762136	0.757282
Q5SUF6	Cacna1g	Voltage-dependent T-type calcium channel subunit alpha	TM	9408360	8670180	8808220	11234600	8090110	8480740	8593350	6565880	3657160	3578210	6292180	2937540	7140830	4215070	5130070	4020870	24526900	22753800	22585800	21120900	22788300	19378500	20031400	23064500	0.0939685	0.0935315	0.129808	0.131993	0.111888	0.0891608	0.117133	0.0852273	0.076486	0.0856643	0.083042	0.0563811	0.0655594	0.0642483	0.0817308	0.103147	0.178759	0.190122	0.175262	0.178759	0.18007	0.174388
A1L3P4	Slc9a6	Sodium/hydrogen exchanger	TM	38333700	41008800	42428300	41764700	30640600	31087200	31092000	33368900	22745800	25406800	25411100	26132200	22897600	22989500	21898300	23115700	39605300	42420200	45750500	47608400	36442400	42669300	40339700	42896800	0.286325	0.254986	0.264957	0.254986	0.309117	0.229345	0.219373	0.264957	0.296296	0.297721	0.309117	0.297721	0.264957	0.253561	0.317664	0.219373	0.319088	0.309117	0.297721	0.309117	0.254986	0.286325
Q6P1I6	Psd2	PH and SEC7 domain-containing protein 2	TM	30058000	37404400	51326800	37968900	45726700	47189400	34833800	40952200	32695600	41122300	37493200	41939600	38855700	27073800	34630800	33102900	46163500	39068500	46367700	38256600	41078700	36587500	34650700	45552900	0.0922078	0.12987	0.0857143	0.0961039	0.0779221	0.1	0.0844156	0.0961039	0.0909091	0.133766	0.118182	0.115584	0.0649351	0.074026	0.0805195	0.0766234	0.153247	0.0961039	0.12987	0.0857143	0.133766	0.116883
Q02780	Nfia	Nuclear factor 1 A-type	Others	16725000	5101680	10076600	10220200	13268700	4236870	6339370	11228400	27602700	41269900	26666900	28230400	21114700	24432300	22705300	14627400	14386600	16505100	4580690	11570300	16466100	10011100	9303990	8191120	0.0244361	0.0394737	0.056391	0.0676692	0.0883459	0.0676692	0.037594	0.0676692	0.0883459	0.0507519	0.101504	0.075188	0.0507519	0.075188	0.075188	0.0883459	0.0545113	0.0545113	0.0432331	0.0300752	0.0545113	0.0545113
Q9QYF9	Ndrg3	Protein NDRG3	Others	42735400	44128500	40887500	43261700	45560400	43046400	44867700	43692800	48046300	53844700	51493100	52314900	45472800	44858400	41430000	43920800	45748900	50322900	51084000	49269900	51260000	49011300	55525500	52506200	0.653333	0.653333	0.632	0.653333	0.549333	0.653333	0.578667	0.653333	0.653333	0.650667	0.610667	0.653333	0.610667	0.610667	0.610667	0.610667	0.653333	0.653333	0.650667	0.653333	0.610667	0.653333
B1AX58	Pls3	Plastin-3	Others	55069000	59758900	58501200	61724400	59469800	59179900	61013700	60279400	72656800	78104400	72594200	79527200	78548200	80040100	74747000	88656500	63036500	62159500	69878200	65209300	58447300	60038600	62087600	66385000	0.463224	0.477308	0.410016	0.463224	0.455399	0.431925	0.422535	0.463224	0.505477	0.480438	0.478873	0.486698	0.510172	0.411581	0.453834	0.489828	0.482003	0.482003	0.452269	0.524257	0.497653	0.524257
A0A1D5RLF9	Mast3	Microtubule-associated serine/threonine-protein kinase 3 (Fragment)	Others									93048.8			179618			64131.2																		0.0536913			0.0536913			0.0536913
Q5SWU9	Acaca	Acetyl-CoA carboxylase 1	Others	102776000	99653200	104560000	96949300	107761000	88935300	82559300	94287500	90961300	83226800	85992100	85052500	91350000	90541400	99664300	94256700	126254000	129497000	120321000	119469000	130414000	115813000	115992000	116271000	0.415352	0.392751	0.384222	0.38678	0.402985	0.344989	0.382516	0.395736	0.400853	0.403838	0.399574	0.38678	0.38209	0.347548	0.403412	0.38678	0.423028	0.442217	0.401706	0.428571	0.429851	0.427719
Q61084	Map3k3	Mitogen-activated protein kinase kinase kinase 3	Others	4889860	3901860	5698070	4964900	8286520	5974050	4742630	7612390	5579450	8347700	8601150	9198430	5243070	8611130	8457770	7903680	6169270	6097970	3898790	5212890	6375610	5165080	4492530	5363590	0.0111821	0.0111821	0.0111821	0.0111821	0.0303514	0.0111821	0.0111821	0.0303514	0.0111821	0.0303514	0.0303514	0.0303514	0.0111821	0.0303514	0.0303514	0.0303514	0.0303514	0.0303514	0.0111821	0.0303514	0.0303514	0.0111821
A0A0A6YXG1	Mast4	Non-specific serine/threonine protein kinase	Others	15247900	13997700	19525800	19478100	24828500	17324900	24344300	22079300	28656700	33258000	30055700	28809600	25801000	27842300	29318100	24514400	23625000	24858500	20387900	27130800	24672700	31953500	24761200	28202200	0.0736323	0.0563554	0.11559	0.10325	0.106541	0.0843274	0.0872069	0.0798026	0.0987248	0.0859729	0.0979021	0.10325	0.0917318	0.0995475	0.112299	0.107775	0.0777458	0.0983135	0.0904977	0.0946113	0.113945	0.0970794
Q2TBE6	Pi4k2a	Phosphatidylinositol 4-kinase type 2-alpha	Others	20871600	20153800	20248300	20079200	14670500	15575600	15338700	15152500	12625200	12464900	12907600	12986100	11597300	11379800	11488500	12050400	24999100	24511200	25917200	24766200	20697200	21559900	21749900	22896000	0.770355	0.770355	0.770355	0.770355	0.795407	0.726514	0.770355	0.753653	0.795407	0.793319	0.770355	0.770355	0.755741	0.810021	0.73904	0.810021	0.810021	0.810021	0.793319	0.793319	0.810021	0.810021
O88291	Znf326	DBIRD complex subunit ZNF326	Others	33447100	34740500	30584500	24946700	51976900	47545400	66594300	41889000	126894000	96876800	106431000	92675600	49448300	61811100	83729100	57859200	34976700	24067800	12545300	27914000	37651400	25618700	21619400	25177400	0.087931	0.0724138	0.0327586	0.0913793	0.151724	0.189655	0.1	0.0862069	0.162069	0.189655	0.15	0.177586	0.105172	0.115517	0.0793103	0.0862069	0.0586207	0.0948276	0.0586207	0.0482759	0.0982759	0.0482759
O88746	Tom1	Target of Myb protein 1	Others	2779700	2937800	2754720	2758650	2284580	2960220	2954850	2540760	2059760	2793080	2745230	2586670	2443190	2101990	2675360	2627680	3607840	3519040	4166940	4043150	3116040	4353960	4124090	4287330	0.428862	0.398374	0.457317	0.416667	0.386179	0.45935	0.424797	0.45122	0.351626	0.414634	0.416667	0.380081	0.359756	0.414634	0.304878	0.373984	0.457317	0.493902	0.49187	0.493902	0.49187	0.45935
Q62203	Sf3a2	Splicing factor 3A subunit 2	Others	84499.1		37867.9	89538			103168	115254	143260	314496	202518	295098	233177		174321	124316			103684	8772.73	54626.3	7006.93		53901.4	0.0294737		0.0505263	0.0294737			0.0505263	0.0505263	0.0505263	0.0294737	0.0294737	0.0294737	0.0294737		0.0294737	0.0294737			0.0294737	0.0210526	0.0505263	0.0210526
Q8CGA4	Mturn	Maturin	Others			29577.7		27653.6	55682.8	85290.5	87706.5	52509.2	80472.8	91903.2	62081.1	57239.3		41291.9	53548.3	6870.86	15090.6		54687	49042.9						0.0916031		0.0916031	0.0916031	0.0916031	0.0916031	0.0916031	0.0916031	0.0916031	0.0916031	0.0916031		0.0916031	0.0916031	0.0916031	0.0916031		0.0916031	0.0916031
P50516	Atp6v1a	V-type proton ATPase catalytic subunit A	Others	74680900	70441000	68980300	70986700	92651500	87498800	84658400	85519500	111291000	104916000	105822000	108038000	91030900	90704100	83644500	86677500	79525400	80273000	71679600	73808200	85564700	80459000	80971900	75541500	0.776337	0.80389	0.80389	0.790924	0.837925	0.844408	0.795786	0.839546	0.824959	0.842788	0.84765	0.84765	0.84765	0.837925	0.829822	0.842788	0.84765	0.824959	0.80389	0.80389	0.842788	0.84765
A2ANU3	Syndig1	Synapse differentiation-inducing gene protein 1	TM	10904700	10177900	10221100	10630700	7943980	8679620	8636080	9035310	4683870	5928930	5561060	5214440	4866520	4556590	4956130	4885000	10280500	10146300	10675600	11681200	8953210	10161900	10563800	11022600	0.523256	0.364341	0.275194	0.248062	0.248062	0.275194	0.255814	0.24031	0.217054	0.317829	0.275194	0.248062	0.248062	0.213178	0.248062	0.248062	0.422481	0.275194	0.496124	0.275194	0.248062	0.248062
Q8BGJ5	Ptbp1	Polypyrimidine tract-binding protein 1	Others	522839	235388		451495	299940	241639	658673	1019200	402652	571511	370910	502464	369609	311596	388160	296284	340899	384704	489292	304190	338731	368731	206162	228576	0.0586011	0.0680529		0.0151229	0.0302457	0.0151229	0.0586011	0.0151229	0.0831758	0.0396975	0.0302457	0.0396975	0.0982987	0.0302457	0.0302457	0.0151229	0.0548204	0.0396975	0.0831758	0.0434783	0.0831758	0.0831758
Q91Z31	Ptbp2	Polypyrimidine tract-binding protein 2	Others	1011680	1289410	1245290	1769610	5181250	2092030	1727330	1231330	2728840	3374010	3088810	4040300	2154500	2153230	1611370	2914060	1717340	1408860	1195580	1465680	2044730	1260840	1400460	1098230	0.0998117	0.0621469	0.0376648	0.0809793	0.0433145	0.114878	0.0960452	0.114878	0.171375	0.171375	0.171375	0.158192	0.0583804	0.114878	0.0960452	0.0809793	0.0828625	0.0960452	0.0753296	0.0753296	0.114878	0.0809793
Q9D0I9	Rars1	Arginine--tRNA ligase, cytoplasmic	Others	12823300	12704100	12621300	12644900	16790100	14520700	13449600	15706900	17115900	17098100	16953200	17472000	14939600	15707300	15653900	15745700	16550600	17150400	14707400	14368100	18730500	14627800	16575100	15661500	0.459091	0.469697	0.430303	0.443939	0.501515	0.375758	0.4	0.486364	0.513636	0.478788	0.460606	0.513636	0.469697	0.443939	0.495455	0.436364	0.451515	0.501515	0.493939	0.448485	0.513636	0.454545
Q4ACU6	Shank3	SH3 and multiple ankyrin repeat domains protein 3	Others	22814100	20169800	23754300	20006800	34665000	36287200	32075300	31959500	29000800	29844400	28888000	27888200	36446600	42109900	39317300	35529200	13677600	14015000	12325900	15040700	14074400	11305900	12216200	12425000	0.289017	0.313873	0.295376	0.313295	0.352601	0.343353	0.324855	0.356647	0.345665	0.345087	0.316185	0.353179	0.36185	0.320809	0.352601	0.334682	0.228902	0.217341	0.219075	0.20578	0.252023	0.211561
P23927	Cryab	Alpha-crystallin B chain	Others	75992800	71319400	69535600	69860800	41314000	51854300	51794400	48501000	54616100	65621500	65665900	62840900	54004300	50964300	51362400	57192600	73383500	77142100	84340600	93257100	45644900	59666400	53504800	56293300	0.697143	0.685714	0.662857	0.697143	0.491429	0.697143	0.628571	0.491429	0.64	0.64	0.691429	0.662857	0.685714	0.468571	0.685714	0.64	0.662857	0.662857	0.708571	0.702857	0.651429	0.708571
P63101	Ywhaz	14-3-3 protein zeta/delta	Others	89004000	89070000	90380600	93185700	104231000	112496000	116682000	110076000	104713000	114662000	113954000	114955000	100362000	97611600	101669000	106015000	58653900	55483400	62780600	62184500	55654900	70155000	64673300	66304300	0.591837	0.591837	0.685714	0.685714	0.685714	0.685714	0.685714	0.685714	0.685714	0.685714	0.685714	0.685714	0.685714	0.661224	0.661224	0.685714	0.591837	0.591837	0.685714	0.591837	0.567347	0.591837
Q99KU6		Bombesin receptor-activated protein C6orf89 homolog	TM	1791640	1913240	1753310	1804210	1356150	1021960	1918470	1273580	1445300	1491370	1265760	1403050	2348230	1906940	1052450	1846220	1326480	1182210	1527110	1495910	583657	1199440	1675980	1403690	0.149425	0.166667	0.307471	0.264368	0.186782	0.212644	0.16092	0.103448	0.235632	0.281609	0.186782	0.235632	0.175287	0.20977	0.186782	0.123563	0.189655	0.281609	0.218391	0.221264	0.221264	0.198276
Q8R516	Mib2	E3 ubiquitin-protein ligase MIB2	Others	30159400	25709200	23856000	24383000	24303100	24228500	32791900	39906600	33529600	25826100	26004200	23288900	25867000	32738000	36358500	27060100	30392200	35622600	26732200	25998000	28917400	27971400	32625200	34032800	0.170606	0.200411	0.18705	0.168551	0.166495	0.144913	0.172662	0.210689	0.199383	0.198356	0.201439	0.197328	0.125385	0.165468	0.208633	0.23741	0.239466	0.219938	0.184995	0.165468	0.248715	0.243577
Q9CYR6	Pgm3	Phosphoacetylglucosamine mutase	Others	3387100	3713850	3620450	3536230	4732300	4316410	4450040	4482130	5380270	4472510	5938610	5246880	4888250	5082770	5776760	4267400	3468000	3608960	3585310	3614670	3664640	2915310	3039940	2962230	0.182657	0.153137	0.142066	0.154982	0.188192	0.184502	0.184502	0.234317	0.212177	0.217712	0.167897	0.182657	0.232472	0.180812	0.256458	0.197417	0.180812	0.230627	0.225092	0.226937	0.250923	0.210332
Q8R0F6	Ilkap	Integrin-linked kinase-associated serine/threonine phosphatase 2C	Others	460320	325200	542491	392984	428777	627622	625641	648277	341153	472383	480680	479823	395390	640398	790330	561583	537366	224512	135541	328871	435355	447230	320462	357535	0.0586735	0.0306122	0.0306122	0.0306122	0.0892857	0.0306122	0.0306122	0.0612245	0.0612245	0.0586735	0.0586735	0.0892857	0.0892857	0.0586735	0.0586735	0.0586735	0.0892857	0.0892857	0.0612245	0.0586735	0.0586735	0.0586735
Q14BI1	Slc24a2	Slc24a2 protein	Others	106771000	97174100	94281700	96220700	97866500	101210000	97178300	89692600	103729000	114552000	113065000	114728000	128806000	132232000	119537000	120329000	109440000	110781000	120072000	118820000	99605000	112936000	98836900	116867000	0.296765	0.296765	0.281294	0.281294	0.270042	0.25879	0.281294	0.255977	0.270042	0.281294	0.270042	0.281294	0.270042	0.281294	0.281294	0.281294	0.270042	0.281294	0.281294	0.281294	0.270042	0.292546
Q8K4X7	Agpat4	1-acyl-sn-glycerol-3-phosphate acyltransferase delta	TM	209884000	207067000	209307000	191864000	168515000	163895000	156950000	169127000	139563000	140048000	146517000	149581000	136733000	134596000	133090000	131610000	166819000	166451000	165237000	172163000	158790000	164949000	162935000	168345000	0.465608	0.465608	0.465608	0.484127	0.444444	0.484127	0.484127	0.44709	0.425926	0.460317	0.444444	0.460317	0.481481	0.404762	0.484127	0.484127	0.465608	0.465608	0.465608	0.484127	0.484127	0.468254
Q9DB34	Chmp2a	Charged multivesicular body protein 2a	Others	141525000	95891400	152954000	130868000	218427000	263209000	156539000	215887000	249752000	240901000	211391000	222305000	192497000	153256000	210256000	187778000	139536000	129944000	100692000	135049000	160750000	158700000	118812000	151952000	0.243243	0.207207	0.166667	0.171171	0.243243	0.243243	0.36036	0.297297	0.288288	0.337838	0.337838	0.337838	0.211712	0.288288	0.31982	0.288288	0.243243	0.243243	0.171171	0.211712	0.405405	0.297297
Q8BQX0	Rab37	Ras-related protein Rab-37	Others	20495100	20279100	22293600	26080300	21679100	25384900	13387900	26333600	13715600	20345400	17856000	18869000	22115900	21814900	17473000	18972200	41205000	41150800	48507200	44023200	39889800	40618500	45526400	47348300	0.453704	0.430556	0.49537	0.592593	0.541667	0.449074	0.319444	0.402778	0.481481	0.356481	0.546296	0.546296	0.541667	0.342593	0.453704	0.50463	0.592593	0.592593	0.546296	0.657407	0.592593	0.546296
Q99M28	Rnps1	RNA-binding protein with serine-rich domain 1	Others	254008	163788	319118	805878	1045130	890557	815200	1295500	3831230	3347630	3144440	3655370	1748570	1756880	1717720	1653650	420629	922521	1020780	551533	1100530	338417	546851	373147	0.0786885	0.0688525	0.0295082	0.0295082	0.118033	0.0786885	0.0295082	0.0688525	0.118033	0.206557	0.206557	0.206557	0.167213	0.118033	0.118033	0.118033	0.0295082	0.0688525	0.0721311	0.0295082	0.0688525	0.0295082
Q8CI32	Bag5	BAG family molecular chaperone regulator 5	Others	4041440	3962840	3557670	4239850	5572870	4481280	3902220	4894830	6581690	6647700	6129920	5472070	5044620	5146130	6383350	5347520	4652390	5052180	4783330	5093030	5938800	5440940	5551430	5493700	0.519016	0.409396	0.41387	0.489933	0.331096	0.371365	0.344519	0.393736	0.557047	0.572707	0.572707	0.53915	0.49217	0.393736	0.384787	0.384787	0.478747	0.47651	0.501119	0.565996	0.572707	0.572707
E9Q912	Rap1gds1	Rap1 GTPase-GDP dissociation stimulator 1	Others	9354840	9093760	9231710	8894070	10492000	11740800	10917300	10882300	8945270	9318530	9606700	9448440	10107500	9231810	9955130	9690910	7158650	7316660	8071010	8306110	8173950	9127930	8390880	9026500	0.579901	0.551895	0.578254	0.599671	0.621087	0.550247	0.523888	0.523888	0.621087	0.591433	0.505766	0.647446	0.574959	0.621087	0.5486	0.545305	0.647446	0.639209	0.647446	0.607908	0.61285	0.61285
O09044	Snap23	Synaptosomal-associated protein 23	Others	3019800	2693620	3721770	3084180	2808510	4617940	5757430	3659220	2918560	4330060	3775270	3850840	5060670	4073190	3983240	5508600	904736	2160660	1818640	1603700	1135130	1398660	1364150	2007790	0.338095	0.47619	0.280952	0.338095	0.380952	0.328571	0.328571	0.385714	0.380952	0.428571	0.380952	0.47619	0.47619	0.47619	0.471429	0.380952	0.209524	0.319048	0.380952	0.271429	0.266667	0.333333
D3Z7E7	Tmem91	Transmembrane protein 91	TM	26077.1	154651	171835	206071		84501.6	90500	85466.7		24518.4							143033	149344	217315	193560	138218	215552	255198	231551	0.177305	0.319149	0.177305	0.177305		0.177305	0.177305	0.177305		0.319149							0.177305	0.177305	0.177305	0.177305	0.177305	0.177305
Q80X80	C2cd2l	Phospholipid transfer protein C2CD2L	TM	109535000	116639000	109365000	117334000	78659600	96456600	100993000	93552600	54567500	65063600	62886000	64028500	56028900	51669300	50024000	56488700	42672600	45488600	52919100	51067200	40579400	50594300	45351600	53390800	0.59915	0.590652	0.617564	0.583569	0.569405	0.577904	0.593484	0.566572	0.572238	0.576487	0.582153	0.580737	0.583569	0.572238	0.565156	0.565156	0.572238	0.572238	0.567989	0.558074	0.582153	0.555241
Q3UHQ6	Dop1b	Protein dopey-2	Others	35409200	34359900	27037900	34291300	45572400	35293700	25851800	37759500	40373600	41914700	39766100	41245300	39822500	49994200	43389300	43787400	31959900	35660400	28018400	31927900	35430000	34296900	32332600	37763800	0.0928105	0.0784314	0.0788671	0.0753813	0.0971678	0.0535948	0.064488	0.0810458	0.0784314	0.0684096	0.0819172	0.087146	0.0557734	0.0762527	0.0771242	0.0762527	0.0858388	0.0679739	0.0701525	0.0601307	0.0901961	0.0727669
P28184	Mt3	Metallothionein-3	Others	1261570	1641670	1001720	1660570	284319	339736	680314	293685	648643	757190	915773	1066870	827061	533014	422975	995609	840571	951801	1471800	759736	866552	1084610	1433070	1275720	0.632353	0.691176	0.632353	0.705882	0.176471	0.705882	0.705882	0.617647	0.691176	0.705882	0.617647	0.470588	0.617647	0.338235	0.176471	0.705882	0.705882	0.632353	0.632353	0.691176	0.705882	0.632353
F8WIV2	Serpinb6a	Serine (or cysteine) peptidase inhibitor, clade B, member 6a	Others	10088200	8426380	9417270	9702660	12208100	11034000	10639000	12697300	12330200	13888000	13799300	13577300	11889800	11779100	12333200	13163500	10563500	8821410	10493600	7583380	7849870	9924620	8515400	8348690	0.330827	0.293233	0.197995	0.220551	0.406015	0.275689	0.293233	0.323308	0.370927	0.350877	0.350877	0.333333	0.388471	0.333333	0.350877	0.313283	0.345865	0.350877	0.290727	0.255639	0.368421	0.238095
A2AH25	Arhgap1	Rho GTPase-activating protein 1	Others	7100120	7265910	6501680	6666500	11560400	9362400	10210800	9085340	8271670	7340250	8324700	7983510	9929330	10325600	11239000	9996960	7148810	7042300	6762760	6264360	8844310	7802980	7976590	7616960	0.394572	0.490605	0.411273	0.386221	0.394572	0.390397	0.461378	0.490605	0.467641	0.375783	0.400835	0.455115	0.442589	0.467641	0.467641	0.39666	0.465553	0.515658	0.515658	0.511482	0.430063	0.536534
P02802	Mt1	Metallothionein-1	Others	798165	1112690	1136760	1312990	1067810	1407250	683977	813501	595749	1090080	1334250	1081280	523441	803002	1298190	2046070	551169	1021770	651075	990800	1026730	471186	789527	1050570	0.57377	0.57377	0.57377	0.57377	0.57377	0.57377	0.57377	0.213115	0.196721	0.557377	0.57377	0.57377	0.57377	0.57377	0.57377	0.213115	0.57377	0.213115	0.57377	0.57377	0.213115	0.213115
Q9EPL8	Ipo7	Importin-7	Others	13065900	12719900	12223200	12007500	15332200	14770600	14200900	14223400	16018000	16386600	16438800	17173000	15652000	15496700	15890300	16591600	14151500	13195300	12673000	13448900	15305200	14358800	14214800	14311400	0.266859	0.277457	0.265896	0.258189	0.311175	0.286127	0.264933	0.27842	0.27842	0.277457	0.268786	0.277457	0.27842	0.289017	0.277457	0.287091	0.315029	0.296724	0.266859	0.27842	0.289981	0.258189
Q3UUG6	Tbc1d24	TBC1 domain family member 24	Others	4010770	4234040	4012450	3797690	3865600	3204180	3616470	3225060	3712990	3140430	3480930	3437210	3446210	3663380	3575200	3225660	3614990	3367100	3376770	3047600	3124280	2699020	3018420	2747210	0.427807	0.395722	0.406417	0.390374	0.434938	0.388592	0.356506	0.418895	0.442068	0.456328	0.442068	0.456328	0.4082	0.411765	0.438503	0.356506	0.392157	0.4082	0.43672	0.354724	0.370766	0.368984
A2CG35	Rab12	Ras-related protein Rab-12	Others	335112000	335954000	335819000	309143000	300148000	291385000	289913000	300646000	251870000	253204000	245288000	252899000	269721000	284854000	274270000	271224000	306787000	277891000	289826000	295378000	256163000	264964000	254210000	257413000	0.687285	0.687285	0.687285	0.687285	0.687285	0.687285	0.687285	0.687285	0.687285	0.687285	0.687285	0.687285	0.687285	0.687285	0.687285	0.687285	0.687285	0.687285	0.687285	0.687285	0.687285	0.659794
Q9CW07	Ppp1r3g	Protein phosphatase 1 regulatory subunit 3G	Others			736797	686068	373763	279115	1487310		130519	1365020	235563	2794500	1463720	208796		1184280	5453070										0.0317003	0.0605187	0.0605187	0.0288184	0.0605187		0.0288184	0.0288184	0.0288184	0.0317003	0.0288184	0.0605187		0.0605187	0.0317003
A3KGU5	Sptan1	Spectrin alpha chain, non-erythrocytic 1	Others	252575000	264455000	248611000	259731000	314224000	408199000	414914000	383900000	273533000	347419000	336308000	330982000	374162000	342979000	337643000	387023000	174011000	178003000	214836000	210890000	186168000	239930000	221750000	246270000	0.733415	0.72731	0.733415	0.733822	0.726903	0.730973	0.737892	0.730159	0.739927	0.739927	0.730566	0.732194	0.741555	0.732194	0.734229	0.726903	0.722833	0.728124	0.737892	0.736264	0.736264	0.738299
Q9D2Z4	Senp8	Sentrin-specific protease 8	Others		41553.5		39036.5			30984.2		44089.8		33418.3	39831.8		34955.2			35189.7	28035.2			17793.2	36962.2		30322.9		0.0633484		0.0633484			0.0633484		0.0633484		0.0633484	0.0633484		0.0633484			0.0633484	0.0633484			0.0633484	0.0633484
Q501J2	Antkmt	Adenine nucleotide translocase lysine N-methyltransferase	TM	1533180	1363990	987314	1283420	713363	1325290	1383220	1843720	1000490	1080510	1305330	1230870	924359	997120	377828	890771	1680840	1482890	1274870	1748430	1877860	1409100	1279220	1339340	0.253275	0.344978	0.406114	0.362445	0.179039	0.183406	0.270742	0.30131	0.406114	0.31441	0.31441	0.31441	0.253275	0.122271	0.183406	0.213974	0.406114	0.406114	0.270742	0.362445	0.406114	0.19214
Q9JJC9	Herpud2	Homocysteine-responsive endoplasmic reticulum-resident ubiquitin-like domain member 2 protein	TM	2085240	2081280	2222320	2734020	1389960	2092840	2349940	1767740	1249130	1411010	1546570	1365220	1265640	1135920	1201490	1516760	967853	822672	1348760	1071420	717930	1164740	1264640	1287640	0.230198	0.269802	0.269802	0.269802	0.170792	0.170792	0.230198	0.269802	0.269802	0.232673	0.133663	0.269802	0.170792	0.148515	0.133663	0.133663	0.232673	0.232673	0.230198	0.230198	0.232673	0.269802
P60060	Sec61g	Protein transport protein Sec61 subunit gamma	TM	21854600	21768100	21625300	18700300	13773400	20156900	20277200	17104100	17186000	20839000	20074300	18797500	15412400	13731300	14682100	16164500	12375900	13198000	14895200	14687700	11714700	13202800	12633700	15109600	0.367647	0.367647	0.367647	0.367647	0.367647	0.367647	0.367647	0.367647	0.367647	0.367647	0.367647	0.367647	0.367647	0.367647	0.367647	0.367647	0.367647	0.367647	0.367647	0.367647	0.367647	0.367647
Q9BCZ4	Selenos	Selenoprotein S	TM	6548130	7627480	6476200	7113360	5418490	5900050	6676780	7221740	6582500	7518570	7175340	7224340	6947650	4743500	5490580	6058590	4817820	4599020	4456810	4800080	3317360	5613820	4604390	5664460	0.526316	0.526316	0.526316	0.526316	0.526316	0.468421	0.526316	0.526316	0.526316	0.526316	0.526316	0.526316	0.526316	0.526316	0.526316	0.526316	0.442105	0.368421	0.526316	0.431579	0.526316	0.442105
Q9Z2C4	Mtmr1	Myotubularin-related protein 1	Others	14367100	14704200	14309400	14937500	20336000	19773900	18663500	18744400	33216500	30154900	31557400	30728200	23629600	24187400	27775700	27844700	13913800	13368500	10798900	11668900	13800400	12918300	12561500	12743100	0.306428	0.316891	0.269058	0.297459	0.316891	0.258595	0.26009	0.284006	0.35725	0.284006	0.316891	0.316891	0.316891	0.346786	0.273543	0.316891	0.316891	0.29148	0.22571	0.22272	0.304933	0.29148
A2AUD5	Tpd52l2	Tumor protein D54	Others	9002610	8490310	9161660	9221630	7934160	10696400	10643500	10445000	7134570	9692950	9030700	9269140	8904760	8038550	8354620	9282730	7954830	7299560	8853300	8356110	6824700	8654550	8086430	8217930	0.58952	0.528384	0.58952	0.532751	0.624454	0.58952	0.532751	0.567686	0.567686	0.532751	0.624454	0.532751	0.471616	0.563319	0.567686	0.58952	0.58952	0.528384	0.58952	0.58952	0.58952	0.58952
Q80VQ0	Aldh3b1	Aldehyde dehydrogenase family 3 member B1	Others	39899200	35931800	39669900	37556500	34020500	36033500	33517800	32887700	31069700	35477300	33347300	34582300	39738800	40879700	43336400	38131900	47737100	44047200	46690200	48883000	41516400	41862400	42853400	45065800	0.41453	0.485043	0.416667	0.425214	0.41453	0.356838	0.339744	0.380342	0.412393	0.34188	0.395299	0.393162	0.397436	0.371795	0.391026	0.348291	0.399573	0.378205	0.418803	0.440171	0.416667	0.461538
P62075	Timm13	Mitochondrial import inner membrane translocase subunit Tim13	Others	5247550	7261600	7451220	6437810	4421440	8029030	9308860	9153860	5602240	8152150	7761080	8413600	6171610	7073480	6116510	8362320	1814150	2862270	3783570	4097210	2125510	4430300	3362980	4253670	0.778947	0.610526	0.610526	0.610526	0.526316	0.610526	0.610526	0.778947	0.778947	0.778947	0.778947	0.778947	0.610526	0.778947	0.778947	0.621053	0.452632	0.610526	0.610526	0.452632	0.452632	0.452632
Q8CCJ4	Amer2	APC membrane recruitment protein 2	Others	17073700	19893900	17422000	18121100	13170300	19849100	18442700	18497800	17661500	20897300	22643800	23024600	16970500	18545900	17982800	21942400	15933900	13930000	16256400	19810100	10334900	17211100	15252000	17504700	0.272321	0.297619	0.238095	0.235119	0.258929	0.300595	0.21131	0.221726	0.3125	0.348214	0.339286	0.3125	0.291667	0.349702	0.252976	0.340774	0.340774	0.3125	0.311012	0.31994	0.245536	0.31994
A0A338P769	Septin5	Septin	Others	13822700	14530900	14170800	14744500	16665700	22633200	19979100	21335500	19552900	20471700	20368800	19387100	16315200	17570700	16136500	16184800	10516900	11210000	9487450	10435400	10042500	9954640	10840700	10329700	0.103175	0.103175	0.103175	0.103175	0.103175	0.0502646	0.103175	0.103175	0.103175	0.103175	0.103175	0.103175	0.103175	0.103175	0.103175	0.103175	0.103175	0.103175	0.103175	0.103175	0.103175	0.103175
P58466	Ctdsp1	Carboxy-terminal domain RNA polymerase II polypeptide A small phosphatase 1	Others	18541100	18596700	14997000	16578700	12912600	16149100	15160300	13218200	15163200	17071400	14598200	15793100	17854900	10502600	17236200	18918300	14876900	13947600	18902600	21486800	12684300	16833300	18152300	15108100	0.279693	0.279693	0.314176	0.233716	0.187739	0.206897	0.206897	0.206897	0.206897	0.187739	0.233716	0.16092	0.191571	0.233716	0.233716	0.191571	0.237548	0.279693	0.340996	0.314176	0.279693	0.314176
A2AWR2	Gpr155	G protein-coupled receptor 155	TM	28785500	24241600	29507400	23410400	27734100	20945600	20797800	27424800	33708400	32113700	32561600	34480100	26428400	30057000	26983800	26021800	36340700	31128800	31018400	31078200	24768300	28731400	26906400	32596100	0.157143	0.17619	0.183333	0.15	0.121429	0.129762	0.136905	0.147619	0.138095	0.146429	0.17381	0.191667	0.164286	0.0988095	0.157143	0.22381	0.177381	0.166667	0.213095	0.155952	0.165476	0.17619
Q6ZQ89	Marchf6	E3 ubiquitin-protein ligase MARCHF6	TM	2708630	2575140	2722570	2795910	2229570	2130520	2329620	1650070	2128250	2570970	2240360	2450530	1900870	1266450	1460750	1663280	2102710	1915830	2377060	2339090	2005450	2190620	2148280	2360220	0.137514	0.126513	0.126513	0.126513	0.128713	0.0825083	0.10451	0.124312	0.137514	0.149615	0.137514	0.149615	0.126513	0.10451	0.105611	0.116612	0.127613	0.127613	0.116612	0.0946095	0.114411	0.10451
P58391	Kcnn3	Small conductance calcium-activated potassium channel protein 3	TM	30412800	29031300	28093400	29691600	25767200	23227700	22191200	24228200	21499800	23138800	23109200	21405200	24445100	23778400	27226100	26979600	36973200	36819900	33385700	38006800	35872000	39041400	34663500	34903300	0.307377	0.29918	0.315574	0.32377	0.295082	0.32377	0.286885	0.301913	0.288251	0.270492	0.295082	0.26776	0.260929	0.290984	0.237705	0.26776	0.377049	0.367486	0.32377	0.333333	0.362022	0.333333
D3YVE8	Slc35g2	Solute carrier family 35 member G2	TM	17640400	19485300	18241200	18597700	12882400	11682700	11959700	12334800	4500270	4986910	4970830	4577000	4287120	4397030	4730960	4163170	40915500	40416500	43987700	40515700	33424500	37650700	39209000	40739900	0.230583	0.262136	0.230583	0.230583	0.208738	0.262136	0.262136	0.230583	0.208738	0.213592	0.230583	0.262136	0.225728	0.167476	0.167476	0.17233	0.262136	0.262136	0.262136	0.262136	0.262136	0.262136
P62869	Elob	Elongin-B	Others	57184200	59207000	62838400	57465000	67269400	85413600	79703400	73103000	72940400	78931000	83010200	74658800	68449900	68637700	72876600	71690800	51996900	51173600	53713100	58613100	48993000	61946700	56414700	59317700	0.915254	0.915254	0.915254	0.915254	0.915254	0.915254	0.915254	0.915254	0.915254	0.915254	0.915254	0.915254	0.915254	0.915254	0.915254	0.669492	0.915254	0.915254	0.915254	0.915254	0.915254	0.915254
Q8R5J9	Arl6ip5	PRA1 family protein 3	TM	118018000	116905000	116538000	116726000	96031000	113390000	100395000	101957000	77624000	84595000	86042300	81560000	80023800	81743600	89830300	89563700	80558200	76839300	79552400	87498100	75902600	89539200	83900400	88314900	0.345745	0.287234	0.345745	0.345745	0.345745	0.345745	0.345745	0.345745	0.345745	0.345745	0.345745	0.287234	0.345745	0.345745	0.287234	0.345745	0.345745	0.345745	0.345745	0.345745	0.345745	0.345745
P98192	Gnpat	Dihydroxyacetone phosphate acyltransferase	Others	28045700	24443000	26479000	25729800	31737800	21887300	22350900	26591900	30613500	24397700	26533300	27378700	24072400	27184300	29653000	26585900	30832500	29775600	23729800	24237500	34521600	25955000	29429200	24253100	0.5059	0.525074	0.557522	0.510324	0.485251	0.429204	0.446903	0.460177	0.542773	0.5	0.470501	0.533923	0.467552	0.49115	0.451327	0.4941	0.542773	0.507375	0.547198	0.49705	0.542773	0.530973
P70689	Gjb6	Gap junction beta-6 protein	TM	9787340	9264260	9368950	8661470	6891700	9802880	7915780	7698560	7511670	9236630	8689530	7647220	12185100	12471100	13795100	10014600	17202300	20321300	24975500	25115900	23107900	23684200	17250500	25991600	0.153257	0.153257	0.153257	0.153257	0.111111	0.0996169	0.153257	0.153257	0.153257	0.153257	0.153257	0.149425	0.153257	0.0996169	0.111111	0.153257	0.153257	0.233716	0.233716	0.233716	0.233716	0.233716
E9Q0A7	Oxr1	Oxidation resistance protein 1	Others	140534		554084	403717	117818	542366	313459	318417		391244	468702	453098	466866	406727		226743	458109	335751	126519	375044			294992	332003	0.0120192		0.0252404	0.0252404	0.0132212	0.0252404	0.0132212	0.0132212		0.0252404	0.0252404	0.0252404	0.0120192	0.0132212		0.0120192	0.0132212	0.0132212	0.0132212	0.0252404
Q8BJ83	Tm2d3	TM2 domain-containing protein 3	TM	7360960	6391710	7436180	8963960	6460650	9466110	7006390	6334470	5010230	7311810	5735020	5950590	5629810	7005090	4313800	7351440	8072730	6638990	7594060	7920230	7204500	7113410	7522140	8184530	0.287356	0.295019	0.287356	0.295019	0.226054	0.252874	0.218391	0.218391	0.252874	0.191571	0.191571	0.252874	0.252874	0.226054	0.287356	0.176245	0.260536	0.287356	0.321839	0.287356	0.252874	0.295019
B9EJ86	Osbpl8	Oxysterol-binding protein-related protein 8	TM	86160100	87002700	87644900	86052100	73270500	70977800	69928400	73726000	43577200	43113200	41825700	42523100	37181300	36212800	39126100	38039300	50701600	51159300	50935000	52098300	49528400	49535900	49897800	49228200	0.63667	0.663667	0.659168	0.613048	0.610799	0.615298	0.608549	0.646794	0.625422	0.623172	0.59955	0.615298	0.596175	0.604049	0.63892	0.595051	0.626547	0.63892	0.615298	0.664792	0.63892	0.63667
F8VQC9	Slc4a7	Anion exchange protein	TM	22195900	22295600	24237600	23671700	22296500	22768100	22561400	24191800	38536200	39349100	38328600	38483500	44797200	46557700	46135100	49551200	16775800	18028300	15883800	18542100	15380600	16215000	15893900	16336200	0.254642	0.241379	0.2458	0.252874	0.250221	0.231653	0.223696	0.244916	0.258179	0.27763	0.269673	0.261715	0.261715	0.268789	0.27763	0.270557	0.260831	0.258179	0.227233	0.198055	0.253758	0.231653
Q8R3E3	Wipi1	WD repeat domain phosphoinositide-interacting protein 1	Others	2593000	2683430		1064250	518115	1804780	500003	366068	988038	1717630	1665600	998347	452268	434718	1975380		1566220	633578		3024820	1181010	4365460	2617310	2546250	0.0269058	0.0269058		0.044843	0.0874439	0.0717489	0.0269058	0.0269058	0.0717489	0.0156951	0.0874439	0.0426009	0.0156951	0.0717489	0.044843		0.044843	0.0717489		0.0717489	0.0717489	0.0269058
E9QP94	Ccdc136	Coiled-coil domain-containing protein 136	TM	9172660	9484520	8764790	8905190	7224720	7927540	8223640	7470740	5116120	5721940	5800090	5736380	5909660	4945360	5184570	5728410	23878000	23904500	25753300	26023500	19691100	23429300	22104900	23842400	0.262005	0.26369	0.262848	0.262005	0.262005	0.250211	0.267902	0.240944	0.239259	0.26369	0.269587	0.26369	0.26369	0.26369	0.267902	0.252738	0.294861	0.301601	0.293176	0.283067	0.283909	0.283067
Q91XH5	Spr	Sepiapterin reductase	Others	6121180	5891340	6019010	5331330	6122730	6204990	5819800	5928570	7574570	7834100	7634640	7438560	7480020	7915590	8211350	7816670	5932840	5920210	6430070	6379170	6837760	6889600	7065690	6707160	0.576336	0.629771	0.59542	0.629771	0.629771	0.618321	0.618321	0.629771	0.629771	0.629771	0.629771	0.629771	0.629771	0.629771	0.629771	0.629771	0.629771	0.629771	0.629771	0.599237	0.629771	0.629771
Q8CJG1	Ago1	Protein argonaute-1	Others	4576270	6515090	6453690	5857690	3874510	5339100	6059760	4028140	7976130	8907920	8793000	9621570	6304320	5509130	6445200	5507440	8750940	7146480	7723760	4963140	5881170	6325210	6659000	7006180	0.121354	0.0968495	0.166861	0.175029	0.12252	0.12252	0.11902	0.140023	0.186698	0.217036	0.2007	0.203034	0.13769	0.126021	0.140023	0.157526	0.217036	0.236873	0.156359	0.217036	0.190198	0.170362
E9QAD8	Iqsec2	IQ motif and SEC7 domain-containing protein 2	Others	73327100	73563600	75118400	74508300	84265000	76534000	78734200	79711700	99795900	90334800	93729200	92218200	111488000	114707000	119626000	113915000	41986400	44411000	44545200	43438600	39614900	48197200	46781600	47498900	0.344086	0.293683	0.331989	0.336022	0.323925	0.321237	0.340054	0.315188	0.390457	0.365591	0.395833	0.365591	0.364247	0.414651	0.395833	0.377016	0.229167	0.305108	0.254032	0.25672	0.249328	0.262097
Q8BHC1	Rab39b	Ras-related protein Rab-39B	Others	48888500	47738800	49252900	49052400	44172800	40313900	40843400	43012500	36555800	36761400	37511300	34972500	38001700	36986200	39360700	39065100	54117400	51811500	51140200	52709800	50777600	53272900	50598400	49859200	0.765258	0.765258	0.765258	0.765258	0.760563	0.765258	0.713615	0.713615	0.713615	0.765258	0.765258	0.713615	0.713615	0.760563	0.765258	0.765258	0.713615	0.765258	0.765258	0.765258	0.713615	0.765258
P61924	Copz1	Coatomer subunit zeta-1	Others	1769610	1716060	1515210	1587300	1626000	1612840	1775440	1704970	2163300	2226730	2310480	2378460	1905000	2066430	1850570	1989250	1396970	1411990	1426310	1435860	1575060	1464850	1154890	1459440	0.248588	0.141243	0.141243	0.141243	0.141243	0.141243	0.141243	0.248588	0.141243	0.248588	0.248588	0.248588	0.248588	0.248588	0.248588	0.248588	0.141243	0.079096	0.141243	0.141243	0.141243	0.141243
Q8K1M6	Dnm1l	Dynamin-1-like protein	Others	85207000	80102600	79569100	80356100	163294000	163021000	158884000	161133000	128280000	126038000	124997000	125335000	157671000	156754000	162041000	154916000	86316600	89587400	82779200	85624500	125314000	123543000	117794000	119824000	0.807278	0.807278	0.807278	0.792453	0.811321	0.809973	0.796496	0.809973	0.808625	0.809973	0.808625	0.807278	0.807278	0.809973	0.807278	0.809973	0.796496	0.799191	0.808625	0.808625	0.809973	0.811321
Q9CWE0	Mtfr1l	Mitochondrial fission regulator 1-like	Others	2845630	2415220	3196740	2886520	1709290	4017360	3028290	2459200	3440550	4083470	3346690	3146320	2851620	2226140	2348650	2237290	1350090	927417	2232380	1685780	1915710	1965610	1774850	2223140	0.128028	0.318339	0.311419	0.266436	0.249135	0.200692	0.266436	0.235294	0.190311	0.363322	0.33564	0.377163	0.16609	0.235294	0.148789	0.193772	0.252595	0.193772	0.377163	0.252595	0.252595	0.33564
Q69ZK0	Prex1	Phosphatidylinositol 3,4,5-trisphosphate-dependent Rac exchanger 1 protein	Others	22997400	18568100	23195800	21795100	26609700	24977200	22409700	24690000	23629700	24634700	23977700	24079000	22631000	23992200	24085700	25357400	15186300	14223300	13160200	17869900	17151400	17549500	15061500	17881000	0.179394	0.194545	0.195758	0.217576	0.211515	0.198788	0.210303	0.18303	0.197576	0.185455	0.180606	0.180606	0.175758	0.191515	0.170303	0.151515	0.148485	0.146061	0.169091	0.157576	0.146667	0.178788
Q8BPM2	Map4k5	Mitogen-activated protein kinase kinase kinase kinase 5	Others	2862170	1666750	2114410	932403	2155910	5243560	1559230	2697280	2968320	4047460	4804500	4900200	3138730	3026480	3318720	3477820	3053750	1778150	1954740	1688770	1390740	2270500	1644450	2096290	0.0720189	0.0153483	0.0720189	0.0472255	0.0838253	0.0472255	0.0696576	0.0991736	0.0826446	0.0826446	0.0826446	0.0613932	0.0318772	0.0720189	0.0731995	0.105077	0.0672963	0.0720189	0.025974	0.025974	0.0649351	0.0224321
Q9JMI0	Ecel1	Endothelin-converting enzyme-like 1	TM	16270800	15478100	17582300	17574500	14020200	15107200	15614700	14026300	2760420	3794860	2090870	2780830	2822570	5618550	10769900	3845580	28190300	27872600	29283100	31220000	30246400	33404800	33885300	32439200	0.296774	0.286452	0.299355	0.252903	0.261935	0.294194	0.265806	0.322581	0.0541935	0.109677	0.0825806	0.0890323	0.0722581	0.141935	0.0812903	0.162581	0.388387	0.387097	0.334194	0.365161	0.388387	0.354839
O54818	Tpd52l1	Tumor protein D53	Others	153108	430999	412814	356806	677343	301063	525583	1103860	583079	402870	519713	537073	385319	638714	1037530	533218	204068	451835	550191	389748	391296	377975	465036	453953	0.0833333	0.0686275	0.117647	0.117647	0.117647	0.117647	0.0686275	0.117647	0.117647	0.117647	0.117647	0.117647	0.0686275	0.117647	0.0490196	0.117647	0.151961	0.20098	0.0686275	0.20098	0.117647	0.151961
Q8BGK6	Slc7a6	Y+L amino acid transporter 2	TM	935893	1098990	837534	896004	989703	727311	964570	1005810	580555	606386	588735	671250	765136	856741	859238	940888	1007300	1012030	1003930	1047350	926552	984153	990917	938238	0.124272	0.124272	0.0970874	0.124272	0.124272	0.124272	0.124272	0.0970874	0.0970874	0.0970874	0.124272	0.0970874	0.124272	0.124272	0.0970874	0.124272	0.0970874	0.124272	0.124272	0.0970874	0.0970874	0.0970874
Q80UK0	Sestd1	SEC14 domain and spectrin repeat-containing protein 1	Others	647672	461191	609677	683581	1040070	845827	584974	1030900	842333	807997	870396	890798	823882	980135	1082950	934862	545141	475149	452288	581315	517649	521813	511250	520553	0.0718391	0.0704023	0.0833333	0.0833333	0.0833333	0.102011	0.0833333	0.0833333	0.102011	0.102011	0.102011	0.102011	0.102011	0.102011	0.102011	0.102011	0.0876437	0.079023	0.0876437	0.066092	0.0689655	0.0833333
Q6A152	Cyp4x1	Cytochrome P450 4X1	TM	24163200	25237900	27977700	26667500	22523300	20840200	19796000	20725000	16458600	16449900	16743800	16406900	13434700	14131100	14316900	13777200	22620900	23445400	21522300	25013000	21988300	24968400	23455000	21000500	0.268245	0.268245	0.268245	0.268245	0.266272	0.218935	0.250493	0.248521	0.266272	0.266272	0.266272	0.236686	0.266272	0.248521	0.266272	0.242604	0.268245	0.266272	0.268245	0.268245	0.236686	0.268245
Q9JJ28	Flii	Protein flightless-1 homolog	Others	11246300	8450210	9480700	10321800	17678700	11565900	11578900	10967500	13979200	13734900	13586200	14911100	14110400	17735500	14565700	14709400	21436200	20097900	14691100	16835100	19835400	15270300	16850100	14211700	0.133753	0.122738	0.126672	0.148702	0.164437	0.132179	0.13454	0.148702	0.240755	0.193548	0.206137	0.20535	0.11487	0.202203	0.199056	0.140047	0.240755	0.221086	0.187254	0.194335	0.247836	0.162864
G3UW70	Lamtor5	Late endosomal/lysosomal adaptor and MAPK and MTOR activator 5	Others	19383600	18889200	20069100	21765500	27784200	35480600	35763800	30739500	16170500	18952400	24801000	14467200	21707600	19203500	17644200	19250200	8466920	12245200	11159000	11278800	11702700	15424200	14765800	17308600	0.772414	0.772414	0.606897	0.468966	0.606897	0.606897	0.772414	0.772414	0.606897	0.772414	0.606897	0.772414	0.634483	0.634483	0.468966	0.565517	0.4	0.4	0.565517	0.4	0.537931	0.468966
O55137	Acot1	Acyl-coenzyme A thioesterase 1	Others	11327200	12545400	13698000	13888000	19352300	15664300	14209100	16456200	21770800	21615300	22775700	20593100	18464500	25761200	19457900	20025900	9370180	11506100	10483200	10892900	11263900	8996090	10786600	8579330	0.295943	0.355609	0.238663	0.245823	0.229117	0.207637	0.190931	0.338902	0.293556	0.410501	0.355609	0.326969	0.26969	0.25537	0.24105	0.26969	0.312649	0.338902	0.281623	0.281623	0.288783	0.307876
Q8R1S4	Mtss1	Protein MTSS 1	Others	2857450	1638220	1893630	2321960	3213060		3165130	2211000	3048050	2279060	5468660	4151320		5076780	8944190	3021200	8659950	8877970	5527660	6383430	6877830	6592500	9427070	5153050	0.0223979	0.0447958	0.0513834	0.0474308	0.0184453		0.0223979	0.0184453	0.0223979	0.0316206	0.0223979	0.0316206		0.0408432	0.0184453	0.0316206	0.0606061	0.0606061	0.083004	0.0606061	0.0606061	0.0421607
Q9CQ92	Fis1	Mitochondrial fission 1 protein	TM	3588330	4294070	3847670	3750120	3804060	3638970	4078710	3799070	3471590	4534830	3880520	4131950	3199570	3299930	3396720	3181230	3457800	3341410	4036120	3380650	3764710	4634690	3814850	4514280	0.421053	0.5	0.447368	0.421053	0.447368	0.421053	0.447368	0.421053	0.421053	0.447368	0.447368	0.447368	0.447368	0.447368	0.421053	0.421053	0.447368	0.421053	0.473684	0.421053	0.421053	0.447368
P14148	Rpl7	60S ribosomal protein L7	Others	50000600	48033800	51401300	51545700	59652400	49494400	46083400	51946700	76142500	78252600	76387200	74129700	68924300	67179300	70296500	65236500	115048000	107984000	97632200	101539000	103034000	87913800	87663700	80860000	0.637037	0.607407	0.622222	0.637037	0.581481	0.62963	0.62963	0.607407	0.577778	0.596296	0.6	0.62963	0.622222	0.544444	0.555556	0.596296	0.588889	0.555556	0.640741	0.637037	0.585185	0.640741
Q9JLJ5	Elovl1	Elongation of very long chain fatty acids protein 1	TM	2272530	1712000	2239940	1810840	1790450	1638750	1740920	2461810	1884390	1599010	1868910	1745140	1643390	2706140	2685360	2735660	2540040	2224940	2083840	2639870	2451650	1816090	1406280	1996380	0.139785	0.0967742	0.139785	0.139785	0.0896057	0.0967742	0.0967742	0.046595	0.0896057	0.046595	0.0896057	0.139785	0.0967742	0.139785	0.0896057	0.0896057	0.172043	0.0967742	0.172043	0.139785	0.172043	0.139785
Q8K0G5	Eipr1	EARP and GARP complex-interacting protein 1	Others	4979520	8773000	7068690	6313290	10674200	7933240	10356400	13749700	10411200	10105300	9694680	9039470	9486990	9572130	11019300	8311020	4558780	4431530	5059930	4403960	2723520	6268380	8154690	7131030	0.253886	0.142487	0.284974	0.23057	0.163212	0.329016	0.266839	0.225389	0.199482	0.264249	0.264249	0.295337	0.202073	0.199482	0.129534	0.163212	0.0854922	0.108808	0.222798	0.199482	0.0440415	0.178756
A0A1L1SVG6	Slc44a2	Choline transporter-like protein 2	TM	12956200	11242200	14561400	14426900	13438600	13985200	13294800	13234800	9195230	11183800	9338620	9401210	10782200	10777800	12774800	13144000	14718900	16297700	16252300	14758000	15370700	14305500	14824000	15321200	0.0270758	0.0270758	0.0270758	0.0270758	0.0270758	0.0270758	0.0270758	0.0270758	0.0270758	0.0270758	0.0270758	0.0162455	0.0270758	0.0270758	0.0162455	0.0162455	0.0270758	0.0162455	0.0270758	0.0270758	0.0162455	0.0270758
E9Q8N8	Slc4a4	Anion exchange protein	TM	213874000	196336000	191402000	186923000	184709000	164060000	165195000	173530000	176091000	179198000	176025000	175620000	186615000	185361000	195306000	183050000	636137000	623754000	589407000	632695000	582583000	581579000	557090000	576330000	0.395795	0.415905	0.414077	0.394881	0.425046	0.406764	0.393967	0.400366	0.427788	0.419561	0.416819	0.414991	0.416819	0.425046	0.406764	0.406764	0.429616	0.431444	0.428702	0.431444	0.429616	0.418647
Q9DC37	Mfsd1	Major facilitator superfamily domain-containing protein 1	TM	5083080	4529430	4556930	4588300	3977650	3879220	3584430	3733570	3414950	4353780	3926650	4071490	3591990	4076210	3420290	3915370	4135700	4292820	5167840	5210490	4536950	4831600	4645190	4953300	0.0883621	0.0883621	0.0883621	0.0883621	0.0474138	0.0883621	0.0689655	0.0474138	0.0474138	0.0689655	0.0474138	0.0474138	0.0883621	0.0689655	0.0474138	0.0237069	0.0883621	0.0689655	0.0689655	0.0883621	0.0689655	0.0883621
Q5BKR2	Slc9b2	Sodium/hydrogen exchanger 9B2	TM	322561	940645	394520		508561	1177000	154221	676187		183907	408108	289956	954835	834026	441963	543166	422752	351068		588541	501960	845761	777189	525901	0.0566728	0.0274223	0.0274223		0.0292505	0.0402194	0.0877514	0.0402194		0.0694698	0.0274223	0.0274223	0.0292505	0.129799	0.0566728	0.0694698	0.0566728	0.0402194		0.100548	0.0402194	0.0402194
A0A0G2JEH3	Tmem243	Transmembrane protein 243, mitochondrial	Others	757057	729061	1432280	1141860	866137	850473	366153	713822	515849	821812	535772	446633	773478	700887	532809	423076	1097440	1260070	1229290	1074810	787811	1126440	896636	935386	0.541667	0.541667	0.145833	0.145833	0.541667	0.541667	0.145833	0.541667	0.541667	0.541667	0.541667	0.541667	0.541667	0.541667	0.541667	0.541667	0.541667	0.541667	0.541667	0.541667	0.541667	0.541667
Q99LC8	Eif2b1	Translation initiation factor eIF-2B subunit alpha	Others	4715800	1319290	4684440	5588820	7239620	6087080	5868950	8596560	4731340	4324120	3757600	5256020	7233320	4416420	7461770	4709520	5179880	4385580	5373850	4798250	2804660	5725820	5687770	5136800	0.170492	0.163934	0.232787	0.245902	0.216393	0.22623	0.137705	0.180328	0.252459	0.196721	0.167213	0.236066	0.163934	0.311475	0.27541	0.262295	0.252459	0.163934	0.193443	0.196721	0.177049	0.245902
S4R197	Pde10a	cAMP and cAMP-inhibited cGMP 3',5'-cyclic phosphodiesterase 10A	Others	3958250	4929180	3480360	4202280	3044380	2769840	3522340	2953210	2142330					109514	1106010		931320	2341360	1264340	1298060	1182300	1618460	1758920	2098610	0.18543	0.18543	0.18543	0.18543	0.18543	0.18543	0.18543	0.18543	0.0927152					0.0860927	0.0927152		0.0927152	0.0927152	0.0993377	0.0927152	0.178808	0.0927152
Q9JHG6	Rcan1	Calcipressin-1	Others	632866	629420	643942	643857	328095	321673	472974	751395	352515		530503	412705	383114		737533	1377450	154543	1279900	150489		737193			374836	0.0438247	0.0438247	0.0438247	0.0438247	0.0796813	0.0438247	0.0438247	0.0796813	0.0438247		0.0796813	0.0438247	0.0438247		0.0438247	0.0438247	0.0438247	0.0796813	0.0438247		0.0358566
Q99P72	Rtn4	Reticulon-4	TM	172780000	181390000	168021000	176087000	127975000	160675000	161559000	148559000	109592000	132598000	128284000	126556000	117996000	102319000	103092000	116391000	139346000	146784000	174598000	176248000	132352000	163984000	155397000	174597000	0.754733	0.674699	0.722031	0.753873	0.727194	0.722031	0.715146	0.69191	0.656627	0.72031	0.696213	0.709122	0.719449	0.714286	0.723752	0.688468	0.709122	0.686747	0.702238	0.716007	0.679002	0.742685
P55772	Entpd1	Ectonucleoside triphosphate diphosphohydrolase 1	TM	63913300	72560700	69149800	73989200	50289800	63162000	65806100	59104600	50518300	63502500	63139100	61309800	58280800	43706700	50239200	60520000	42255300	41469100	49209200	48518800	30624900	39789600	36160600	40884300	0.237255	0.237255	0.237255	0.237255	0.237255	0.223529	0.223529	0.237255	0.237255	0.237255	0.237255	0.237255	0.223529	0.237255	0.223529	0.237255	0.223529	0.237255	0.209804	0.223529	0.237255	0.223529
A0A2C9F2A2	Rin1	Ras and Rab interactor 1	Others	5416320	4640020	5257450	4774830	6948590	6833580	6758360	7329730	7042660	6602000	6517020	6304240	6245250	6106210	6889050	6733290	1542880	1987050	1698290	1683960	1803760	2043670	1783680	1827430	0.382429	0.410853	0.430233	0.391473	0.400517	0.412145	0.408269	0.418605	0.425065	0.426357	0.406977	0.425065	0.400517	0.408269	0.416021	0.399225	0.232558	0.241602	0.284238	0.249354	0.270026	0.310078
Q61937	Npm1	Nucleophosmin	Others	35095500	33513500	40590100	35004500	35172800	53136500	45611900	47698500	41184800	49446700	49747300	50719300	43784400	37508600	40158500	45223500	50644900	46302800	49622900	58227800	45322100	62927000	54958400	60556700	0.400685	0.356164	0.39726	0.366438	0.359589	0.369863	0.369863	0.400685	0.390411	0.369863	0.369863	0.400685	0.369863	0.359589	0.400685	0.366438	0.359589	0.366438	0.356164	0.400685	0.39726	0.39726
Q8VHL0	Slc14a1	Urea transporter 1	TM	9755790	9390070	10618300	9417890	7250360	6736690	6144550	6683700	10627100	12078800	12396600	12148700	9707680	11199600	11195400	11267600	22640300	22211600	24250800	25526800	20476300	22483200	19845800	22814500	0.197917	0.197917	0.197917	0.197917	0.190104	0.197917	0.197917	0.197917	0.197917	0.197917	0.197917	0.197917	0.197917	0.197917	0.197917	0.197917	0.197917	0.197917	0.197917	0.197917	0.197917	0.197917
Q69ZS6	Sv2c	Synaptic vesicle glycoprotein 2C	TM	40643900	37648600	36936400	34824400	31882900	33253800	33046700	31237500	11809800	13099700	12860800	12927500	11044700	11131000	12325100	12092800	49590100	44540400	45476700	47554700	43644600	47034900	45955200	52092700	0.248968	0.248968	0.248968	0.248968	0.202201	0.235213	0.236589	0.235213	0.191197	0.224209	0.200825	0.200825	0.200825	0.191197	0.200825	0.224209	0.237964	0.237964	0.248968	0.248968	0.248968	0.23934
O54724	Cavin1	Caveolae-associated protein 1	Others	5872640	6486310	6871050	6434260	4018860	9139490	6188020	4378340	4908110	6898850	5734480	6954270	7282520	2931240	5295900	7504580	4431470	2782060	5133610	5009150	2380130	6884550	5377800	6982680	0.178571	0.160714	0.178571	0.178571	0.0663265	0.178571	0.227041	0.15051	0.160714	0.234694	0.206633	0.206633	0.227041	0.216837	0.265306	0.227041	0.140306	0.132653	0.206633	0.112245	0.114796	0.168367
Q8BIW1	Prune1	Exopolyphosphatase PRUNE1	Others	6132840	5502870	6573260	5980050	8533620	9377960	9390440	9025490	7059770	7213390	7506830	7478650	9077900	8617580	9452760	9256900	6486170	6978910	6482900	6172200	9148000	8037490	8494570	8371390	0.438326	0.488987	0.488987	0.42511	0.407489	0.431718	0.488987	0.45815	0.42511	0.374449	0.433921	0.407489	0.488987	0.45815	0.488987	0.488987	0.45815	0.374449	0.488987	0.38326	0.45815	0.38326
Q9CQV4	Retreg3	Reticulophagy regulator 3	TM	11258300	12472900	12524300	10694400	10497200	11285700	11280600	10760700	7690940	9590330	9044030	9949750	8948580	8253880	8191020	8937120	9036660	9696520	10726700	10260000	9204620	10278000	10190600	10127100	0.302575	0.285408	0.285408	0.285408	0.302575	0.233906	0.233906	0.285408	0.302575	0.302575	0.302575	0.302575	0.285408	0.283262	0.302575	0.251073	0.302575	0.236052	0.236052	0.236052	0.285408	0.302575
Q9JHU2	Palmd	Palmdelphin	Others	8508640	5990190	14260100	16137900	8059890	22449000	15575500	12273800	9039430	12338800	8865410	12367300	13090400	14183600	10781300	12889600	13052500	25695900	12372800	5281320	19064900	7153890	6813030	9572150	0.121597	0.121597	0.121597	0.121597	0.108893	0.0889292	0.0562613	0.141561	0.141561	0.141561	0.108893	0.141561	0.121597	0.141561	0.141561	0.108893	0.0471869	0.0744102	0.0598911	0.0744102	0.0798548	0.0744102
B1ATS5	Atp2a3	Calcium-transporting ATPase	TM	251332000	233089000	252302000	259669000	252472000	218147000	215966000	244774000	214231000	203640000	193621000	198833000	207603000	192298000	217228000	219938000	202263000	179061000	191461000	187118000	205733000	182940000	195063000	206518000	0.287255	0.296078	0.270588	0.305882	0.255882	0.259804	0.251961	0.259804	0.258824	0.258824	0.227451	0.223529	0.273529	0.256863	0.286275	0.256863	0.253922	0.283333	0.234314	0.302941	0.278431	0.282353
Q9R060	Nubp1	Cytosolic Fe-S cluster assembly factor NUBP1	Others	12930800	10808100	11466600		16762400	10471700	10205100	11152600		9811970		10268900	24204000	10674900		10960400		12419900	1126180	11034500	10740500			10156700	0.053125	0.053125	0.109375		0.053125	0.053125	0.053125	0.053125		0.053125		0.053125	0.05625	0.165625		0.109375		0.053125	0.053125	0.109375	0.109375
O70404	Vamp8	Vesicle-associated membrane protein 8	TM	16145500	15911300	11453800	13672900	4509880	13216700	13560600	12577900	12276800	17196600	15827800	15577200	16637700	12789200	13295700	17575000	17397300	12258700	16940200	13154300	11697200	13197400	16001400	15199200	0.425743	0.425743	0.425743	0.524752	0.435644	0.425743	0.425743	0.336634	0.524752	0.524752	0.524752	0.524752	0.425743	0.405941	0.29703	0.524752	0.50495	0.524752	0.425743	0.425743	0.425743	0.425743
O88705	Hcn3	Potassium/sodium hyperpolarization-activated cyclic nucleotide-gated channel 3	TM	20608000	19812500	18505500	18868200	18425400	16800200	15684400	16999800	7644690	7822610	7035890	7914190	10309900	8908880	10819300	9802260	30003200	28276300	25511400	23726400	29267200	24084600	25691900	25118000	0.436457	0.427471	0.444159	0.444159	0.377407	0.387677	0.359435	0.446727	0.379974	0.293967	0.300385	0.331194	0.319641	0.363286	0.387677	0.390244	0.417202	0.424904	0.43389	0.446727	0.445443	0.446727
Q8K124	Plekho2	Pleckstrin homology domain-containing family O member 2	Others	995242	1144250	240747	497829	1222990	528425	265857	2418740	1117900	975006	1320930	2407050	1668090	1142100	2376770	2340780	604165	365863	673067	513943	572537	1805430	808989	897611	0.0787879	0.109091	0.0383838	0.0181818	0.020202	0.167677	0.0484848	0.107071	0.157576	0.157576	0.165657	0.109091	0.165657	0.0969697	0.125253	0.137374	0.0969697	0.165657	0.0787879	0.107071	0.137374	0.0464646
Q9JIS5	Sv2a	Synaptic vesicle glycoprotein 2A	TM	465605000	469944000	470816000	450486000	460747000	428067000	396554000	437394000	337905000	341404000	327751000	339655000	386908000	347893000	359428000	382868000	693675000	687823000	640631000	688138000	643989000	653069000	613085000	651174000	0.363881	0.350404	0.361186	0.363881	0.381402	0.350404	0.343666	0.363881	0.307278	0.343666	0.366577	0.374663	0.338275	0.374663	0.326146	0.366577	0.358491	0.358491	0.357143	0.37062	0.381402	0.358491
P54775	Psmc4	26S proteasome regulatory subunit 6B	Others	94450500	95650800	93016500	96554000	99653600	110975000	102408000	101314000	98298000	104689000	103901000	98659800	102314000	100862000	91510100	109399000	78839800	85227500	84578600	91202200	87192200	94462100	86134500	96045700	0.681818	0.703349	0.703349	0.703349	0.674641	0.5311	0.535885	0.677033	0.72488	0.72488	0.629187	0.72488	0.72488	0.58134	0.72488	0.626794	0.722488	0.607656	0.629187	0.607656	0.626794	0.72488
A2AKB4	Frmpd1	FERM and PDZ domain-containing protein 1	Others	748287	260334	2565850	1144500	2088260	3903950	764638		2943270		1647890	3294600	5019650	514906	2404490	436417	1730310		1376850	1673700	1439680	1056990	1496160	1935360	0.0135571	0.0154939	0.0154939	0.00968367	0.0058102	0.0058102	0.0154939		0.0058102		0.0135571	0.0058102	0.0135571	0.0135571	0.00774693	0.0058102	0.0058102		0.0154939	0.0154939	0.00968367	0.00968367
O70566	Diaph2	Protein diaphanous homolog 2	Others	30441200	27593200	26620900	27767200	37734200	35275400	35258400	36243400	37577300	35442100	41031300	37725100	35757200	30134500	30574400	34291400	18882700	17217600	15816800	23433800	18754200	22832600	20951500	23114300	0.17031	0.185792	0.186703	0.174863	0.254098	0.213115	0.222222	0.233151	0.271403	0.234973	0.236794	0.252277	0.198543	0.248634	0.244991	0.246812	0.162113	0.198543	0.157559	0.179417	0.203097	0.132058
Q9ES00	Ube4b	Ubiquitin conjugation factor E4 B	Others	24506300	24178400	33391500	30580500	37906100	27789900	26006500	36528700	31302700	36897300	33779100	38526400	38973200	37437000	36788000	36111700	31953400	28963000	32598800	27752700	34343000	29299700	25968900	24423800	0.139812	0.1526	0.155158	0.143223	0.219096	0.184996	0.14919	0.171355	0.215686	0.184143	0.214834	0.199488	0.144928	0.212276	0.213129	0.185848	0.158568	0.157715	0.109122	0.13214	0.220801	0.16965
P35922	Fmr1	Synaptic functional regulator FMR1	Others	4055380	3651510	4048850	3917470	3580680	3842750	3554430	2981510	6348210	7070870	7144160	7501560	4311480	3706370	3695310	4161430	5114640	4959970	5623780	4791290	5150040	4549290	4808860	4858760	0.294788	0.252443	0.249186	0.298046	0.249186	0.311075	0.298046	0.236156	0.252443	0.252443	0.252443	0.236156	0.252443	0.224756	0.26873	0.298046	0.298046	0.260586	0.252443	0.281759	0.306189	0.249186
P35802	Gpm6a	Neuronal membrane glycoprotein M6-a	TM	695224000	629379000	643930000	660678000	721502000	662361000	724855000	730115000	428501000	498413000	509364000	501364000	669013000	654940000	603221000	661179000	390321000	409273000	442364000	449291000	417512000	505642000	424699000	487385000	0.388489	0.363309	0.388489	0.388489	0.384892	0.384892	0.388489	0.410072	0.384892	0.363309	0.384892	0.363309	0.384892	0.363309	0.384892	0.363309	0.384892	0.363309	0.363309	0.363309	0.363309	0.410072
D6RJ21	Borcs8	BLOC-1-related complex subunit 8	Others	993544	7104290	7015280	9632680	6160770	9718110	8237580	11341200	10008700	9714840	6196190	8507350	7724070	6696370	10073700	8477340	7472140	11180500	9767400	11680600	6960660	9684300	12050400	10069400	0.5	0.5	0.5	0.5	0.5	0.5	0.5	0.3875	0.3875	0.3875	0.5	0.5	0.5	0.3875	0.3875	0.3875	0.5	0.5	0.5	0.5	0.5	0.5
H3BIW6	Plch2	Phosphoinositide phospholipase C	Others	38365600	40352600	41869900	45088400	44147200	41509300	42021300	41071900	54879800	54107900	53268100	53936500	57925200	53637200	52346800	51955300	28726000	27722700	26049800	25295900	27941200	29578100	32815200	29568100	0.289358	0.348285	0.276165	0.341249	0.329815	0.322779	0.263852	0.301671	0.39226	0.361478	0.346526	0.380827	0.335972	0.332454	0.391381	0.350923	0.235708	0.277045	0.26737	0.305189	0.287599	0.308707
Q8R079	Bfar	Bifunctional apoptosis regulator	TM	19073400	17149600	21151500	18230300	14270800	16476400	12003100	17409200	11338200	12647400	12832200	11564800	13498400	11476700	12931600	7955240	16530900	15955600	16956900	20455500	15494400	17775600	15636300	17027000	0.166667	0.217778	0.253333	0.26	0.233333	0.208889	0.208889	0.142222	0.202222	0.0533333	0.115556	0.142222	0.184444	0.195556	0.16	0.111111	0.208889	0.233333	0.193333	0.253333	0.208889	0.184444
Q8BG50	Tmem169	Transmembrane protein 169	TM	1706100	1299260	1547150	1639570	1092750	1552900	625674	1304280	1001390	1390350	1036290	1148710	1743720	1139610	1443160	1614000	975869	1402450	1055580	1428430	1203020	1171690	1409620	1059370	0.259259	0.259259	0.259259	0.259259	0.141414	0.195286	0.191919	0.188552	0.127946	0.195286	0.195286	0.195286	0.175084	0.195286	0.195286	0.225589	0.225589	0.225589	0.225589	0.188552	0.188552	0.225589
Q9D1J1	Necap2	Adaptin ear-binding coat-associated protein 2	Others	12479300	16631800	11040300	12852000	9201520	9248790	7816290	15529200	14715400	14913000	13288300	14532500	14344800	12436000	12952200	10394700	19514200	18939000	17226600	19864400	15855000	15751000	16977700	12602100	0.139098	0.154135	0.24812	0.319549	0.191729	0.323308	0.266917	0.120301	0.266917	0.323308	0.285714	0.323308	0.12782	0.229323	0.191729	0.210526	0.323308	0.24812	0.24812	0.323308	0.319549	0.323308
Q8CGU1	Calcoco1	Calcium-binding and coiled-coil domain-containing protein 1	Others	18566000	17266100	17554900	17082700	14726600	17868500	18929900	17298600	26172600	30736100	31383700	31339500	25656300	27882400	17532100	24001000	23193600	22909900	23039100	25284600	18977900	20156200	18650000	21861100	0.283647	0.228654	0.224313	0.212735	0.198263	0.248915	0.198263	0.237337	0.2822	0.342981	0.33864	0.360347	0.289436	0.277858	0.227207	0.250362	0.230101	0.254703	0.247467	0.263386	0.238784	0.315485
Q8R0A5	Tceal3	Transcription elongation factor A protein-like 3	Others	7055730	7574820	8657850	9066330	6185660	13014000	11931300	10991700	5896570	8839210	8028840	8978400	8719920	6500010	5443370	9382390	2536060	3041400	3239470	4107130	4153930	6050610	4101840	5506210	0.24	0.285	0.285	0.285	0.225	0.285	0.285	0.285	0.27	0.285	0.285	0.27	0.27	0.27	0.225	0.27	0.285	0.235	0.285	0.27	0.24	0.285
Q8K2H2	Otud6b	Deubiquitinase OTUD6B	Others	282017	236219	292614	294324	287155	486087	388750	294339	352214	505647	852094	477710	386751	220695	294792	390231	285457	270493	236477	322379		544739	410843	709488	0.085034	0.085034	0.085034	0.207483	0.163265	0.234694	0.170068	0.0272109	0.136054	0.193878	0.14966	0.0272109	0.0918367	0.166667	0.193878	0.193878	0.0646259	0.108844	0.207483	0.176871		0.0714286
P19096	Fasn	Fatty acid synthase	Others	74164300	72878400	72354800	72473600	75299100	68770600	68406400	68226000	64450600	64667300	63699200	64966500	74378900	71762300	73213000	72179900	85464000	86068700	85250200	85610800	82132600	81349600	82030400	78531800	0.621406	0.635383	0.621006	0.619808	0.617812	0.620208	0.625	0.582268	0.615815	0.613419	0.587859	0.626198	0.632987	0.623403	0.588259	0.589856	0.617412	0.634984	0.628594	0.632188	0.613419	0.617412
Q9JMF3	Gng13	Guanine nucleotide-binding protein G(I)/G(S)/G(O) subunit gamma-13	Others	27693300	26437100	29080400	25922400	27509700	43588100	39554700	41152200	16759000	22209200	21458000	22382500	25648800	23423800	23609100	29102800	12429700	12584600	14733500	17432300	15282100	21234500	18351000	22997700	0.731343	0.731343	0.731343	0.731343	0.731343	0.731343	0.731343	0.731343	0.731343	0.731343	0.731343	0.731343	0.731343	0.731343	0.731343	0.626866	0.731343	0.731343	0.626866	0.731343	0.731343	0.731343
Q9Z2D0	Mtmr9	Myotubularin-related protein 9	Others	28110500	22300100	25465400	25311100	34112300	28593100	31382200	33981200	34951900	28166500	29305100	28979600	23626600	33475500	32151900	28801000	28793100	30869500	27221200	31805600	33402600	31642700	34217300	30258300	0.227523	0.244037	0.236697	0.211009	0.222018	0.192661	0.247706	0.234862	0.255046	0.253211	0.253211	0.273394	0.273394	0.218349	0.247706	0.223853	0.26055	0.258716	0.174312	0.222018	0.244037	0.218349
Q5SRX1	Tom1l2	TOM1-like protein 2	Others	14997400	14400000	14311400	14581200	13917500	18504000	17563700	16635100	13446500	17058900	16786000	17270500	15921800	16911400	14501100	16459500	14863300	13815700	17161900	16939100	14553800	17732100	15417500	17457300	0.493097	0.475345	0.502959	0.485207	0.42998	0.477318	0.487179	0.485207	0.406312	0.493097	0.483235	0.493097	0.4714	0.4714	0.398422	0.483235	0.441815	0.495069	0.510848	0.483235	0.487179	0.500986
A0A668KLC6	Map2	Microtubule-associated protein	Others	96528300	105580000	99887700	106445000	97648100	144822000	147323000	128256000	94707700	120988000	118145000	115419000	111246000	93233100	94640700	114237000	65154600	69936400	81073700	79436500	75443200	94665800	88120400	95406000	0.576672	0.621921	0.61991	0.63097	0.566616	0.633987	0.577677	0.63449	0.569633	0.645551	0.629462	0.629462	0.616893	0.600302	0.608346	0.600804	0.560583	0.60734	0.598291	0.594771	0.591755	0.632479
B1AUN2	Eif2b3	Eukaryotic translation initiation factor 2B, subunit 3	Others	1648040	2193510	2256360	2600650	2968550	3273530	2968540	3156360	2160820	3846140	2092560	3199420	2710870	2247650	1951680	2746890	1980850	2998560	3292050	2529920	2311360	1905060	2836840	2249150	0.199115	0.0995575	0.123894	0.183628	0.205752	0.221239	0.24115	0.230088	0.272124	0.190265	0.137168	0.183628	0.210177	0.247788	0.261062	0.163717	0.207965	0.207965	0.14823	0.188053	0.183628	0.25
G3X8P5	Slc5a5	Sodium/iodide cotransporter	TM	3185070	4108430	3050730	2823320	3541790	1990910	1836660	3128500	6226160	7485700	6491760	8937850	10720200	10959700	9863660	10919500	2795700	2353720	3609130	4080340	3128130	3420490	5196440	1617410	0.110032	0.101942	0.126214	0.079288	0.038835	0.0744337	0.101942	0.0776699	0.150485	0.147249	0.150485	0.147249	0.150485	0.161812	0.166667	0.161812	0.0566343	0.0711974	0.0954693	0.0566343	0.0679612	0.0339806
Q6P2B1	Tnpo3	Transportin-3	Others	7212070	6325890	6346150	6817610	10346100	9427510	9576340	9559950	11300000	9741440	10337000	10180700	9771440	10250400	11209800	10573400	8192700	7970380	7437660	6506210	9167880	8287330	8597250	8303760	0.315276	0.386782	0.31961	0.334778	0.345612	0.329361	0.317443	0.309859	0.334778	0.362947	0.368364	0.352113	0.392199	0.326111	0.338028	0.325027	0.300108	0.267606	0.341278	0.355363	0.338028	0.35753
Q8R238	Sdsl	Serine dehydratase-like	Others	76496100		101872000	38919000	46502400	99772200		42143500		73706000	44327900	62729100	62872700	115400000	33579600	108970000	29547700	61718900	80732600	101184000	77347200	82356400	47052100	55665500	0.0243161		0.0243161	0.0243161	0.0243161	0.0486322		0.0486322		0.0607903	0.0243161	0.0607903	0.0243161	0.0243161	0.0243161	0.0607903	0.0851064	0.0607903	0.0486322	0.0243161	0.0486322	0.0243161
Q8R191	Syngr3	Synaptogyrin-3	TM	618521000	552883000	673452000	577173000	597751000	561500000	515814000	559069000	422685000	454368000	472484000	447586000	442574000	442505000	465991000	434135000	667029000	639452000	679144000	751921000	563196000	652570000	554442000	654488000	0.305677	0.305677	0.305677	0.305677	0.305677	0.305677	0.305677	0.305677	0.305677	0.305677	0.305677	0.305677	0.305677	0.305677	0.305677	0.305677	0.305677	0.305677	0.305677	0.305677	0.305677	0.305677
O55100	Syngr1	Synaptogyrin-1	TM	541596000	524857000	672004000	579068000	574011000	546106000	547764000	615668000	359164000	396864000	381378000	389461000	423040000	467235000	431343000	457031000	520406000	477175000	543167000	606702000	415487000	501160000	457382000	521846000	0.175214	0.183761	0.175214	0.175214	0.183761	0.183761	0.183761	0.175214	0.183761	0.175214	0.183761	0.183761	0.183761	0.183761	0.183761	0.175214	0.175214	0.183761	0.175214	0.175214	0.175214	0.175214
Q8C0L8	Cog5	Conserved oligomeric Golgi complex subunit 5	Others	1933400	1145880	1415840	1824220	2298570	2113980	2020230	2157900	1984620	1886500	2130030	1864410	2015100	2070990	2176940	2123170	1465080	1818430	1796910	1654320	2162390	1622190	2150380	1694260	0.117008	0.0832328	0.0989144	0.117008	0.0615199	0.117008	0.13269	0.0832328	0.0904704	0.0675513	0.0832328	0.0747889	0.131484	0.0687575	0.0989144	0.117008	0.0542823	0.119421	0.112183	0.0832328	0.0856454	0.0989144
O88704	Hcn1	Potassium/sodium hyperpolarization-activated cyclic nucleotide-gated channel 1	TM	31422000	33593400	32191300	31798100	31804800	28451600	28774800	29495500	35051800	34422100	34537000	35505100	42730100	41453300	42219500	42696300	31021700	31105300	28345900	27934300	32043300	28472200	30435300	28662700	0.438462	0.421978	0.421978	0.437363	0.437363	0.421978	0.367033	0.406593	0.438462	0.410989	0.438462	0.421978	0.421978	0.437363	0.389011	0.421978	0.389011	0.420879	0.420879	0.421978	0.421978	0.421978
Q8R4P9	Abcc10	ATP-binding cassette sub-family C member 10	TM	40941200	38588900	42710600	33726300	53199600	54591000	49927300	61002500	56003800	30817400	34485300	37683400	24967200	54635700	54568600	32675800	51875200	39523600	32924000	45148700	32185600	39216500	28005300	43656000	0.0646236	0.0652898	0.047968	0.0519654	0.041972	0.0439707	0.053964	0.0532978	0.0619587	0.0373085	0.0639574	0.0526316	0.0439707	0.0519654	0.0632911	0.0459694	0.0366422	0.071952	0.0519654	0.053964	0.071952	0.0293138
O54916	Reps1	RalBP1-associated Eps domain-containing protein 1	Others	3199690	3541550	2945380	3471130	3282180	3575320	3608170	3829880	4548920	4533040	4907190	4637170	4374160	4230310	3447960	3946740	5925160	5656780	5036240	5627140	4755560	5174670	5169890	6308880	0.23522	0.226415	0.238994	0.221384	0.181132	0.231447	0.226415	0.208805	0.173585	0.21761	0.202516	0.21761	0.218868	0.211321	0.173585	0.213836	0.266667	0.238994	0.247799	0.21761	0.21761	0.21761
Q149L6	Dnajb14	DnaJ homolog subfamily B member 14	TM	69440700	66328400	67642500	66333300	45037500	58333700	56225200	58099700	40979600	51762700	50831700	51208300	44618600	40586400	39647600	44234100	53621500	56692000	65521700	61101300	50222400	59327600	58374100	63624600	0.46438	0.46438	0.453826	0.432718	0.440633	0.451187	0.422164	0.435356	0.453826	0.401055	0.456464	0.437995	0.422164	0.414248	0.461741	0.422164	0.44591	0.459103	0.467018	0.456464	0.456464	0.453826
P11983	Tcp1	T-complex protein 1 subunit alpha	Others	54068900	51630500	53414400	49927800	62240900	61240700	59770400	61616500	54928300	56172500	57429400	57496200	60979800	53561600	56529400	61550100	62929700	64500100	56805200	57986300	71697700	62938100	64108100	64087600	0.665468	0.685252	0.683453	0.685252	0.685252	0.678058	0.708633	0.678058	0.636691	0.678058	0.715827	0.679856	0.717626	0.667266	0.685252	0.679856	0.679856	0.679856	0.685252	0.679856	0.683453	0.723022
Q9JIT0	Lmbr1	Limb region 1 protein	TM	71862600	65542700	64288300	57755000	70196800	56498000	56287300	58605100	46119700	48888800	51051700	44914700	36113200	40840400	50056100	45437400	74487200	76645000	78910000	68545600	60989300	70057300	65687200	75303300	0.0897959	0.15102	0.15102	0.15102	0.120408	0.104082	0.116327	0.0897959	0.15102	0.104082	0.15102	0.136735	0.104082	0.134694	0.134694	0.0897959	0.136735	0.136735	0.136735	0.177551	0.136735	0.136735
Q9D6I9	Lurap1	Leucine rich adaptor protein 1	Others	1312830	1073740	1992560	1718880	2965980	2322520	2135130	2370200	1434950	1945130	1194740	1682060	2148450	2799890	2478980	1703560	2730860	1501680	2035190	2406000	1211400	2316850	1703080	1799980	0.16318	0.242678	0.334728	0.16318	0.200837	0.267782	0.175732	0.175732	0.267782	0.267782	0.200837	0.16318	0.158996	0.297071	0.225941	0.104603	0.0920502	0.158996	0.267782	0.297071	0.334728	0.334728
Q921R8	Slc41a3	Solute carrier family 41 member 3	TM	10331100	11258200	11234600	9541600	8887720	9291970	7624150	9182570	4063590	5040900	5096270	5961950	4931610	7150950	7446330	4289420	25608000	24104100	26365100	25575800	24677300	29608300	26211500	28763400	0.239754	0.22541	0.22541	0.237705	0.19877	0.22541	0.204918	0.237705	0.141393	0.188525	0.151639	0.157787	0.110656	0.0758197	0.131148	0.0983607	0.30123	0.254098	0.254098	0.254098	0.30123	0.254098
A0A0R4J0M1	Tbcc	Tubulin-folding cofactor C	Others	1637980	1348670	1781320	1189670	1984470	2020410	1782730	2131570	1865290	2194920	1813620	2226830	2323810	2231990	2430800	1883150	2091130	1238630	1542790	2031740	1736760	2333540	1179760	1471700	0.120235	0.120235	0.0762463	0.120235	0.0997067	0.120235	0.120235	0.120235	0.131965	0.0527859	0.155425	0.0762463	0.0762463	0.155425	0.155425	0.143695	0.0762463	0.0762463	0.143695	0.0967742	0.0527859	0.0762463
P40142	Tkt	Transketolase	Others	49407300	49384900	49371200	49925600	55584200	54457100	51409800	53790200	46110400	47814400	47301600	48352000	55207200	51559000	53430100	50612900	47666100	45032600	54045000	52259100	49491000	58806900	54879000	56252200	0.680578	0.582665	0.637239	0.638844	0.674157	0.637239	0.52809	0.582665	0.674157	0.672552	0.632424	0.624398	0.674157	0.674157	0.672552	0.630819	0.675762	0.58427	0.675762	0.674157	0.624398	0.675762
P56387	Dynlt3	Dynein light chain Tctex-type 3	Others	987320	1195810	876982	1038440	810567	741350	615350	998184	803573	727183	755493	1118340	546723	782737	875199	788830	1328380	936641	1054510	921899	1047720	1081390	951864	530786	0.491379	0.491379	0.405172	0.491379	0.491379	0.405172	0.405172	0.198276	0.491379	0.405172	0.405172	0.491379	0.405172	0.491379	0.491379	0.198276	0.405172	0.405172	0.491379	0.405172	0.405172	0.405172
Q8CC35	Synpo	Synaptopodin	Others	21021600	19069600	21253800	24128500	22461900	31702400	30244600	26988000	27286100	31405700	35231900	28169200	27988700	25075900	20856400	27968200	9703020	5427410	5836610	9154980	5411770	6642810	9366740	5325150	0.302476	0.333692	0.327234	0.353068	0.284177	0.316469	0.336921	0.329386	0.333692	0.345533	0.359526	0.357374	0.291712	0.325081	0.335845	0.357374	0.0645856	0.0710441	0.125942	0.121636	0.0850377	0.144241
Q5U4D9	Thoc6	THO complex subunit 6 homolog	Others		343907	168674	106342	241064	46503.5		261377	834034	886263	778662	915760	387654	406245	291487	314225	192568	151073	56260.7	154653	237619		99936.9	413344		0.0322581	0.0322581	0.0322581	0.0967742	0.0645161		0.0967742	0.184751	0.184751	0.184751	0.184751	0.13783	0.175953	0.0967742	0.175953	0.13783	0.0967742	0.0645161	0.0645161	0.0967742
Q8BHI7	Elovl5	Elongation of very long chain fatty acids protein 5	TM	7725290	7224240	7408970	7316360	6014200	7561590	6568920	6978370	4569520	2546500	4225780	6241230	4831580	2402040	4699310	5722940	8030970	9201040	10036900	7793070	10165100	7749730	7564860	8876480	0.190635	0.190635	0.16388	0.190635	0.190635	0.190635	0.16388	0.190635	0.190635	0.190635	0.190635	0.190635	0.190635	0.16388	0.190635	0.16388	0.190635	0.16388	0.16388	0.16388	0.16388	0.190635
Q99KC8	Vwa5a	von Willebrand factor A domain-containing protein 5A	Others	48322000	39571800	44292400	51225700	50345900	46789600	52553000	47394400	64283100	64719800	64751900	66553400	59728200	61913300	66261100	66225800	59063900	59169600	50059700	55565800	49206000	49209700	47633000	56126400	0.250946	0.23203	0.20681	0.215637	0.249685	0.213115	0.221942	0.234552	0.354351	0.290038	0.295082	0.297604	0.315259	0.274905	0.300126	0.297604	0.263556	0.253468	0.226986	0.208071	0.272383	0.213115
Q99N57	Raf1	RAF proto-oncogene serine/threonine-protein kinase	Others	12122300	11308500	11545100	11398700	11721900	10553600	13357300	17510700	16862600	19489100	11451300	16918000	17251800	16515500	14314400	11243900	11482500	9978100	14228600	13017300	13915300	7637910	13572100	6394940	0.0925926	0.126543	0.112654	0.160494	0.17284	0.0895062	0.126543	0.118827	0.186728	0.138889	0.152778	0.0679012	0.155864	0.138889	0.17284	0.166667	0.152778	0.17284	0.160494	0.095679	0.149691	0.146605
Q3U7R1	Esyt1	Extended synaptotagmin-1	TM	29684900	25981500	27435500	26142500	25490600	23243000	22788900	25700500	27153700	26821300	26556000	26685200	33913500	33400200	35793600	34697500	50376000	46145800	46838600	53190900	52158600	55263400	54049800	58368500	0.441392	0.417582	0.449634	0.449634	0.442308	0.487179	0.43315	0.425824	0.46978	0.461538	0.475275	0.436813	0.480769	0.461538	0.502747	0.472527	0.490842	0.501832	0.497253	0.510989	0.501832	0.502747
Q8CJF9	Ago3	Protein argonaute-3	Others	2738120	2766760	2385700	2213050	2898130	1823340	2988630	2541810	3787190	3811280	4279270	3298970	2608690	2682540	2634900	2582940	4253570	5021910	4864730	3511630	3361040	2555040	3369010	3098180	0.0860465	0.0511628	0.104651	0.0895349	0.0511628	0.0860465	0.104651	0.0837209	0.0825581	0.0906977	0.0976744	0.124419	0.0837209	0.0430233	0.104651	0.124419	0.105814	0.116279	0.104651	0.105814	0.105814	0.105814
Q5DTL9	Slc4a10	Sodium-driven chloride bicarbonate exchanger	TM	179452000	171047000	185140000	176473000	199401000	186251000	177575000	192053000	132883000	134445000	131650000	131097000	177227000	172164000	185497000	180606000	142031000	139457000	131651000	135476000	134744000	128540000	126998000	128079000	0.460644	0.449911	0.454383	0.462433	0.452594	0.452594	0.45975	0.458855	0.444544	0.448122	0.449911	0.440072	0.460644	0.458855	0.454383	0.447227	0.453488	0.449911	0.460644	0.452594	0.456172	0.448122
P70202	Lxn	Latexin	Others	6440740	6373600	5509900	5330430	5911110	5836390	6264480	5658990	11713000	10917800	10769300	11203100	10442400	10313500	10275600	10448300	5476840	5172790	5386240	5141630	5351700	5721620	5743070	6044440	0.306306	0.306306	0.306306	0.22973	0.31982	0.306306	0.306306	0.306306	0.396396	0.306306	0.396396	0.306306	0.306306	0.396396	0.396396	0.306306	0.306306	0.306306	0.306306	0.306306	0.22973	0.306306
Q9CWR7	Steap1	Metalloreductase STEAP1	TM		964674			42882.7				591691	544316	546398	414632	747025	921810	879533	840598	119924									0.0442478			0.0442478				0.0678466	0.0442478	0.0442478	0.0766962	0.100295	0.0766962	0.0678466	0.100295	0.0442478
Q9JMD3	Stard10	START domain-containing protein 10	Others	5752040	5370350	5923440	7120640	4228550	6416420	4820520	3860690		7196750	11881700	5714660	5281380	5020420	6009960	4968770	7903890	10331100	4272800	4966570	6964160	6469100	4758590	5352830	0.151203	0.161512	0.0859107	0.151203	0.151203	0.0859107	0.250859	0.0446735		0.106529	0.0446735	0.127148	0.0962199	0.140893	0.116838	0.0412371	0.151203	0.161512	0.106529	0.195876	0.151203	0.195876
Q8C547	Heatr5b	HEAT repeat-containing protein 5B	Others	49536100	41734300	49153800	43634500	65259100	57997900	46672500	57019600	69841600	58851000	63351900	64742900	51281300	52294800	55809700	58268000	68421400	63234900	51257400	53711700	73782600	62740800	59103100	59690500	0.272947	0.245894	0.244444	0.250725	0.258937	0.277295	0.243961	0.202899	0.257005	0.261836	0.277778	0.228986	0.243961	0.268116	0.259903	0.202899	0.276812	0.281159	0.258937	0.275845	0.292271	0.280193
Q9WV31	Arc	Activity-regulated cytoskeleton-associated protein	Others	2275210	1733590	2161050	1696500	2870860	3831390	2410710	2231050	1826260	1195460	853433	2396270	7289070	7385750	4631490	3240390	5851560	6676280	827536	2401100	5720180	314688	2558190	2955580	0.111111	0.106061	0.0909091	0.0707071	0.0656566	0.0732323	0.0707071	0.0454545	0.0934343	0.118687	0.118687	0.0934343	0.133838	0.106061	0.131313	0.159091	0.0858586	0.0656566	0.0252525	0.0707071	0.0454545	0.0252525
P61166	Tmem258	Transmembrane protein 258	TM	29822500	25942000	32204300	26416900	21814500	25152200	22157000	26228200	18147200	19060800	21519300	19473600	17503800	18311200	18101200	17277500	24566600	22473500	22906400	22028600	19401300	24144400	23203600	19628700	0.101266	0.101266	0.101266	0.101266	0.101266	0.101266	0.101266	0.101266	0.101266	0.101266	0.101266	0.101266	0.101266	0.101266	0.101266	0.101266	0.101266	0.101266	0.101266	0.101266	0.101266	0.101266
Q58A65	Spag9	C-Jun-amino-terminal kinase-interacting protein 4	Others	90062900	93522700	86554900	89718900	81009900	85931000	81370200	83152800	71670500	66481900	69876400	69771500	60603300	66677700	73716700	66767100	90148600	96978200	82894300	79164500	88482800	81246100	84066200	88655000	0.283876	0.309614	0.258895	0.320212	0.251325	0.322483	0.283876	0.289932	0.280091	0.258138	0.296745	0.274035	0.325511	0.280848	0.263437	0.281605	0.306586	0.284633	0.306586	0.321726	0.320212	0.299016
P21447	Abcb1a	ATP-dependent translocase ABCB1	TM	45149900	46775200	46139300	44797000	38695100	36144500	37560200	36700200	39003800	37714900	38493600	37540800	51496400	51901100	53287000	52656200	46693900	45742500	48384200	47841300	45229300	48036900	45140000	47482500	0.397335	0.402821	0.412226	0.40674	0.344044	0.376176	0.369122	0.359718	0.365987	0.387147	0.393417	0.387147	0.394984	0.365987	0.394201	0.394984	0.416928	0.416144	0.409091	0.414577	0.402038	0.411442
O70293	Grk6	G protein-coupled receptor kinase 6	Others	51356300	49071100	51102700	49925800	47474100	50069600	43638500	49113800	38576500	37996100	36521300	38920500	48460900	45403800	40572800	44704500	47489900	50295700	46831300	46777000	53206000	52150100	52573700	49333000	0.420139	0.435764	0.355903	0.355903	0.416667	0.357639	0.409722	0.336806	0.401042	0.378472	0.352431	0.397569	0.421875	0.390625	0.392361	0.399306	0.371528	0.395833	0.435764	0.425347	0.4375	0.409722
Q8CDA1	Inpp5f	Phosphatidylinositide phosphatase SAC2	Others	20035100	20623300	20366400	21354000	20826800	18343900	18412300	19192300	24827300	25070800	24549000	24455600	25628000	23333500	26527300	22483100	26014000	32550000	30472700	29755200	28433800	25670500	26596400	26775700	0.212014	0.240283	0.212014	0.24735	0.190813	0.229682	0.25	0.218198	0.30477	0.219965	0.275618	0.290636	0.224382	0.207597	0.245583	0.262367	0.283569	0.249117	0.282686	0.24735	0.297703	0.253534
Q9QZB9	Dctn5	Dynactin subunit 5	Others	1422450	1244550	1259710	1425660	1194970	1307990	1418120	1611010	1715150	1696220	1423510	1506290	1452360	1706540	1634820	1426400	1502410	1386420	1429880	1398410	1395670	1445810	1599850	1508630	0.115385	0.115385	0.153846	0.208791	0.252747	0.208791	0.115385	0.208791	0.208791	0.17033	0.208791	0.208791	0.153846	0.252747	0.252747	0.252747	0.208791	0.252747	0.153846	0.208791	0.208791	0.208791
Q8CAB8	Castor2	Cytosolic arginine sensor for mTORC1 subunit 2	Others			81964.4	48447.5	128583	66532.8	19328.9	59482.6	54200.3			56604.7		84533.4	33138.4		67155.1	100214	88878.2	81441.9	164038	90603.3	121046	79498.7			0.0851064	0.0851064	0.0851064	0.0577508	0.0851064	0.0851064	0.0851064			0.0273556		0.0851064	0.0851064		0.0577508	0.0577508	0.0851064	0.0577508	0.0851064	0.0851064
Q8BQU7	Tmem74	Transmembrane protein 74	TM	953819	941160	862628	556584	481591	768785	677178	620072	896214	1117780	967584	1004390	903346	662314	829188	914072	781604	851571	838352	1023160	704702	872128	752067	659355	0.0655738	0.0918033	0.0918033	0.0918033	0.0918033	0.0918033	0.0655738	0.0655738	0.0918033	0.157377	0.0655738	0.183607	0.0918033	0.0918033	0.0655738	0.0918033	0.183607	0.0655738	0.0918033	0.183607	0.0655738	0.183607
P70168	Kpnb1	Importin subunit beta-1	Others	9800420	10004800	10570200	9915770	11746800	12330700	12350900	12107900	11424200	11828800	11658000	11183200	12046400	12301400	12437600	12495900	10133800	10298300	10549700	10277200	10908900	11574000	11208400	11893700	0.48516	0.480594	0.509132	0.489726	0.437215	0.486301	0.472603	0.501142	0.489726	0.457763	0.505708	0.466895	0.478311	0.466895	0.430365	0.462329	0.482877	0.471461	0.476027	0.498858	0.51484	0.493151
Q8K0S0	Phyhip	Phytanoyl-CoA hydroxylase-interacting protein	Others	34185900	31900800	32529100	35416100	42628200	38323500	43279700	41086400	61164200	45160700	51488600	50372200	52824800	46800300	47136600	50306300	15752800	15706200	12377700	15506000	14659200	16477300	21140800	15953800	0.469697	0.433333	0.469697	0.466667	0.324242	0.478788	0.448485	0.366667	0.481818	0.354545	0.351515	0.354545	0.466667	0.481818	0.469697	0.354545	0.248485	0.263636	0.342424	0.40303	0.333333	0.339394
Q8K0U3	Tmem17	Transmembrane protein 17	TM	1431100	256911	711787	571977	466887	285394	551634	1044460	92101.4	713053	74522.3	723810	635780	267430	344853	2578490	130528	591879	317827	488983	254571	647585	418336	816622	0.19697	0.126263	0.19697	0.19697	0.19697	0.19697	0.156566	0.19697	0.0858586	0.156566	0.0858586	0.126263	0.0858586	0.156566	0.19697	0.156566	0.19697	0.19697	0.19697	0.19697	0.19697	0.19697
Q8BGS2	Bola2	BolA-like protein 2	Others	11595000	14497100	18443400	16724800	16900500	20383900	16333700	19264500	17558700	22700500	18225900	22963900	22627800	19333400	19723400	18856100	11614000	12808400	11425700	12539500	11457300	12153500	12416500	11550700	0.755814	0.534884	0.755814	0.755814	0.732558	0.755814	0.755814	0.837209	0.534884	0.511628	0.732558	0.534884	0.534884	0.837209	0.732558	0.732558	0.732558	0.534884	0.755814	0.732558	0.732558	0.430233
Q9ERK4	Cse1l	Exportin-2	Others	8753350	9352060	9192860	8900910	13534400	13781800	13599600	13488400	13855300	13374000	12967400	12979500	14082000	13530400	14623200	13528800	10918200	10971900	10172900	10699100	12836700	13423500	12930700	12516000	0.451081	0.453141	0.416066	0.431514	0.46241	0.420185	0.432544	0.432544	0.491246	0.46447	0.456231	0.471679	0.451081	0.428424	0.434604	0.440783	0.494336	0.449022	0.478888	0.497425	0.485067	0.465499
P97490	Adcy8	Adenylate cyclase type 8	TM	89083700	78013400	94573000	78941200	91490900	80648500	76303900	82927000	68973200	67940300	68611900	68706800	94643700	99744300	98526600	93096000	201867000	191804000	172003000	175481000	198198000	174049000	181349000	172706000	0.321057	0.294636	0.351481	0.36269	0.327462	0.325861	0.329864	0.325861	0.333867	0.309848	0.350681	0.344275	0.309848	0.338671	0.341873	0.368295	0.378703	0.396317	0.396317	0.376301	0.364291	0.377902
Q63829	Commd3	COMM domain-containing protein 3	Others	2351630	1598860	1225830	1321170	1311410	1570620	1535920	2403380	2260310	3031060	2649070	2800000	1864940	1894170	1150780	1341990	1120350	1309340	1846930	1486700	1269630	1850160	1692540	1729860	0.4	0.4	0.323077	0.338462	0.353846	0.292308	0.153846	0.246154	0.461538	0.4	0.4	0.4	0.4	0.4	0.184615	0.292308	0.384615	0.461538	0.261538	0.384615	0.338462	0.4
Q8CCX5	Krt222	Keratin-like protein KRT222	Others	1264480	731049	1804760	1982990	1325260	2240660	2109900	2413560	1652190	1177870	3554110	1901160	1038940	1061540	1963170	1795960	4580590	3349270	4364680	3794410	2813830	4091100	5114950	2768820	0.085034	0.180272	0.190476	0.12585	0.207483	0.085034	0.238095	0.119048	0.238095	0.268707	0.190476	0.207483	0.156463	0.159864	0.238095	0.29932	0.221088	0.159864	0.190476	0.221088	0.268707	0.180272
A0A0R4J275	Ndufa12	NADH dehydrogenase [ubiquinone] 1 alpha subcomplex subunit 12	Others	12331500	11945500	12506200	11293900	10995200	14300000	13317900	13730200	8780110	10734200	10718600	9788980	9478370	10404300	9889360	9963590	8555940	8375410	8656200	8753880	6524900	7393350	7101500	7413730	0.765101	0.765101	0.765101	0.765101	0.691275	0.691275	0.691275	0.691275	0.771812	0.765101	0.765101	0.758389	0.684564	0.758389	0.684564	0.684564	0.765101	0.765101	0.765101	0.765101	0.758389	0.758389
Q924C1	Xpo5	Exportin-5	Others	14756000	13588800	14489500	13712000	20829700	19698500	18497300	20855700	21164900	21412800	20962000	22261500	23214800	24453900	24497000	22699200	17388100	15772200	15870400	15458500	20438700	18808000	18023100	18218300	0.171096	0.177741	0.20598	0.173588	0.252492	0.248339	0.19103	0.227575	0.27907	0.270764	0.269934	0.23505	0.234219	0.265781	0.270764	0.240864	0.178571	0.262458	0.231728	0.213455	0.261628	0.249169
P35821	Ptpn1	Tyrosine-protein phosphatase non-receptor type 1	Others	13544900	13343500	13154600	13549700	10787900	11997300	12316500	12514900	11648500	11261100	11883600	11276400	11303200	10843000	11106100	11015100	7353000	8035460	8274840	6688230	8396320	7324700	8140420	8460960	0.546296	0.546296	0.50463	0.532407	0.435185	0.483796	0.525463	0.527778	0.541667	0.502315	0.509259	0.497685	0.546296	0.472222	0.50463	0.518519	0.493056	0.472222	0.520833	0.418981	0.435185	0.446759
O55143	Atp2a2	Sarcoplasmic/endoplasmic reticulum calcium ATPase 2	TM	400727000	392401000	382724000	384878000	346844000	334922000	325368000	335961000	291295000	280021000	280413000	287274000	259378000	253666000	256097000	253192000	260809000	263176000	261258000	265362000	250756000	256197000	247309000	251491000	0.522031	0.531609	0.545019	0.534483	0.532567	0.538314	0.541188	0.545977	0.539272	0.529693	0.525862	0.521073	0.520115	0.505747	0.529693	0.522031	0.539272	0.521073	0.521073	0.52682	0.542146	0.524904
Q9CZ69	Cmtm6	CKLF-like MARVEL transmembrane domain-containing protein 6	TM	1324540	3037920	3231830	3941260	2497650	1245300	2610870	2455160	2873470	1952910	2413920	1449820	1773040	1992970	2718110	1620700	2725060	3173030	2288670	2529120	2481690	3550180	3267270	2164000	0.163934	0.218579	0.218579	0.218579	0.163934	0.163934	0.218579	0.218579	0.218579	0.218579	0.218579	0.218579	0.218579	0.163934	0.218579	0.114754	0.218579	0.218579	0.218579	0.218579	0.218579	0.163934
Q9DCT1	Akr1e2	1,5-anhydro-D-fructose reductase	Others	11755900	13189100	15205800	9647780	13831400	16988000	15422300	15485900	14930200	15281900	16519900	15701800	14849200	17216900	16637600	16759000	13110900	10166400	11212600	13977400	9985330	11553700	11093200	13552000	0.126246	0.106312	0.106312	0.162791	0.106312	0.0697674	0.0697674	0.0697674	0.106312	0.10299	0.106312	0.172757	0.0697674	0.139535	0.106312	0.152824	0.116279	0.172757	0.209302	0.152824	0.209302	0.152824
Q3UZR5	Atp2c1	Calcium-transporting ATPase	TM	40692000	41260800	40101600	40034800	34308500	30792600	32641900	33431500	37126200	37054500	36039400	36661100	31285000	35272100	33667900	32482500	39179500	37714000	38629000	36247400	33966500	34802400	34817500	33978700	0.367647	0.32563	0.367647	0.367647	0.35084	0.318277	0.293067	0.335084	0.398109	0.362395	0.338235	0.368697	0.364496	0.366597	0.348739	0.319328	0.398109	0.421218	0.392857	0.392857	0.407563	0.392857
Q6PDI6	Mindy2	Ubiquitin carboxyl-terminal hydrolase MINDY-2	Others	5031610	4697510	4278870	4018010	6866990	5220850	5984340	5957630	4759360	6491190	7790670	5152830	5125810	4780420	5922180	6991690	4746930	2783860	4443330	3647630	3560030	4328800	3897030	4351500	0.221298	0.173045	0.194676	0.231281	0.131448	0.209651	0.252912	0.169717	0.193012	0.274542	0.219634	0.242928	0.199667	0.159734	0.183028	0.219634	0.304493	0.276206	0.201331	0.304493	0.196339	0.22629
Q9CX86	Hnrnpa0	Heterogeneous nuclear ribonucleoprotein A0	Others	45562400	44370500	34951400	36271000	35755200	55546900	58776600	22023900	46565300	42705800	32377800	47403600	35341600	39608100	52524700	50549100	31637200	32654700	38102100	28922900	45685800	35988500	40196300	37529400	0.203279	0.177049	0.177049	0.177049	0.177049	0.203279	0.203279	0.229508	0.203279	0.177049	0.255738	0.229508	0.203279	0.229508	0.203279	0.229508	0.177049	0.203279	0.154098	0.154098	0.111475	0.203279
Q3V0K9	Pls1	Plastin-1	Others	178506000	144369000	150943000	187883000	169202000	177182000	149232000	108679000	159220000	160605000	152082000	163081000	160471000	107001000	136286000	159075000	165054000	180654000	203910000	220375000	147474000	154175000	153468000	149505000	0.298413	0.301587	0.304762	0.261905	0.157143	0.306349	0.303175	0.215873	0.273016	0.31746	0.27619	0.301587	0.287302	0.260317	0.257143	0.257143	0.292063	0.287302	0.303175	0.346032	0.25873	0.292063
Q8BNW9	Kbtbd11	Kelch repeat and BTB domain-containing protein 11	Others	157320000	152083000	153360000	152202000	196849000	174780000	156037000	176705000	265382000	263836000	263436000	261652000	266992000	269798000	270110000	260622000	133455000	124364000	129426000	129709000	147445000	128360000	140055000	125455000	0.524487	0.524487	0.524487	0.489731	0.508689	0.450237	0.469194	0.470774	0.563981	0.526066	0.505529	0.526066	0.524487	0.503949	0.519747	0.526066	0.401264	0.475513	0.464455	0.524487	0.404423	0.524487
Q9JHU9	Isyna1	Inositol-3-phosphate synthase 1	Others	3487940	3005170	3577130	3014300	4369090	4413580	4179190	4572430	2312230	2683780	2743620	2627260	3707120	3623900	3271930	3487190	3203940	3423120	3138060	3637090	4058720	4710580	4366620	4877780	0.389587	0.355476	0.389587	0.389587	0.389587	0.389587	0.389587	0.344704	0.344704	0.310592	0.310592	0.310592	0.344704	0.389587	0.328546	0.328546	0.355476	0.344704	0.389587	0.339318	0.355476	0.355476
Q78JE5	Fbxo22	F-box only protein 22	Others	14544300	9573040	17253900	15628900	15975900	13906200	20847600	15867600	15739800	18670800	16673900	16508200	19565700	19858600	20550400	20194500	10998700	7159570	9854910	13092100	12966000	18226500	14721400	12705900	0.395522	0.405473	0.360697	0.338308	0.271144	0.358209	0.333333	0.348259	0.298507	0.228856	0.340796	0.318408	0.358209	0.199005	0.196517	0.353234	0.256219	0.241294	0.251244	0.278607	0.261194	0.253731
Q8VI75	Ipo4	Importin-4	Others	18096100	16448000	16362800	16330500	23422300	21553900	21899400	23176900	17199800	17712100	18734500	18809400	20828400	21026300	23057000	21722900	21426500	18485900	21020400	21330500	24668200	23777200	24247500	25498100	0.262477	0.227357	0.264325	0.251386	0.279113	0.306839	0.262477	0.281885	0.28281	0.255083	0.297597	0.268946	0.288355	0.257856	0.298521	0.240296	0.275416	0.26525	0.292052	0.294824	0.320702	0.290203
Q8C996	Tmem163	Transmembrane protein 163	TM	37869800	33638300	36217000	37512100	28396200	28201400	32406600	31780800	8110720	7917250	8878030	8777830	10417400	9765900	9235100	10662700	50364800	57090600	58252700	57133500	53785600	56527000	55644500	60851800	0.388889	0.388889	0.388889	0.388889	0.378472	0.378472	0.378472	0.375	0.350694	0.350694	0.319444	0.298611	0.350694	0.329861	0.350694	0.319444	0.378472	0.388889	0.388889	0.388889	0.378472	0.388889
P0C7M9	Clec2l	C-type lectin domain family 2 member L	TM	94326100	88366500	97407400	93789800	66771300	95973300	97233600	91574400	54954000	66811000	60845000	70641900	80219300	80805600	75911600	82298000	102166000	101082000	119528000	131393000	95384600	123746000	116263000	131535000	0.601896	0.601896	0.563981	0.563981	0.592417	0.601896	0.601896	0.563981	0.563981	0.554502	0.592417	0.592417	0.592417	0.49763	0.592417	0.592417	0.563981	0.563981	0.601896	0.601896	0.563981	0.601896
Q91X96	Rabif	Guanine nucleotide exchange factor MSS4	Others	11156200	10389500	12956500	9244310	11779200	14635800	13619900	14077800	9466900	12501100	10179000	10510300	8323750	11797900	9595010	12820700	7907000	6699930	8908700	6170880	7774600	10464400	9630470	10210700	0.414634	0.284553	0.284553	0.365854	0.284553	0.422764	0.235772	0.357724	0.414634	0.284553	0.422764	0.235772	0.365854	0.414634	0.284553	0.227642	0.365854	0.422764	0.357724	0.284553	0.357724	0.365854
D3YVP2	Tenm4	Teneurin-4 (Fragment)	Others	3159870	4132050	1892650	3887270	3811900	4076460	2886190	3474000	2727100	3050740	2464350	2656470	2948320	1937610	2767720	4368470	2942100	3777360	2337080	3894170	3029690	3682980	3713100	3340080	0.287129	0.287129	0.287129	0.287129	0.287129	0.287129	0.287129	0.287129	0.287129	0.287129	0.287129	0.287129	0.287129	0.287129	0.287129	0.287129	0.287129	0.287129	0.287129	0.287129	0.287129	0.287129
Q8K3E5	Ahi1	Jouberin	Others	15370900	12588700	14426700	13410900	10344800	9080050	8928440	10021100	6373570	6846410	6505830	6899340	4300550	4346880	3125210	3966400	40557300	40737300	35423700	33569400	43333100	34484300	38926000	36584500	0.39446	0.360076	0.389685	0.342884	0.339064	0.402101	0.294174	0.307545	0.324737	0.260745	0.283668	0.289398	0.158548	0.167144	0.268386	0.211079	0.446036	0.48233	0.514804	0.455587	0.458453	0.501433
Q9D7B7	Gpx8	Probable glutathione peroxidase 8	TM	963185	1306180	1436890	911971		1296030	1128780	1295190	2155710	1461280	2324500	1370670	4334000	3613080	3207340	3498840	602742	892318	1011300	990041	662644	786604	370874	774384	0.110048	0.105263	0.162679	0.110048		0.162679	0.105263	0.105263	0.162679	0.0574163	0.110048	0.110048	0.110048	0.110048	0.110048	0.110048	0.157895	0.110048	0.105263	0.110048	0.0574163	0.110048
E9QM38	Slc12a2	Solute carrier family 12 member 2	TM	115243000	120026000	117503000	123792000	112140000	102273000	105432000	104177000	202673000	201103000	192328000	190952000	293073000	285043000	295598000	289694000	191667000	190232000	188818000	187026000	159893000	159177000	163491000	158333000	0.436982	0.431177	0.431177	0.432836	0.433665	0.426202	0.434494	0.427861	0.43864	0.434494	0.42869	0.434494	0.434494	0.431177	0.436982	0.436982	0.43864	0.43864	0.432836	0.430348	0.432836	0.430348
Q64674	Srm	Spermidine synthase	Others	8578000	8183600	8187780	6946910	10870100	9537470	9172650	9725960	10383400	9177570	9589800	9130490	8888490	9924840	9006480	8994170	7889810	7923430	7393890	6783920	7856920	7061390	7916070	7098310	0.39404	0.39404	0.39404	0.337748	0.450331	0.377483	0.39404	0.39404	0.39404	0.39404	0.450331	0.450331	0.39404	0.450331	0.423841	0.36755	0.400662	0.39404	0.337748	0.36755	0.450331	0.39404
Q3U3W2	Tmem181a	Transmembrane protein 181A	TM	1122990	1403740	1970110	1253310	1042800	1764610	223722	1219370	786890	810543	687613	819299	555290		550856	630901	2568470	1790510	1946870	2643380	1490950	2759410	2604900	3044740	0.0168776	0.0168776	0.0168776	0.0168776	0.0168776	0.0168776	0.0168776	0.0168776	0.0168776	0.0168776	0.0168776	0.0168776	0.0168776		0.0168776	0.0168776	0.0168776	0.0168776	0.0168776	0.0168776	0.0168776	0.0168776
Q0VBF8	Stum	Protein stum homolog	TM	70499900	69478500	67991000	66531900	71053700	80252000	74460300	70969100	57274100	67930600	61306300	67151100	87304700	78787800	82491200	85036200	24777900	30064400	28667500	30119500	26012900	29559500	27889000	29897500	0.326241	0.326241	0.326241	0.312057	0.326241	0.326241	0.312057	0.326241	0.326241	0.326241	0.326241	0.326241	0.326241	0.326241	0.326241	0.326241	0.326241	0.283688	0.326241	0.326241	0.283688	0.326241
Q5SSL4	Abr	Active breakpoint cluster region-related protein	Others	1126530		1107560	526009	1323540	1288570	1000780	1467050	1732290	2022860	1391350	1233490	1660890	2096310	2076250	1983940	716798	687095	905372	881544	1102840	369475	733732	835009	0.00814901		0.00814901	0.00814901	0.00814901	0.00814901	0.00814901	0.00814901	0.00814901	0.00814901	0.00814901	0.00814901	0.00814901	0.00814901	0.00814901	0.00814901	0.00814901	0.00814901	0.00814901	0.00814901	0.00814901	0.00814901
O35166	Gosr2	Golgi SNAP receptor complex member 2	TM	23123200	22928200	23089500	24085800	17843600	19279100	17419000	20499600	12955700	14502500	15523300	13353800	12456900	13768000	13925400	13221800	19187400	17456400	21262300	21626600	17449800	21845100	19301800	18774600	0.65566	0.65566	0.54717	0.54717	0.443396	0.334906	0.334906	0.334906	0.438679	0.330189	0.330189	0.438679	0.650943	0.650943	0.334906	0.330189	0.438679	0.443396	0.650943	0.65566	0.617925	0.65566
E9Q0P8	Araf	Serine/threonine-protein kinase A-Raf	Others	307807	522397	408306	615262	697660	425428	441080	777874	762372	589147	802349	603467	513983	661578	551328	690551	792106	719469	530498	383957	672037	533140	731720	405019	0.0763723	0.0763723	0.0763723	0.0763723	0.0763723	0.0763723	0.0763723	0.0763723	0.0763723	0.0763723	0.0763723	0.0763723	0.0763723	0.0763723	0.0763723	0.0763723	0.0763723	0.0763723	0.0763723	0.0763723	0.0763723	0.0763723
Q91W61	Fbxl15	F-box/LRR-repeat protein 15	Others	9415800	7905580	8827350	9150440	8592350	9334520	6034640	7954090	8082910	9582110	7304910	8977330	11969000	12405700	9123550	8146400	7571150	8563320	7098050	8056920	11181200	11798900	10275100	10517200	0.373333	0.396667	0.406667	0.363333	0.326667	0.393333	0.393333	0.293333	0.293333	0.296667	0.47	0.283333	0.363333	0.41	0.366667	0.426667	0.366667	0.326667	0.313333	0.436667	0.37	0.393333
P70295	Aup1	Lipid droplet-regulating VLDL assembly factor AUP1	Others	60398900	56233800	61842000	51783100	53387500	47626500	47812200	51905900	38962500	38053700	40129200	42347800	38784700	39566100	39810700	36971400	55046700	52133800	52746800	52495100	49454600	52591300	50985200	50705100	0.358537	0.358537	0.460976	0.358537	0.358537	0.37561	0.339024	0.358537	0.358537	0.34878	0.373171	0.419512	0.341463	0.35122	0.34878	0.346341	0.343902	0.44878	0.356098	0.358537	0.44878	0.358537
Q8CAD1	Araf	Ras-binding protein DA-Raf	Others	2607450	2474620	2616510	2695340	2751730	2561490	2644280	2024210	2863200	2860850	2848580	2907170	2380470	2453400	2798220	2619950	3582510	3279290	2945430	2960910	3728920	3293230	3574780	3394540	0.462366	0.462366	0.462366	0.360215	0.489247	0.489247	0.462366	0.284946	0.462366	0.467742	0.489247	0.489247	0.462366	0.462366	0.38172	0.456989	0.489247	0.456989	0.467742	0.467742	0.467742	0.494624
Q9WTP2	Spry4	Protein sprouty homolog 4	Others	23344100	25056600	19642500	19174700	17680000	18788700	13683500	15622800	14992600	19039100	18149900	17567500	18464900	15111900	16383100	18198300	33526700	31651800	31069800	31611300	27076900	27426100	29376700	29249800	0.45	0.476667	0.45	0.416667	0.426667	0.34	0.363333	0.366667	0.333333	0.45	0.366667	0.366667	0.426667	0.426667	0.28	0.4	0.416667	0.476667	0.45	0.426667	0.416667	0.45
A0A2I3BQ48	Dgkh	Diacylglycerol kinase	Others	11227300	11211600	14551100	14218700	19898900	23327300	15362200	19527900	25210400	27325700	28439400	27050100	25311300	26130700	28799300	24961300	12021100	9577840	10683600	5471130	12632700	10330000	7248570	11197300	0.139831	0.109322	0.133051	0.114407	0.127119	0.0949153	0.107627	0.161017	0.163559	0.168644	0.162712	0.155932	0.131356	0.147458	0.155085	0.142373	0.0627119	0.0635593	0.0872881	0.0508475	0.0788136	0.0610169
Q3UF95	Bag6	BCL2-associated athanogene 6	Others	12043100	12696000	12397300	12500600	12800300	13435200	14262300	13488400	10335200	10832400	10838400	11220700	11522700	10192100	10898700	10909300	11380200	11440000	12423300	12932200	11588500	13007000	12807100	12799300	0.310739	0.327465	0.301937	0.326585	0.327465	0.309859	0.295775	0.309859	0.334507	0.338908	0.355634	0.350352	0.356514	0.325704	0.328345	0.304577	0.358275	0.357394	0.358275	0.339789	0.358275	0.368838
E9PV41	Diaph1	Protein diaphanous homolog 1	Others	18572200	18037200	18709600	18287000	17492500	23045400	18567700	20197500	23792400	27068300	26793400	26380800	22411900	23519200	22010500	21546500	16699500	15939300	16849100	15716900	18471100	18309600	17891600	19328200	0.178006	0.132911	0.163766	0.144778	0.157437	0.159019	0.169304	0.133703	0.164557	0.143987	0.163766	0.156646	0.148734	0.170095	0.155063	0.167722	0.162184	0.128956	0.138449	0.123418	0.155063	0.153481
[truncated: 7,496 more rows]
[truncated: 26 more columns]

## Sheet: SN-HB
				Protein quantity																								Protein coverage
[truncated: 7,904 more rows]
[truncated: 26 more columns]

## Sheet: SN-FP
				Protein quantity																								Protein coverage
[truncated: 7,290 more rows]
[truncated: 26 more columns]
