# Supplementary material for: Generation of a Deep Mouse Brain Spectral Library for Transmembrane Proteome Profiling in Mental Disease Models
Source: Mol Cell Proteomics. 2024 Apr 25;23(6):100777. doi: 10.1016/j.mcpro.2024.100777 (PMC11137342; doi:10.1016/j.mcpro.2024.100777)
Supplement: Supplemental Table S3 [file mmc4.xlsx]

## Sheet: Legends
Supplemental Table S3
depression: The differentially expressed TM proteins of three brain regions in depression model with three library-based workflows
anxiety: The differentially expressed TM proteins of three brain regions in anxiety model with three library-based workflows

## Sheet: depression
			DIA-NN-FP						SN-HB						SN-FP
			PFC		HIP		HY		PFC		HIP		HY		PFC		HIP		HY
DE proteins	Description	Protein type	logFC	adj.P	logFC	adj.P	logFC	adj.P	logFC	adj.P	logFC	adj.P	logFC	adj.P	logFC	adj.P	logFC	adj.P	logFC	adj.P
Adcyap1r1	Pituitary adenylate cyclase-activating polypeptide type I receptor	GPCR	-0.226656	0.0114907	0.239151	0.0147812	-0.122082	0.135835							-1.63111	0.00379384	-0.663398	0.21317	control only
Adgre1	Adhesion G protein-coupled receptor E1	GPCR	disease only		-3.10601	0.0251396	-1.78453	0.0787949	-0.669283	0.0930655	0.112546	0.803477
Adgrg1	Adhesion G-protein coupled receptor G1	GPCR	-0.401751	0.0781556	-0.0827396	0.78466	-1.7355	1.7e-06	-0.274607	0.239262	-0.0668306	0.826534	-1.63411	4.99e-06	-0.358817	0.34584	-0.0499884	0.924723	-1.70301	0.000290564
Adgrg2	Adhesion G-protein coupled receptor G2	GPCR	1.69732	0.360151			-3.3277	0.0200023
Adora1	Adenosine receptor A1	GPCR	-0.167418	0.454721	-0.259149	0.269209	-0.00118503	0.995824	-0.664651	0.00945757	-0.765269	0.00742091	0.17948	0.444849	-0.248202	0.465862	-0.468284	0.202313	0.69279	0.0399534
Adora2a	Adenosine receptor A2a	GPCR	-1.98089	0.321327	-1.00095	0.633607	0.581653	0.772458	-2.16789	0.0182759
Adra1b	Alpha-1B adrenergic receptor	GPCR	-0.0383179	0.906609	-1.06663	0.000690933	-0.025239	0.924559
Adra2a	Alpha-2A adrenergic receptor	GPCR	-0.214303	0.500273	-0.0667592	0.87091	-1.74988	1.55e-05	-0.0960064	0.725409	0.0727687	0.830322	-0.000278003	0.999255	-0.269721	0.343263	0.108091	0.767112	-0.144261	0.615277
Adra2c	Alpha-2C adrenergic receptor	GPCR	-1.46246	0.013796	-0.27093	0.709959	-1.41778	0.0135202	-1.2443	0.104551	-0.547685	0.546174	-1.25656	0.253048
C5ar1	C5a anaphylatoxin chemotactic receptor 1	GPCR	0.205568	0.837183	-0.280052	0.789677	-0.308822	0.70345	0.243595	0.457282	0.28685	0.395809	0.770449	0.0219826	0.114369	0.782943	0.371516	0.34049	0.511759	0.284064
Calcrl	Calcitonin gene-related peptide type 1 receptor	GPCR	-0.435352	0.021845	0.303288	0.136425	0.269951	0.12786	-0.557938	0.36143	0.284127	0.71315	-0.0228034	0.97184	-0.278217	0.296573	0.150213	0.641444	1.40288	7.42e-05
Cckar	Cholecystokinin receptor type A;Cholecystokinin-2 receptor	GPCR											control only
Cckbr	Gastrin/cholecystokinin type B receptor	GPCR	-0.173648	0.702028	0.744005	0.0777609	0.345864	0.354167	-0.288952	0.836049	0.134728	0.939219	2.72445	0.0346729	-0.748942	0.0375514			0.87015	0.0178982
Chrm1	Muscarinic acetylcholine receptor M1	GPCR	-0.651878	0.111564	-0.287232	0.555218	-1.1608	0.0123517	-0.500509	0.75341	-0.123909	0.951817	-0.136249	0.934573	0.414993	0.655737	-0.384061	0.729858	0.69422	0.521858
Chrm2	Muscarinic acetylcholine receptor M2	GPCR	-0.0636349	0.938489	0.148212	0.854475	-0.203622	0.736283	-0.240423	0.609628	0.821101	0.103707	-1.20011	0.0113026	-0.421883	0.459825	-0.775084	0.207866	-2.20478	0.000805238
Chrm3	Muscarinic acetylcholine receptor M3	GPCR	-0.0775374	0.700834	-0.488776	0.0130018	-0.283077	0.0830078	-0.0784847	0.385276	-0.382554	0.00117339	-0.0126262	0.89727	-0.398197	0.117325	-0.700746	0.0171545	-0.705369	0.0088798
Chrm5	Muscarinic acetylcholine receptor M5	GPCR	-0.729984	0.533523	0.234882	0.820723	-1.06508	0.144298			-1.24328	0.0631809	-0.610669	0.120379					control only
Cmklr1	Chemokine-like receptor 1	GPCR	-1.41097	0.244659	3.12495	0.0364393	0.565211	0.637105
Cnr1	Cannabinoid receptor 1	GPCR	-0.417066	0.000471662	-0.372468	0.00238748	-0.876707	3.91e-07	-0.645455	0.000375715	-0.521787	0.00369105	-0.281823	0.050588	-0.573377	0.00124748	-0.5201	0.00452735	-0.667705	0.000305213
Crhr1	Corticotropin-releasing factor receptor 1	GPCR	-0.439398	0.305789	-0.476281	0.309712	0.0915721	0.836565	0.237352	0.728916	-0.25276	0.766051	-1.89694	0.0134281	-0.573318	0.143344	-0.493503	0.256364	-0.240799	0.540834
Cx3cr1	CX3C chemokine receptor 1	GPCR	-0.238761	0.273163	0.198954	0.417766	0.486935	0.0202065	-0.436151	0.0315193	-0.128652	0.593011	0.530257	0.0100552	-0.0474569	0.855709	-0.0202143	0.953126	0.939104	0.00096282
Cxcr4	C-X-C chemokine receptor type 4	GPCR	-0.808702	0.464725	0.647608	0.605962	-2.59228	0.0124898
Drd1	D(1A) dopamine receptor	GPCR	-0.746866	0.0428013	-0.277813	0.51884	0.361375	0.306917	-0.231124	0.717419	0.0734247	0.930456	1.03038	0.0833417	0.00595366	0.986974	0.719565	0.076599	-1.08523	0.0398782
Ednra	Endothelin-1 receptor	GPCR	-2.00941	0.0368582	-1.69344	0.104119	3.53694	0.00232577	-1.61655	0.00591942	-1.58457	0.0117168	3.19268	0.000185952
Ednrb	Endothelin receptor type B	GPCR	-0.491531	0.000882207	-0.0190922	0.919043	-0.312455	0.0141225	-0.669781	0.000166233	-0.167565	0.278486	-0.265917	0.0498033	-0.55965	0.00125247	-0.109275	0.522275	-0.11092	0.4443
Fzd1	Frizzled-1	GPCR	0.314716	0.217019	1.19047	0.000421965	0.0338485	0.900594	-0.599688	0.00980386	0.179541	0.485093	0.461807	0.033286	-0.193863	0.627376	0.0364207	0.940325	0.277811	0.410075
Fzd2	Frizzled-2	GPCR	-0.320523	0.00225777	0.117931	0.263451	0.342932	0.00108827	-0.388938	0.00752927	0.00612386	0.975087	0.617309	0.000220103	-0.345694	0.000462541	0.0495269	0.599621	0.80734	1.39e-07
Fzd3	Frizzled-3	GPCR	-0.60909	0.000224662	-0.0434808	0.807202	-0.166896	0.184944	-0.504613	0.00448178	0.138117	0.467356	0.0854948	0.597771	-0.553699	0.038847	0.55269	0.0565953	0.419675	0.102868
Fzd7	Frizzled-7	GPCR	0.0683224	0.840467	0.27008	0.378744	0.268219	0.297267	0.0519809	0.652196	0.321915	0.0126249	0.752214	6.2e-06	0.339717	0.438291	0.356428	0.474357	0.568149	0.178518
Galr1	Galanin receptor type 1	GPCR	0.763312	0.370642	0.261546	0.811024	-1.14466	0.249391					-0.199022	0.113997					-0.786908	0.0430345
Gpr149	Probable G-protein coupled receptor 149	GPCR	control only				-0.349195	0.0796361					0.21043	0.775082					0.804557	0.0148099
Gpr151	G-protein coupled receptor 151 protein	GPCR	-0.885637	0.0636509	0.477409	0.382507	-0.686612	0.130937	0.193515	0.680142	0.64597	0.197307	-0.236963	0.601235	-0.126045	0.195832	0.184794	0.0864642	-0.677079	6.09e-06
Gpr153	Probable G-protein coupled receptor 153	GPCR	0.324309	0.751201	-0.197273	0.869245	-0.280771	0.751751	-2.31937	0.000348717			-0.0980811	0.830443
Gpr161	G-protein-coupled receptor 161;G-protein coupled receptor 161	GPCR									0.20235	0.706453	2.47233	0.00282425			0.262521	0.489584
Gpr17	Uracil nucleotide/cysteinyl leukotriene receptor	GPCR	-0.712091	0.0429672	-0.658935	0.0860222	-1.24496	0.0012696	-0.681473	0.019617	-0.383695	0.218941	-1.48678	6.09e-05	-1.05148	0.00435404	-0.954798	0.0134737	-0.853265	0.0134554
Gpr176	G-protein coupled receptor 176	GPCR	-0.00855295	0.985328	-0.308	0.385632	-0.135253	0.669417	-1.92208	0.00375661	-1.2006	0.0707045	1.35228	0.0248274	control only		-0.932797	0.157438	-0.238653	0.695478
Gpr182	G-protein coupled receptor 182	GPCR	-0.947406	0.0182635	0.707305	0.0440996	-1.29037	0.00151674
Gpr19	Probable G-protein coupled receptor 19	GPCR	-2.04365	0.0118855	-1.32663	0.0798844	-0.48017	0.479748
Gpr26	G-protein coupled receptor 26	GPCR	-0.696903	0.000191309	-0.427785	0.0121944	-0.23172	0.100759	-0.907973	4.86e-06	-0.330613	0.0187224	0.0875586	0.469078	-0.917421	0.000184269	-0.453998	0.0319744	-0.15319	0.407446
Gpr3	G-protein coupled receptor 3	GPCR	-0.736876	0.0296161	0.546005	0.135377	-0.746776	0.0400005	-0.740292	0.00509923	-0.239413	0.382363	-0.505475	0.0544229	0.169752	0.837805	-0.101178	0.923259	-0.240134	0.788364
Gpr37l1	G-protein coupled receptor 37-like 1	GPCR	-0.359328	0.0330336	-0.327958	0.0736389	-0.838145	7.53e-05	-0.268374	0.020881	-0.305998	0.0170552	-0.905451	1.13e-06	-0.308835	0.00377437	-0.212151	0.0451092	-0.598792	1.4e-05
Gpr45	Probable G-protein coupled receptor 45	GPCR	0.0958651	0.830056	0.463145	0.242108	0.0971949	0.856997	-2.50047	0.0443491	1.02522	0.252418	1.38954	0.0780519
Gpr52	G-protein coupled receptor 52	GPCR	-0.190469	0.628061	0.0605591	0.905013	-0.822448	0.0176065	0.288601	0.769752			control only		-0.11602	0.890384			-3.0898	0.00332109
Gpr62	G-protein coupled receptor 62	GPCR			-0.310217	0.571919	3.22622	0.0126887
Gpr63	Probable G-protein coupled receptor 63	GPCR	-1.19343	0.0260199	-0.364249	0.429442	0.895225	0.125468			0.358102	0.41089					0.107	0.929706
Gpr83	Probable G-protein coupled receptor 83	GPCR					-2.32749	0.0472107
Gprc5b	G protein-coupled receptor family C group 5 member B variant 2	GPCR	-0.216872	0.513304	0.919677	0.00950393	-0.243027	0.416765
Grm8	Glutamate receptor, metabotropic 8	GPCR	-0.510052	0.62404	2.52211	0.0492602	0.254497	0.794185	-0.201126	0.804364			-0.0365152	0.964979
Grpr	Gastrin-releasing peptide receptor	GPCR									disease only		2.23233	0.000366477
Hrh1	Histamine H1 receptor	GPCR	-0.781517	0.0232125	-0.859279	0.0236856	0.186535	0.580636	-0.841008	0.000950557	-0.237525	0.330947	0.472556	0.0285219	-0.755923	0.0209843	-0.269604	0.452928	0.466206	0.127495
Hrh3	Histamine H3 receptor	GPCR							0.644363	0.338439	0.909252	0.225643	1.44522	0.0319394	0.819712	0.257771	1.09025	0.173217	1.49267	0.0419928
Htr4	5-hydroxytryptamine receptor 4	GPCR									0.132333	0.913349	-1.04131	0.295195			0.827421	0.0252386	1.15919	0.0188578
Lgr5	Leucine-rich repeat-containing G-protein-coupled receptor 5;Leucine-rich repeat-containing G-protein coupled receptor 5	GPCR	0.695228	0.119561	-0.174873	0.835132			-2.7157	4.37e-06	control only
Mas1	Proto-oncogene Mas	GPCR	0.643383	0.379675	0.0189415	0.983432			-0.602772	0.0346926	-0.638389	0.0421884			-0.0790178	0.835941	-0.701404	0.0583559
Mrgpra4	Mas-related G-protein coupled receptor member A4	GPCR	-0.833611	0.564979	-4.41503	0.00641973	-4.35465	0.0013576
Mrgpre	Mas-related G-protein coupled receptor member E	GPCR					0.0635515	0.842572	0.0886136	0.747115	control only		0.461381	0.0525557	-0.430219	0.271017	control only		0.363552	0.244794
Mrgprf	Mas-related G-protein coupled receptor member F	GPCR	0.0506299	0.963878	0.970876	0.246127	0.288227	0.711377	1.75543	0.238477	1.00805	0.624354	disease only		-0.29119	0.8478	1.92077	0.283105
Mtnr1b	Melatonin receptor 1B;Melatonin receptor type 1B	GPCR							-1.43876	0.00265822	-0.866805	0.0847127	control only
Nmbr	Neuromedin-B receptor	GPCR	-0.795257	0.0166961	-0.234438	0.540347			-0.528758	0.131141	-0.688773	0.0807511			-1.20356	0.0905362	0.300214	0.603786
Ntsr2	Neurotensin receptor type 2	GPCR	-0.990678	1.1e-05	-0.550549	0.00258775	-0.448591	0.00402819	-0.737448	0.000226983	-0.104741	0.582789	-0.552663	0.00171796	-1.0914	6.97e-07	-0.270084	0.0420477	-0.250237	0.0372929
Oprd1	Delta-type opioid receptor	GPCR	-0.832467	0.271727	-0.360355	0.698149	-0.630447	0.378789	-0.896436	0.0112671	0.340905	0.348604			-0.560975	0.429479	0.16728	0.85533
Oprl1	Kappa-type 3 opioid receptor;Kappa-type 3 opioid receptor;Nociceptin receptor	GPCR							-0.324008	0.182438	0.221116	0.440759	-0.623768	0.0135655	0.894927	0.000390554	0.381458	0.0843967	0.219465	0.263114
Oprm1	Mu-type opioid receptor	GPCR	-0.364582	0.195622	-0.378847	0.219759	-0.717657	0.0108287	0.128289	0.531895	-0.458702	0.0420104	-0.108206	0.592778	0.027911	0.8478	-0.485506	0.00351127	-0.204947	0.121197
Olfr455;Olfr1564;Olfr685;Olfr844;Olfr55;Olfr682-ps1;Olfr239;Olfr1358;Olfr239;Olfr543;Olfr370;Olfr171;Olfr55;Olfr1564;Olfr62;Olfr224;Olfr13;Olfr325;Olfr328;Olfr148;Olfr1415;Olfr1341;Olfr854;Olfr845;Olfr844;Olfr829;Olfr685;Olfr656;Olfr314;Olfr171;Olfr169;Or51e2;Olfr854;Olfr1339;Olfr330;Olfr447;Olfr1416;Olfr1414;Olfr829;Olfr656;Olfr558;Olfr606;Olfr711;Olfr630	Olfactory receptor	GPCR													0.28079	0.297656	0.319287	0.347305	-0.74322	0.0100363
P2ry12	P2Y purinoceptor 12	GPCR	-0.332508	0.118262	-0.147114	0.563753	-0.313879	0.120903	-0.377907	0.00159147	-0.22724	0.0497203	-0.420376	0.00059171	-0.335955	0.0250203	-0.153238	0.343328	-0.657384	0.000242963
P2yr13	P2Y purinoceptor 13	GPCR	-1.82257	0.0122699	-0.853931	0.24001			-0.465291	0.0714799	-0.658037	0.0281086			-1.14257	0.0310291	-0.855567	0.0827493
Rxfp1	Relaxin receptor 1	GPCR	control only		0.238555	0.561573
S1pr1	Sphingosine 1-phosphate receptor 1	GPCR	-0.951486	2.18e-06	-0.168837	0.197384	-0.334771	0.00618067	-1.07983	1.04e-07	-0.55583	9.56e-05	-0.506486	6.16e-05	-1.03051	1.87e-06	-0.185003	0.178106	-0.235128	0.0591293
S1pr5	Sphingosine 1-phosphate receptor 5	GPCR	-0.127496	0.760998	-0.224291	0.637542	0.0571404	0.879226	-0.476933	0.0567962	1.46118	8.39e-05	0.828996	0.00247698	-0.201679	0.547603	0.0916481	0.882591	0.106106	0.781287
Smo	Smoothened homolog	GPCR	-0.117432	0.813577	0.945514	0.0322329	0.321706	0.406963	0.23697	0.727968	0.592268	0.494217	-0.779907	0.216088
Sstr2	Somatostatin receptor type 2	GPCR	-0.434328	0.50057	0.0162133	0.983975	-1.83509	0.0034324	-0.500507	0.51336	-0.0842615	0.933813	-2.06857	0.00873304	-0.440299	0.0240646	-0.00180711	0.994723	-0.131652	0.476969
Sstr3	Somatostatin receptor type 3	GPCR	-0.772146	0.00173808	-0.58078	0.0152349			-0.578009	0.515691	-0.234551	0.834652			-0.158718	0.780024	-0.132432	0.848671
Tacr1	Substance-P receptor	GPCR	-0.882454	0.713834	2.89873	0.201433	-1.08867	0.547578					-0.613603	0.0833417					1.55017	0.0413367
Tas2r134	Taste receptor type 2 member 134	GPCR							2.39841	0.00117387			disease only
Trhr	Thyrotropin-releasing hormone receptor	GPCR	0.876793	0.233381	1.48501	0.0615604					-5.35871	0.000833937
Vipr1	Vasoactive intestinal polypeptide receptor 1	GPCR	0.542429	0.712208	disease only
Vipr2	Vasoactive intestinal polypeptide receptor 2	GPCR	-0.0790604	0.92199	-0.373553	0.601336	-0.192746	0.75471					-1.16182	0.000349297					0.00185916	0.993382
Vmn2r58	Vomeronasal 2, receptor 58	GPCR							-1.57685	9.07e-05	-2.33444	0.000103727
Gm55978	Uncharacterized protein	TM	-0.100131	0.788151	0.0350704	0.938438	-1.11493	0.000975146	-0.363302	0.0531468	-0.143114	0.517013	0.0104475	0.958043	-0.901044	0.00091458	0.0686187	0.816623	-0.115589	0.612541
Gm56451	Uncharacterized protein	TM	-3.41694	0.000876874	-1.23853	0.0541917	0.335527	0.592852	-0.0194844	0.976119	0.953922	0.12633	2.33753	0.00682023	-0.421406	0.506742	1.09011	0.110443	2.31946	0.00300061
	MLV-related proviral Env polyprotein	TM	-1.0818	0.16462	-0.178029	0.842205	-0.911791	0.366323	-0.0956273	0.841059	-0.224722	0.64823	-0.816095	0.0400203
	Uncharacterized protein C11orf87 homolog	TM	-1.32944	0.00326685	-0.955013	0.0373045	-0.543596	0.167084	-1.34825	0.000559156	-1.20053	0.00274035	-0.0872873	0.794308	-1.38462	0.00128097	-1.60355	0.000890971	0.0715882	0.853726
	Uncharacterized protein C3orf18 homolog	TM	-0.125426	0.66707	0.126502	0.691477	0.0103891	0.972143	-0.348701	0.261716	-0.549076	0.111631	0.510323	0.0934224	-0.26687	0.27776	-0.361483	0.18281	0.581715	0.0216523
	Transmembrane protein C16orf54 homolog	TM	0.291843	0.216433			-1.65886	0.000507618
	Protein C19orf12 homolog	TM	-0.130005	0.877058	0.543677	0.458621	-2.10792	0.00476912					3.06146	0.00280186					3.01082	0.0391774
6330403K07Rik	RIKEN cDNA 6330403K07 gene	TM	0.131068	0.848502	0.651564	0.334704	-0.542609	0.290098	-1.74953	0.120092	0.211561	0.892299	-0.876679	0.246252	control only				0.2193	0.876021
9530068E07Rik;Kct2	RIKEN cDNA 9530068E07 gene;Keratinocyte-associated transmembrane protein 2	TM							-0.0382069	0.907311	-0.403005	0.224649	-1.0691	0.00149113	-0.158153	0.544115	-0.0839903	0.799412	-0.27339	0.267248
A930007A09Rik	RIKEN cDNA A930007A09 gene	TM	control only		-1.15509	0.150198
Abca1	Phospholipid-transporting ATPase ABCA1	TM	-0.617403	2.02e-06	0.24592	0.00634656	0.0538948	0.475558	-0.56927	1.78e-06	0.335638	0.000412708	0.402077	2.64e-05	-0.55614	6.27e-06	0.336574	0.000922665	0.40211	7.64e-05
Abca4	Retinal-specific phospholipid-transporting ATPase ABCA4	TM	-1.88624	0.000658044	0.125618	0.721329	-0.551993	0.0653295
Abca6	ATP-binding cassette sub-family A member 6	TM	-0.622953	0.0812096	-0.381444	0.345932	0.02413	0.951574	-0.614905	0.0774943	-0.0289324	0.95103	1.42253	0.000545467
Abca9	ATP-binding cassette sub-family A member 9	TM	-0.460182	0.00592085	0.25506	0.136408	0.378216	0.0153215	-0.372289	0.000215353	0.151169	0.0831784	0.757846	2.1e-07	-0.622052	6.78e-06	0.218379	0.0268332	0.634271	3.47e-06
Abcb10	ATP-binding cassette sub-family B member 10, mitochondrial	TM	0.887322	0.0131752	-0.271659	0.501904	0.0270092	0.944127	-1.15353	0.0315357	0.191876	0.777023	0.718279	0.153729	control only		0.114631	0.804729	1.25085	0.00258137
Abcb11	Bile salt export pump	TM							8.12642	0.0633107	0.52193	0.937499			-1.1712	0.0154346	0.101884	0.900137
Abcb1a	ATP-dependent translocase ABCB1	TM	-0.0757269	0.315718	1.12457	1.03e-08	0.652087	3.47e-07	-0.0559348	0.501696	1.17078	1.58e-08	1.10179	6.66e-09	-0.0788095	0.321865	1.24939	9.34e-09	1.04525	1e-08
Abcb1b	ATP-dependent translocase ABCB1	TM	0.0952016	0.878971	1.20856	0.103866	-0.17947	0.712864	disease only		-0.751533	0.672839
Abcb4	Phosphatidylcholine translocator ABCB4	TM	0.213219	0.878028	-1.1123	0.351155	control only
Abcb5	ATP-binding cassette sub-family B member 5	TM					-0.16743	0.548674							0.443211	0.0514121	1.20344	0.000680979	0.558787	0.0285713
Abcb7	Iron-sulfur clusters transporter ABCB7, mitochondrial	TM	-0.918556	7.81e-05	0.148685	0.462872	1.10286	9.26e-06	-1.02315	4.23e-07	0.162898	0.161281	1.48469	4.18e-09	-0.959045	2.81e-05	0.0859988	0.651224	1.1989	2.34e-06
Abcb8	Mitochondrial potassium channel ATP-binding subunit	TM	-0.776495	0.00013742	0.0624867	0.763817	0.451274	0.00576575	-0.978547	8.85e-06	-0.0422176	0.818032	0.951714	6.86e-06	-0.706967	1.94e-05	0.0614066	0.647848	1.18944	7.89e-08
Abcb9	ABC-type oligopeptide transporter ABCB9	TM	-0.570959	6.82e-06	-0.125139	0.156531	0.152389	0.0499631	-0.647639	6.48e-07	-0.273819	0.00206483	0.5939	7.49e-07	-0.6546	1.1e-06	-0.189546	0.0264693	0.655818	6.24e-07
Abcc3	ABC-type glutathione-S-conjugate transporter;ATP-binding cassette sub-family C member 3	TM	0.0241633	0.985328	0.776153	0.432088	1.70331	0.0399045							0.943043	0.00263125	0.466797	0.0944786
Abcc5	Multidrug resistance-associated protein 5	TM	-0.197592	0.277057	0.377295	0.052427	-0.0964383	0.584314	-0.0129768	0.946269	-0.0280946	0.901967	0.58448	0.00191785	-0.142726	0.106646	0.181998	0.0623688	0.34293	0.000888917
Abcd2	ATP-binding cassette sub-family D member 2	TM	-0.555841	0.000205166	-0.1993	0.125947	-0.0179714	0.888866							-2.47824	0.00627866	-0.739746	0.517537
Abcd3	ATP-binding cassette sub-family D member 3	TM	-0.667366	1.91e-06	-0.281493	0.00417647	-0.505011	1.18e-05	-0.631405	1.19e-06	-0.31036	0.00114305	0.146766	0.0435368	-0.627169	2.53e-06	-0.330331	0.00123926	-0.0156017	0.852555
Abhd13	Protein ABHD13	TM	0.110573	0.751201	0.273973	0.414818	-0.708505	0.0144283	-0.17919	0.159015	0.403595	0.00813665	-0.584669	0.000228903	-0.0499059	0.925861	0.0485334	0.943593	-0.224508	0.654838
Abhd2	Monoacylglycerol lipase ABHD2	TM	0.116104	0.909941	0.454641	0.623027	1.6002	0.0309031	-4.73186	0.00203825					-1.45417	0.0721403
Acbd4	Acyl-Coenzyme A-binding domain-containing 4	TM							0.143672	0.749021	-0.337443	0.559415	-0.954906	0.0478468	-0.303932	0.621983	-0.0313002	0.970627	control only
Acbd5	Acyl-CoA-binding domain-containing protein 5	TM													-0.690641	6.01e-07	-0.219303	0.0115654	0.501383	6.97e-06
Acbd5	Acyl-CoA-binding domain-containing protein 5	TM													-0.649532	0.0172878	0.0180396	0.962322	1.00368	0.000886645
Acbd5	Acyl-CoA-binding domain-containing protein 5	TM	-0.681084	4.71e-07	-0.241114	0.00432606	0.200158	0.00603467	-0.847781	0.00018842	0.136364	0.515163	1.07706	1.7e-05	0.912193	0.252181	-1.00462	0.257922	-2.51771	0.0312733
Acbd5	Acyl-CoA-binding domain-containing protein 5	TM							-0.744056	4.21e-08	-0.26489	0.000777377	0.457004	1.81e-06
Acsl6	Long chain acyl-CoA synthetase 6 isoform 3	TM	-0.461129	9.6e-06	0.100235	0.179111	0.114094	0.0783384											control only
Acvr1c	Activin receptor type-1C	TM	-0.0559713	0.945782	0.305524	0.667106	-1.3029	0.0211451	0.239126	0.473902	-0.0903591	0.832172	-0.0971533	0.800615	0.568712	0.0665438	-0.10553	0.787475	-0.140895	0.751326
Acvr2a	Activin receptor type-2A	TM	-0.0452482	0.778462	0.143139	0.339104	-0.467249	0.00132486	-0.350874	0.00724331	0.0155902	0.925033	-0.17507	0.133542	-0.2052	0.693016	-0.0654596	0.923259	-1.07445	0.0305325
Acvrl1	Serine/threonine-protein kinase receptor R3	TM	0.178552	0.849223	0.388117	0.667199	-0.106079	0.89209	-0.286595	0.383402	-0.454742	0.277328	disease only		0.169866	0.544054	-1.95155	0.00211091
Adam11	Disintegrin and metalloproteinase domain-containing protein 11	TM	-0.12191	0.218004	-0.246409	0.0246198	-0.763907	1.31e-06
Adam22	Disintegrin and metalloproteinase domain-containing protein 22 (Fragment)	TM	-0.718242	0.0142908	-0.185638	0.587044	1.27841	0.00018776							-0.0869244	0.717585	-0.481386	0.0534535	-0.450533	0.0458455
Adam22	Disintegrin and metalloproteinase domain-containing protein 22	TM	-0.0221527	0.787005	0.128208	0.078665	-0.296789	0.000206287	-0.601248	0.125617	-0.158475	0.756053	-0.922496	0.0212405
Adam9	Disintegrin and metalloproteinase domain-containing protein 9	TM							-0.513343	0.00962842	-0.0149681	0.952421	-0.164913	0.359255	-0.698524	0.000197259	-0.0681596	0.701737	0.180066	0.200967
Adck5	Uncharacterized aarF domain-containing protein kinase 5	TM	0.401638	0.767845	-0.585603	0.675686	1.74447	0.103781							control only
Adcyap1r1	Pituitary adenylate cyclase-activating polypeptide type I receptor	TM	-0.22025	0.482085	-0.818529	0.014006	-1.92041	6.31e-06	-0.704705	0.00381663	-0.952061	0.000961955	-1.57483	3.63e-06	-0.223382	0.0226486	0.0964204	0.361519	0.123163	0.178199
Adgrf5	Adhesion G protein-coupled receptor F5 (Fragment);Adhesion G protein-coupled receptor F5	TM							-0.165277	0.751244	0.849636	0.122509	2.00833	0.000614064
Adipor1	Adiponectin receptor protein 1	TM	-1.02562	0.0033678	-0.36984	0.305487	-0.809767	0.0118742	-0.91183	0.0023604	-0.338764	0.253828	-0.623636	0.0203361	-0.977585	0.0252589	-0.832927	0.0713536	-0.639607	0.120157
Afg3l2	AFG3-like protein 2	TM	-1.00551	5.19e-08	0.0711303	0.448391	1.06283	8.19e-09	-1.06135	2.65e-08	0.0193445	0.852513	1.58387	1.47e-10	-1.02852	2.17e-08	0.0863523	0.30628	1.6006	8.54e-11
Agmo	Alkylglycerol monooxygenase	TM	-0.381594	0.175002	0.425571	0.165007	0.0483964	0.872854	-0.48313	0.144747	0.0843907	0.846096	0.0250949	0.943873	-0.627023	0.13378	-0.14457	0.81179	0.958034	0.0439118
Agpat1	1-acyl-sn-glycerol-3-phosphate acyltransferase	TM	-0.231872	0.186823	0.0870165	0.690109	0.319463	0.0563272	-0.205119	0.0528799	-0.0855052	0.490651	0.81224	1.69e-06	-0.224691	0.0692313	-0.112174	0.422749	0.476979	0.000864852
Agpat5	1-acyl-sn-glycerol-3-phosphate acyltransferase epsilon	TM	-0.512137	0.000252084	-0.0118919	0.942018	0.0630687	0.574906	-0.596385	2.11e-06	-0.204947	0.0157112	0.421478	3.1e-05	-0.511617	6.62e-05	-0.0833631	0.43164	0.456415	0.00013
Agtrap	Type-1 angiotensin II receptor-associated protein	TM	-0.135116	0.70301	0.493088	0.134085	-0.807421	0.00844729	-0.17564	0.275141	0.07632	0.707995	-0.425268	0.0114556	-0.24115	0.158982	0.166508	0.394744	-0.472399	0.00950381
Aifm1	Apoptosis-inducing factor 1, mitochondrial;Apoptosis-inducing factor 1, mitochondrial	TM							-0.506208	0.00085029	-0.0246495	0.886826	0.880736	5.24e-06	-0.629204	0.00102388	0.0358543	0.865615	0.69169	0.000390207
Aig1	Androgen-induced gene 1 protein	TM	-0.342677	0.357424	-0.535902	0.172816	-1.21578	0.00175777	-0.441494	0.0239568	-0.325456	0.118719	-0.170541	0.351921	-0.554549	0.0141606	-0.545707	0.0244638	-0.630795	0.00590303
Ajap1	Adherens junction-associated protein 1	TM	-0.265718	0.235035	0.221127	0.380446	-1.156	4.94e-05	-0.0841035	0.834971	-0.773066	0.0624717	-0.835455	0.0259889	-0.185999	0.646061	0.68486	0.105448	0.0606863	0.883251
Akap1	A-kinase anchor protein 1, mitochondrial	TM	-0.262242	0.330291	-0.0330572	0.932367	0.0410212	0.883756	-0.988422	0.000786419	0.378807	0.164432	0.365996	0.12438	-0.670818	0.0724973	0.167494	0.716107	0.405356	0.261639
Aldh3a2	Aldehyde dehydrogenase;Aldehyde dehydrogenase;Aldehyde dehydrogenase family 3 member A2	TM							-0.30086	3.54e-05	0.00941755	0.892299	0.55936	5.93e-08	-0.278687	8.58e-05	0.0163635	0.809614	0.582587	4.86e-08
Aldh3a2	Aldehyde dehydrogenase family 3 member A2	TM	-0.261671	0.00692825	0.00088922	0.99495	0.20735	0.0212906							-1.19866	0.172074	-3.20958	0.00430928	control only
Alg10b	Putative Dol-P-Glc:Glc(2)Man(9)GlcNAc(2)-PP-Dol alpha-1,2-glucosyltransferase	TM	-0.241931	0.172616	-0.302869	0.115423	-0.522404	0.00447239	-0.579151	0.0178766	-0.452188	0.0817431	-1.19349	8.58e-05	-0.549191	0.0266493	-0.438476	0.0935286	-1.14032	0.000166131
Alg12	Dol-P-Man:Man(7)GlcNAc(2)-PP-Dol alpha-1,6-mannosyltransferase	TM	-0.727427	0.000804689	-0.215065	0.305487	-0.337922	0.0589541	-0.732758	0.0165849	-0.362979	0.269376	-0.155152	0.597519	-1.02143	0.00115562	-0.352215	0.225314	-0.185697	0.478591
Alg14	UDP-N-acetylglucosamine transferase subunit ALG14 homolog (Fragment);UDP-N-acetylglucosamine transferase subunit ALG14 homolog	TM							0.0981293	0.838495	1.11997	0.0267894	-0.139229	0.763085	-0.502702	0.230221	-0.691299	0.184713	0.0316678	0.960201
Alg3	Dol-P-Man:Man(5)GlcNAc(2)-PP-Dol alpha-1,3-mannosyltransferase	TM	-0.652092	0.0255098	-0.94854	0.00548644	-1.46891	6.44e-05	-1.05271	0.0518224	-1.08096	0.0687388	-1.10558	0.0376164	-1.09952	0.104751	-0.953018	0.199996	-1.18787	0.0763773
Alg6	Dolichyl pyrophosphate Man9GlcNAc2 alpha-1,3-glucosyltransferase	TM	-0.473844	0.577413	0.0847101	0.939916	-0.424768	0.578623	-0.799375	0.0370805	-0.737135	0.0760186	0.172554	0.747727	-1.01954	0.0191737	-0.0290697	0.965059	-0.986553	0.034223
Alg8	Probable dolichyl pyrophosphate Glc1Man9GlcNAc2 alpha-1,3-glucosyltransferase	TM	-0.320938	0.0523825	-0.347278	0.0559826	-0.390985	0.0306539	-0.31985	0.147331	-0.358673	0.144795	-0.00620749	0.979834	-0.153313	0.9447	control only		control only
Alg9	Alpha-1,2-mannosyltransferase ALG9	TM	-0.424623	0.000883785	-0.0744718	0.573397	-0.183099	0.0812868	-0.629491	0.00181813	-0.289174	0.138169	-0.0126702	0.946672	-0.426635	5.12e-05	-0.0718357	0.398449	0.239192	0.00366643
Alk	ALK tyrosine kinase receptor	TM	0.127059	0.607499	0.686119	0.00779972	0.266694	0.205447	-0.359597	0.0135378	-0.00352833	0.987013	0.224496	0.094718	-0.214881	0.638291	0.00210326	0.997529	-0.0269864	0.954772
Alox5ap	Arachidonate 5-lipoxygenase-activating protein	TM	-0.682881	0.628061	2.88902	0.0362709	disease only		control only		control only		0.827725	0.0926289
Amigo2	Amphoterin-induced protein 2	TM	0.787758	0.00198606	0.246716	0.339671	-0.224187	0.307595	0.322497	0.224367	0.402982	0.174203	0.413203	0.111122	0.186525	0.637268	0.165333	0.603416	0.300105	0.251429
Ankh	Progressive ankylosis protein	TM	-0.556065	6.56e-06	-0.216711	0.0148735	0.107423	0.148524	-0.554344	6.11e-06	-0.180298	0.0368644	0.362411	0.000170129	-0.581372	7.45e-06	-0.158875	0.0776387	0.404824	0.000126949
Ankle2	Ankyrin repeat and LEM domain-containing protein 2	TM	-0.402688	0.000883785	-0.0469953	0.724122	0.0513544	0.624893	-0.326694	0.00438634	0.0231385	0.865728	0.588148	3.4e-05	-0.295753	0.00811883	-0.147057	0.192372	0.295712	0.00709635
Ano2	Anoctamin-2	TM	-0.248012	0.601798	-0.176106	0.750361	-0.0565804	0.901824	1.76827	0.00436693	0.110314	0.882264	0.576585	0.335481
Anpep	Aminopeptidase N	TM	-0.510467	3.85e-06	0.924037	2.99e-08	0.392337	1.98e-05	-0.545957	8.52e-07	0.900718	1.38e-08	0.594305	1.88e-07	-0.518367	1.18e-06	0.989151	5.75e-09	0.672858	4.86e-08
Antkmt	Adenine nucleotide translocase lysine N-methyltransferase	TM	0.0533276	0.844038	0.600755	0.013439	0.652868	0.00347127	-0.488617	0.0526355	0.102231	0.749708	0.92532	0.00115	-0.103185	0.53205	0.406557	0.0264061	0.891913	4.54e-05
Antxr1	Anthrax toxin receptor 1	TM	-0.791778	0.000528301	-0.240702	0.260212	-0.570436	0.00433203	-0.909441	1.69e-05	-0.239016	0.127595	0.0304579	0.837751	-0.950824	0.000203905	0.090703	0.710912	-0.173667	0.367891
Aoc3	Membrane primary amine oxidase	TM	-0.130814	0.816896	2.52421	0.000106621	0.615394	0.150495	-0.293222	0.0802718	2.86011	3.85e-09	1.24463	2.51e-06	-0.215299	0.269105	2.6405	3.89e-08	1.50372	2.17e-06
Aph1a	Gamma-secretase subunit APH-1A	TM	-0.839286	0.0645205	0.127983	0.83643	-2.22554	8.88e-05	-0.581352	0.0309479	-0.506833	0.0815333	-1.28887	0.000117932	-0.714925	0.000304341	-0.345564	0.0425545	-1.42579	1.56e-06
Aph1b	Gamma-secretase subunit APH-1B	TM							-0.196571	0.606963	-0.150273	0.752372	0.365172	0.363749	-0.207042	0.558905	-0.118986	0.789029	1.3755	0.00400307
Aplp2	Amyloid-like protein 2	TM	control only		0.24146	0.576765	1.07913	0.00215204	-0.522163	5.44e-06	-0.276309	0.00216587	0.142681	0.0437192	-0.575497	2.27e-06	-0.245539	0.00468424	0.149171	0.0382981
Apol8	Apolipoprotein L 8	TM	-1.05987	0.00477892	-0.162655	0.713383	0.0972339	0.790945
Apoo	MICOS complex subunit Mic26	TM	-1.04797	2.84e-06	0.144991	0.339697	0.733715	3.39e-05	-0.955388	1.72e-05	-0.0956428	0.60046	1.02665	5.47e-06	-0.98645	8.14e-06	0.026181	0.891725	0.991252	4.87e-06
Apool	MICOS complex subunit Mic27	TM	-0.954966	0.000975267	0.538433	0.051173	1.88457	1.9e-06	-0.79267	0.000582744	0.217443	0.311738	1.76995	2.82e-07	-1.19871	0.00853959	0.112656	0.839455	1.95291	0.000211941
App	Amyloid-beta A4 protein	TM	-0.436108	0.0001502	-0.0803983	0.439475	-0.235109	0.00985505							control only
Aqp11	Aquaporin-11	TM	-1.19273	0.0104054	-0.654204	0.176431	-2.10142	0.000370588	-0.934773	0.0276936	-0.771154	0.0587084	-1.12034	0.0309658	-1.01718	0.0916909	-0.978503	0.0439889	control only
Aqp4	Aquaporin-4	TM							-0.501313	3.03e-05	0.204909	0.0302871	0.488415	2.58e-05	-0.748125	2.87e-06	0.0314288	0.80012	-0.560826	2.59e-05
Aqp4	Aquaporin-4	TM	-0.438231	0.0056838	0.16132	0.335861	-0.486587	0.00223658	-0.825919	1.35e-06	-0.0636984	0.590901	-0.916636	2.56e-07	-0.624563	0.0562827	0.401836	0.258813	-0.615854	0.0554225
Aqp4	Aquaporin-4	TM	-0.780235	0.00162979	0.145522	0.583517	-0.124733	0.569526
Armc10	Armadillo repeat-containing protein 10	TM	-0.547787	0.000235295	0.0130944	0.940423	0.680109	2.4e-05	-0.505248	0.000758834	0.0743999	0.631614	1.0299	9.88e-07	-0.62636	8.35e-07	0.02621	0.76911	1.07355	1.94e-09
Armcx3	Armadillo repeat-containing X-linked protein 3	TM	-0.292818	0.446145	-0.0590021	0.909436	-0.104583	0.783316	-0.737611	0.0115787	-0.121994	0.728222	0.137264	0.620936	0.0983096	0.802657	0.0103523	0.983983	0.281121	0.430986
Armcx4	Armadillo repeat-containing, X-linked 4	TM	0.636109	0.146413	0.699998	0.14251	0.212381	0.628401	-1.26773	0.0423758	0.0668457	0.906297	0.387813	0.353119	-1.20088	0.156354	1.32689	0.16261	0.547478	0.46072
Armh3	Armadillo-like helical domain-containing protein 3	TM	1.41146	0.21201	1.09036	0.39777	-1.68921	0.112429	disease only				-0.274478	0.838071	-3.10163	0.0229924			control only
Armh4	Armadillo-like helical domain-containing protein 4	TM							0.033687	0.944622	0.692407	0.14073	-1.45963	0.00204149					0.752583	0.00103268
Arxes1	Adipocyte-related X-chromosome expressed sequence 1	TM	-0.630305	0.000205161	-0.241326	0.102187	-0.0689597	0.61109
Asah2	Neutral ceramidase	TM							-0.206604	0.184877	0.0975195	0.613432	0.393591	0.0147371	0.0848237	0.553184	0.294787	0.055298	0.749649	5.77e-05
Asah2	Neutral ceramidase	TM	0.0780463	0.742428	-0.098272	0.693072	-0.116462	0.554383									-1.21702	0.0271173
Asic1	Acid-sensing ion channel 1	TM	-0.0938656	0.574246	0.375996	0.0257956	-0.70885	0.000127952	-0.486606	0.000509382	0.226518	0.0748202	-0.822687	3.53e-06	-0.247732	0.00814901	0.435012	0.000316283	-0.690004	1.45e-06
Asic2	Acid-sensing ion channel 2	TM	-0.451984	5.86e-05	0.0932685	0.318773	-0.376953	0.000173595	-0.630521	0.00132672	0.0417023	0.849739	-0.295322	0.073544	-0.522757	9.23e-06	-0.0974915	0.241236	-0.310031	0.000575468
Asic4	Acid-sensing ion channel 4	TM							0.0161072	0.976634	-0.445339	0.416234	0.712835	0.116862	-1.4066	0.0555575	-0.529407	0.513006	1.49013	0.0170347
Asph	Aspartyl/asparaginyl beta-hydroxylase	TM							-0.327281	0.000220401	0.209663	0.0101951	0.675773	1.86e-07	-0.357507	0.000108453	0.23389	0.00497768	0.709285	1.16e-07
Asphd1	Aspartate beta-hydroxylase domain-containing protein 1	TM	-0.331828	0.000503337	-0.0977491	0.273454	0.168911	0.0302697	-0.306912	0.0337285	-0.12977	0.432911	0.811021	2.99e-05	-0.334764	0.0100281	-0.256712	0.055046	0.507663	0.000475818
Astn1	Astrotactin-1	TM	0.206663	0.41253	0.221966	0.421129	-0.431703	0.0596308	0.390629	0.0202398	0.440429	0.0175152	0.085351	0.599187	0.413363	0.0453935	0.78131	0.00220688	0.537864	0.0113775
Atad1	Outer mitochondrial transmembrane helix translocase	TM	-0.603229	1.36e-06	-0.0529948	0.527157	0.320082	0.000190603	-0.520809	4.65e-05	-0.0516893	0.649738	0.779983	6.97e-07	-0.641587	6.98e-06	-0.0180679	0.882154	0.780615	6.47e-07
Atad3	ATPase family AAA domain-containing protein 3	TM	-1.0964	1.45e-08	-0.00621325	0.951854	1.01927	4.35e-09	-1.27835	6.24e-09	0.0237475	0.822151	1.55343	2.15e-10	-1.17947	1.23e-08	-0.0385636	0.701095	1.37793	7.11e-10
Atf6	Cyclic AMP-dependent transcription factor ATF-6 alpha	TM	0.25401	0.545474	-0.118569	0.821091	-0.738042	0.0460905	-0.261492	0.149176	0.241305	0.236228	0.933198	0.000703715	-2.41064	0.00870008	-0.0482139	0.965059
Atp11b	Phospholipid-transporting ATPase IF (Fragment)	TM	-0.165139	0.956539	0.179935	0.947053	-3.36797	0.0652016	-0.44454	0.489559	-1.65331	0.0104883	2.10018	0.00233963					1.01623	0.229874
Atp11b	Phospholipid-transporting ATPase IF	TM	-0.326645	0.00351922	-0.167488	0.13562	-0.140091	0.151753	-0.584788	0.000375019	-0.399873	0.0102028	-0.106085	0.412086	-0.474948	3.03e-05	-0.162819	0.0610159	0.12119	0.115877
Atp12a	Potassium-transporting ATPase alpha chain 2	TM	-0.571259	0.00220782	0.390795	0.0362116	-0.0446116	0.80151	-0.710363	6.99e-05	-0.472896	0.00343406	0.132602	0.2943	-0.353348	0.00089685	0.190781	0.0521744	0.11038	0.20124
Atp13a2	Polyamine-transporting ATPase 13A2	TM	-0.377784	0.0179167	-0.305296	0.073435	-0.0730391	0.642055	-0.346263	0.022543	-0.401067	0.0170141	0.0468779	0.756642	-0.647934	2.09e-06	-0.536911	2.88e-05	0.105183	0.17597
Atp13a3	Probable cation-transporting ATPase 13A3 (Fragment)	TM	-1.0343	0.00310202	-0.319845	0.381083	-0.874491	0.00736782	-0.61506	0.00776263	-0.836332	0.00574008			-0.617104	0.0346814	-0.756643	0.0143609
Atp13a3	Polyamine-transporting ATPase 13A3	TM	-0.154497	0.100681	0.144104	0.162717	0.146572	0.102153	-0.193364	0.0437119	0.210564	0.0457465	0.727959	1.77e-06	-0.199371	0.138969	0.13422	0.381312	0.573763	0.000443154
Atp13a4	Cation-transporting ATPase	TM	0.0709702	0.789353	0.242594	0.319385	0.747452	0.00151686	0.201586	0.298023	-0.470433	0.0321704	0.902742	0.00019813
Atp13a5	Probable cation-transporting ATPase 13A5	TM	-0.15762	0.740283	disease only		1.89589	0.00405626	0.727564	0.383402	disease only		disease only		-0.0745852	0.733906
Atp1a2	Sodium/potassium-transporting ATPase subunit alpha-2	TM	-0.59855	6.97e-06	-0.0778497	0.427701	-0.175517	0.0334917	-0.589796	7.53e-08	-0.0895153	0.109135	0.338172	7.08e-06	-0.511311	4.24e-07	-0.123888	0.0354112	0.12644	0.0192032
Atp1a3	Sodium/potassium-transporting ATPase subunit alpha-3	TM	-0.306191	0.0016052	-0.0439205	0.682774	-0.0219341	0.810864							-0.665704	0.134236	-0.363479	0.479393	-1.87935	0.000468076
Atp2b2	Calcium-transporting ATPase	TM	-0.165665	0.216468	0.122822	0.423334	0.38475	0.00509275	-0.13094	0.146884	0.10627	0.301441	0.980879	6.88e-08	0.0430848	0.766705	0.37153	0.0170223	1.06195	1.7e-06
Atp2b3	Calcium-transporting ATPase	TM	-0.200466	0.0277123	0.0618971	0.566695	-0.0822452	0.345627	-0.63138	0.000896271	0.0288086	0.894985	0.462549	0.0065196	-0.854481	0.000293584	-0.217904	0.290017	0.107411	0.564908
Atp2b3	Calcium-transporting ATPase	TM	-0.762394	0.00803747	-0.261001	0.407408	-0.370979	0.1528	-0.257919	0.000123953	0.00866744	0.899758	0.303507	2.16e-05	-0.299913	2.46e-05	-0.0149026	0.814264	0.216112	0.000295513
Atp2b4	Calcium-transporting ATPase	TM	-0.00535	0.993119	disease only		0.341796	0.478523	-0.246414	0.000216872	0.0107352	0.878136	0.0461395	0.361386	-0.235643	0.000175814	0.0147122	0.814732	-0.00261709	0.960013
Atp2c1	Calcium-transporting ATPase	TM	-0.340056	0.000257922	-0.0478213	0.598836	-0.0739718	0.306173	-0.420219	0.000192797	-0.126621	0.192383	0.178357	0.0404239	control only		control only
Atp4a	Sodium/potassium-transporting ATPase subunit alpha	TM	-0.0812984	0.869081	-0.469763	0.260214	-1.31912	0.00133473							-1.12446	0.00531577	0.309636	0.460362	0.667845	0.0652341
Atp5mc2	ATP synthase F(0) complex subunit C2, mitochondrial	TM	-1.54498	0.000205161	0.18565	0.648277	2.01624	1.31e-05
Atp5mf	ATP synthase subunit f, mitochondrial	TM	-1.12578	1.89e-07	0.199708	0.0828401	1.30354	1.47e-08	-1.22434	3.45e-08	0.178286	0.0908047	1.81728	2.15e-10	-1.23448	9.55e-09	0.103734	0.254996	1.70721	9.55e-11
Atp5mj	ATP synthase subunit ATP5MJ, mitochondrial	TM	-1.51647	4.11e-08	-0.239908	0.0639536	0.736446	1.05e-05	-1.42208	1.09e-08	-0.453497	0.000517884	0.913049	2.46e-07	-1.37969	9.01e-08	-0.369615	0.00962004	0.803971	8.23e-06
Atp5mk	ATP synthase membrane subunit K, mitochondrial	TM	-1.31776	2.95e-06	0.05879	0.793616	2.25297	7.39e-09	-1.49109	3.38e-08	-0.169869	0.184878	2.31396	1.42e-10	-1.51361	8.54e-06	-0.0228625	0.940372	2.03786	3.08e-07
Atp6ap1	V-type proton ATPase subunit S1	TM	-0.427393	0.0662792	-0.335968	0.190146	-1.17099	7.19e-05	-0.371978	0.00528354	-0.414306	0.00506252	-1.00685	9.4e-07	-0.254165	0.0365679	-0.383058	0.00698387	-0.835058	4.84e-06
Atp6v0c	V-type proton ATPase proteolipid subunit (Fragment);V-type proton ATPase 16 kDa proteolipid subunit	TM							-0.597171	7.6e-05	-0.474342	0.00108028	-0.196248	0.071321	-1.03508	0.000371623	-0.483531	0.0593344	0.0276084	0.910679
Atp6v0c	V-type proton ATPase 16 kDa proteolipid subunit	TM	-0.735669	0.00197606	-0.560814	0.0198753	-0.230059	0.2584							-1.81067	0.00019761	-1.64132	0.000890971	-2.52968	2.25e-05
Atp7b	P-type Cu(+) transporter;Copper-transporting ATPase 2	TM													-2.09106	0.00868241	-1.01995	0.0883748	control only
Atp8b2	Phospholipid-transporting ATPase;Phospholipid-transporting ATPase;Phospholipid-transporting ATPase ID	TM							3.55035	0.0058656	0.905368	0.534259	0.334907	0.744349
Atraid	All-trans retinoic acid-induced differentiation factor	TM	-1.09013	0.00103002	-0.642033	0.0441722	-0.772486	0.00856645
Avl9	Late secretory pathway protein AVL9 homolog	TM	0.9084	0.000392618	0.24575	0.302044	0.151812	0.466291	0.339424	0.0870417	0.181827	0.434136	-0.465359	0.0207264	0.303459	0.35535	0.844204	0.0239631	-0.760086	0.0234155
B3galnt1	UDP-GalNAc:beta-1,3-N-acetylgalactosaminyltransferase 1	TM	-0.325947	0.559723	-0.179336	0.790791	-1.1137	0.0250793	0.234816	0.385045	-0.489737	0.104633	-1.58833	9.3e-05	0.751171	0.162492	control only		control only
B3galt5	Beta-1,3-galactosyltransferase 5	TM	-0.479083	0.0123145	-0.141307	0.512821	-0.74427	0.000460484	0.786549	0.109391	0.059875	0.910657	-0.607534	0.118586			0.702726	0.105118	-0.495874	0.191597
B3galt6	Beta-1,3-galactosyltransferase 6	TM	0.0844006	0.637659	0.3367	0.0532232	-0.241271	0.109524	-0.26848	0.609188	0.219251	0.735686	-0.860886	0.0825738	-0.165548	0.51371	-0.578593	0.0629685	-1.52051	9.97e-05
B3gat1	Galactosylgalactosylxylosylprotein 3-beta-glucuronosyltransferase 1	TM	-0.753365	0.0377957	-0.693822	0.078672	-1.49317	0.000383551	-0.432157	0.574283	-0.328166	0.731169	-0.0390035	0.96632	-2.30294	5.49e-06	-1.2614	0.0011227	control only
B3gat2	Galactosylgalactosylxylosylprotein 3-beta-glucuronosyltransferase 2	TM	disease only		0.341139	0.659147	-0.674279	0.268238
B3gat3	Galactosylgalactosylxylosylprotein 3-beta-glucuronosyltransferase 3	TM	0.324989	0.03943	0.589019	0.00237902	-0.699685	0.000206287	0.0772778	0.527153	0.555048	0.000588412	-0.553753	0.000203796	0.146907	0.273361	0.610221	0.000726286	-0.228222	0.086223
B4galnt4	N-acetyl-beta-glucosaminyl-glycoprotein 4-beta-N-acetylgalactosaminyltransferase 1	TM	-0.571952	0.364157	0.542649	0.43806	-0.236886	0.703886	-2.71997	0.00185434			0.142647	0.558793					0.19968	0.679007
B4galt3	Beta-1,4-galactosyltransferase 3	TM	-0.646338	0.0229478	0.41931	0.171282	-0.869923	0.0032222	0.0200408	0.982317	0.497696	0.568378	-0.742427	0.287358	-0.80862	0.0342969	-0.226731	0.607808	-0.426085	0.237931
B4galt6	Beta-1,4-galactosyltransferase 6	TM	0.571317	0.128198	0.564367	0.169986	-0.272214	0.460548	-0.276875	0.17678	0.553777	0.0191252	1.01119	0.000122795	0.115241	0.844588	0.914217	0.0406328	0.598493	0.159506
B4galt7	Beta-1,4-galactosyltransferase 7 (Fragment);Beta-1,4-galactosyltransferase 7	TM							0.0563897	0.721852	0.33397	0.200445	-0.631602	0.0110996	0.0377706	0.858736	-0.455509	0.102134	-0.905549	0.00644137
B4galt7	Beta-1,4-galactosyltransferase 7	TM	-0.32153	0.47543	0.344579	0.48076	-1.2533	0.00423455									0.257936	0.39155
B4gat1	Beta-1,4-glucuronyltransferase 1	TM	-0.232612	0.0418034	0.0668608	0.629948	-0.619164	3.54e-05	-0.151473	0.0878184	0.0411016	0.71315	-0.341999	0.000881684	-0.118637	0.118277	0.0514043	0.565488	-0.371112	0.000140589
Bace2	Beta-secretase 2	TM	0.606243	0.311709	-1.68286	0.0754032	2.70126	0.00705088
Bcam	Basal cell adhesion molecule	TM	-0.244468	0.0177905	1.22631	7.56e-08	-0.186373	0.0545609	-0.361354	0.0117069	1.28302	9.81e-07	0.150282	0.249009	-0.350375	0.028201	1.19761	7.58e-06	0.120155	0.42881
Bcap29	B-cell receptor-associated protein 29	TM	-0.368507	0.0198377	-0.077688	0.689389	-1.0359	5.57e-06	-0.453016	0.00463201	-0.201394	0.21295	-0.0447337	0.766023	-0.47541	0.000362969	-0.184796	0.11115	-0.219123	0.0401286
Bcl2	Apoptosis regulator Bcl-2	TM	-1.33303	0.000910029	-1.09281	0.00724572	-1.25514	0.00111681	-1.18106	0.000590339	-0.836517	0.0115356	-1.49784	6.25e-05	-0.701857	0.00580936	-0.379406	0.0908618	-1.32341	1.57e-05
Bcl2l1	Bcl-2-like protein 1;Apoptosis regulator Bcl-X (Fragment)	TM							-0.896113	0.000694433	-0.194392	0.451286	0.486162	0.0276121
Bcl2l13	Bcl-2-like protein 13	TM	-0.479618	0.00571859	-0.146859	0.433991	0.323283	0.0400195	-0.681725	3.79e-06	-0.273316	0.00984363	0.841794	2.69e-07	-0.640507	3.3e-06	-0.323673	0.00202168	0.842249	1.35e-07
Bcs1l	Mitochondrial chaperone BCS1	TM	-0.776232	0.000196702	0.210416	0.25312	1.28449	1.4e-06	-0.775932	4.15e-06	0.209482	0.0675823	1.6483	1.15e-09	-0.906138	9.77e-06	0.192325	0.183512	1.81135	6.19e-09
Bet1l	BET1-like protein	TM	1.12373	0.0198377	0.131936	0.83816	0.212848	0.657792
Bmpr1b	Bone morphogenetic protein receptor type-1B	TM	-0.44446	0.000782695	0.277849	0.0279046	0.0627368	0.578712	-1.01881	6.19e-07	0.0182426	0.902298	0.101093	0.342348	-0.919812	3.41e-07	-0.135377	0.180348	0.183142	0.0470846
Bnip3	BCL2/adenovirus E1B 19 kDa protein-interacting protein 3	TM	-0.908352	0.0134964	-0.487793	0.214618	1.15626	0.0023524	-0.630647	0.00569266	-0.199243	0.413377	1.71037	1.03e-06	-1.12245	0.00354879	-0.508414	0.176297	1.81023	6.95e-05
Bok	Bcl-2-related ovarian killer protein	TM	-0.20878	0.152368	0.00975145	0.961321	-0.321391	0.0241496	-0.187559	0.146884	-0.0178267	0.919268	-0.486563	0.00111075	-0.213362	0.138535	-0.106043	0.528649	-1.24268	7.28e-07
Bpnt2	Golgi-resident adenosine 3',5'-bisphosphate 3'-phosphatase	TM	0.274723	0.0227259	0.202647	0.116835	-0.615016	5.48e-05	0.117996	0.126716	0.106257	0.219538	-0.538181	5.17e-06	0.214168	0.0177196	0.0305087	0.783474	-0.309579	0.00150421
Bscl2	Seipin	TM	-0.508893	0.000468925	-0.351843	0.0117932	-0.526924	0.00025512							-0.995996	0.000269677	-0.385025	0.100458	-0.869979	0.000619202
Bscl2	Seipin	TM							-1.02099	2.1e-05	-0.616309	0.00262602	-0.373569	0.0238199
Bscl2	Seipin	TM							-0.756964	0.0003527	-0.393526	0.0389824	0.207526	0.205032	-0.497324	0.00877349	-0.488402	0.0161817	-0.0802568	0.65218
Bsg	Basigin	TM	-0.528174	0.0543745	-0.494768	0.0992078	-0.860895	0.00308104	-0.557537	0.00412361	-0.567154	0.00700802	-0.294714	0.0857202	-0.704156	0.00393558	-0.629131	0.013526	-0.349199	0.103788
Bst2	Bone marrow stromal antigen 2	TM	0.464538	0.587936	0.0979372	0.938545	0.410408	0.714925	-0.31591	0.50272	0.290802	0.609288	1.55938	0.00236573	-0.94097	0.00211988	disease only		control only
Btbd11	Ankyrin repeat and BTB/POZ domain-containing protein BTBD11	TM	-0.295396	0.777326	0.536295	0.606089	-0.308299	0.728004	-0.985352	0.0112569			-0.046372	0.772226					-0.191553	0.394131
Btc	Probetacellulin	TM	-0.586928	0.0831732	-0.672823	0.0992756	-0.893281	0.0460662
Bves	Blood vessel epicardial substance	TM									-1.57731	0.007508
Ca14	Carbonic anhydrase 14	TM	0.100948	0.353139	0.750326	1.11e-05	0.205441	0.0424373	0.340909	0.000785359	0.808335	9.8e-07	0.424739	0.000101197	0.400985	0.000421705	0.791374	2.61e-06	0.480059	7.17e-05
Cacfd1	Calcium channel flower homolog	TM							-0.214221	0.289989	-1.17484	0.000103261	0.263589	0.179379	-0.312246	0.0170334	-1.40088	1.91e-07	0.292317	0.0215909
Cacna1c	Voltage-dependent L-type calcium channel subunit alpha-1C	TM	-0.229323	0.0233557	0.0320707	0.812119	-0.358083	0.00114534							0.0857676	0.761468	-0.372852	0.197391	control only
Cacna1d	Voltage-dependent L-type calcium channel subunit alpha-1D	TM	-0.00971177	0.988076	0.621438	0.25505	0.935264	0.0486196
Cacna1e	Voltage-dependent R-type calcium channel subunit alpha	TM	-0.138357	0.0964659	0.13594	0.13561	-0.178165	0.0288189	1.06923	0.319433	-4.1416	0.0206661	-0.556692	0.60623	-0.955095	0.00367511	-1.04881	0.00361325	-1.95741	7.94e-06
Cacna1e	Voltage-dependent R-type calcium channel subunit alpha (Fragment)	TM	-0.0681885	0.420782	0.287471	0.00311094	-0.111205	0.144328	0.0560073	0.933483	0.263854	0.725321	0.615833	0.280211	-1.52172	0.0149288	-0.726564	0.264161	-2.33386	0.000755685
Cacna2d1	Voltage-dependent calcium channel subunit alpha-2/delta-1	TM							-0.635056	0.304998	-1.3149	0.0578011	-1.63397	0.0114313	0.0758087	0.150458	0.107715	0.0653198	-0.00165547	0.976036
Cacna2d1	Voltage-dependent calcium channel subunit alpha-2/delta-1	TM	0.0596748	0.405402	0.154257	0.040324	-0.352152	5.58e-05	0.0480392	0.329266	0.0479668	0.403714	-0.0664555	0.162134	-1.09034	0.0316967	-0.863414	0.108561	-1.84845	0.00111333
Cacng5	Voltage-dependent calcium channel gamma-5 subunit	TM	-0.185841	0.688482	0.226371	0.642025	-0.300542	0.442793	-0.923114	0.00905575	0.0830107	0.847115	0.359203	0.258996	-0.348299	0.058005	0.0690682	0.700597	0.0129586	0.934191
Cadm2	Cell adhesion molecule 2	TM	0.0700715	0.446379	0.221264	0.022704	-0.201553	0.0183299							-2.4491	0.0173655			0.759809	0.440719
Cadm3	Cell adhesion molecule 3	TM	0.10617	0.23375	0.155014	0.105608	-0.400416	0.000169295							-0.97416	0.0389286	-0.683397	0.176907	-3.61785	1.74e-06
Calhm2	Calcium homeostasis modulator protein 2	TM	-0.136117	0.458104	-0.0196474	0.938545	0.670317	0.000612392	-0.354915	0.0570479	-0.200826	0.340097	0.923329	0.000101387	-0.1973	0.400598	-0.0743613	0.80559	0.541825	0.0228703
Calhm5	Calcium homeostasis modulator protein 5	TM	0.0975543	0.878028	-0.105301	0.875058	-3.19553	0.000240962	0.0286133	0.948422	-0.551879	0.207437	1.18054	0.0467906	0.20122	0.633688	-0.596871	0.183177	control only
Cant1	Soluble calcium-activated nucleotidase 1	TM	-0.148545	0.849223	1.15053	0.0889975	-0.34423	0.523039	-1.76528	0.0297085			0.181565	0.622074					2.33645	0.310593
Canx	Calnexin	TM	-0.791761	1.52e-05	-0.482812	0.00175404	-1.02109	7.54e-07	-0.58765	6.3e-06	-0.323344	0.00188356	-0.308577	0.00102845	-0.706829	2.76e-06	-0.381705	0.00110584	-0.492102	4.86e-05
Car12;Ca12;Car12	Carbonic anhydrase;Carbonic anhydrase 12;Carbonic anhydrase	TM							-2.63529	0.0432458	2.09123	0.0430818					1.63173	0.00138057
Casd1	N-acetylneuraminate 9-O-acetyltransferase	TM	-0.243426	0.363959	0.648076	0.0247702	-1.19457	0.000145085	-0.521145	0.061143	-0.810213	0.0119524	-1.09191	0.000724924	-0.173381	0.709693	-0.134733	0.869349	-1.09879	0.0176368
Ccdc127	Coiled-coil domain-containing protein 127 (Fragment);Coiled-coil domain-containing protein 127	TM							-1.06898	9.97e-06	-0.00540926	0.982012	1.24134	1.42e-06	-1.15108	2.38e-06	-0.0782246	0.651868	0.921013	1.17e-05
Ccdc141	Coiled-coil domain-containing 141	TM	0.156041	0.432057	0.58843	0.00724572	0.0753425	0.696319	0.0235937	0.893946	0.424073	0.0214279	0.539049	0.00254123	-0.0204619	0.923946	0.790633	0.00171941	0.617828	0.00412421
Ccdc167	Coiled-coil domain-containing protein 167	TM	-0.727246	0.0402637	-0.225564	0.597685	-0.480798	0.152621	-0.5096	0.0445651	-0.230526	0.430232	0.12393	0.622074	-0.899344	0.00391259	-0.509024	0.0953816	0.374274	0.168441
Ccdc51	Mitochondrial potassium channel	TM	0.36472	0.443502	0.505967	0.314176	1.30526	0.00481271	-0.860901	0.00525167	0.37528	0.232625	2.04698	3.18e-06	0.549037	0.482833	0.600244	0.446992	1.77327	0.0142295
Ccpg1	Cell cycle progression protein 1	TM	0.0118121	0.976394	0.63372	0.0337261	0.0252309	0.932257	-0.275742	0.113672	0.0993074	0.648745	0.633791	0.00141938	-0.416213	0.0510675	-0.229439	0.327714	1.34757	1.15e-05
Cd151	CD151 antigen	TM	-0.570015	0.262318	0.573471	0.306096	-2.33043	0.000132371	-0.658793	0.011751	0.103486	0.743246	-0.983845	0.000677756	-0.713519	0.0418012	0.589084	0.11611	-0.890822	0.0128877
Cd163	Scavenger receptor cysteine-rich type 1 protein M130	TM	-0.380316	0.142461	0.751423	0.0116244	0.263498	0.28724	-0.523915	0.0383963	0.557969	0.0444647	-0.0253345	0.923927	-0.291823	0.384443	0.445981	0.222168	0.638647	0.0549119
Cd164	Sialomucin core protein 24 (Fragment);Sialomucin core protein 24	TM											3.57754	0.0011308
Cd180	CD180 antigen	TM	-0.787067	0.0107921	-0.469775	0.146845	-0.384312	0.171941	-0.700846	0.00198282	-0.387664	0.0784902	0.534927	0.00986176	-0.723433	0.0575703	-0.617413	0.132261	0.351439	0.390197
Cd200	OX-2 membrane glycoprotein	TM	0.00290804	0.984557	0.0344585	0.781046	-0.661292	3.23e-06							-0.155613	0.155502	-0.432173	0.00198833	-0.750906	6.67e-06
Cd248	Endosialin	TM	0.921436	0.0198251	0.572117	0.179267	0.888576	0.0202516
Cd276	CD276 antigen	TM	0.126926	0.855734	0.913081	0.119319	-0.769949	0.132224	-0.244192	0.282133	0.143469	0.609324	-0.761064	0.00256027	-0.17668	0.232094	0.379952	0.0264061	-0.453049	0.0106034
Cd302	CD302 antigen	TM	-0.972072	0.1477	-1.02824	0.16055	-0.0129268	0.987337	-0.814702	0.0365893	-0.0345963	0.944816	0.0766445	0.892121	-0.841615	0.281126	-0.310887	0.639847	-0.128058	0.845896
Cd320	CD320 antigen	TM	-0.0539852	0.896523	-0.255105	0.629982	-0.940164	0.00474725	0.348533	0.102757	0.0174088	0.967541	-0.263381	0.248115	-0.189832	0.602032	0.425644	0.15388	-0.37413	0.155272
Cd34	Hematopoietic progenitor cell antigen CD34	TM	-0.42492	0.00933549	-0.183206	0.296717	-0.859649	3.15e-05	-0.621927	0.0523701	-0.156726	0.689402	0.12501	0.699358	-0.518892	9.78e-05	-0.371455	0.00255913	0.170454	0.0794496
Cd36	Platelet glycoprotein 4	TM					0.0310939	0.981521	disease only				-0.0509952	0.822758					0.296554	0.0389952
Cd47	Leukocyte surface antigen CD47	TM	-0.0652436	0.910621	1.23242	0.017819			-0.934515	0.00951193	0.172119	0.677852
Cd47	Integrin-associated protein	TM	-0.658734	0.013842	-0.54938	0.0532232	-1.67653	7.45e-06	-1.04853	0.00250928	-1.01386	0.00607395	-1.64765	5.52e-05	-1.0447	0.00119483	-0.819067	0.0107549	-1.58107	2.96e-05
Cd63	CD63 antigen	TM	-1.79162	0.0350055	-0.415089	0.69586	-1.38463	0.0854672	-0.874769	0.0161194	-0.919532	0.0203406	-2.54696	2.86e-06	-1.1763	0.00753257	-0.969806	0.0328281	-3.35136	1.04e-06
Cd68	Macrosialin	TM	-1.14291	0.0269826	0.128647	0.85406	0.692748	0.199692
Cd70	CD70 antigen	TM			-1.38011	0.0243232
Cd83	CD83 antigen	TM	-0.104066	0.957037	1.59063	0.352092	-1.3145	0.310813					-0.725432	0.0137302					-1.00578	0.0292076
Cd99l2	CD99 antigen-like protein 2	TM							0.0595747	0.860831	0.112395	0.783388	-1.03347	0.00284908	-0.0720246	0.836012	-1.24851	0.00197248	-0.32463	0.293725
Cdh1	Cadherin-1	TM	3.20924	0.0189974	-1.02347	0.366233	-0.591116	0.545653
Cdh18	Cadherin 18	TM	-0.0952544	0.773644	0.0920804	0.801047	-0.566602	0.0338176	-0.0135767	0.939283	-0.0427335	0.832881	-0.587355	0.00107441	0.141193	0.423724	0.140477	0.485594	-1.01472	2.91e-05
Cdh19	Cadherin 19, type 2	TM	0.363833	0.0900738	0.25743	0.285996	-0.28789	0.15906	-0.353836	0.270463	0.541906	0.129422	-0.0957343	0.775947	0.0223695	0.947867	1.04784	0.00653865	-0.170148	0.59771
Cdh22	Cadherin-22	TM	-0.365194	0.753418	disease only		-0.188574	0.85654	-2.63452	0.000454464					0.799193	0.147671
Cdh3	Cadherin-3	TM	-2.57689	0.199752	2.10003	0.20701											-3.62771	0.00640839
Cdh9	Cadherin-9	TM							-0.220004	0.357805	0.180784	0.527925	-0.456892	0.053425	-0.180024	0.517552	0.119316	0.724764	0.664423	0.0178982
Cdipt	CDP-diacylglycerol--inositol 3-phosphatidyltransferase	TM	-0.343008	0.0156523	-0.289376	0.0558272	-0.58467	0.000312211	-0.355822	0.00449271	-0.353415	0.00869742	-0.239022	0.0348754	-0.35958	0.000401088	-0.303196	0.00276512	-0.153613	0.0577807
Cds1	Phosphatidate cytidylyltransferase 1	TM	-0.556467	0.000716671	-0.365536	0.0211152	-1.04005	2.16e-06	-0.704214	0.000228005	-0.440506	0.0118356	0.0113925	0.943363	-0.783965	0.00758604	-0.634433	0.0359269	-0.475846	0.0745077
Cds2	Phosphatidate cytidylyltransferase 2	TM	-0.454529	0.00592085	-0.435085	0.0140037	-1.39917	3.09e-07	-0.486386	0.00096674	-0.517683	0.00131769	-0.933891	2.36e-06	-0.434996	0.00889773	-0.494696	0.00719431	-0.960647	1.51e-05
Ceacam1	Carcinoembryonic antigen-related cell adhesion molecule 1	TM	0.3628	0.0528626	0.987801	0.000186736	0.678255	0.00109847	0.464114	0.131983	1.84404	7.8e-05	1.01775	0.00281961	0.407968	0.166162	1.0814	0.00324366	0.117275	0.700786
Cend1	Cell cycle exit and neuronal differentiation protein 1	TM	-0.74491	0.000745066	-0.216998	0.308076	-0.809525	0.000283536	-0.40937	0.054806	0.129873	0.617166	0.846157	0.000641541	-0.857077	9.21e-07	-0.324465	0.0053321	-0.0912529	0.329762
Cept1	Choline/ethanolaminephosphotransferase 1	TM	-0.426197	0.02369	-0.0595116	0.813255	0.0513045	0.792759	-0.00233032	0.986571	-0.166388	0.264729	0.332387	0.0148517	-0.476381	0.00411322	-0.162133	0.329938	0.591335	0.000734126
Cers1	Ceramide synthase 1	TM	-0.524277	0.00193665	-0.442385	0.0113898	-0.703941	0.000142286	-0.524053	0.00152409	-0.611347	0.00106204	-0.89405	1.37e-05	-0.546029	0.000269569	-0.73105	5.76e-05	-0.921041	1.74e-06
Cers2	Ceramide synthase 2	TM	-0.575423	0.00150284	0.346126	0.0497475	-0.354389	0.0244135	-0.559568	0.000827815	0.0716267	0.68011	-0.0471585	0.745927	-0.654084	0.000147399	0.126413	0.392315	-0.182957	0.150333
Cers4	Ceramide synthase 4	TM	-0.518782	0.00678427	-0.114773	0.599269	-0.748301	0.000376848	-0.629748	0.0017732	-0.145979	0.481503	-0.429373	0.0166742	-0.756103	1.22e-05	-0.323142	0.0138918	-0.647691	3.21e-05
Cers5	Ceramide synthase 5 (Fragment);Ceramide synthase 5;Ceramide synthase 5	TM	-0.168096	0.768891	-0.475164	0.381192	1.40731	0.00977853	-0.246618	0.481366	-1.25458	0.00530151			-0.427315	0.840328	0.404748	0.8614
Cers6	Ceramide synthase 6	TM	-0.164617	0.27399	-0.0867846	0.627934	-0.84978	2.01e-05
Chodl	Chodl protein;Chondrolectin;Chondrolectin	TM							-0.867851	0.361935	disease only		-1.13338	0.0794661					-0.90228	0.158159
Chpf	Chondroitin sulfate synthase 2	TM	-0.132435	0.728364	0.763285	0.0316269	0.59538	0.0532372	-0.0102324	0.985382	0.0209473	0.978771	0.333594	0.521537	-1.47694	0.089081	-0.106488	0.920146	1.44689	0.0437322
Chpf2	Hexosyltransferase	TM	-0.294655	0.658183	0.0889666	0.917296	0.134233	0.829633	-1.3007	0.263809	disease only		0.759307	0.457777
Chrna7	Neuronal acetylcholine receptor subunit alpha-7	TM	-0.507749	0.375038	-0.814838	0.185584	0.780025	0.0770965			0.394985	0.43623	control only
Chrnb2	Neuronal acetylcholine receptor subunit beta-2	TM	-0.381975	0.0265936	-0.0519877	0.824322	-0.192487	0.236548	-0.657597	0.00070564	-0.360863	0.0457465	0.0349366	0.836752	-0.768499	0.00140868	-0.432796	0.0568151	-0.434031	0.0361562
Chst1	Carbohydrate sulfotransferase 1	TM	-0.154951	0.569409	0.365854	0.175607	-0.349739	0.134918	-0.244242	0.452289	0.191726	0.631191	-0.934985	0.00632469	-0.50201	0.0336084	0.17616	0.497624	-0.318707	0.235874
Chst10	Carbohydrate sulfotransferase;Carbohydrate sulfotransferase;Carbohydrate sulfotransferase 10	TM							-0.767531	0.480512	-0.221693	0.908183	0.272984	0.783525					1.14062	0.0181811
Chst12	Carbohydrate sulfotransferase 12	TM	0.0293273	0.9486	0.212826	0.575781	-0.434667	0.148706	0.647401	0.334871	0.506417	0.588453	-0.0640704	0.921355	1.43091	0.00334854			-0.19443	0.401819
Cisd1	CDGSH iron-sulfur domain-containing protein 1	TM	-0.810617	1.83e-05	-0.138639	0.345932	0.0596007	0.650094	-0.908972	9.59e-07	-0.274858	0.0198112	0.422411	0.000547146	-0.871996	1.16e-06	-0.203515	0.0665294	0.306796	0.00493866
Ckap4	Cytoskeleton-associated protein 4	TM	-0.425832	2.81e-05	0.338753	0.000427134	0.351104	9.08e-05	-0.434428	7.89e-06	0.217465	0.00414488	0.701378	4.19e-08	-0.396276	6.31e-06	0.299498	0.000166679	0.654534	2.66e-08
Clcn2	Chloride channel protein;Chloride channel protein 2	TM							-0.315338	0.000281847	0.203269	0.011561	0.599983	5.65e-07	-0.252089	0.00199248	0.175287	0.0282741	0.668801	2.82e-07
Clcn3	Chloride channel protein	TM	-0.258764	0.403892	-0.420039	0.194874	-0.675619	0.0200023	-1.73172	0.0111665	-0.509287	0.443304	-1.06966	0.0566281	-0.914081	0.00435404	-0.388619	0.203963	-0.387103	0.114306
Clcn5	H(+)/Cl(-) exchange transporter 5	TM	-0.373453	0.0483132	-0.0748726	0.762182	0.00182354	0.993079	-0.541543	0.00819259	0.00225028	0.993553	0.947307	0.000105908	-0.508987	0.00841325	0.0095577	0.970445	1.17505	9.05e-06
Clcn7	Chloride channel protein;H(+)/Cl(-) exchange transporter 7	TM							-0.572049	0.000221564	-0.224023	0.0950727	0.274853	0.0246669	-0.584192	7.28e-05	-0.311595	0.0126966	0.107538	0.300869
Cldn10	Claudin-10	TM	-0.515049	0.00225177	-0.0791991	0.675154	-1.21689	1.02e-06	-0.8326	7.7e-05	-0.463658	0.0108597	-0.889029	3.07e-05	-0.759815	0.000156622	-0.2556	0.12569	-0.949382	1.57e-05
Cldn11	Claudin-11	TM	-0.0287701	0.928668	0.341506	0.181281	-0.359	0.10426	0.143816	0.341001	0.77031	0.00028485	0.485653	0.00326435	-0.00111866	0.994396	0.601209	0.00182383	0.302463	0.0464964
Cldn5	Claudin-5	TM	-0.656751	0.0423122	0.896069	0.0159924	control only		-0.599763	0.0196405	0.558396	0.0419997	-0.220749	0.581741	-0.61445	0.001829	0.770125	0.000947595
Cldnd1	Claudin domain-containing protein 1	TM	-0.383206	0.00502694	-0.231306	0.0961349	-0.721154	2.44e-05	-0.473412	0.000210029	-0.349038	0.00421077	-0.558066	3.71e-05	-0.400692	0.00127832	-0.207841	0.072819	-0.6345	2.12e-05
Clic4	Chloride intracellular channel protein 4	TM	1.10008	4.26e-06	0.838598	9.58e-05	0.394224	0.00847171	1.23833	4.58e-07	0.800088	5.34e-05	0.703569	4.44e-05	1.22912	2.18e-08	0.798892	2.54e-06	0.540754	2.59e-05
Clip4	CAP-Gly domain-containing linker protein 4;CAP-Gly domain-containing linker protein 4 (Fragment);CAP-Gly domain-containing linker protein 4;CAP-Gly domain-containing linker protein 4;CAP-Gly domain-containing linker protein 4;CAP-Gly domain-containing linker protein 4;CAP-Gly domain-containing linker protein 4	TM							-0.351403	0.310596	-0.740932	0.0603404	-1.25239	0.0155331
Cln3	Battenin (Fragment);Battenin (Fragment);Battenin;Battenin	TM							-2.13737	0.00986638	-2.33648	0.0103694	-0.412236	0.59713	-2.22441	0.0157214	-2.70546	0.0088014	-0.371226	0.675276
Cln6	Ceroid-lipofuscinosis, neuronal 6	TM	-0.679952	0.00154701	-0.183946	0.40274	-0.187686	0.305461	-0.442651	0.0135099	-0.456968	0.0187835	-0.209055	0.201353	-0.479669	0.0166648	-0.475698	0.0271982	0.0348	0.863869
Clstn3	Calsyntenin-3	TM	-0.391568	0.000996943	0.106343	0.366233	-0.02657	0.808811							0.929865	0.0750241	0.00468683	0.994843	control only
Cml1	Probable N-acetyltransferase CML1	TM							-0.254468	0.0250014	0.285817	0.0221881	0.656987	2.06e-05
Cmtm3	CKLF-like MARVEL transmembrane domain-containing protein 3 (Fragment);CKLF-like MARVEL transmembrane domain-containing protein 3 (Fragment);CKLF-like MARVEL transmembrane domain-containing protein 3 (Fragment);CKLF-like MARVEL transmembrane domain-containing protein 3	TM													-0.0945821	0.936319	disease only		2.3231	0.110385
Cmtm5	CKLF-like MARVEL transmembrane domain-containing protein 5	TM	-0.974214	0.000854687	-0.640051	0.0235323	-2.42933	1.57e-07	-1.13045	0.00015483	-0.801893	0.00428273	-1.98507	6.07e-07	-1.17116	0.000203905	-0.76199	0.00839349	-2.03192	9.6e-07
Cmtm6	CKLF-like MARVEL transmembrane domain-containing protein 6	TM	-0.772004	8.59e-05	-0.156056	0.354783	-0.0936613	0.525314	-0.446856	0.00222458	-0.299327	0.0382492	-0.264945	0.0384908	-0.531793	0.0113496	-0.248876	0.249493	0.0786403	0.695478
Cmtm7	CKLF-like MARVEL transmembrane domain-containing protein 7	TM	-0.937771	0.0165312	-0.350696	0.427125	-1.62827	0.000291045
Cnep1r1	Nuclear envelope phosphatase-regulatory subunit 1	TM	-0.390388	0.240288	0.409603	0.261124	0.375954	0.228157	-0.198214	0.195605	0.30366	0.0767237	1.09306	4.15e-06	-0.364506	0.0307856	0.487844	0.0110867	0.899569	4.72e-05
Cnga2	Cyclic nucleotide-gated olfactory channel	TM	0.163571	0.77096	-1.01757	0.0490235	0.855133	0.0857312
Cnih1	Protein cornichon homolog 1	TM	-1.44709	0.000773167	-1.25821	0.00427773	-2.79004	1.77e-06	-0.258703	0.408309	-0.952669	0.011855	control only		-0.359182	0.342452	-0.994061	0.0245873	control only
Cnih2	Protein cornichon homolog 2	TM	-0.884032	0.23611	-0.721636	0.392738	-4.04567	3.19e-05	-1.05681	0.131968	-1.16846	0.134847	-3.52567	0.000102621	-0.137472	0.809807	-1.15258	0.0529996	-4.00992	0.000116516
Cnih4	Protein cornichon homolog 4	TM	-0.245838	0.036937	0.24632	0.0556306	-0.783945	5.54e-06
Cnnm4	Metal transporter CNNM4	TM	-0.709814	1.65e-05	-0.301089	0.0180685	-0.848417	1.81e-06	-0.605216	8.55e-06	-0.296842	0.00502002	0.18896	0.0304616	-0.703078	3.04e-06	-0.236168	0.022017	-0.342322	0.00102625
Cntnap4	Contactin-associated protein-like 4	TM	-0.0566505	0.556334	-0.096783	0.32755	-0.650806	2.08e-06									disease only
Cntnap5b	Contactin-associated protein like 5-2	TM	-1.59137	0.0362165	-0.304955	0.756893	-0.871242	0.22648	0.335569	0.74901	-1.57601	0.156736	-0.314635	0.787218	0.153814	0.805798	-0.0762577	0.940534	control only
Coa3	Cytochrome c oxidase assembly factor 3 homolog, mitochondrial	TM	-1.33428	0.000187887	-0.461741	0.135717	1.11315	0.0005749	-1.13031	0.000125101	-0.371765	0.132863	1.39649	1.38e-05	-1.23038	0.000210119	-1.06901	0.00130892	1.75556	6.39e-06
Colec12	Collectin-12	TM	-0.390318	0.00361221	0.960046	5.2e-06	0.394282	0.0026781	-0.60426	0.000582744	0.909954	4.95e-05	0.957873	7.88e-06	-0.576095	0.00665229	0.958668	0.000369473	0.7082	0.00138637
Comtd1	Catechol O-methyltransferase domain-containing protein 1	TM	-0.52382	8.14e-05	0.0448804	0.724631	0.870297	4.46e-07	-0.614022	9.97e-06	-0.206565	0.0408811	1.30139	3.31e-09	-0.588336	4.04e-05	-0.143976	0.191848	1.28949	1.23e-08
Coq8a	Atypical kinase COQ8A, mitochondrial	TM	0.0336914	0.958922	-0.220963	0.698149	-0.78101	0.0718018	0.0726346	0.832451	0.0321274	0.94036	1.22538	0.000858063	0.333049	0.448638	-0.246895	0.485594	0.6488	0.039008
Cox11	Cytochrome c oxidase assembly protein COX11, mitochondrial	TM			disease only		3.96517	0.00240665
Cox15	Cytochrome c oxidase assembly protein COX15 homolog	TM	-0.820785	0.0044484	0.376414	0.201766	0.92073	0.00156926	-0.730103	0.000656972	0.302694	0.12377	1.40835	1.41e-06	-1.08756	0.000175814	0.149832	0.565488	1.28917	2.92e-05
Cox20	Cytochrome c oxidase assembly protein COX20, mitochondrial	TM	-1.87891	9.83e-06	0.391913	0.200984	0.621069	0.0229983	-0.130112	0.670959	0.358824	0.279291	-1.18593	0.000622362			0.5082	0.12871	0.251696	0.487506
Cox4i1	Cytochrome c oxidase subunit 4 isoform 1, mitochondrial	TM	-1.16158	1.46e-08	-0.068825	0.437133	1.27484	1.24e-09	-1.16203	7.01e-09	-0.107646	0.196963	1.50027	1.44e-10	-1.12273	5.39e-09	-0.142725	0.0647513	1.44029	9.93e-11
Cox6a1	Cytochrome c oxidase subunit 6A1, mitochondrial	TM	-1.29684	0.000134069	-0.388704	0.180096	0.0582198	0.836262	-1.02105	1.81e-05	-0.282797	0.111117	0.28867	0.0667448	-1.17484	0.000171969	-0.502721	0.0572347	0.566998	0.0206771
Cox6c	Cytochrome c oxidase subunit 6C	TM	-0.768303	4.66e-05	0.0755263	0.654962	1.2937	2.03e-07	-0.780803	2.81e-06	-0.0534727	0.665211	1.84134	2.94e-10	-0.81061	5.19e-06	-0.0281111	0.84729	1.91335	5.5e-10
Cox7a1	Cytochrome c oxidase subunit 7A1, mitochondrial	TM	-0.912338	4.88e-06	-0.0377384	0.824322	1.05924	5.14e-07
Cox7a2	Cytochrome c oxidase subunit 7A2, mitochondrial	TM	-0.923064	1.07e-07	0.111817	0.209105	1.07801	7.15e-09	-0.816068	9.59e-07	-0.155911	0.127885	1.30447	4.21e-09	-0.817775	5.75e-07	-0.242595	0.0161295	1.33426	2.05e-09
Cox7a2l	Cytochrome c oxidase subunit 7A-related protein, mitochondrial;Cytochrome c oxidase subunit 7A-related protein, mitochondrial	TM									-0.0717179	0.931972	1.22546	0.0330823	control only		-0.177054	0.904193	1.91403	0.0418557
Cox7b	Cytochrome c oxidase subunit 7B, mitochondrial	TM	-1.93673	2.49e-05	-0.289598	0.437133	-1.13238	0.0013597	-1.84478	0.000406835	-0.605211	0.196013	-0.320555	0.438167	-1.38538	1.53e-05	-0.304467	0.190763	0.38056	0.0702504
Cox7c	Cytochrome c oxidase subunit 7C, mitochondrial	TM	-0.980314	0.000607301	-0.490913	0.0638699	-0.104138	0.673054	-1.13789	0.000216927	-0.242472	0.382614	0.686113	0.00703044	-1.12933	8.2e-05	-0.293704	0.201277	0.616871	0.00616392
Cpt1b	Carnitine O-palmitoyltransferase 1, muscle isoform	TM	1.58016	0.300638	-0.428498	0.831185	-0.583929	0.698865	-0.187568	0.291798	-0.54924	0.00945778	-0.142763	0.415105	-0.0767474	0.62699	-0.638414	0.00120658	-0.0865001	0.570111
Cpt1c	Carnitine O-palmitoyltransferase 1, brain isoform (Fragment)	TM							disease only
Cr1l	Complement component receptor 1-like protein	TM	0.321072	0.607406	-1.9416	0.0190423	-0.0516811	0.926489	0.363196	0.266553	-1.23926	0.0131655	0.288996	0.357801	0.28562	0.302952	-0.488823	0.159729	-0.0138906	0.949829
Crb2	Protein crumbs homolog 2	TM	-1.37857	0.0147458	0.771233	0.202586	0.820751	0.115653			0.474897	0.0101951	1.53728	1.75e-06			0.425784	0.0297665	1.38131	1.02e-05
Crim1	Cysteine-rich motor neuron 1 protein	TM	-0.217227	0.42338	0.206162	0.48951	-0.306839	0.20909	-0.900753	0.0129139	-0.0698085	0.879657	-0.871535	0.013718	-0.685908	0.00848825	-0.592444	0.0294025	-0.917889	0.000992762
Cspg5	Chondroitin sulfate proteoglycan 5	TM	0.216577	0.0812096	0.372583	0.00968441	-0.598527	0.000103012	0.279491	0.000808694	0.363205	0.00024242	-0.324148	0.000197696	0.213345	0.0166365	0.337097	0.00175585	-0.437072	8.35e-05
Ctxn1	Cortexin-1	TM	-0.160443	0.405879	-0.0704439	0.7703	0.847447	0.000146521	-0.50968	0.0800865	-0.239198	0.486867	0.868002	0.00523241	-0.569867	0.0581282	-0.200398	0.565488	0.547964	0.0628989
Cx3cl1	Fractalkine	TM	-0.328416	0.0340927	-0.0715817	0.714737	0.49651	0.00255096	-0.444737	0.00740275	-0.207693	0.225378	0.495627	0.00317331	-0.491341	0.00422138	-0.223833	0.185377	0.877122	3.52e-05
Cyb561	Transmembrane ascorbate-dependent reductase CYB561	TM	-0.968885	0.0315157	-1.08936	0.0290036	-0.754785	0.077368	-0.267231	0.680534	-2.316	0.00398622	-0.996244	0.24473	-0.417707	0.547952	-1.60552	0.0592672	-1.54765	0.0446879
Cyb561d2	Cytochrome b561 domain-containing protein 2;Transmembrane reductase CYB561D2	TM							-0.0958322	0.56612	0.246817	0.172049	0.638374	0.000787543	-0.0741389	0.843466	-0.885611	0.0247035	-0.169374	0.629456
Cyb5b	Cytochrome b5 type B	TM	-0.382014	0.000197717	-0.0326029	0.760202	0.352554	0.000266521	-0.453327	1.73e-05	-0.123174	0.116146	0.689065	1.9e-07	-0.43456	1.32e-05	-0.0513407	0.497557	0.623223	2.68e-07
Cyb5r1	NADH-cytochrome b5 reductase 1	TM	-0.841098	4.91e-06	-0.0188338	0.908641	0.14159	0.193127	-0.768776	3.03e-07	-0.115703	0.170192	0.563561	2.63e-06	-0.927851	2.95e-08	-0.149344	0.0607391	0.536365	2.86e-06
Cybc1	Cytochrome b-245 chaperone 1	TM	-0.226113	0.418552	-0.387877	0.181488	-0.346055	0.168796	-0.31547	0.0555743	-0.160707	0.395938	-0.763852	0.000180456	-0.425536	0.00840577	-0.24791	0.128092	-0.934188	1.45e-05
Cybrd1	Plasma membrane ascorbate-dependent reductase CYBRD1	TM	1.50932	0.000480576	-0.185037	0.680721	0.327915	0.347554	0.0469976	0.762399	-0.111821	0.526108	0.104821	0.471727	0.390537	0.150934	-0.161851	0.620975	0.131729	0.635734
Cyc1	Cytochrome c1, heme protein, mitochondrial	TM	-0.988196	1.19e-06	0.092235	0.487168	0.877853	1.49e-06	-0.94481	2.66e-07	0.0973791	0.35627	1.19381	1e-08	-0.956187	9.21e-07	-0.0258895	0.854483	1.29249	2.41e-08
Cyp20a1	Cytochrome P450 20A1	TM	-0.469611	0.00482754	-0.0106546	0.960643	-0.230696	0.117164	-0.586215	0.000162358	-0.347287	0.0127576	-0.116303	0.315451	-0.493426	0.00269829	-0.194308	0.219681	-0.0775617	0.593529
Cyp2j9	Cytochrome P450 CYP2J9	TM	-0.525531	8.31e-05	-0.0101966	0.943745	-0.510647	6.67e-05	-0.654599	4.96e-05	-0.150819	0.245308	-0.504201	0.000340197	-0.609639	2.51e-05	-0.0635883	0.586196	-0.212974	0.0331568
Cyp2u1	Cytochrome P450 2U1	TM	-0.335904	0.342034	0.157245	0.717278	-1.29894	0.000745877	-0.424828	0.0574901	0.0891901	0.754747	0.397189	0.06737	-0.61613	0.296097	-0.240165	0.748551	0.0616639	0.922523
Cyp4v2	Cytochrome P450 4V2	TM	0.359298	0.489204	-0.608655	0.256443	0.735907	0.108742			-0.419394	0.228858	1.35292	0.00138944
Cyp7b1	Cytochrome P450 7B1	TM	-0.816946	0.00851838	-0.481463	0.135571	0.218646	0.451087	-0.679625	0.000155867	-0.323525	0.0371723	0.284587	0.0384215	-0.924045	0.000251654	-0.530399	0.0193905	0.216924	0.257949
Cystm1	Cysteine-rich and transmembrane domain-containing protein 1 (Fragment);Cysteine-rich and transmembrane domain-containing protein 1	TM	-1.36953	8.66e-06	-0.185517	0.421092	-1.21371	1.29e-05	-0.921891	8.45e-05	-0.175025	0.382546	-0.289745	0.0869685	-1.12179	6.34e-05	0.20253	0.375879	-0.765337	0.00105941
Dad1	Dolichyl-diphosphooligosaccharide--protein glycosyltransferase subunit DAD1	TM	-0.414007	0.00249317	0.0891659	0.543753	-0.658185	4.4e-05	-0.503305	7.48e-05	0.00513949	0.969842	-0.420634	0.000254297	-0.497704	0.000155906	0.103936	0.353807	-0.364255	0.00139521
Dag1	Dystroglycan	TM	-0.514888	2.5e-05	0.690204	3.8e-06	0.123448	0.129874	-0.376208	0.0008052	0.622762	3.17e-05	0.499592	5.99e-05	-0.357378	0.000902438	0.620992	2.25e-05	0.687962	2.17e-06
Dchs1	Protocadherin-16	TM	0.130536	0.790756	0.10084	0.855783	-0.162052	0.693666			1.17677	0.0675823	control only
Ddost	Dolichyl-diphosphooligosaccharide--protein glycosyltransferase 48 kDa subunit	TM	-0.296317	0.00225177	0.188341	0.0501292	0.477984	3.37e-05	-0.300902	0.000758853	0.100852	0.225169	0.726719	1.87e-07	-0.34284	0.000235664	0.0794493	0.326987	0.7466	1.2e-07
Degs1	Sphingolipid delta(4)-desaturase DES1	TM	-0.326704	0.0188901	0.21589	0.147248	0.440065	0.00249044	-0.47223	0.0408269	-0.00550671	0.987454	0.59998	0.0109177	-0.282697	0.140625	0.134366	0.551144	0.650689	0.00246302
Dennd5b	DENN domain-containing protein 5B	TM	0.173763	0.90035	0.0259226	0.985343	1.72732	0.0765213	disease only
Derl2	Derlin-2	TM	-0.244202	0.153586	0.301047	0.104851	-0.266905	0.0995992	-0.00542893	0.980779	0.196136	0.398348	-0.457132	0.023562	-0.182287	0.477968	0.289799	0.301861	-0.720829	0.00735196
Dgat1	Diacylglycerol O-acyltransferase 1	TM	-0.38879	0.037519	0.0841411	0.722046	0.272264	0.123923	-0.598031	0.00109623	-0.170375	0.337535	0.544774	0.00182482	-0.50425	0.0231373	0.00245895	0.99378	0.275323	0.184327
Dhcr7	7-dehydrocholesterol reductase	TM							-0.532468	4.37e-05	-0.245768	0.0204424	0.315187	0.00222793	-0.625449	1.3e-05	-0.278196	0.011636	0.410789	0.000345875
Dhodh	Dihydroorotate dehydrogenase (quinone), mitochondrial	TM	-0.726908	0.00274492	0.0335151	0.917296	1.06818	9.81e-05	-1.12812	7.17e-06	-0.146642	0.432162	1.20974	2.08e-06	-1.10747	3.49e-05	0.0222085	0.931384	1.20698	1.07e-05
Dhrs7b	Dehydrogenase/reductase SDR family member 7B	TM	-0.426035	0.000139061	-0.149243	0.115733	0.281437	0.00247259	-0.469593	2.85e-06	-0.15089	0.0263044	0.644228	7.05e-08	-0.488088	2.98e-05	-0.0806939	0.376279	0.662881	1.13e-06
Dipk1b	Divergent protein kinase domain 1B	TM	0.251139	0.0837181	-0.0672371	0.715769	-0.679855	0.000133533	0.248445	0.0211267	-0.15375	0.180669	-0.595844	2.98e-05	-0.149617	0.320439	-0.110593	0.528706	-0.622819	0.00055309
Dlk1	Protein delta homolog 1	TM	-1.28083	0.0851149	2.46777	0.000712274	-0.879959	0.0794252											-0.79418	0.0196563
Dmac1	Distal membrane-arm assembly complex protein 1	TM	-0.261849	0.660073	0.687597	0.235304	1.96571	0.000815304	-0.284861	0.10957	0.338327	0.0609449	disease only		-0.343637	0.169742	0.17191	0.559275	disease only
Dnajc1	DnaJ homolog subfamily C member 1	TM	-0.713562	0.00944167	0.103408	0.764017	-0.704598	0.00837182	-0.672898	0.00204688	-0.154227	0.497301	0.135092	0.473784	-0.632412	0.00245594	0.00943087	0.97149	-0.0435195	0.821124
Dnajc15	DnaJ homolog subfamily C member 15	TM					disease only
Dnajc18	DnaJ homolog subfamily C member 18	TM	-0.129343	0.483344	0.416049	0.0294867	-0.0752792	0.667419	-0.249224	0.235505	0.207824	0.398208	0.425406	0.0428428	-0.239184	0.0581888	0.310811	0.0276321	0.729731	2.72e-05
Dnajc19	Mitochondrial import inner membrane translocase subunit TIM14	TM	0.32125	0.52732	-0.646915	0.229102									-1.34372	0.0039469
Dnajc25	DnaJ homolog subfamily C member 25	TM	0.0140985	0.982481	0.901576	0.0477703	0.0736471	0.869472	-0.378673	0.139143	0.386353	0.176524	0.858548	0.00580099	0.673909	0.218402	0.561942	0.366183	0.834503	0.271443
Dner	Delta and Notch-like epidermal growth factor-related receptor	TM	-0.441534	0.000642823	-0.167025	0.164203	0.316338	0.00529642	-0.61541	6.49e-05	-0.296929	0.0206879	0.538884	0.000148376	-0.663203	1.22e-05	-0.34632	0.00418381	0.4832	0.000137952
Dolk	Dolichol kinase	TM	-0.366769	0.2245	-0.394446	0.233168	-1.21812	0.000421454	-0.664047	0.000346143	-0.6298	0.00114191	-0.399843	0.0100237	-0.368312	0.0357956	-0.386671	0.0423706	-0.491243	0.00707101
Dolpp1	Dolichyldiphosphatase 1	TM	-1.02282	0.00787919	-0.547631	0.171171	-0.394268	0.2577	-1.00125	0.0259325	-0.400853	0.432125	-0.0198803	0.966669	0.222036	0.853665	-1.10423	0.39021	control only
Dpagt1	UDP-N-acetylglucosamine--dolichyl-phosphate N-acetylglucosaminephosphotransferase	TM	-0.102315	0.769745	-0.353212	0.274337	-0.464667	0.0910975	-0.535273	0.0596886	-0.457198	0.142716	-0.173297	0.535686	-0.6532	0.0340199	-0.470099	0.15175	0.128311	0.673708
Dpm3	Dolichol-phosphate mannosyltransferase subunit 3	TM	-0.148834	0.357971	0.263037	0.121323	0.0883905	0.568741	-0.034369	0.869668	0.559117	0.0130558	0.60031	0.00412713	-0.108416	0.603857	0.504839	0.0271982	0.403699	0.045916
Dpp10	Inactive dipeptidyl peptidase 10	TM	0.0441854	0.853919	-0.119934	0.592433	0.652096	0.00136676	0.161375	0.709125	0.13064	0.807603	-0.25092	0.541901	0.00735927	0.983477	-0.164378	0.683911	-0.252322	0.437272
Dpp10	Inactive dipeptidyl peptidase 10	TM	-0.110801	0.180668	0.0739786	0.436543	-0.800343	1.43e-07	-0.148325	0.0356024	0.00808314	0.931972	-0.271776	0.000746669	-0.123128	0.118956	0.00426767	0.970445	-0.387039	0.000137817
Dpp10	Inactive dipeptidyl peptidase 10	TM							disease only		2.20415	0.208722	1.52256	0.260138
Dpp4	Dipeptidyl peptidase 4	TM	-0.545249	0.00104328	0.21578	0.174421	0.532049	0.000978304	-0.576598	0.00030222	0.237224	0.091839	0.994564	1.58e-06	-0.484019	0.00734008	0.227232	0.210855	0.974632	2.62e-05
Dpp6	Dipeptidyl aminopeptidase-like protein 6	TM	-0.0695001	0.325953	0.0872641	0.250687	-0.478762	3.55e-06	-0.265084	0.0173542	-0.17658	0.134215	0.522256	0.000121251	-1.37054	0.000127331	-0.700624	0.0223855	0.533763	0.0470846
Dpp6	Dipeptidyl aminopeptidase-like protein 6	TM	0.148524	0.907467	-1.51734	0.195865	-0.828089	0.367808	-0.679452	0.357805	-0.798055	0.225643	-0.826331	0.108889	-0.515513	0.357461	-1.11196	0.10332	-1.16407	0.0269197
Dpp6	Dipeptidyl aminopeptidase-like protein 6	TM	-0.469498	0.120044	-0.224733	0.526437	-0.633354	0.0314763	-0.0553204	0.335779	0.0453769	0.505967	-0.263388	0.000220103	-0.0735468	0.266357	0.00884317	0.92364	-0.308131	0.000218361
Dpy19l3	Probable C-mannosyltransferase DPY19L3	TM	-0.277314	0.0734646	0.174669	0.318357	0.268319	0.0709271	-0.49128	0.00121973	-0.0493583	0.769404	0.601193	0.000202021	-0.237742	0.128776	0.189667	0.274618	0.664427	0.000451424
Dpy19l4	Probable C-mannosyltransferase DPY19L4	TM	-0.421642	0.0861334	-0.081495	0.804907	-0.165064	0.498864	-0.613741	0.0125777	0.0828685	0.783388	0.593822	0.0133515	-1.09559	0.0306156	-0.256677	0.666996	-0.258672	0.59954
Ebag9	Receptor-binding cancer antigen expressed on SiSo cells	TM	-0.0322296	0.919042	0.137795	0.628489	-1.13799	9.25e-05	-0.232561	0.118494	0.143982	0.409435	-0.495631	0.00267088	-0.0760233	0.590657	0.380845	0.0160873	-0.295666	0.0325276
Ebp	3-beta-hydroxysteroid-Delta(8),Delta(7)-isomerase	TM	-0.471547	0.0296771	0.287113	0.228664	0.172102	0.413562	-0.533932	3.79e-05	0.0135692	0.912039	0.727823	1.34e-06	-0.54182	0.000117384	-0.0523845	0.683911	0.593392	3.75e-05
Ebpl	Emopamil-binding protein-like	TM							-1.04009	0.0113211	-0.512243	0.236001	-0.752826	0.0489637
Ece1	Endothelin-converting enzyme 1	TM	-0.537649	3.34e-05	0.257935	0.0146229	-0.288178	0.00322648	-0.672709	4.94e-05	0.0409461	0.788957	0.148218	0.195916	-0.560542	0.00024742	0.14844	0.259755	0.0881963	0.453719
Ecel1	Endothelin-converting enzyme-like 1	TM	-0.0751811	0.907467	-0.743781	0.156547	0.00698174	0.990181	0.346619	0.432551	0.512543	0.302692	0.867202	0.0463763	0.932715	0.0801517	1.00607	0.121094	0.159877	0.772933
Efnb3	Ephrin-B3	TM	0.476878	0.00615044	0.401158	0.0277811	0.167088	0.286571	0.337519	0.00201449	0.343778	0.00359296	0.523949	4.57e-05	0.583209	0.000322245	0.556852	0.00097595	0.622333	0.000146442
Elovl2	Elongation of very long chain fatty acids protein 2	TM	0.444739	0.553152	0.361997	0.668124	0.33088	0.629347	-1.37048	5.58e-05	-0.0379134	0.905297	-1.67222	1.86e-05	-0.661822	0.252492	-0.123182	0.873016	-0.512737	0.530836
Elovl4	Elongation of very long chain fatty acids protein 4	TM	-0.09977	0.71098	-0.173083	0.516359	0.333485	0.12335	-0.84528	0.000649858	-0.0982045	0.702696	0.727674	0.00165675	0.266055	0.314365	0.0844405	0.80632	0.602481	0.0259134
Elovl5	Elongation of very long chain fatty acids protein (Fragment);Elongation of very long chain fatty acids protein 5	TM	-0.834852	0.00898253	-0.224236	0.531054	1.37125	0.000186076	-0.995541	7.34e-05	-0.325552	0.110416	0.755865	0.000547146	-1.05654	1.68e-05	-0.837368	0.000282122	0.771878	0.000184683
Elovl7	Elongation of very long chain fatty acids protein 7	TM	0.616362	0.569647	0.888111	0.432264	-1.0702	0.252059			disease only						disease only
Emc10	ER membrane protein complex subunit 10	TM							-0.318809	0.00694916	-0.216948	0.0734755	-0.747453	5.67e-06	-0.320874	0.0200861	-0.18184	0.207457	-0.703542	6.32e-05
Emc6	ER membrane protein complex subunit 6	TM	-0.54499	0.00344914	0.149162	0.450888	0.867885	6.57e-05	-0.44941	0.0349129	0.311186	0.177629	1.69579	1.09e-06	-0.209498	0.30113	0.315672	0.156783	1.39108	6.39e-06
Emcn	Endomucin	TM	-0.364429	0.439755	0.678563	0.163958	-1.02404	0.0352116	-0.45727	0.259292	0.780805	0.085466	-0.462845	0.292685	-0.583643	0.121624	0.97158	0.0262621	-0.523138	0.310742
Emp2	Epithelial membrane protein 2	TM							-1.18192	0.00931684	0.119787	0.825296	0.666247	0.141178
Eng	Endoglin	TM							-0.110959	0.77353	0.66095	0.104461	1.30653	0.00378114	-0.50501	0.230221	0.239487	0.672046
Enpep	Glutamyl aminopeptidase	TM	-0.151601	0.334384	1.14117	7.18e-06	0.162465	0.263607	0.0315859	0.849867	1.06411	2.15e-05	0.102534	0.500835	-0.00481678	0.977633	1.82658	1.1e-07	0.902648	2.71e-05
Enpp3	Ectonucleotide pyrophosphatase/phosphodiesterase family member 3	TM			2.09026	0.169699	0.672784	0.478411	-3.29446	0.014057	0.0103541	0.993274	1.28042	0.159103
Enpp5	Ectonucleotide pyrophosphatase/phosphodiesterase family member 5	TM	-0.597998	0.00106549	-0.24509	0.159986	-1.37332	4.81e-07	-0.621496	0.00488153	-0.303745	0.173116	-0.666712	0.00264301	-0.710541	0.0348508	-0.241309	0.525834	-1.04451	0.00363401
Entpd1	Ectonucleoside triphosphate diphosphohydrolase 1	TM	0.0484136	0.724901	0.648398	0.000106621	0.387133	0.00192463	-0.142096	0.21591	0.57507	0.000348674	0.552091	0.000156352	-0.0230238	0.822267	0.582203	5.83e-05	0.71025	2.45e-06
Entpd4	Ectonucleoside triphosphate diphosphohydrolase 4	TM	-0.0446143	0.930606	-0.803566	0.0486343	-0.220575	0.549058	-0.138198	0.847197	-0.154429	0.902811	-0.313921	0.64012	-0.42975	0.819108	-0.443802	0.902272	-0.293603	0.858276
Entpd5	Ectonucleoside triphosphate diphosphohydrolase 5	TM							0.412582	0.470208	-0.390073	0.566615	-1.1229	0.0706686	-0.273571	0.409881	0.0446684	0.938286	control only
Entpd6	Ectonucleoside triphosphate diphosphohydrolase 6	TM	0.291592	0.452572	0.135587	0.777891	-0.754651	0.0333143	0.750746	0.00117387	0.213602	0.344157	-0.268425	0.158923	0.805207	0.011078	0.227657	0.506443	-0.0535416	0.865647
Entpd7	Ectonucleoside triphosphate diphosphohydrolase 7	TM	2.32904	0.050894	2.50135	0.0236671	-2.41309	0.0207785
Epcam	Epithelial cell adhesion molecule	TM			disease only		0.803799	0.534312					0.746604	0.146004					1.75274	0.00184138
Epha2	Ephrin type-A receptor 2	TM	0.945943	0.157053	0.8145	0.270678	-2.63211	0.0115778							-0.508997	0.764849	-0.806178	0.750348
Epha8	Ephrin type-A receptor 8	TM	0.300668	0.444113	-0.0333757	0.949138	0.0144848	0.972934							0.0746679	0.823698	-0.101473	0.799961	1.46896	0.000515658
Ephb3	Ephrin type-B receptor 3	TM	0.106595	0.474046	0.0508527	0.782337	-0.635935	0.000161852	-0.0601761	0.34312	-0.118106	0.0933095	-0.507512	1.31e-06	0.0463029	0.819401	0.00255998	0.992963	-0.148421	0.417613
Ephb4	Receptor protein-tyrosine kinase;Ephrin type-B receptor 4;Receptor protein-tyrosine kinase	TM													3.39825	2.74e-05	-1.88646	0.000307093	0.788523	0.00416512
Ephx4	Epoxide hydrolase 4	TM	-0.014447	0.985284	0.425706	0.448257	0.552219	0.23199	0.233428	0.501668	-0.145023	0.738704	control only		-0.0611488	0.836012	-0.133639	0.687229	-1.93202	0.000405449
Erap1	Endoplasmic reticulum aminopeptidase 1	TM	-0.229485	0.143128	-0.28571	0.0939107	-0.896599	2.18e-05	-0.242706	0.771624	-0.909307	0.311209	-0.63389	0.413351	-0.261178	0.462738	-1.03241	0.0118197	-1.36599	0.00084332
Erbb3	Receptor tyrosine-protein kinase erbB-3	TM	-0.227392	0.557288	1.12168	0.00672439	-0.796404	0.0216644
Erg28	Ergosterol biosynthetic protein 28 homolog	TM	-0.990913	0.0236706	-0.820853	0.0813983	0.141897	0.752322	-0.697609	0.0103175	-0.931949	0.00319823	-3.07961	2.12e-08	-0.643803	0.152086	-0.847678	0.0875724	-0.723414	0.103938
Esam	Endothelial cell-selective adhesion molecule	TM	-0.387157	0.250776	1.47774	0.000658164	1.31057	0.000543383	-0.39973	0.52367	2.08658	0.00507587	1.50859	0.0163952	-0.0388177	0.92787	2.36674	0.000283788	0.986425	0.0179062
Eva1a	Protein eva-1 homolog A (Fragment);Protein eva-1 homolog A	TM							-0.347918	0.55858	-0.785321	0.225289	-1.45423	0.0148517	0.256245	0.375716	-0.356268	0.261702	0.207378	0.465667
Eva1b	Protein eva-1 homolog B	TM	control only		0.378534	0.565952	0.0583691	0.912865	0.850496	0.104499	1.72573	0.00345095	0.518465	0.25113
Evc2	Limbin	TM	-0.147241	0.847636	0.536856	0.435722	0.318766	0.591487	-0.233165	0.736683	-0.114267	0.898394	2.13908	0.00722092	-0.643941	0.488752	-1.08146	0.23134	control only
Evi2a	Protein EVI2A	TM	-0.344181	0.206632	0.0759609	0.83643	-0.556303	0.0340672	-0.035713	0.826275	0.234175	0.158552	-0.229769	0.114082	-0.937693	0.00653127	0.612595	0.0762881	0.182369	0.564154
Exd2	Exonuclease 3'-5' domain-containing protein 2	TM	-0.516996	0.0526921	-0.109931	0.751162	-0.314084	0.216903	-0.57149	0.00350304	0.112271	0.6017	0.505427	0.00670209	-0.464894	0.00841325	0.251569	0.158553	0.797437	0.0001356
Extl1	Exostosin-like 1	TM	-1.49201	0.247827	-1.75893	0.211187	2.58167	0.0595224	0.0217552	0.983258	-1.3526	0.214643			-2.24434	0.00847844	-1.96469	0.0243071
Extl2	Exostosin-like 2	TM	-0.0487296	0.888977	-0.575024	0.0446008	-0.62054	0.0160372
F11r	Junctional adhesion molecule A	TM	-0.273261	0.154889	0.192691	0.378578	-0.859868	0.000189285	-0.446083	0.0447131	0.151289	0.566317	-0.13974	0.519055	-0.397408	0.00470393	0.123432	0.390277	0.277015	0.030959
F3	Tissue factor	TM	-0.166227	0.0762575	0.174358	0.0892911	-0.705871	1.89e-06							-1.73351	0.0102219	-0.295219	0.693869	control only
Fa2h	Fatty acid 2-hydroxylase	TM	-0.305566	0.178031	0.0355892	0.913873	0.0290457	0.904621	0.094881	0.725409	0.319373	0.272157	0.635598	0.0162676	-0.156832	0.493901	-0.0741104	0.799961	0.702629	0.0040972
Fads6	Fatty acid desaturase 6	TM	-0.407728	0.0137356	-0.104938	0.585577	-0.192546	0.206336	-0.633771	0.0452698	-0.0530162	0.899756	0.203808	0.508143	-0.545736	0.0113773	0.0492127	0.852758	-0.310377	0.115861
Faim2	Protein lifeguard 2	TM	-0.883837	0.000273933	-0.529568	0.0176749	-0.845475	0.000277416	-0.795572	0.000111416	-0.585347	0.00257124	-0.771032	0.000106244	-0.730413	0.00110877	-0.650149	0.00458003	-0.685853	0.00141837
Fam162a	Protein FAM162A	TM	-0.968488	5.15e-07	-0.0674263	0.581505	0.999768	1.31e-07	-0.843818	2.72e-06	-0.0148715	0.917611	1.50165	4.38e-09	-1.11299	6.89e-07	0.023797	0.885224	1.32925	6.06e-08
Fam163b	Protein FAM163B	TM	-0.174107	0.886759	-0.261181	0.834695	-1.11268	0.201931	-0.843261	0.197214	-0.316295	0.65986			-0.322255	0.436741	0.274809	0.51801	2.01598	0.00280628
Fam174a	Membrane protein FAM174A	TM	-0.370508	0.329068	-0.155429	0.743083	-1.30032	0.00128961	-0.298329	0.282642	-0.284783	0.377402	-0.691349	0.0158085	-0.300018	0.191569	-0.535511	0.0391653	-1.16948	0.000105363
Fam174b	Membrane protein FAM174B	TM	disease only		0.587385	0.69993	-0.996487	0.34416					control only
Fam189a2	Protein FAM189A2	TM							control only		-1.13796	0.13997	control only
Fam210a	Protein FAM210A	TM	-0.696751	0.0149873	-0.295161	0.348719	-1.00119	0.00113816	-1.24545	0.0313944	-0.314375	0.607582	0.66561	0.167291	-2.17404	0.000799416	-0.684935	0.183625	-1.85234	0.000908362
Fam210b	Protein FAM210B, mitochondrial	TM	-2.06536	0.00751967	-0.362489	0.644588	1.56881	0.015423	-2.12886	0.0116185	-1.06101	0.0786005	0.990096	0.117608	-2.13031	0.000179801	-0.878947	0.0207433	0.376418	0.462514
Fam241a	Uncharacterized protein FAM241A	TM	-0.439065	0.0963164	-0.339284	0.243793	control only		-0.436282	0.37345	-0.368112	0.530836	control only		-0.769986	0.0809903	-0.362905	0.464223
Fam241b	Protein FAM241B	TM	-0.397335	0.0126158	-0.131316	0.460561	-0.701976	0.000163333
Far2	Fatty acyl-CoA reductase 2	TM	-0.201996	0.799838	0.67194	0.357602	1.31053	0.0359514	0.0758149	0.927682	0.337353	0.752335	1.39299	0.0580574	-0.767718	0.00136542	-0.266638	0.457173	0.617053	0.00416074
Fat1	FAT atypical cadherin 1	TM	-0.156332	0.174944	0.32346	0.0136463	-0.173967	0.110477							-2.2737	0.00697223
Faxc	Failed axon connections homolog	TM	-0.0697539	0.840169	-0.0751077	0.84011	-0.124275	0.652694	-0.602571	0.0079395	0.0365912	0.897831	-0.142617	0.493243	-0.516073	0.286076	-0.0276697	0.968522	0.159498	0.75304
Fcer1g	High affinity immunoglobulin epsilon receptor subunit gamma	TM	-0.58967	0.00996067	0.188325	0.458365	0.283604	0.17276	-0.460943	0.0734761	-0.0297119	0.932465	0.204661	0.413869	-0.231907	0.250846	0.0597532	0.823089	0.382297	0.0591508
Fcgr1	High affinity immunoglobulin gamma Fc receptor I	TM	0.0838061	0.876122	-0.11792	0.830415	0.596097	0.119466	-0.00522314	0.981064	0.269384	0.218333	-0.0896388	0.687784	-0.0758963	0.663492	0.386654	0.0418333	0.791729	0.00335748
Fcgr2b	Fc receptor, IgG, low affinity IIb	TM	0.20294	0.721915	-0.0215608	0.975647	0.87697	0.0573848	-0.513103	0.184234					0.212176	0.718487	0.353034	0.587935	2.02414	0.00131784
Fcgr2b;Fcgr2	Fc receptor, IgG, low affinity IIb;Low affinity immunoglobulin gamma Fc region receptor II	TM							-0.0306182	0.87568	0.260891	0.191343	0.761103	0.000422966
Fcgrt	IgG receptor FcRn large subunit p51	TM	-0.380911	0.0994209	1.20275	0.000208325	0.961607	0.000370203	-0.0887255	0.485686	0.542853	0.000961843	1.15636	3.11e-07	-0.108362	0.668854	0.865174	0.00361325	1.35402	4.06e-05
Fgfr1	Fibroblast growth factor receptor 1	TM	0.00369934	0.986806	0.804254	0.000427538	0.0707515	0.686079	0.0325869	0.907311	0.140982	0.65402	-0.159751	0.523555
Ficd	Protein adenylyltransferase FICD	TM	-0.327495	0.819968	0.752951	0.585577	-0.974721	0.381154	-0.339744	0.56612			1.84777	0.0417142
Fis1	Mitochondrial fission 1 protein	TM	-0.255273	0.384618	-0.0810792	0.832902	0.120065	0.675385	-0.107566	0.552805	-0.240836	0.222024	0.786848	0.00028278	-0.292223	0.176154	-0.35624	0.13572	0.595093	0.00969351
Fkbp11	Peptidyl-prolyl cis-trans isomerase FKBP11	TM	-1.7128	0.00553969	0.325565	0.704621	-1.25026	0.0135592	-0.412531	0.798411			-1.37869	0.29932	-0.617507	0.137402			0.011418	0.961045
Fkrp	Fukutin-related protein	TM	0.936267	0.373102	0.698863	0.597322	0.350371	0.790786	0.629411	0.609071	-2.07468	0.0408522	control only
Fmo1	Dimethylaniline monooxygenase [N-oxide-forming] 1	TM	-0.401176	0.000235127	0.572678	2.77e-05	0.288721	0.0021637	-0.61449	1.18e-05	0.389587	0.00113378	0.877924	2.29e-07	-0.592204	0.000156622	0.371591	0.00853419	0.747095	1.43e-05
Fmo2	Dimethylaniline monooxygenase [N-oxide-forming] 2	TM	-1.37416	0.161678	1.02504	0.415429	1.46016	0.116168	0.591247	0.315425	disease only		1.97186	0.00736278	-0.0213931	0.94169	disease only		2.33546	1.27e-05
Fmo5	Flavin-containing monooxygenase 5	TM	-0.0288343	0.915677	0.356699	0.102113	0.627215	0.00307509	-0.289344	0.0140745	0.248558	0.0469475	0.818484	2.97e-06	-0.268294	0.0579816	0.298165	0.0537841	0.880947	1.36e-05
Fndc5	Fibronectin type III domain-containing protein 5	TM	-0.275502	0.714605	-0.191034	0.801047	disease only		0.0113701	0.989232	-0.00460786	0.995223	disease only
Fndc9	Fibronectin type III domain-containing protein 9	TM	-0.509731	0.645671	1.78978	0.0249688	-0.184026	0.799766	disease only				0.847424	0.204954	-0.811396	0.00281683			1.04668	6.11e-05
Frem2	FRAS1-related extracellular matrix protein 2	TM	0.175928	0.543214	0.954041	0.00298225	0.292274	0.245793
Fundc1	FUN14 domain-containing protein 1	TM	-0.246564	0.621309	-0.169915	0.772866	0.688333	0.103781	-0.551433	0.0189367	-0.488531	0.0520925	0.77476	0.00204149	0.102716	0.728675	-0.104846	0.766844	1.11596	0.000630642
Fundc2	FUN14 domain-containing protein 2	TM	-0.874316	0.000795052	-0.379031	0.119725	0.128058	0.56462	-0.496794	0.0274027	-0.527027	0.0321704	0.375628	0.0780195	-0.612368	0.00369793	-0.278659	0.176907	0.779005	0.000532187
Fut8	Alpha-(1,6)-fucosyltransferase	TM	0.11191	0.546979	0.388552	0.0382865	-0.913421	3.8e-05	-0.29032	0.0326779	0.123325	0.426259	-0.806715	1.78e-05	-0.240301	0.0918025	0.0802901	0.640044	-0.865647	1.94e-05
Fut9	4-galactosyl-N-acetylglucosaminide 3-alpha-L-fucosyltransferase 9	TM	0.0426933	0.882767	0.826122	0.00212363	-0.0197841	0.934407	0.384257	0.157167	0.661926	0.0321255	0.641178	0.02095	0.0893828	0.691752	0.378669	0.102876	1.21258	3.41e-05
Fxyd1	Phospholemman	TM	0.725667	0.333165	1.65841	0.03926	1.24809	0.0725372
Fxyd2	Sodium/potassium-transporting ATPase subunit gamma	TM	1.04663	0.0303056	-0.549147	0.308412	-0.427577	0.44771
Fxyd5	FXYD domain-containing ion transport regulator (Fragment);FXYD domain-containing ion transport regulator;FXYD domain-containing ion transport regulator 5	TM							-0.74296	0.0016102	0.0719132	0.803477	0.333489	0.0880609	-1.39127	0.109402	control only		0.618439	0.261687
Fxyd6	FXYD domain-containing ion transport regulator 6	TM	-0.648717	0.024069	-0.745937	0.0197961	-1.18287	0.000354503	-0.367125	0.0950708	-0.807642	0.00311229	-0.920251	0.000464682	-0.389509	0.160937	-0.848202	0.0102802	-0.692063	0.016842
Gabbr1	Gamma-aminobutyric acid type B receptor subunit 1 (Fragment)	TM	0.262563	0.748171	0.40797	0.623361	-1.54975	0.0211704	-0.110041	0.724404	0.669849	0.0447922	0.209621	0.475823	-0.265752	0.710251	0.0767672	0.934544	0.235998	0.763942
Gabra6	Gamma-aminobutyric acid receptor subunit alpha-6	TM	0.210385	0.487549	0.383068	0.218896	-0.282669	0.295728	-0.00997355	0.98182	0.298517	0.518894	-1.14665	0.00571931	-0.236723	0.197879	0.335498	0.0999143	-0.649773	0.00450929
Gabrb1	Gamma-aminobutyric acid receptor subunit beta-1	TM	0.595097	0.000214715	0.475941	0.00255139	-0.198687	0.10426	0.154395	0.051942	0.169357	0.0528518	-0.0418116	0.59575	0.14403	0.0401902	0.104462	0.164944	0.0367937	0.593715
Gabrb2	Gamma-aminobutyric acid receptor subunit beta-2	TM	-0.0753804	0.559441	-0.00715673	0.965997	-1.19153	9.92e-08	-0.14391	0.226535	0.068101	0.64823	-1.12579	2.69e-07	-0.18159	0.24121	-0.00304196	0.98921	-1.06265	6.67e-06
Gabrg2	Gamma-aminobutyric acid receptor subunit gamma-2	TM	-0.131232	0.110685	-0.0808909	0.392738	-0.601843	2.46e-06	-0.169442	0.0156398	-0.0547399	0.489132	-0.255544	0.000932899	-0.219817	0.0118349	-0.159729	0.0749387	-0.377828	0.000217646
Gabrg3	Gamma-aminobutyric acid receptor subunit gamma-3	TM	-0.465381	0.370642	1.32022	0.0194202	-0.972764	0.0438497	0.303804	0.261274	0.340392	0.265597	-0.266874	0.365148	0.469623	0.296381
Gabrq	Gamma-aminobutyric acid receptor subunit theta	TM	-0.881873	0.000783515	0.00559557	0.98555	1.43444	8.59e-06
Gal3st4	Galactose-3-O-sulfotransferase 4	TM	-0.502564	0.584319	-0.712492	0.407304	-1.83634	0.0429832
Galnt1	Polypeptide N-acetylgalactosaminyltransferase 1	TM	-0.323617	0.137218	-0.144673	0.580144	-0.716477	0.00214517	-0.442219	0.0629084	-0.33554	0.200429	-0.413093	0.073544	-0.73469	0.005455	-0.87772	0.00311848	-0.779983	0.00316047
Galnt14	Polypeptide N-acetylgalactosaminyltransferase 14	TM	-0.387077	0.553586	-1.15641	0.0800557	-3.00193	0.00175777							-1.93274	0.115242	-0.56382	0.694215
Galnt14	Polypeptide N-acetylgalactosaminyltransferase	TM							-0.670279	0.348807	-1.05943	0.241319	control only		-3.31285	0.236727			control only
Galnt16	Polypeptide N-acetylgalactosaminyltransferase 16	TM	0.193984	0.280726	-0.0510195	0.831443	-1.1314	7.58e-06	0.174915	0.304186	-0.0328083	0.887289	-0.89609	6.74e-05	0.0848818	0.437238	0.0652461	0.611527	-0.957276	5.44e-07
Galnt2	Polypeptide N-acetylgalactosaminyltransferase 2	TM	0.201118	0.146895	0.184403	0.227995	-0.824323	1.53e-05	0.155261	0.361113	0.315869	0.0943461	-0.557637	0.00288437	0.0176779	0.961664	0.115368	0.792013	-0.728933	0.0329392
Galnt9	Polypeptide N-acetylgalactosaminyltransferase	TM	-0.0391481	0.947351	0.239162	0.636532	0.809329	0.043204	-0.27787	0.577606	0.128244	0.839035	control only		-0.115106	0.796899	0.0431424	0.940534	control only
Galntl6	Polypeptide N-acetylgalactosaminyltransferase	TM	-0.0996664	0.906866	0.460374	0.534005	-1.81213	0.00529642
Gdap1	Ganglioside-induced differentiation-associated protein 1	TM	-0.819768	1.89e-07	0.00787477	0.943298	0.6915	2.96e-07	-0.917181	1.55e-08	-0.15392	0.0340797	0.816958	1.28e-08	-0.800443	2.45e-08	-0.117452	0.0786296	0.85685	4.98e-09
Gdap1l1	Ganglioside-induced differentiation-associated protein 1-like 1	TM							-0.60476	8.55e-06	0.0491441	0.650156	0.542516	1.43e-05	-0.53375	4.91e-06	0.124687	0.112688	0.677407	2.98e-07
Gdpd2	Glycerophosphoinositol inositolphosphodiesterase GDPD2	TM	1.73203	0.00153271	0.307336	0.537823	-0.181981	0.672827	-0.395694	0.329532	0.16507	0.642549	0.0657785	0.827264			-0.0100153	0.966917	0.0887148	0.597365
Gdpd5	Glycerophosphodiester phosphodiesterase domain-containing protein 5	TM	-0.34243	0.00982435	-0.047878	0.774085	-0.05095	0.696673							control only		control only
Ggcx	Vitamin K-dependent gamma-carboxylase	TM	-0.765283	0.00382288	0.0374822	0.916241	-0.197418	0.406127	-0.9344	6.01e-05	-0.116064	0.571019	0.228656	0.160522	-1.07895	2.55e-05	-0.680191	0.00210872	-0.082669	0.642677
Ggt1	Glutathione hydrolase 1 proenzyme	TM	0.203467	0.170382	0.790937	0.000161113	0.329101	0.0234222	0.272582	0.0802718	1.14261	1.24e-05	0.390842	0.0144827	0.480101	0.00304555	1.2041	3.49e-06	0.440932	0.00456456
Ggt5	Glutathione hydrolase 5 proenzyme	TM	-0.203652	0.503353	1.17214	0.00109534	0.826035	0.0046798	-0.0321654	0.907311	1.61927	3.87e-05	1.35787	4.85e-05	-0.0906992	0.783209	1.47811	0.000440659	1.24257	0.000616031
Ggt7	Glutathione hydrolase 7	TM	-0.363948	6.08e-05	-0.120574	0.099731	-0.680538	9.98e-08	-0.394157	5.87e-05	-0.237514	0.0056652	-0.529285	2.53e-06	-0.38373	0.000125159	-0.236279	0.00808775	-0.388139	8.28e-05
Ghitm	Growth hormone-inducible transmembrane protein	TM	-0.630374	0.000445874	0.091744	0.612015	0.592204	0.000533684	-0.619891	3.61e-05	-0.123643	0.300004	1.11026	8.81e-08	-0.683843	0.015389	-0.117348	0.723852	1.18209	0.000307683
Gja1	Gap junction alpha-1 protein	TM	-0.688264	4.42e-07	-0.0407657	0.636794	-0.56227	1.08e-06	-0.553365	6.19e-07	-0.022014	0.776694	0.170412	0.00696449	-0.697334	1.67e-07	-0.143533	0.0474611	-0.258849	0.000734189
Gjb1	Gap junction beta-1 protein	TM	-0.183046	0.795115	0.356463	0.606089	-2.53501	0.000210582	-0.0233489	0.967534	1.17245	0.09679	-2.92704	0.00022076	0.205221	0.763978	1.82083	0.0264302	control only
Gjb2	Gap junction beta-2 protein	TM	0.0771432	0.783581	1.32487	0.000301991	-0.606592	0.0102881	-0.478615	0.0216124	1.86972	6.34e-05	-0.143497	0.455292					-0.296298	0.145314
Gjb6	Gap junction beta-6 protein	TM	-0.0583434	0.726484	0.925815	2.48e-05	-0.121152	0.371767	0.135962	0.192265	1.09883	3.87e-07	0.0511586	0.629827	0.0903013	0.58898	1.19611	1.23e-05	0.09108	0.575028
Gjc3	Gap junction gamma-3 protein	TM	0.241965	0.127949	0.678203	0.000900702	0.0892882	0.571802	-0.0873063	0.5974	0.143373	0.446173	0.212297	0.169708	0.0761088	0.654183	0.407631	0.026688	0.253517	0.110524
Glmp	Glycosylated lysosomal membrane protein	TM	0.169311	0.595221	0.174988	0.613729	-0.629199	0.0248905
Glra3	Glycine receptor subunit alpha-3	TM							-0.509051	0.268414	0.166669	0.78177	-0.0811945	0.869011					control only
Gm17455	Predicted gene, 17455	TM	-0.177122	0.737851	0.310546	0.558009	0.924664	0.0322341			1.30427	0.0130918	1.76951	0.00100301			2.29386	0.000302339	1.97405	0.000274885
Gm19410	Predicted gene, 19410	TM	0.0566162	0.906213	-0.0142531	0.977759	-0.194118	0.581762	-0.430588	0.00773506	-0.641782	0.00106054	-0.756622	9.4e-05	-0.215645	0.782593	-0.731479	0.372133	-1.37403	0.0870605
Gm20431	Predicted gene 20431	TM	-0.296107	0.129968	0.00493086	0.985343	-1.04785	3.98e-05
Gm20518;Dgcr2;Dgcr2;Dgcr2	Predicted gene 20518;Integral membrane protein DGCR2/IDD;Integral membrane protein DGCR2/IDD;DiGeorge syndrome critical region gene 2	TM							-0.602259	6.09e-05	-0.328629	0.0104222	-0.0830686	0.437938
Gm20671;Pisd	Phosphatidylserine decarboxylase (Fragment);Phosphatidylserine decarboxylase proenzyme, mitochondrial	TM							-0.980154	0.214089	-0.453643	0.544778	1.79562	0.0048401
Gm21985	Predicted gene 21985	TM	-0.196074	0.760304	-0.2015	0.774628	-1.61154	0.00396309	-0.516271	1.24e-05	-0.27242	0.00415355	-0.163187	0.0349375	-0.860559	0.124359	-0.0186869	0.982021	-0.714152	0.191995
Gm42517	Predicted gene 42517	TM	0.0485257	0.835063	0.1997	0.336206	-0.905153	8.44e-05	0.0344198	0.859327	0.183428	0.378108	-0.912957	9.16e-05	0.0652737	0.523121	-0.0278538	0.832014	-1.05963	8.5e-08
Gm45785;Bet1l	Predicted gene 45785;BET1-like protein	TM							1.14273	0.028352	-0.572904	0.317594	-0.0344031	0.949317	0.708087	0.0891705	-0.107934	0.843351	0.726676	0.110645
Gm49948;Pcp4	Predicted gene, 49948;Calmodulin regulator protein PCP4	TM							0.754749	1.8e-05	0.290095	0.0304578	0.19744	0.0878392	0.681954	0.00343849	0.197598	0.39956	0.111802	0.591492
Gnas	Guanine nucleotide-binding protein G(s) subunit alpha isoforms short	TM	-0.604392	0.298696	1.51724	0.0178382	0.487521	0.373096	-0.276301	0.662203	0.176389	0.841558	-0.0119915	0.98436	-1.67304	0.116276	0.0964293	0.927985	-0.181569	0.802123
Gnptab	N-acetylglucosamine-1-phosphotransferase subunits alpha/beta	TM	-0.133445	0.882935	-0.0979813	0.921883	-1.64803	0.0149553	-0.293292	0.482651	-0.424629	0.372264	control only						control only
Golm1	Golgi membrane protein 1	TM	-0.226157	0.739014	0.320277	0.603652	1.62526	0.00719323			-2.96382	0.030551					-0.835792	0.354205
Golm2	Protein GOLM2	TM	-0.171691	0.326375	0.557875	0.00538622	-0.570554	0.00184715	0.17932	0.213916	0.61122	0.0011993	-0.314216	0.0309872	0.0371964	0.793747	0.58744	0.000792724	-0.268623	0.0420272
Gpaa1	Glycosylphosphatidylinositol anchor attachment 1 protein	TM	-0.377108	0.000171295	-0.0616695	0.50644	0.343257	0.000256428	-0.446649	0.000240532	-0.17553	0.0970152	0.601833	1.29e-05	-0.416978	0.00015833	-0.0776061	0.416264	0.630649	2.64e-06
Gpam	Glycerol-3-phosphate acyltransferase 1, mitochondrial	TM	0.0612081	0.918126	0.476077	0.334144	1.87121	0.000278897	-0.105921	0.688761	0.237987	0.42306	0.72668	0.0141728
Gpat3	Glycerol-3-phosphate acyltransferase 3	TM	-0.369336	0.143072	0.2279	0.432088	-0.55621	0.0241034	-0.436403	0.0259012	-0.393126	0.0624781	0.150721	0.416227	-0.513226	0.0111249	-0.023801	0.927511	-0.764818	0.000625834
Gpm6a	Neuronal membrane glycoprotein M6-a	TM	0.300405	0.0166358	-0.0102015	0.953722	-0.569137	0.000139494	0.0366064	0.612621	-0.169969	0.0315512	-0.340118	0.000132336	0.096695	0.247568	-0.104207	0.262507	-0.614847	3.47e-06
Gpm6b	Neuronal membrane glycoprotein M6-b	TM	0.58258	0.0205788	0.368943	0.17315	-0.182189	0.453111	0.312782	0.405799	0.401068	0.352091	0.0490501	0.904593	0.505682	0.108471	0.0982583	0.81179	0.11979	0.711323
Gpr107	Protein GPR107	TM	-0.343041	0.0803087	-0.24255	0.267959	-0.261978	0.160337	-0.388436	0.0604971	-0.248586	0.282229	-0.887469	0.000355965	-0.751495	0.0902097	0.231106	0.66739	0.0203858	0.966419
Gpr108	Protein GPR108	TM	0.33476	0.107051	0.311949	0.171555	0.245019	0.216566	0.224475	0.541742	-0.204335	0.64823	0.472241	0.173415	1.27129	0.0267519	0.0767737	0.92761	0.651577	0.221735
Gpr137c	G protein-coupled receptor 137C	TM	-0.134019	0.772423	-0.261335	0.569523	0.0575945	0.888902	-0.567712	0.0810598	-0.245032	0.526994	0.0939464	0.78157	-0.58374	0.00101896	-0.225928	0.166135	0.693467	0.000205824
Gpr155	G protein-coupled receptor 155	TM	-0.625708	0.0144872	-0.314889	0.25312	-0.390993	0.0977436	-0.665283	0.000126687	-0.420827	0.00746368	-0.303881	0.0225625	-0.669937	0.000483431	-0.375436	0.0315665	-0.118792	0.437602
Gpx8	Probable glutathione peroxidase 8	TM	-0.2924	0.50407	1.02719	0.0235381	0.761604	0.0507327	0.651317	0.25048	1.41335	0.0171078	0.800046	0.106712	-2.4025	0.001829	1.45953	0.00462699	1.39993	0.00141612
Gramd2a	GRAM domain-containing protein 2A	TM	0.0412283	0.950497	0.162097	0.791497			-1.50821	0.0290203	-0.410138	0.702469
Gria1	Glutamate receptor 1	TM	-0.825178	0.000127744	0.339496	0.0633203	-0.135984	0.403383	-0.144997	0.154113	0.0485168	0.706453	0.0501671	0.628184	-0.0711994	0.384733	0.0249942	0.814275	-0.0554873	0.49112
Gria1	Glutamate receptor	TM	-0.0917624	0.219682	0.0337963	0.718695	-0.357706	9.86e-05	-0.338828	0.0622016	-0.256955	0.199236	-1.42035	1.49e-06	-0.396784	0.00386369	-0.183825	0.171817	-1.43473	3.15e-08
Gria4	Glutamate receptor	TM							-0.138621	0.243475	0.272461	0.0421696	-0.590927	0.000113603	-0.064575	0.587804	0.305397	0.0208504	-0.583825	0.000100356
Gria4	Glutamate receptor 4	TM	-0.140573	0.435686	0.433866	0.0229049	-0.919925	3.62e-05
Grid2	Glutamate receptor ionotropic, delta-2 (Fragment)	TM	0.47103	0.450408	-2.86578	0.0279729	-0.944144	0.240823					0.25411	0.248098
Grik4	Glutamate receptor ionotropic, kainate 4	TM	0.145285	0.789136	-0.157162	0.789511	1.18106	0.00854635	0.0235952	0.941675	-0.19117	0.575719	-0.301069	0.266943	0.010742	0.985662	-0.0222338	0.978771	-0.763801	0.224932
Grin1	Glutamate receptor	TM	0.141562	0.153658	0.43114	0.000765161	-0.148891	0.112746	0.0931026	0.354306	0.453005	0.000741652	-0.0909826	0.352459	-0.972129	0.0308753
Grin2a	Glutamate receptor ionotropic, NMDA 2A	TM	-0.101819	0.66707	0.50023	0.0296911	-0.951059	0.000155068	-0.126422	0.602898	0.523504	0.046796	0.20932	0.359334	-0.029655	0.897347	0.545639	0.0250241	0.1715	0.415036
Grin2d	Glutamate receptor ionotropic, NMDA 2D	TM	0.46828	0.198648	0.0418404	0.938366	-0.346217	0.319197	-0.117881	0.675006	0.411431	0.169418	-0.198408	0.454815	0.846911	0.0325908	-0.692684	0.139094	-1.75276	0.000290852
Gsg1l	Germ cell-specific gene 1-like protein	TM	0.0908039	0.909941	0.399785	0.574912	0.478669	0.408459	0.0515097	0.90886	1.21414	0.0136051	-1.11341	0.0547023	-0.857	0.0023807	0.62776	0.0374626
Gucy2c	Heat-stable enterotoxin receptor	TM	1.1285	0.754935	-1.31461	0.715702	disease only
H13	Histocompatibility 13 (Fragment)	TM	-0.390864	0.00752111	-0.134876	0.397689	-0.868889	9.82e-06	-0.521452	0.0120759	0.168202	0.467213	0.0711379	0.72413	-0.502834	0.0393791	-0.211977	0.437089	0.0934142	0.70279
H2-D1	H-2 class I histocompatibility antigen, D-K alpha chain;H-2 class I histocompatibility antigen, D-B alpha chain	TM	-0.482706	3.08e-05	0.653258	4.41e-06	0.162452	0.0415754	-0.602069	5.89e-06	0.527048	4.58e-05	0.351928	0.000414797	-0.581038	1.89e-06	0.489007	2.26e-05	0.356111	0.000106335
H2-K1	H-2 class I histocompatibility antigen, K-B alpha chain	TM	-0.439955	0.0834271	0.37604	0.178326	-0.234013	0.341099	-0.610579	0.00215876	0.721614	0.00139611	0.231791	0.169526	-0.700769	0.00252231	0.607567	0.0110231	0.333677	0.0950894
H2-M1	Histocompatibility 2, M region locus 1	TM							0.695719	0.0137389	-0.689628	0.0529923
H2-M3	Histocompatibility 2, M region locus 3	TM	-0.0873534	0.944268	disease only
H2-T23	H-2 class I histocompatibility antigen, D-37 alpha chain	TM	-0.184145	0.859514	-0.922305	0.30271	-2.07231	0.0100028	0.674272	0.416174	1.21461	0.292597	0.303393	0.749977	-0.540397	0.551592			-1.45093	0.12376
Hacd2	Very-long-chain (3R)-3-hydroxyacyl-CoA dehydratase 2	TM	-0.611539	0.0459937	-0.137016	0.725146	0.0927462	0.772458	-0.644186	0.0773537	-0.245308	0.578588	1.01954	0.00778054	-0.495429	0.108055	-0.141523	0.711131	1.24598	0.000647363
Heg1	Protein HEG homolog 1	TM													0.145813	0.464535	0.892726	0.00890932	-0.0998779	0.612823
Herpud1	Homocysteine-responsive endoplasmic reticulum-resident ubiquitin-like domain member 1 protein	TM							-1.09431	0.0154134	0.152973	0.783388	1.21273	0.0075675	-0.129236	0.818265	1.92733	0.00374225	0.877852	0.0598305
Herpud2	Homocysteine-responsive endoplasmic reticulum-resident ubiquitin-like domain member 2 protein	TM	-0.446688	0.0210333	0.170709	0.437133	0.787203	0.000377041	-0.612783	0.0239962	0.41811	0.149277	0.153328	0.55748	-0.394875	0.252417	0.332466	0.398449	0.902338	0.0242813
Hfe	Hereditary hemochromatosis protein homolog	TM	-0.145319	0.816678	-0.09968	0.889011	-0.170326	0.742109	0.193564	0.759317	0.39932	0.585639	2.40158	0.00914383	-0.27443	0.372323	0.430349	0.203975
Higd1a	HIG1 domain family member 1A, mitochondrial (Fragment);HIG1 domain family member 1A, mitochondrial (Fragment);HIG1 domain family member 1A, mitochondrial;HIG1 domain family member 1A, mitochondrial	TM							-2.07985	0.0380099	0.134773	0.927984	1.5219	0.108366	-1.72326	0.00378244	0.0150708	0.983336	1.55571	0.00304888
Hm13	Minor histocompatibility antigen H13	TM	0.177208	0.576823	0.333557	0.300955	0.491406	0.0729436	-0.558723	0.00180635	-0.311252	0.0728856	-1.04381	7.14e-06	-0.479255	0.001231	-0.284612	0.042013	-1.06252	8.32e-07
Hmgcr	3-hydroxy-3-methylglutaryl-coenzyme A reductase	TM	-0.175842	0.342964	0.0827672	0.716204	0.806783	0.000188033	-0.390145	0.0016248	0.0922455	0.465962	0.96938	3.93e-07	-0.468493	0.00965202	0.10839	0.585257	1.08633	1.08e-05
Hmox1	Heme oxygenase 1	TM	-0.791575	0.0235754	-0.248771	0.541514	-0.076087	0.836043	-0.203522	0.611014	0.0423248	0.93625	0.451268	0.227134	-0.156768	0.70347	-0.0876952	0.881357	-0.450575	0.233397
Hmox2	Heme oxygenase 2	TM	-0.564904	4.63e-05	-0.10583	0.356114	-0.198864	0.0419873	-0.462107	4.65e-05	-0.172168	0.0571091	0.265209	0.00289926	-0.641868	2.84e-06	-0.272381	0.00564639	0.184966	0.0261195
Hs3st2	Heparan sulfate glucosamine 3-O-sulfotransferase 2	TM							0.105229	0.659056	-0.0465664	0.895948	control only
Hs6st1	Heparan-sulfate 6-O-sulfotransferase 1	TM	0.070212	0.943521	1.06771	0.160985	0.883594	0.181856							-2.68759	6.38e-06	disease only		0.420907	0.209364
Hsd11b1	Corticosteroid 11-beta-dehydrogenase isozyme 1	TM	-1.29999	1.49e-06	-0.522621	0.0046792	-0.400235	0.0106344	-1.35972	5.49e-08	-0.581749	0.000252152	-0.178267	0.10279	-1.28766	3.47e-08	-0.564678	0.000142848	-0.176017	0.0791804
Hsd3b6	3 beta-hydroxysteroid dehydrogenase/Delta 5-->4-isomerase type 6	TM	2.86554	0.00472141	1.93181	0.0611814	0.135507	0.893208
Htr3a	5-hydroxytryptamine receptor 3A	TM	0.497386	0.370403	0.526979	0.389508	-1.84708	0.0468303	0.534736	0.000426461	-0.132653	0.26472			0.973392	0.000208131	-0.0802615	0.700168
Htra2	Serine protease HTRA2, mitochondrial	TM	-0.223409	0.619727	0.488013	0.276825	0.193878	0.631008	-0.779221	0.00568227	0.851481	0.00609095	0.586464	0.0243694	-0.803524	0.00307087	0.352961	0.180177	0.648237	0.0102768
Icam1	Intercellular adhesion molecule 1	TM	-0.363282	0.00286454	0.848607	6.1e-06	0.137834	0.191493	-0.360935	0.00272127	0.831738	7.08e-06	0.389578	0.00135042	-0.301058	0.0775212	0.775325	0.000685221	0.681818	0.000673459
Icam2	Intercellular adhesion molecule 2	TM	-0.241992	0.583898	1.46	0.00271654	0.61739	0.10286	0.350617	0.500683	1.34991	0.0395095	0.770912	0.164109	0.0608384	0.897127	1.59261	0.0318588	disease only
Ifitm10	Interferon-induced transmembrane protein 10	TM	-0.47098	0.484352	1.99093	0.0181516
Ifitm2	Interferon-induced transmembrane protein 2	TM	-0.839434	0.110368	disease only		-0.844968	0.225196	-0.817758	0.144914	2.3091	0.0174616	disease only		-0.443866	0.501058	disease only		disease only
Ifitm3	Interferon-induced transmembrane protein 3	TM	-0.37358	0.0631534	1.38944	1.64e-05	0.80358	0.000507618	-0.143321	0.244746	1.12488	1.53e-06	1.23126	1.57e-07	-0.386734	0.00228623	0.980265	2.14e-06	1.13194	1.25e-07
Ifnar2	Interferon alpha/beta receptor 2	TM	-0.417779	0.20486	0.328473	0.37889	0.0320184	0.929451	-1.59512	0.0103132	0.0279102	0.932875
Ifngr2	Ifngr2 protein	TM	0.356604	0.844746	3.1271	0.0785824	0.537711	0.74489	-1.3216	0.0346926	-0.839408	0.217413	-0.235596	0.706969
Igf1r	Insulin-like growth factor 1 receptor	TM	0.208781	0.106214	0.581328	0.00063609	0.0416966	0.757531
Igsf11	Immunoglobulin superfamily member 11	TM							0.117966	0.299739	0.499144	0.000913186	0.642761	3.59e-05	0.104466	0.336882	0.427908	0.00196116	0.574064	7.1e-05
Igsf8	Immunoglobulin superfamily member 8	TM	0.11491	0.294918	0.312964	0.0110702	-0.375882	0.00132926							-1.04104	0.0463318	-0.683158	0.224239	-2.48455	0.000148453
Igsf8	Immunoglobulin superfamily member 8	TM	-0.984683	0.0770465	-0.801117	0.190621	-2.25234	0.0012695											-0.0900272	0.555579
Igsf9b	Protein turtle homolog B	TM							0.313695	0.0969823	0.583078	0.00916457	0.0760971	0.693758	0.274589	0.280766	0.602512	0.0357688	0.0898702	0.733605
Il1r1	Interleukin-1 receptor type 1	TM	-0.50766	0.0111564	-0.585556	0.00872302	-1.21277	9.19e-06
Ildr2	Immunoglobulin-like domain-containing receptor 2	TM	0.1381	0.160985	0.590279	5.9e-05	-0.321372	0.00223658	0.101498	0.117105	0.567294	2.29e-06	0.0493417	0.440211	0.0967028	0.380302	0.615346	0.000133658	0.068527	0.530125
Immt	MICOS complex subunit MIC60	TM	-1.24366	0.140357	-1.67816	0.0684176	-0.774432	0.340325	control only		2.01942	0.00875251	2.73474	0.00697153	control only		control only
Immt	MICOS complex subunit MIC60	TM	-1.7508	0.188945	0.361931	0.838846	disease only		-1.17296	0.000115281	0.173386	0.52681	2.26208	1.68e-07	-1.48787	1.32e-07	0.0286811	0.862529	1.66948	5.75e-08
Immt	MICOS complex subunit Mic60	TM	-1.25432	2.85e-09	0.0838256	0.253143	1.06736	1.46e-09	-1.30582	1.39e-09	0.0536074	0.494601	1.48323	5.57e-11	-1.28462	4.37e-10	0.0470519	0.477672	1.47089	2.13e-11
Inafm2	InaF motif-containing 2	TM	-0.441508	0.521212	-0.117339	0.896359	-1.96796	0.00323811	-0.773857	0.157578	0.490963	0.380903			-0.774877	0.0309395	-0.818796	0.0357688	-1.91796	0.000154
Inpp5f	Phosphatidylinositide phosphatase SAC2	TM	-1.14776	0.10118	-0.628112	0.43806	-2.1743	0.00331951	-0.908758	0.0498761	-0.848812	0.0930804	-1.20635	0.0110746	control only		-1.16156	0.0043148	-0.752303	0.00192019
Insig1	Insulin-induced gene 1 protein	TM	0.152623	0.7162	-0.274035	0.51034	-0.357551	0.293117	-0.156003	0.726937	0.423359	0.289663	-2.24532	0.00338824
Insig2	Insulin-induced gene protein (Fragment);Insulin-induced gene 2 protein (Fragment);Insulin-induced gene 2 protein (Fragment);Insulin-induced gene 2 protein (Fragment);Insulin-induced gene 2 protein (Fragment);Insulin-induced gene 2 protein (Fragment);Insulin-induced gene 2 protein	TM	-0.524945	0.595221	0.174378	0.890035	-4.92487	0.00516774	-0.156056	0.524495	-0.268021	0.328466	-1.33642	0.00113091			1.61888	0.423875
Itga1	Integrin alpha-1	TM	-0.18423	0.309617	1.96613	1.73e-07	0.285798	0.0875254	-0.262606	0.00913949	1.82536	1.5e-09	0.565145	1.98e-05	-0.300745	0.0812456	1.79213	4.15e-07	0.698096	0.000619202
Itga10	Integrin, alpha 10	TM	6.09352	0.0768531	8.67108	0.0399413	control only
Itga2	Integrin alpha-2	TM	-1.08852	0.601882	-1.30946	0.50445	0.115825	0.950068	disease only		disease only		0.562875	0.685055					0.0746266	0.82095
Itga3	Integrin alpha-3	TM	-0.315819	0.0033678	0.761042	5.73e-06	0.0243505	0.817234	-0.39281	7.48e-05	0.645762	1.97e-06	0.391426	5.51e-05	-0.309624	5.15e-05	0.732887	3.89e-08	0.29371	5.89e-05
Itga4	Integrin alpha-4;Alpha-4 integrin	TM							disease only		0.59229	0.437536			-0.412067	0.588088	0.894289	0.124901
Itga5	Integrin alpha-5	TM	-0.335681	0.148532	0.490647	0.0536078	0.378873	0.0857312	-0.383648	0.0127697	0.822534	0.000121258	0.662146	0.000233542	-0.494903	0.000204153	0.838678	4.82e-06	0.69547	7.06e-06
Itga6	Integrin alpha-6	TM							-0.344765	0.000108492	0.793537	9.86e-08	0.0375288	0.574644	-0.303997	0.0033501	0.831539	1.77e-06	0.00795622	0.936041
Itga6	Integrin alpha-6 (Fragment)	TM	0.579321	0.407028	1.21951	0.0922427	-1.03069	0.102117	0.861343	0.0510066	2.12727	0.000397574	0.287093	0.504888	0.495467	0.163949	1.48301	0.00138158	0.152699	0.676218
Itga6	Integrin alpha-6	TM	-0.398336	0.000113252	0.856252	2.49e-07	-0.296737	0.000851819							0.801939	0.533115	1.71485	0.227886	0.849092	0.665262
Itga7	Integrin alpha-7	TM							-0.201208	0.0423758	1.80628	2.26e-09	0.852741	5.38e-07	-0.282284	0.0613216	1.31918	2.2e-06	1.06284	4.38e-06
Itga7	Integrin alpha-7	TM	-0.359632	0.000272079	1.79422	2.84e-10	0.582815	2.51e-06							-0.253442	0.0015736	1.97083	5.18e-11	0.807219	3.02e-08
Itga7	Integrin alpha-7	TM	-0.210926	0.839176	disease only
Itga9	Integrin alpha-9	TM	0.234353	0.767286	1.91767	0.0113898	0.525667	0.412955
Itgam	Integrin alpha-M	TM													0.222982	0.0253996	-0.174188	0.0972622	-0.668851	5.38e-06
Itgb1	Integrin beta-1	TM	-0.331567	0.00158708	0.994509	2.6e-07	-0.0594238	0.52052	-0.333924	0.000271797	1.05187	1.51e-08	0.189465	0.0118223	-0.376656	1.11e-05	1.13706	7.99e-10	0.180856	0.00316209
Itgb3	Integrin beta-3	TM	0.0624195	0.915446	-0.000976027	0.998956	0.631421	0.12335	0.826332	0.152362	1.11574	0.08488	-0.777876	0.214306	-0.00838747	0.9851	1.7108	0.01944	0.612907	0.289441
Itgb4	Integrin beta	TM							0.0725757	0.862534	-0.0876661	0.864168	1.18381	0.00466322
Itgb5	Integrin beta-5;Integrin beta	TM							-0.222666	0.00933931	0.254253	0.00766863	0.697249	5.65e-07	-0.31323	0.00281683	0.271136	0.0120771	0.659483	4.29e-06
Itm2a	Integral membrane protein 2A	TM	-0.979266	0.218764	-0.928705	0.294381	-2.08254	0.00914964	-0.816358	0.0394371	0.112145	0.822184	-0.980306	0.0252852	-1.78052	0.182434	-1.8268	0.312666	-1.07618	0.28816
Itm2b	Integral membrane protein 2B	TM	-0.582389	0.000142972	-0.315598	0.0194202	-0.853637	2.93e-06	-0.622021	0.000503502	-0.433669	0.0111969	-0.546308	0.00110258	-0.532672	0.000174974	-0.36023	0.00587492	-0.445343	0.000572645
Itpr3	Inositol 1,4,5-trisphosphate receptor type 3	TM	0.417728	0.251937	0.863918	0.0301738	-0.138677	0.70708	0.392936	0.307789	0.357274	0.430463	1.45085	0.00276444
Jag2	Protein jagged-2	TM	0.0587072	0.88931	0.311306	0.387185	-0.118155	0.715455	-0.0463007	0.834431	-0.124755	0.621548	-0.598547	0.00597924	0.143934	0.683782	0.177017	0.701095	control only
Jagn1	Protein jagunal homolog 1	TM	-0.318799	0.0910839	-0.0166035	0.951163	-0.76881	0.00043492	-0.451881	0.00524272	-0.0696458	0.707995	-0.235106	0.101748	-0.478219	0.0192187	-0.0453453	0.859911	-0.363856	0.060169
Jkamp	JNK1/MAPK8-associated membrane protein	TM	-0.0745804	0.843945	-0.3705	0.261868	-1.48226	7.53e-05	control only
Jph1	Junctophilin-1	TM	-0.285611	0.389516	-0.0349407	0.939916	1.27581	0.000473513	-0.0117793	0.956967	0.228888	0.299217	-0.78806	0.00822872	0.324785	0.142938	0.108508	0.683927
Jph4	Junctophilin-4	TM	-0.29169	0.0256926	-0.144131	0.322624	-0.756893	1.84e-05	-0.315866	0.000874444	-0.105564	0.225112	-0.664514	3.35e-06	-0.385562	0.0382189	0.00474508	0.985702	-0.602879	0.00608841
Kcna1	Potassium voltage-gated channel subfamily A member 1	TM	-0.420342	0.0730074	-0.365552	0.155346	-1.11287	0.00011921	-0.375012	0.0459172	-0.240229	0.245719	-0.0930915	0.616865	-0.383973	0.0112587	-0.206652	0.182872	-0.160163	0.24416
Kcna2	Potassium voltage-gated channel subfamily A member 2	TM	-0.33747	0.00338692	0.0564665	0.665545	-0.374521	0.00126868	-0.328665	0.0643079	-0.42771	0.0317397	-0.435918	0.0159067	-0.712166	0.0389051	-0.957182	0.0145299	-0.856421	0.0144701
Kcna3	Potassium voltage-gated channel subfamily A member 3	TM	-0.123981	0.55613	-0.0373592	0.891207	-0.861417	0.000187958	-0.527816	0.0333821	-0.350375	0.192378	-0.793585	0.00284207	-0.596426	0.0128451	-0.828133	0.00302417	-0.868515	0.000910562
Kcna5	Potassium voltage-gated channel subfamily A member 5	TM	4.12376	0.0151234	0.304334	0.896957	-0.39775	0.821009	-0.974602	0.0322964			0.067833	0.796483	0.0827193	0.800811	-0.0470544	0.908144	0.0496394	0.877628
Kcnc1	Potassium voltage-gated channel subfamily C member 1	TM	-0.42605	2.21e-05	-0.140054	0.0670019	-0.0997704	0.132585	-0.628594	4.96e-05	-0.320314	0.013262	0.0210493	0.858047	-0.460852	0.000112839	-0.291433	0.00639512	0.12347	0.154628
Kcnc2	Potassium voltage-gated channel subfamily C member 2	TM	-0.733417	0.00348598	-0.318448	0.211298	0.227145	0.305084	-0.541921	0.0858337	0.115618	0.777023	0.77335	0.0164731	-0.683027	0.00728843	-0.129177	0.647028	-0.226325	0.318416
Kcnc4	Potassium voltage-gated channel subfamily C member 4	TM			control only		-0.760911	0.570231	-0.176715	0.237495	0.291715	0.0813353	0.421968	0.00786463	-0.183148	0.517552	0.0897647	0.803299	0.129976	0.644129
Kcnd2	Potassium voltage-gated channel subfamily D member 2	TM	0.0868793	0.486839	0.0984192	0.465537	-0.825552	3.09e-06	0.100329	0.261794	0.254172	0.0145032	-0.341427	0.000988884	0.145421	0.130602	0.268247	0.016337	-0.278109	0.00701844
Kcne2	Potassium voltage-gated channel subfamily E member 2	TM	-0.934463	0.482616	control only		0.434527	0.618542
Kcne5	Potassium voltage-gated channel subfamily E regulatory beta subunit 5	TM	-1.13072	0.0142761	0.344669	0.504502	-3.79922	2.58e-06	-1.65393	1.66e-05	-0.948569	0.00212396	control only		-1.9073	0.000159045	-0.768053	0.0403982	control only
Kcnf1	Potassium voltage-gated channel subfamily F member 1	TM	0.231823	0.787852	1.68907	0.0351115	0.118846	0.897074
Kcnj10	ATP-sensitive inward rectifier potassium channel 10	TM	-0.650515	1.66e-06	-0.0894692	0.31356	-0.454445	2.1e-05	-0.665277	7.62e-07	-0.00703335	0.943731	0.174641	0.0194192	-0.72152	5.41e-07	-0.0593839	0.501002	-0.0676036	0.363964
Kcnj13	Inward rectifier potassium channel 13	TM	-0.70223	0.00926654	-0.115792	0.723848	0.676273	0.00949786	-0.778216	0.00204741	-0.16602	0.529801	1.34155	1.85e-05	-0.659867	0.00830324	-0.213199	0.416141	1.57384	6.5e-06
Kcnj16	Inward rectifier potassium channel 16	TM	-0.784712	9.24e-05	-0.239502	0.150489	-0.267335	0.0672679	-0.940322	1.77e-05	-0.39678	0.0187835	-0.195217	0.169628	-1.05927	0.000123179	-0.55859	0.018884	-0.123524	0.550764
Kcnj5	G protein-activated inward rectifier potassium channel 4	TM	-2.30584	0.000956259			0.70645	0.022316					0.882117	0.0147241					0.947128	0.0974971
Kcnk1	Potassium channel subfamily K member 1	TM	-0.375252	0.0421648	-0.186488	0.37571	-0.371331	0.0376818	-0.609504	5.5e-05	-0.210321	0.0825691	0.258455	0.0197567	-0.600368	6.05e-05	-0.232691	0.0513565	0.217816	0.0439597
Kcnk10	Potassium channel, subfamily K, member 10;Potassium channel, subfamily K, member 10	TM	-0.800869	0.0244092	0.00104073	0.998419	-0.334237	0.323063	-0.696079	0.006128	0.369122	0.152941	0.164147	0.475468	-0.227716	0.661643	0.327715	0.57507	0.0387532	0.948926
Kcnk12	MNTK1	TM	-0.80949	0.0658832	-0.600435	0.218101	-0.728347	0.0827329	1.09668	0.272902	-0.632692	0.604112			-1.18546	0.0157675	-0.129353	0.804729
Kcnk2	Potassium channel subfamily K member 2	TM	-0.614204	0.00263146	-0.0275198	0.919684	-0.251059	0.154156	-0.56166	0.00301819	-0.234358	0.212468	0.0935617	0.580492	-0.648421	0.00214108	-0.271076	0.17827	-0.362769	0.0482495
Kcnk4	Potassium channel subfamily K member 4	TM	-0.0324072	0.972469	0.587884	0.415712			-2.40923	0.0144022	0.153215	0.903563			-0.980353	0.280998	-0.179392	0.895246
Kcnmb2	Calcium-activated potassium channel subunit beta-2	TM	0.5922	0.744623	disease only
Kcnmb4	Calcium-activated potassium channel subunit beta-4	TM	-0.522297	0.2617	-0.268654	0.628489	-0.604865	0.162685	-0.424933	0.378995	-0.638632	0.244901	-0.340825	0.687784	-0.814567	0.00606897	-0.399091	0.16588	control only
Kcnn2	Small conductance calcium-activated potassium channel protein 2	TM	-0.611193	0.00173313	-0.000274443	0.998972	0.268092	0.10505	-0.657065	2.12e-05	-0.0495997	0.708364	0.582576	4.19e-05	-0.662775	0.000338468	-0.0577648	0.757785	0.398251	0.00996801
Kcnn3	Small conductance calcium-activated potassium channel protein 3	TM	-0.710359	4.1e-05	-0.0725051	0.635388	-0.115585	0.339469	-1.07029	2.93e-05	-0.327387	0.09638	-0.346397	0.0489637	-1.16615	2.18e-05	-0.584562	0.00825916	-0.710916	0.000983953
Kcnq2	Potassium voltage-gated channel subfamily KQT member 2	TM	-0.0578377	0.813885	0.0519274	0.846558	-0.716794	0.00101881
Kcnq2	Potassium voltage-gated channel subfamily KQT member 2	TM	0.121522	0.851235	-0.0275889	0.969271	-1.14175	0.021044	-0.110365	0.767324	0.0922168	0.841283	0.643659	0.0637348	-0.169706	0.679587	0.0763788	0.885224	0.0545724	0.895633
Kcns2	Potassium voltage-gated channel subfamily S member 2	TM	0.225039	0.77096	-0.224847	0.791351	0.914694	0.132153							-1.28302	0.0147942	-0.31692	0.615779	-0.439397	0.443878
Kcnt1	Potassium channel subfamily T member 1	TM							-0.352144	0.000623804	0.0848977	0.389402	0.796534	2.75e-07	-0.282456	0.00137799	0.192466	0.0245873	0.666811	5.42e-07
Kcnv1	Potassium voltage-gated channel subfamily V member 1	TM	0.614473	0.583861	-0.348002	0.860857	-0.826409	0.40206	1.42588	0.278474	0.182445	0.927534			disase only
Kdelr1	ER lumen protein-retaining receptor 1	TM	-0.680806	0.0453687	-0.56704	0.124632	-1.18108	0.0034738	-0.365035	0.114789	-0.476423	0.0677379	-1.44188	0.000483598	-0.211685	0.435302	-0.666903	0.0309819	-1.62255	0.000633445
Kiaa1549	UPF0606 protein KIAA1549	TM	0.428207	0.000400117	0.55545	0.000113442	-0.580803	1.97e-05							0.3736	0.0236774	0.415216	0.022017	-1.30173	1.13e-06
Kiaa2013	Uncharacterized protein KIAA2013	TM	-1.12972	0.10803	0.90077	0.24831	0.2089	0.778116	0.0183385	0.979608	0.262806	0.740009	-1.17004	0.0549244					control only
Kidins220	Kinase D-interacting substrate 220 (Fragment)	TM	-0.490476	0.507348	0.843382	0.451061	-0.0944444	0.896982	-0.150745	0.780578	-1.47171	0.0130279	-0.260593	0.611597	0.120097	0.853849	-1.8988	0.0687975	-0.341376	0.580211
Kirrel1	Kin of IRRE-like protein 1	TM	0.038044	0.977019	1.24342	0.396901	0.268271	0.775806	-0.0658111	0.832451	0.593875	0.0415428	0.413254	0.10015
Kirrel2	Kin of IRRE-like protein 2	TM	-0.561058	0.131936	0.0523156	0.923867	-0.320928	0.373013	1.55605	0.026616	-1.18751	0.112427	0.325604	0.671475	1.14739	0.24856	-0.0933742	0.945476	0.591196	0.552677
Klhdc7a	Kelch domain-containing protein 7A	TM	-0.261482	0.249382	0.238784	0.344446	0.134818	0.543695	-0.0888771	0.598984	0.27243	0.133223	1.09783	7.05e-06	-0.452647	0.0154677	0.239412	0.216179	1.15232	1e-05
Krtcap2	Dolichyl-diphosphooligosaccharide--protein glycosyltransferase subunit KCP2;Keratinocyte-associated protein 2	TM							-0.915806	0.0413697	-0.415688	0.418576	-1.1047	0.0147168	-1.01842	0.464344	0.65107	0.566569	-1.57694	0.140946
Ktn1	Kinectin	TM							-0.537969	4.83e-06	0.247357	0.00502002	0.769968	8.19e-08
Ktn1	Kinectin	TM	-0.594635	0.00154333	0.347718	0.0569268	0.947922	2.37e-05							-0.494134	3.43e-07	0.166731	0.00536138	0.577643	3.23e-08
L1cam	Neural cell adhesion molecule L1	TM	control only		disease only		1.34128	0.335445							-0.455182	0.0143393	-0.236297	0.213953	0.291452	0.124885
Lamp2	Lysosome-associated membrane glycoprotein 2	TM	-0.489993	0.00486994	-0.0346427	0.878774	-0.730506	0.000183413	-0.382027	0.00107634	-0.124014	0.267031	-0.402012	0.00060441	-0.472349	0.000100463	-0.235665	0.02199	-0.631203	5.02e-06
Lamp5	Lysosome-associated membrane glycoprotein 5	TM	-0.698762	0.00486217	-0.641855	0.0146511	-1.34859	1.87e-05	-0.802414	0.00987952	-1.02153	0.00415847	-1.70135	2.56e-05	-0.991479	0.00355978	-1.31206	0.000982688	-1.97873	9.82e-06
Large1	LARGE xylosyl- and glucuronyltransferase 1	TM	-0.466347	0.39381	0.418789	0.489649	0.317858	0.53975	-0.358775	0.66384	0.167917	0.873384					1.2426	0.0279457
Ldlr	Low-density lipoprotein receptor	TM	0.0314982	0.876384	0.303182	0.0685853	0.385498	0.0116232	0.00691534	0.95787	0.0274115	0.85986	0.607116	7.64e-05	-0.112409	0.417045	0.145237	0.344803	0.628195	0.000234005
Lemd2	LEM domain-containing protein 2	TM	-0.236713	0.0449896	-0.00502644	0.977245	0.234442	0.0401305	-0.584779	0.000113108	-0.0212808	0.891458	0.574796	9.58e-05	-0.463474	0.0114327	-0.101667	0.619297	0.39059	0.0253244
Leprotl1	Leptin receptor overlapping transcript-like 1	TM	0.0077156	0.984598	0.0741328	0.827968	-0.744366	0.00423025	-0.011622	0.956638	-0.0572508	0.815685	-0.444489	0.0204783	0.0618181	0.758893	-0.0720218	0.762505	-0.412821	0.0290112
Letm1	Mitochondrial proton/calcium exchanger protein	TM	-0.936492	4.11e-08	0.0655024	0.432833	1.06891	3.24e-09	-0.924356	1.54e-08	0.000746807	0.993568	1.45628	5.57e-11	-0.956784	3.12e-09	0.0192528	0.785527	1.47894	1.32e-11
Letmd1	LETM1 domain-containing protein 1	TM	-1.35384	1.2e-06	0.0392475	0.857701	0.966609	1.2e-05	-1.19076	0.000761442	0.0840015	0.826534	1.21066	0.000544969	-1.10532	5.38e-05	0.120492	0.603974	1.25962	1.13e-05
Lhfpl3	LHFPL tetraspan subfamily member 3 protein	TM	-0.522331	0.400691	0.685183	0.302704	-0.62184	0.270578	-1.33422	0.0487234	-2.05483	0.00917483	-0.127997	0.855759	-0.132372	0.84933			0.038217	0.956749
Lhfpl3	LHFPL tetraspan subfamily member 3 protein	TM							-0.247319	0.442154	-0.18604	0.639016	0.343824	0.264984	0.543405	0.148386			-1.07124	0.0057405
Lhfpl6	LHFPL tetraspan subfamily member 6 protein	TM	0.0469504	0.892022	-0.0255295	0.945055	-0.47872	0.0539258	0.0613481	0.857663	1.88439	7.8e-05	0.444832	0.145931	0.0956415	0.729452	1.46664	0.00011855	0.38152	0.129356
Lmbr1	Limb region 1 protein	TM	-0.297993	0.411396	0.0661222	0.893243	-0.720085	0.0315803							-1.22426	0.121415
Lmbrd1	Lysosomal cobalamin transport escort protein LMBD1	TM	-0.413928	0.0187885	-0.171691	0.383948	-0.247951	0.13027	-0.416706	0.0115299	0.00258552	0.991233	0.581903	0.0010986	-0.524867	1.54e-05	-0.143565	0.102876	0.402419	0.000113783
Lmf1	Lipase maturation factor 1;Lipase maturation factor	TM	-0.632148	1.79e-05	-0.0650142	0.593597	-0.643013	8.66e-06	-0.553858	8.73e-05	-0.172417	0.137115	-0.113758	0.260138	-0.619135	0.000986044	-0.148891	0.403742	-0.195823	0.201312
Lmf2	Lipase maturation factor 2	TM	-0.249577	0.0835345	-0.2225	0.159587	-0.307556	0.0292814	-0.619056	7.75e-05	-0.462832	0.00172431	0.433387	0.00108145	-0.431857	0.00156584	-0.464067	0.0018303	0.251008	0.0339132
Lmtk3	Serine/threonine-protein kinase LMTK3	TM	-0.252821	0.00127761	-0.0809514	0.296742	0.151654	0.0249189							-0.595395	0.118341	-0.430335	0.311725	-2.03141	6.6e-05
Lpcat1	Lysophosphatidylcholine acyltransferase 1	TM	-0.357677	0.0131051	-0.149636	0.341724	-0.634266	0.000168639	-0.53255	4.42e-05	-0.164797	0.109061	-0.011918	0.906216	-0.468387	2.07e-05	-0.166282	0.044012	0.0184337	0.813372
Lpcat2	Lysophosphatidylcholine acyltransferase 2	TM	-0.411096	0.00286322	-0.118537	0.413829	-0.193731	0.10426	-0.944815	8.85e-07	-0.253968	0.0336034	-0.156774	0.126506	-0.837414	7.33e-06	-0.333536	0.0147964	0.0310146	0.802123
Lpgat1	Acyl-CoA:lysophosphatidylglycerol acyltransferase 1	TM	-0.3818	0.000602572	0.00663589	0.960215	-0.161938	0.0720069	0.421833	0.402561	0.745234	0.182959	0.0114144	0.982257	-0.949416	0.0271103	0.993909	0.0510453	1.6872	0.0220034
Lrfn2	Leucine-rich repeat and fibronectin type-III domain-containing protein 2	TM	0.0889672	0.414637	0.254964	0.0270038	-0.585913	2.42e-05	0.139423	0.136869	0.236828	0.026754	-0.031935	0.744349	0.167751	0.124422	0.267358	0.0304084	-0.223862	0.0420913
Lrfn3	Leucine-rich repeat and fibronectin type-III domain-containing protein 3	TM	0.350875	0.017138	0.613095	0.000904615	-0.320707	0.0230836	0.190271	0.0379672	0.434188	0.000424984	0.0857683	0.323601	0.142518	0.150479	0.503021	0.000317884	0.0439521	0.664327
Lrfn5	Leucine-rich repeat and fibronectin type-III domain-containing protein 5	TM	0.477014	0.00091377	0.465267	0.00240279	-0.402656	0.00246561	0.342419	0.00259339	0.649604	4.11e-05	-0.0951593	0.329484	0.417318	0.00131709	0.631444	0.000114524	-0.0327521	0.77724
Lrp1	Prolow-density lipoprotein receptor-related protein 1	TM	-0.373936	3.02e-05	-0.317648	0.000279886	-0.403228	8.98e-06							-1.88595	0.00622418	-2.14595	0.00514789	control only
Lrp2	Low-density lipoprotein receptor-related protein 2	TM											1.22008	0.000342102
Lrp4	Low-density lipoprotein receptor-related protein 4	TM	-0.69422	6.69e-05	0.006526	0.971399	0.294509	0.021044	-0.702188	8.69e-06	-0.046187	0.718578	0.472777	0.000188258	-0.798255	8.99e-05	-0.131108	0.445574	0.297382	0.0475596
Lrp8	Low-density lipoprotein receptor-related protein 8;Low-density lipoprotein receptor-related protein 8 (Fragment);Low-density lipoprotein receptor-related protein 8;Low-density lipoprotein receptor-related protein 8;Low-density lipoprotein receptor-related protein 8	TM													-0.338183	0.245144	0.0656188	0.865189	1.00435	0.00521611
Lrp8	Low-density lipoprotein receptor-related protein 8	TM	-0.360127	0.0734754	-0.189191	0.416695	-0.214889	0.264216							0.126104	0.277041	disease only
Lrrc38	Leucine-rich repeat-containing protein 38	TM	2.87194	0.0419226	0.792213	0.645331	0.266493	0.861003
Lrrc55	Leucine-rich repeat-containing protein 55	TM	0.262676	0.654321	0.290182	0.644933	-1.49916	0.00497499	-0.0977778	0.74901	0.211608	0.545959	1.86464	4.41e-05	control only				-1.08106	0.0795729
Lrrn1	Leucine-rich repeat neuronal protein 1	TM	-0.126943	0.630746	0.118312	0.687098	-0.183034	0.426158	-0.235726	0.103928	-0.169527	0.302605	0.653081	0.000256157	-0.273279	0.120188	0.0307945	0.897546	0.138316	0.425515
Lrrn2	Leucine-rich repeat protein 2, neuronal	TM	-0.186891	0.215999	-0.161431	0.339104	-0.137134	0.342227	-0.804813	0.000134183	-0.211284	0.239433	0.351335	0.0291729	-0.807506	0.00558076	-0.114385	0.729438	0.178321	0.495677
Lrrn4cl	LRRN4 C-terminal-like protein	TM					-0.372281	0.676496					1.61364	0.005247
Lrrtm3	Leucine-rich repeat transmembrane neuronal protein 3	TM	-0.113352	0.790156	0.823744	0.0322329	-0.382442	0.246753	-0.0748042	0.675844	0.0674943	0.761608	-0.0710929	0.685099	0.43145	0.19481	0.941136	0.0282534	-0.211022	0.52685
Lsr	Lipolysis-stimulated lipoprotein receptor	TM	0.268176	0.619383	0.21164	0.731242	-1.76323	0.000992563	-0.343755	0.153048	1.33844	0.000148135	1.12721	0.00019292	0.735389	0.548118	disease only		disease only
Ly75	Lymphocyte antigen 75	TM							-0.222492	0.768217	disease only		disease only		0.450097	0.0375393	0.650076	0.00925359	0.407441	0.0533797
Mag	Myelin-associated glycoprotein	TM	-0.371449	0.00106467	0.336678	0.00435139	0.294597	0.00428171	-0.531348	1.79e-05	0.137898	0.135584	0.700584	8.14e-07	-0.433612	2.46e-05	0.209377	0.0111021	0.674858	2.42e-07
Man1a2	Mannosyl-oligosaccharide 1,2-alpha-mannosidase IB	TM	-0.260414	0.602723	-0.247526	0.652243	-1.31114	0.00480187	-0.200662	0.290885	0.214034	0.324163	-0.864799	0.000243978	-0.260238	0.159592	-0.184305	0.383247	-0.876126	0.00019184
Man1b1	Endoplasmic reticulum mannosyl-oligosaccharide 1,2-alpha-mannosidase	TM	0.288039	0.755803	-0.231585	0.827113	-1.78363	0.0191733	1.66449	0.574891			-1.38867	0.600575	disase only				control only
Man2a1	Alpha-mannosidase 2	TM	-1.2519	0.0411298	-1.57255	0.0386872	-0.364908	0.583087	-1.54777	0.37851	-2.54408	0.479537
Man2a2	Alpha-mannosidase 2x	TM	-0.0288043	0.895015	0.14753	0.429908	-0.609232	0.000798177	-0.0649364	0.520278	0.0228119	0.861066	-0.265632	0.0100909	-0.0293946	0.791379	-0.00734259	0.960931	-0.45222	0.000315948
Mansc1	MANSC domain-containing protein 1	TM	-0.0819312	0.967399	1.35692	0.378265	1.6963	0.385126	0.129301	0.888234	disease only				-0.508103	0.384849
Maoa	Amine oxidase [flavin-containing] A	TM	-0.468378	7.44e-05	0.0770335	0.451265	0.281137	0.00279478	-0.544546	1.38e-05	-0.0728692	0.455498	0.686385	9.23e-07	-0.399829	0.000645863	0.0462039	0.696896	0.687857	4.24e-06
Maob	Amine oxidase [flavin-containing] B	TM	-0.308181	0.000720711	0.263595	0.00452603	0.328005	0.000327956	-0.359885	3.63e-05	0.213124	0.00438866	0.717553	2.94e-08	-0.388642	5.1e-06	0.22766	0.000990341	0.734413	5.29e-09
Marchf11	E3 ubiquitin-protein ligase MARCHF11	TM	-0.620439	0.0123357	-0.116566	0.650775	0.339442	0.0915947	-0.442859	0.0146629	0.029447	0.899707	0.628507	0.00134639	-0.733553	0.0053994	0.0999597	0.740431	0.56238	0.0215287
Marchf5	E3 ubiquitin-protein ligase MARCHF5	TM	-0.632121	0.000719828	-0.26879	0.122689	0.0749324	0.641527	-0.629395	0.000133733	-0.238902	0.0858113	0.451094	0.00148242	-0.622514	3.9e-05	-0.260473	0.0296391	0.511115	0.000154
Marchf6	E3 ubiquitin-protein ligase MARCHF6	TM	-0.352283	0.0271326	-0.0104302	0.962075	-0.356927	0.0216843	-0.617347	0.006182	-0.174515	0.47564	0.123538	0.549586	-0.598928	0.00143797	-0.0163625	0.941692	-0.159931	0.304902
Mavs	Mitochondrial antiviral-signaling protein	TM	-0.573517	0.000253819	0.238807	0.0844001	0.297812	0.0175879	-0.509627	0.000581954	0.264389	0.0521233	0.594236	0.000128481	-0.487461	0.0016564	0.277837	0.059295	0.591892	0.000302009
Mboat2	Lysophospholipid acyltransferase 2	TM	-0.367984	0.00154333	-0.0317683	0.821768	-0.601185	1.9e-05	-0.415322	0.000439354	-0.133772	0.209019	0.026091	0.794207	-0.456002	9.24e-05	-0.0524189	0.608099	0.0951976	0.254338
Mboat7	Lysophospholipid acyltransferase 7	TM	-0.535186	8.5e-05	-0.44687	0.00078593	-1.69147	1.33e-09	-0.468246	0.000542095	-0.330809	0.0110184	-0.942789	7.22e-07	-0.609957	0.00487323	-0.387314	0.0714387	-0.886985	0.000254597
Mbtps1	Membrane-bound transcription factor site-1 protease	TM	1.50777	0.368097	-0.616024	0.765837	control only
Mcoln1	Mucolipin-1	TM	-0.691937	8.51e-05	-0.447105	0.00473026	0.349411	0.00952684	-0.894289	2.81e-06	-0.429986	0.00256382	0.240622	0.0340432	-0.875741	6.4e-05	-0.29204	0.0919104	0.294727	0.0607628
Mcu	Calcium uniporter protein, mitochondrial	TM	-1.11996	3.25e-07	0.0355431	0.814395	0.903105	9.07e-07	-1.32612	3.09e-08	0.0198407	0.885536	1.38206	5.95e-09	-1.22815	2.05e-08	0.0221109	0.850197	1.44094	1.15e-09
Megf10	Multiple epidermal growth factor-like domains protein 10	TM	-0.215269	0.115393	0.284503	0.0579998	0.443727	0.0024192	-0.26608	0.0104181	0.0110549	0.933464	0.783431	1.24e-06	-0.264871	0.0185773	-0.0757593	0.544119	0.699461	9.84e-06
Megf9	Multiple epidermal growth factor-like domains protein 9	TM	-0.464968	0.00617796	-0.205962	0.244391	-0.233881	0.123364	-0.53619	0.0306105	-0.317478	0.238912	-1.37763	3.13e-05	-0.504536	0.0129834	-0.492442	0.0235714	-0.545734	0.00726176
Met	HGF/SF receptor;Hepatocyte growth factor receptor	TM							-1.11205	0.0227372					-1.11642	0.0373668
Mettl7a1	Methyltransferase-like 7A1	TM	-0.252075	0.0496804	0.123977	0.40274	0.278737	0.0265511	-0.254542	0.0185761	0.23106	0.0462548	0.695245	6.95e-06	-0.303505	0.00250429	0.104508	0.282388	0.464913	6.89e-05
Mfap3l	Microfibrillar-associated protein 3-like	TM	-0.168046	0.406252	0.345014	0.0996147	0.468273	0.0144161	0.0117614	0.97947	0.238185	0.625439	1.60897	0.00155278	0.578346	0.245984	0.634425	0.200078	1.20773	0.0603075
Mff	Mitochondrial fission factor (Fragment)	TM	-0.665287	0.000285525	0.0228304	0.916602	0.657098	0.000221765
Mff	Mitochondrial fission factor (Fragment)	TM							-0.897313	1.39e-06	-0.0827342	0.51098	0.893244	7.74e-07	-0.722416	3.43e-07	-0.0446044	0.603786	0.804117	5.31e-08
Mff	Mitochondrial fission factor (Fragment)	TM							-0.896176	0.000587869	-0.587979	0.0171078	0.48043	0.0262481	-1.03458	0.000614095	-0.663634	0.019534	0.412661	0.0898917
Mff	Mitochondrial fission factor (Fragment)	TM	-0.772111	0.169807	-0.465752	0.47463	1.83322	0.00225533	-0.815199	0.0179695	-0.775335	0.0366275	1.53864	0.00018694	-0.543222	0.207753	-0.441151	0.366536	1.80974	0.0111056
Mff	Mitochondrial fission factor	TM	-0.759647	9.86e-07	-0.222511	0.0212196	0.19566	0.0204558	-0.676966	7.22e-07	-0.136391	0.0971092	0.687704	3.07e-07	-0.723625	5.41e-07	-0.191547	0.027189	0.59594	1.85e-06
Mfn1	Mitofusin-1	TM	-0.349279	0.0672277	0.343102	0.100012	0.170305	0.357369	-0.338094	0.00087084	0.00400864	0.974482	0.643342	2.26e-06	-0.270746	0.0454106	0.118653	0.434626	0.679542	9.18e-05
Mfn2	Mitofusin-2	TM	-0.60204	1.61e-05	-0.0769132	0.485654	0.481489	6.62e-05	-0.676871	2.05e-07	-0.105826	0.134707	1.02053	1.16e-09	-0.715993	1.56e-07	-0.145203	0.0485744	1.08704	1.01e-09
Mfng	Beta-1,3-N-acetylglucosaminyltransferase manic fringe	TM	1.28387	0.0194424	1.85419	0.0294475	-1.12886	0.15906							0.806906	0.0151375	1.2636	0.0107983
Mfsd1	Major facilitator superfamily domain-containing protein 1	TM	-0.720109	0.0195341	-0.227726	0.520122	-0.958962	0.00283592	-0.763825	0.000115391	-0.237711	0.150841	-0.0934219	0.528444	-0.751722	0.00232351	-0.203331	0.405222	-0.281492	0.17967
Mfsd14a	Hippocampus abundant transcript 1 protein	TM			0.911306	0.238398	disease only
Mfsd14b	Hippocampus abundant transcript-like protein 1	TM	0.572575	0.147452	-0.0675534	0.905245	0.630185	0.0928015	0.12167	0.656741	0.216371	0.488417	0.594289	0.0436831	-0.00149842	0.992684	0.34679	0.0526895	0.814465	0.0032311
Mfsd2a	Sodium-dependent lysophosphatidylcholine symporter 1	TM	-1.16018	0.0138256	-0.0563351	0.934022	-0.718982	0.097403	-0.789637	0.000509382	-0.250721	0.225518	-0.427623	0.0227196	-0.777602	0.0159057	-0.186722	0.607178	0.108552	0.73045
Mfsd4a	Major facilitator superfamily domain-containing protein 4A	TM	-0.438941	0.0367529	-0.411603	0.0722881	0.00932021	0.969736	0.401242	0.546382	-0.275641	0.740183	1.02834	0.103307	-0.0818404	0.823116	-0.0831976	0.849806	0.926126	0.00890625
Mfsd4a	Major facilitator superfamily domain-containing protein 4A (Fragment)	TM	control only		control only				control only
Mfsd5	Molybdate-anion transporter	TM	-0.563178	0.0211975	-0.471265	0.0716896	-0.322802	0.202434	-0.91802	0.0822339	-1.11936	0.0584005	control only		-0.651021	0.253667	-0.63354	0.383247	control only
Mfsd6	Major facilitator superfamily domain-containing protein 6	TM	-0.611226	9e-06	-0.499785	0.000107627	-0.761603	5.38e-07	-0.665216	3.15e-05	-0.561247	0.000316492	-0.238665	0.0323031	-0.633714	7.81e-06	-0.539564	7.86e-05	-0.165775	0.0636895
Mfsd6	Major facilitator superfamily domain-containing protein 6 (Fragment)	TM	-1.41887	1.09e-06	-0.943857	7.91e-05	-0.54926	0.00178562	-1.32107	2.09e-07	-1.05821	2.99e-06	-0.732146	2.5e-05	-1.32767	3.82e-07	-1.1002	4.82e-06	-0.824757	1.83e-05
Mgat2	Alpha-1,6-mannosyl-glycoprotein 2-beta-N-acetylglucosaminyltransferase	TM	0.95355	0.354099	0.456778	0.716385	2.20225	0.0236066
Mgat5	Alpha-1,6-mannosylglycoprotein 6-beta-N-acetylglucosaminyltransferase A	TM	-0.184123	0.660073	-0.116748	0.814992	-0.471366	0.177354	-0.837695	0.136777	0.141254	0.847866	-0.454495	0.412086	-0.998287	0.00299823	-0.15694	0.664085	-0.241892	0.407132
Mgat5b	Alpha-1,6-mannosylglycoprotein 6-beta-N-acetylglucosaminyltransferase B	TM	-0.104492	0.776614	0.230322	0.517078	-0.110592	0.724063	0.0974633	0.653222	0.14272	0.574109	-2.39412	5.86e-05
Mgst1	Glutathione transferase;Microsomal glutathione S-transferase 1	TM	-0.276212	0.246894	0.153932	0.585685	0.634719	0.00796845	0.090165	0.653349	0.300267	0.159465	0.986637	8.4e-05	-0.189748	0.222878	0.250792	0.144524	0.612334	0.000844981
Mgst3	Microsomal glutathione S-transferase 3	TM	-0.91026	0.00597176	-0.695056	0.042826	0.751591	0.0150663	-0.944469	6.99e-05	-0.500134	0.0132997	1.51481	5.67e-07	-0.882691	9.96e-06	-0.948191	1.28e-05	0.631807	0.000133296
Mia2	Melanoma inhibitory activity protein 2	TM							0.0900782	0.822115	-0.517978	0.208722	0.956041	0.012699	0.363748	0.131084	-0.129975	0.657907	0.995825	0.000559895
Micos10	MICOS complex subunit Mic10	TM	-1.39996	2.38e-05	-0.135187	0.63196	0.995703	0.000275074	-1.47618	9.53e-07	-0.227065	0.222898	1.30975	1.57e-06	-1.5547	1.68e-05	-0.375196	0.15548	1.39704	2.96e-05
Micos13	MICOS complex subunit MIC13	TM	-0.695704	0.000117562	-0.15639	0.318543	0.385079	0.00689982	-0.961989	4.49e-05	-0.140981	0.478449	0.765165	0.00023189	-0.790013	2.02e-06	-0.315492	0.00668664	0.82773	7.71e-07
Micu1	Calcium uptake protein 1, mitochondrial	TM	-0.714491	0.0135048	-0.130504	0.71308	0.1706	0.539248	-0.835553	0.0436805	-0.226056	0.654977	1.40281	0.00201044	-0.86389	0.0301583	-0.209333	0.653322	0.39935	0.286434
Micu3	Calcium uptake protein 3, mitochondrial	TM	-0.591653	0.00140978	0.10802	0.583809	0.373362	0.0206533	-0.908314	4.53e-05	-0.103701	0.593011	0.875622	4.31e-05	-1.33971	4.22e-05	-0.168085	0.530236	0.658596	0.00730898
Mief1	Mitochondrial dynamics protein MID51	TM	-0.356482	0.203057	0.191842	0.563595	0.172665	0.530201	-0.471104	0.111165	0.256889	0.404318	0.662422	0.0157161	-1.01306	0.000446922	-0.252647	0.33092	0.442034	0.0562149
Mief2	Mitochondrial dynamics protein MID49	TM	-0.563866	0.356245	0.52146	0.442566	-2.46296	0.00101881	-0.236584	0.527153	1.34726	0.0258306	0.997018	0.0567041			-0.165378	0.920146
Miga1	Mitoguardin 1	TM	-0.50865	0.0141915	0.250633	0.262544	-0.394632	0.0422397	-0.659771	0.000970511	0.0722498	0.738156	-0.267955	0.102917	-0.621064	0.00334854	0.0733839	0.760373	-0.144711	0.434544
Mlc1	Membrane protein MLC1	TM	-0.37354	0.000465656	0.10819	0.277258	-0.0890675	0.296919	-5.7837	0.464361	-0.641266	0.953694			-0.858732	0.146384	-0.9535	0.143237	-4.33459	1.49e-05
Mlec	Malectin	TM	-0.475192	6.05e-05	-0.104304	0.288448	-0.659906	1.83e-06	-0.512567	4.6e-05	-0.145588	0.143313	-0.181932	0.041697	-0.5079	3.53e-05	-0.128795	0.169635	-0.313125	0.00136701
Mmd	Monocyte to macrophage differentiation factor	TM	-0.440324	0.0391683	-0.0419867	0.887222	-3.11743	9.85e-08	-0.832898	0.32686	-0.539351	0.601905	-1.74738	0.221739	-2.6856	6.33e-05	-0.051365	0.894926
Mmd2	Monocyte to macrophage differentiation factor 2	TM	-0.25151	0.876384	-0.165815	0.926856	1.13845	0.330586	-0.957727	0.02563	-0.918692	0.0476736	-0.510301	0.201993	-0.790553	0.106677	-0.394737	0.485615	-0.739565	0.123476
Mmgt1	ER membrane protein complex subunit 5	TM	-0.808159	0.00010308	-0.696157	0.000751104	-0.421494	0.00901625	-0.537251	0.00342704	-0.392983	0.0340797	-0.000458333	0.998176	-0.799902	1.69e-05	-0.532898	0.00103597	-0.0437575	0.732343
Mog	Myelin-oligodendrocyte glycoprotein	TM							0.0351932	0.589941	0.543505	2.71e-06	0.562593	4.82e-07	0.0738776	0.384733	0.526057	5.76e-05	0.640562	2.43e-06
Mosmo	Modulator of smoothened protein	TM									-0.294819	0.690447	control only
Mospd1	Motile sperm domain-containing protein 1	TM	-0.0352201	0.878239	0.893396	0.000224102	0.0500527	0.783772	-0.10128	0.821048	1.00293	0.031988	0.905624	0.0293375	-0.575098	0.270881	1.12666	0.082139	1.05569	0.0464085
Moxd1	DBH-like monooxygenase protein 1	TM	0.0101305	0.975919	0.584745	0.0197161	-0.0313926	0.895534	-0.00197228	0.992037	0.21019	0.373492	-0.586306	0.00687456	0.0763025	0.802657	0.233711	0.469562	-0.287921	0.291478
Mpc1	Mitochondrial pyruvate carrier 1	TM	-1.14684	2.46e-06	-0.009589	0.962072	1.17598	8.82e-07	-1.22678	5.06e-07	0.0942637	0.542781	1.50884	2.96e-08	-1.09081	2.12e-08	-0.0657786	0.473321	1.45066	3.3e-10
Mpc2	Mitochondrial pyruvate carrier 2	TM	-1.15068	5.62e-07	-0.216634	0.102673	1.24074	9.83e-08	-1.25232	5.49e-08	-0.271968	0.0214129	1.54461	2.35e-09	-1.43321	2.33e-08	-0.276424	0.0247759	1.55769	3.97e-09
Mpdu1	Mannose-P-dolichol utilization defect 1 protein	TM	-0.312883	0.00495907	0.0105966	0.943298	-1.08808	7.17e-08	-0.413229	0.00348445	-0.197019	0.160766	-0.868217	5.81e-06	-0.178204	0.0784336	-0.0552507	0.65051	-0.712157	4.77e-06
Mppe1	Metallophosphoesterase 1	TM	control only		3.72098	0.00334905	-0.773414	0.215236	-2.92428	0.000687309	0.632483	0.376823	0.321918	0.451897	control only		control only		-0.0620716	0.866775
Mpv17	Protein Mpv17	TM	-0.886308	0.00229938	0.104623	0.760451	-0.00162477	0.99533	-0.675991	0.0243671	0.0683307	0.858356	-0.0634285	0.835535	-0.910873	0.000971519	0.0552821	0.855493	0.691717	0.00548145
Mpv17l	Mpv17-like protein	TM	-0.457022	0.153823	-0.239335	0.517544	4.02901	1.31e-06
Mpz	Myelin peripheral protein	TM	1.20226	0.0141555	0.527503	0.318273	1.78729	0.001961	1.39995	0.0461469	0.986031	0.147803	-0.560062	0.346428	disase only
Mrap2	Melanocortin-2 receptor accessory protein 2	TM					0.555503	0.244799					0.399073	0.162134					1.25594	0.00768645
Mrc1	Macrophage mannose receptor 1	TM	-0.250083	0.0681519	0.721929	0.000189511	0.551642	0.000483265	-0.443771	1.72e-05	0.797635	1.4e-07	1.10134	1.2e-09	-0.399383	0.00234019	0.776538	2.71e-05	1.08372	2.84e-07
Mrc2	C-type mannose receptor 2	TM	-0.505152	0.00212225	0.515012	0.00380177	0.537283	0.0010618	-0.499073	0.000251298	0.420276	0.00204376	1.02655	2.29e-07	-0.455073	0.001829	0.356894	0.0147111	1.02096	1.26e-06
Mrs2	Magnesium transporter MRS2 homolog, mitochondrial	TM	-0.694405	0.10772	0.409804	0.412301	1.70636	0.000553395	-0.698085	0.0440959	0.275607	0.49532	2.25021	8.11e-06	-0.743778	0.00487323	0.0490796	0.878497	1.77922	2.83e-06
Msmo1	Methylsterol monooxygenase 1	TM	-0.96767	0.0526536	-0.586204	0.296759	-1.64604	0.00216362	-0.808765	0.000123794	-0.392329	0.0297375	-1.6396	1.15e-07	-0.685393	0.172932	-0.218071	0.731779	-1.08861	0.0339233
Mtatp6	ATP synthase subunit a	TM	0.174483	0.888303	1.6541	0.10729	-1.0008	0.363665	control only		control only				control only
Mtatp8	ATP synthase protein 8	TM	-0.507194	0.0648053	0.510655	0.0893493	1.57741	2.22e-05	-1.35382	4.14e-07	0.256082	0.0950789	2.10628	1.9e-09	-1.58157	9.2e-06	0.186307	0.479252	1.79481	1.74e-06
Mtch1	Mitochondrial carrier homolog 1	TM	-0.590137	9.37e-05	0.0178924	0.915039	0.448391	0.000597124	-0.610767	8.49e-06	-0.0962957	0.336234	0.860971	1.79e-07	-0.622235	2.24e-06	-0.08908	0.299125	0.890349	3.56e-08
Mtch2	Mitochondrial carrier homolog 2	TM	-0.879848	4.11e-08	-0.140102	0.0620002	0.590282	4.85e-07	-0.911961	1.75e-08	-0.184595	0.0142785	1.02328	1.35e-09	-0.944327	5.39e-09	-0.214782	0.00348067	0.917972	1.97e-09
Mtco1	Cytochrome c oxidase subunit 1	TM	-1.14348	9.37e-05	0.219813	0.38866	0.595084	0.00852959	-1.38392	9.67e-06	-0.691291	0.00492391	0.755092	0.00111694	-1.24521	3.81e-06	-0.0448538	0.83474	0.740269	0.000261174
Mtco2	Cytochrome c oxidase subunit 2	TM	-0.891751	2.77e-07	0.129922	0.173407	1.2063	5.62e-09	-0.981514	9.39e-07	-0.111977	0.382375	1.12729	1.27e-07	-0.945313	1.29e-07	-0.0340626	0.755358	1.27391	2.88e-09
mt-Co3	Cytochrome c oxidase subunit 3	TM	-1.17998	0.00119003	-0.30787	0.402757	0.205173	0.516879	-1.30831	1.4e-05	-0.0701007	0.78582	0.38255	0.051925	-1.33123	4.97e-05	-0.14201	0.609441	0.289226	0.203737
Mt-Cyb	Cytochrome b	TM	-0.905775	0.000581316	0.118654	0.666432	0.932111	0.00034061	-0.946894	0.0126124	0.115551	0.803772	1.18288	0.00273489	-0.889037	2.76e-06	0.166976	0.176925	0.643977	3.39e-05
Mtdh	Protein LYRIC	TM	-0.425308	0.000208414	0.326613	0.00326209	0.236208	0.0106344	-0.507417	3.37e-05	0.106366	0.269827	0.489555	3.13e-05	-0.523336	9.76e-05	0.120091	0.273763	0.587052	2.48e-05
Mtfp1	Mitochondrial fission process protein 1	TM	-0.922119	6.97e-06	-0.0650971	0.690492	1.39437	6.35e-08	-1.05064	2.89e-07	0.0806156	0.511599	1.80097	4.71e-10	-1.11838	3.06e-06	0.0328168	0.862747	1.61473	4.65e-08
Mtnd1	NADH-ubiquinone oxidoreductase chain 1	TM	-1.18404	9.6e-06	-0.574977	0.0053848	-0.438632	0.0122063	-1.58099	1.86e-06	-0.696869	0.00341909	-0.154491	0.412114	-1.398	3.66e-06	-0.652695	0.00368198	-0.249371	0.162227
Mtnd2	NADH-ubiquinone oxidoreductase chain 2	TM	-0.941912	0.443625	-0.853579	0.52872	4.06528	0.00132486	-1.6367	0.0001265	-0.482557	0.149058	0.475102	0.246045	-2.19464	0.0282075	-0.289421	0.787942	control only
Mtnd3	NADH-ubiquinone oxidoreductase chain 3	TM	-1.43684	0.000809537	0.402865	0.333893	0.480678	0.170296	-1.08744	6.66e-07	-0.1209	0.3764	0.408265	0.00200597	-1.11343	4.97e-07	-0.118253	0.368222	0.387407	0.00272615
Mtnd4	NADH-ubiquinone oxidoreductase chain 4	TM	-1.25869	9.37e-05	-0.392387	0.143065	0.629037	0.0108623	-1.1143	2.23e-06	-0.567881	0.00143997	1.18615	6.61e-07	-1.3075	4.25e-05	-0.74545	0.00593964	1.06655	0.000177237
Mtnd5	NADH-ubiquinone oxidoreductase chain 5	TM	-1.14728	4.38e-06	-0.154491	0.380123	0.90209	1.83e-05	-1.19	1.58e-07	-0.193807	0.109619	0.885461	1.16e-06	-1.0457	1.94e-06	-0.312749	0.030022	1.02884	1.35e-06
Mtx1	Metaxin-1	TM	-1.04919	4.71e-07	0.0580611	0.667068	0.391681	0.00114836	-1.09761	6.45e-08	-0.0707305	0.519727	0.728244	1.46e-06	-1.1786	3.12e-08	-0.198295	0.0520388	0.836665	4.29e-07
Mul1	Mitochondrial ubiquitin ligase activator of NFKB 1	TM	-0.159536	0.538358	0.00255654	0.994501	-0.734692	0.00335432	-0.645594	0.279776	-0.34472	0.644393	0.241301	0.69452	0.679836	0.189743	-0.124252	0.840116	-0.441594	0.330844
Mxra7	Matrix-remodeling-associated protein 7	TM	-0.637015	0.0043879	-0.416615	0.0663834	-0.975059	0.000125846	-0.166039	0.28684	-0.493023	0.00820035	-1.07493	5.72e-06	-0.305119	0.245984	-0.507239	0.0813277	-0.938435	0.00173549
Myadm	Myeloid-associated differentiation marker	TM	-0.12774	0.540371	-0.21573	0.315959	-0.640667	0.00190247	-0.496828	0.00256055	-0.224961	0.163917	0.0338129	0.826346	-0.403281	0.000608851	-0.24923	0.0232308	-0.19523	0.0434318
Myo9a	Unconventional myosin-IXa	TM							-0.260502	0.551791	-0.50849	0.292202	-0.134842	0.760333	0.139736	0.383215	-0.666021	0.00125895	0.170953	0.269173
Myof	Myoferlin	TM							-0.347238	0.000519668	0.750511	1.41e-06	1.1417	4.66e-09	-0.344953	2.59e-05	0.76939	3.3e-08	1.16114	9.55e-11
Myof	Myoferlin	TM	-0.277175	0.000983506	0.519311	1.2e-05	0.495699	4.77e-06							control only
Myorg	Myogenesis-regulating glycosidase	TM	-0.364483	0.000358621	0.292664	0.00373848	0.265036	0.00288866	-0.515458	1.08e-06	0.134803	0.0420228	0.722256	1.87e-08	-0.468744	1.6e-05	0.168556	0.0372501	0.700128	2.25e-07
Naalad2	N-acetylated-alpha-linked acidic dipeptidase 2	TM							-1.18213	0.0754189	-0.679996	0.411962	-0.814656	0.149609	control only				-0.807915	0.26633
Naaladl2	N-acetylated alpha-linked acidic dipeptidase-like 2	TM	-0.109404	0.932581	0.359424	0.77007	1.36666	0.123095	-0.249076	0.246092	0.241693	0.324163	0.747752	0.00459235	0.201425	0.358064	0.44424	0.0670164	1.844	4.25e-06
Nagpa	N-acetylglucosamine-1-phosphodiester alpha-N-acetylglucosaminidase	TM	-0.0230373	0.916273	0.373035	0.0364393	0.352586	0.0253505	-0.174146	0.672686	-0.210569	0.668514	1.38658	0.00435807	-0.316819	0.457007	0.134497	0.804729	1.27109	0.00508882
Nat14	N-acetyltransferase 14	TM	-0.106739	0.321627	0.0907466	0.451265	0.292873	0.00625979	-0.17292	0.0397594	0.129197	0.156825	0.780669	2.48e-07	-0.0545436	0.563828	-0.0035439	0.978771	0.687987	2.66e-06
Nat8	N-acetyltransferase 8	TM	0.0326148	0.963878	1.23314	0.0239259	0.510463	0.272764	-0.462538	0.0326779	0.210376	0.389821	0.784244	0.00115701	-0.760181	0.00789495	0.275966	0.128842	1.05235	0.000146766
Nat8f1	N-acetyltransferase 8 (GCN5-related) family member 1	TM	-0.398429	0.0124434	0.422904	0.0153083	0.117335	0.436951	-0.410318	0.134757	0.177941	0.587911	1.3446	3.69e-05	-0.39618	0.00176512	0.368648	0.00524685	0.568589	7.82e-05
Nat8f3;Nat8f7;Nat8f3	N-acetyltransferase family 8 member 3;N-acetyltransferase family 8 member 7;N-acetyltransferase family 8 member 3	TM							-0.672499	0.0184724	-0.231429	0.473584	0.601769	0.0284088	-0.0557542	0.845521	-0.304445	0.410225	0.991425	0.00164109
Nat8f4	N-acetyltransferase 8 (GCN5-related) family member 4	TM	-0.145963	0.839176	0.118887	0.882171	1.34098	0.0172247	1.42625	0.0367426	0.203162	0.81242	1.53039	0.0392183	0.866212	0.011078	0.433038	0.032158	1.6424	1.57e-05
Nat8f7	N-acetyltransferase family 8 member 7	TM	-0.71848	0.0165667	0.474791	0.136425	0.753044	0.0106589
Ncam1	Neural cell adhesion molecule 1	TM	-0.859544	0.0225707	-0.289161	0.50571	-2.51891	4.68e-06
Nckap1l	Nck-associated protein 1-like	TM	0.0619251	0.907276	-0.440351	0.319469	-0.325934	0.393254	0.472434	0.247679	-0.154054	0.773291	-1.10853	0.00989817					1.37747	0.0428067
Ncln	Nicalin	TM							-0.325469	0.00012019	0.192571	0.0104883	0.582164	3.67e-07	-0.321772	0.000156569	0.236295	0.00315469	0.555773	7.15e-07
Ncstn	Nicastrin	TM	-0.290921	0.0764662	-0.0751088	0.719011	-0.694038	0.000322895	-0.398349	0.000855401	-0.285674	0.0140321	-0.674429	6.86e-06	-0.397792	0.00067616	-0.206949	0.0521797	-0.681865	4.6e-06
Ndfip1	NEDD4 family-interacting protein 1 (Fragment);NEDD4 family-interacting protein 1;NEDD4 family-interacting protein 1	TM	-0.626301	0.00887495	-0.0449367	0.890099	-0.426009	0.0523439	-0.49049	0.112781	-0.31541	0.379294	0.123636	0.697047	-0.831875	0.00706659	-0.389272	0.209319	0.0205841	0.946687
Ndfip2	NEDD4 family-interacting protein 2 (Fragment);NEDD4 family-interacting protein 2;NEDD4 family-interacting protein 2 (Fragment)	TM							-0.656252	0.00125713	-0.409384	0.0368644	0.0710482	0.689507	-0.545246	0.000186883	-0.48548	0.000985735	0.299287	0.0110053
Ndst1	Bifunctional heparan sulfate N-deacetylase/N-sulfotransferase 1	TM	0.216247	0.743462	-1.08462	0.0728307	0.134711	0.819092	0.15278	0.883774	0.509028	0.696701	control only		0.78847	0.113857			-0.926716	0.061716
Ndufa1	NADH dehydrogenase [ubiquinone] 1 alpha subcomplex subunit 1	TM	-0.343997	0.452902	0.0499732	0.938366	0.152029	0.732239	-0.593121	0.000147699	0.0141016	0.931972	0.314169	0.0115106	-0.623095	8.47e-05	-0.0494556	0.734533	0.349293	0.0053441
Ndufa11	Complex I-B14.7	TM	-1.05477	1.68e-05	0.045248	0.844172	1.14518	4.41e-06	-1.05269	8.52e-07	0.0278081	0.857983	1.30515	5.38e-08	-1.05437	2.97e-06	0.0799475	0.619846	1.33353	1.8e-07
Ndufa13	NADH dehydrogenase [ubiquinone] 1 alpha subcomplex subunit 13	TM	-0.822912	6.58e-07	0.172738	0.0739846	1.43602	1.42e-09	-0.84127	2.62e-07	0.0951696	0.303746	1.79701	6.21e-11	-0.858106	4.68e-08	0.10736	0.160147	1.70945	2.94e-11
Ndufa3	NADH dehydrogenase [ubiquinone] 1 alpha subcomplex subunit 3	TM	-1.60398	0.00014948	-0.622051	0.0854021	0.0494743	0.889309	-1.77436	0.000272364	-0.691578	0.105173	0.483227	0.193585	-2.08288	3.44e-05	-0.309871	0.438885	0.773865	0.0293269
Ndufa4	Cytochrome c oxidase subunit NDUFA4	TM	-0.815933	1.26e-06	0.0413091	0.73662	1.07498	3.85e-08	-0.851394	3.38e-08	0.0771926	0.299342	1.49741	5.24e-11	-0.865496	2.33e-08	0.0359146	0.649706	1.43099	6.1e-11
Ndufb1	NADH dehydrogenase [ubiquinone] 1 beta subcomplex subunit 1	TM	-1.1588	1.76e-06	-0.135193	0.407005	1.48031	7.22e-08	-1.5284	0.00124915	-0.700526	0.118288	1.43805	0.00164893	-1.26078	8.06e-09	-0.148122	0.10184	1.87045	4.72e-11
Ndufb11	NADH dehydrogenase [ubiquinone] 1 beta subcomplex subunit 11, mitochondrial	TM	-0.694405	0.000172767	0.051266	0.791497	0.616014	0.00032193	-0.702935	1.15e-05	-0.0655217	0.610552	0.914861	5.59e-07	-0.965343	1.72e-06	-0.129746	0.315882	0.668188	3.18e-05
Ndufb3	NADH dehydrogenase [ubiquinone] 1 beta subcomplex subunit 3	TM	-0.953994	6.77e-06	0.266114	0.070744	1.66861	1.43e-08	-0.974307	3.96e-08	0.157693	0.066003	1.9537	1.97e-11	-0.707939	0.00268201	0.424805	0.0628065	1.83324	5.49e-07
Ndufb4	NADH dehydrogenase [ubiquinone] 1 beta subcomplex subunit 4	TM	-0.600928	1.26e-05	0.251089	0.0161359	1.25659	6.11e-09	-0.619502	8.42e-06	0.247762	0.0156999	1.62145	3.43e-10	-0.629564	8.02e-07	0.220741	0.00785133	1.57334	4.72e-11
Ndufb5	NADH dehydrogenase [ubiquinone] 1 beta subcomplex subunit 5, mitochondrial	TM	-1.15904	9.6e-06	-0.160633	0.415906	0.255553	0.115849	-1.27695	4.86e-07	-0.208637	0.158037	0.70168	6.63e-05	-1.17399	1.15e-06	-0.13706	0.370267	0.625798	0.000220503
Ndufb6	NADH dehydrogenase [ubiquinone] 1 beta subcomplex subunit 6	TM	-1.06522	3.79e-06	-0.0486386	0.794174	0.333058	0.0170654	-1.14976	1.54e-07	-0.0950936	0.44048	0.661675	1.3e-05	-1.18525	2.18e-08	-0.0462356	0.665975	0.52698	2.22e-05
Ndufb8	NADH dehydrogenase [ubiquinone] 1 beta subcomplex subunit 8, mitochondrial	TM	-1.02951	8.34e-07	0.0926964	0.484104	1.11418	1.38e-07	-0.948531	7.91e-08	-0.137242	0.129122	1.30439	1.17e-09	-0.907699	8.81e-08	-0.0842326	0.343505	1.37443	5.64e-10
Ndufc2	NADH dehydrogenase [ubiquinone] 1 subunit C2	TM	-0.935053	3.42e-06	0.130344	0.346225	0.998291	8.35e-07	-0.928058	2.15e-07	0.0745915	0.475305	1.6272	3.17e-10	-0.862322	1.56e-07	0.108699	0.214358	1.61543	1.19e-10
Nectin4	Nectin-4	TM	-1.73489	0.365507	disease only		1.23779	0.44358
Neto1	Neuropilin and tolloid-like protein 1	TM	-0.0949233	0.63367	-0.0613018	0.793494	0.497226	0.00622353	-0.160752	0.157906	-0.0292445	0.845028	0.819022	3.82e-06	-0.134048	0.397473	0.0213741	0.92152	0.91718	2.84e-05
Nfasc	Neurofascin	TM	0.443449	0.0140471	0.584151	0.00491659	0.791747	0.000177502	0.785119	0.0529837	-0.213645	0.667602	0.948162	0.0198607	0.146408	0.0156953	0.17672	0.00917783	0.154674	0.0103541
Nfxl1	Nuclear transcription factor, X-box-binding-like 1	TM	-0.172538	0.342718	0.378319	0.0501655	0.556272	0.00288312	-0.482538	0.00381438	0.178952	0.291985	0.461603	0.00437927	-0.583914	0.00262895	0.452018	0.0207309	0.876494	8.73e-05
Ngfr	Tumor necrosis factor receptor superfamily member 16	TM	-0.664469	0.112297	0.250067	0.624532	-0.913833	0.0260332	-0.112657	0.815817	0.304737	0.527566	control only		-0.210592	0.617307	0.576463	0.207381
Ninj1	Ninjurin-1	TM	-0.702079	0.00929756	-0.129063	0.689203	-0.43644	0.0758346	-0.579908	0.000260375	-0.242869	0.0813533	0.451928	0.00145884	-1.08283	6.3e-05	-0.532387	0.0179197	0.169522	0.37432
Nipal3	NIPA-like protein 3 (Fragment)	TM					0.219309	0.224679							-0.556784	0.185937	-0.885186	0.0596358	-1.12801	0.0113775
Nipal4	Magnesium transporter NIPA4	TM	4.84869	0.0280916	3.43628	0.141518	control only
Nkain1	Sodium/potassium-transporting ATPase subunit beta-1-interacting protein 1	TM	0.109207	0.739378	-0.316439	0.306158	-0.467829	0.0746551	-1.68864	0.00274232	-0.11435	0.841283	-0.148851	0.743948	0.146849	0.831726	0.326243	0.709694	-0.27983	0.663177
Nkain2	Sodium/potassium-transporting ATPase subunit beta-1-interacting protein 2	TM									control only		-1.27453	0.0499206
Nkain3	Sodium/potassium-transporting ATPase subunit beta-1-interacting protein 3	TM	-0.897889	0.287876	-4.00763	0.000391204	control only		-0.565952	0.0741649	-0.734603	0.038084	-0.694882	0.0282889
Nkain4	Sodium/potassium-transporting ATPase subunit beta-1-interacting protein 4	TM	-0.682654	0.00694311	-0.13207	0.651563	-0.993119	0.000362305	-0.659696	0.0295597	-0.667074	0.0430818	-0.724223	0.0162509	-0.58638	0.000164821	-0.290188	0.0300735	-0.591843	0.000115093
Nlgn3	Neuroligin-3	TM	-0.210201	0.00844851	-0.0118045	0.915111	-0.799168	7.16e-08
Nnt	NAD(P) transhydrogenase, mitochondrial	TM	-0.760996	1.38e-05	0.255412	0.0482904	1.29948	4.33e-08	-0.695193	1.72e-05	0.270606	0.0276423	1.46505	6.63e-09	-0.721357	3.17e-05	0.331069	0.0169856	1.56959	1.02e-08
Notch1	Neurogenic locus notch homolog protein 1	TM	-0.225088	0.569856	0.446184	0.263121	0.434012	0.203412	-0.193004	0.617637	0.540784	0.192586	2.11464	3.4e-05	-0.200896	0.373124	0.307747	0.213622	-0.987803	0.00536661
Notch2	Neurogenic locus notch homolog protein 2	TM	-0.523948	0.028706	0.408876	0.114355	0.263451	0.244799	-0.375755	0.0407286	0.257045	0.19878	0.684563	0.000982248	-1.80567	7.19e-05	0.236789	0.538292	1.01938	0.00450266
Npc1	NPC intracellular cholesterol transporter 1	TM	-0.650668	2.02e-05	-0.0619421	0.629948	0.0540224	0.60881	-0.56147	0.000138974	-0.214422	0.0856431	0.669339	2.19e-05	-0.689129	2.08e-05	-0.20193	0.0919104	0.690256	1.36e-05
Npr1	Atrial natriuretic peptide receptor 1	TM	-0.268064	0.26904	0.444092	0.0860808	-0.0469416	0.853965	-0.503881	0.0437468	0.303609	0.260736	0.856443	0.0225617	-1.01128	0.0276379	0.575403	0.0693677	0.265703	0.500603
Npr3	Atrial natriuretic peptide receptor 3	TM							-0.641965	0.319433	0.229224	0.783388	-1.51011	0.112865	-1.11012	0.0330634	0.466544	0.394763	1.73802	0.0458924
Nradd	Death domain-containing membrane protein NRADD	TM	-0.283522	0.457414	0.623455	0.110106	-0.228947	0.519391	-0.278078	0.423492	0.836749	0.0323324	0.356525	0.287165	0.345658	0.303262	1.12385	0.00721761	0.140232	0.645318
Nrg2	Pro-neuregulin-2, membrane-bound isoform;Pro-neuregulin-2, membrane-bound isoform	TM									-3.69953	0.121256	0.488653	0.766678					6.46557	0.0393286
Nrp1	Neuropilin-1	TM	-0.504098	6.45e-06	-0.0973127	0.213514	-0.5	3.21e-06	-0.581625	1.14e-05	-0.1972	0.0422096	-0.086348	0.302458	-0.529082	4.05e-05	-0.2051	0.0421797	-0.200184	0.0293564
Nrsn1	Neurensin-1	TM	-0.368185	0.148109	-0.199904	0.500601	-0.802692	0.00288667	-0.373191	0.0113985	-0.43252	0.0086635	-0.484362	0.00185563	-0.262448	0.121624	-0.351591	0.0612064	-0.484141	0.00749116
Nrsn2	Neurensin-2	TM	-1.07529	0.294114	0.247901	0.856867	-0.672983	0.440995	control only		-0.54574	0.0621218	-0.261668	0.134477					0.306205	0.313755
Nrxn1	Neurexin-1;Neurexin-1-beta	TM							0.357475	0.144604	-1.66842	0.000733724	0.2274	0.338739	disase only		-1.2037	0.0295693	0.282638	0.418971
Nrxn2	Neurexin-2	TM	0.367878	0.2473	-0.314998	0.378744	-0.179521	0.563905	-1.00267	0.00207951	0.0163461	0.968404	0.636957	0.0267564	-0.565866	2.3e-05	0.0378125	0.742272	0.305794	0.00250324
Ntrk3	Tyrosine-protein kinase receptor	TM	-0.20981	0.0116881	0.0105647	0.929918	-0.0153842	0.858499	control only
Nup210	Nuclear pore membrane glycoprotein 210	TM	0.590534	0.00821017	0.114632	0.660773	-0.588071	0.00683896	-0.654562	0.182438	-0.925518	0.091029	-0.59254	0.213976	1.02959	0.000379027			-0.0280288	0.820783
Nus1	Dehydrodolichyl diphosphate synthase complex subunit Nus1	TM	control only		3.11996	0.0213103					-0.699464	0.724775
Ogfod3	2-oxoglutarate and iron-dependent oxygenase domain-containing protein 3	TM	-0.224508	0.650568	0.605877	0.208678	-0.89845	0.0341157	-0.489922	0.0820419	-0.354462	0.261711	-0.269973	0.321279	-0.422956	0.304993	0.0195868	0.973688	-1.06407	0.0135776
Opa1	Dynamin-like 120 kDa protein, mitochondrial	TM	-0.819687	2.09e-07	-0.13354	0.11521	0.59573	1.56e-06	-0.862156	2.65e-08	-0.133768	0.0625153	1.05485	8.99e-10	-0.881083	5.01e-09	-0.132626	0.0303588	1.07029	1.5e-10
Opalin	Opalin	TM	0.332946	0.00515053	0.392371	0.00341742	0.237389	0.0285428	0.448269	0.00232151	0.382818	0.0116185	0.789955	1.79e-05	0.365059	0.000172886	0.414899	0.000139784	0.627085	8.52e-07
Orai1	Calcium release-activated calcium channel protein 1	TM	-0.589755	0.00472484	0.39609	0.0619113	-0.295153	0.10902	-0.520691	0.0454404	0.309192	0.283884	-0.487735	0.053256	-0.65005	0.00161547	0.116438	0.575725	0.456692	0.0133149
Orai3	Protein orai-3	TM			disease only		0.62246	0.548538	0.275368	0.771808	0.5131	0.646995	2.01848	0.0449388					0.959963	0.495842
Ormdl1	ORM1-like protein 1	TM	0.148476	0.784231	-0.813959	0.0933084	0.100773	0.831239			-1.43116	0.314175	control only		-0.304439	0.0186591	0.223732	0.0971019	0.552172	0.000282112
Ormdl2	ORM1-like protein 2	TM	2.79775	0.0861082	-2.27889	0.193956	-1.39447	0.163529	-0.474216	0.00243718	0.175527	0.258475	-0.687442	0.00010717	-0.463392	0.00870191	0.242714	0.175405	-0.625635	0.00096282
Ormdl3	ORM1-like protein 3	TM	-0.407743	0.0256412	0.165677	0.427911	-0.153347	0.381571	-0.670628	0.0441881	0.0519436	0.906168	0.471503	0.136111	-0.370513	0.0783705	0.0690905	0.800243	0.395351	0.0581938
Ostc	Oligosaccharyltransferase complex subunit OSTC	TM	-0.152675	0.310013	0.525636	0.00302294	0.502043	0.00157009	-0.11536	0.410441	0.435782	0.00871985	0.944188	6.72e-06	-0.14425	0.330199	0.346827	0.0371891	0.91614	1.69e-05
Ostm1	Osteopetrosis-associated transmembrane protein 1	TM	-0.37693	0.188945	0.277983	0.396029	0.288425	0.29064	-0.74971	0.0230109	0.38154	0.288031	-0.0571331	0.865404	-0.0766658	0.867429	0.164286	0.766258	0.284719	0.504922
Oxa1l	Mitochondrial inner membrane protein OXA1L	TM	-0.158363	0.71256	0.211051	0.633844	0.616172	0.0756707			control only		2.16504	0.000717253					2.81495	0.00183619
P2rx4	ATP receptor;P2X purinoceptor;P2X purinoceptor;P2X purinoceptor	TM							-0.533718	0.0228256	-0.0618966	0.83251	0.720319	0.00342205	-0.263565	0.106677	0.498056	0.00989501	0.705217	0.000385063
P2rx7	P2X purinoceptor 7	TM	0.0125449	0.950936	0.247724	0.114415	0.280062	0.0441257	-0.0775083	0.330404	0.230654	0.0129666	0.613281	1.83e-06	0.00929891	0.927492	0.145829	0.158553	0.654315	5.63e-06
Pacc1	Proton-activated chloride channel	TM	-0.517688	0.128198	0.201701	0.626789	-0.863613	0.0115413	-0.364163	0.0768059	-0.0552619	0.835086	-1.18495	2.84e-05	-0.418654	0.192929	-0.262604	0.483458	-0.63399	0.0508103
Pag1	Phosphoprotein associated with glycosphingolipid-enriched microdomains 1	TM	-0.193732	0.20486	-0.0393372	0.850311	-0.436143	0.00529642	0.0121057	0.935925	0.00236551	0.990581	-0.17352	0.173766	-0.111835	0.738603	-0.215049	0.555591	-0.656041	0.0369207
Pam	Peptidyl-glycine alpha-amidating monooxygenase	TM	-0.313048	0.000983506	-0.10005	0.278521	-0.470155	2.34e-05	-0.425942	0.0336584	-0.399784	0.0664109	-1.7198	5.25e-07	-0.224655	0.00302857	-0.207861	0.0088014	-0.0828379	0.204031
Panx2	Pannexin-2	TM	-0.514231	9.37e-05	-0.282817	0.0135435	-0.643909	7.83e-06	-0.590062	8.66e-06	-0.379874	0.000780197	-0.136919	0.0983812	-0.507653	3.15e-06	-0.289853	0.000839009	-0.126554	0.0525482
Paqr6	Membrane progestin receptor delta	TM	0.921137	0.00659666	-0.159239	0.690492	-0.122338	0.710344	-0.340912	0.178489	-0.0243168	0.943731	0.444041	0.0751749	-0.157247	0.544078	-0.0238539	0.945194	0.305049	0.213518
Paqr7	Membrane progestin receptor alpha	TM	-0.777085	2.31e-05	-0.207906	0.136425	-0.244143	0.0480269	-0.738541	0.000490717	-0.590518	0.00493625	-0.0975139	0.572643	-1.25592	0.000271205	-0.997355	0.00298492	0.5126	0.0570497
Paqr8	Membrane progestin receptor beta	TM	-0.755346	6.56e-05	-0.171375	0.276	0.16424	0.219759	-1.16258	3.8e-06	-0.373149	0.0306576	0.343133	0.0259048	-0.937193	1.08e-06	-0.450982	0.00123519	0.325886	0.00504155
Parl	Presenilins-associated rhomboid-like protein, mitochondrial;Presenilins-associated rhomboid-like protein, mitochondrial;Presenilins-associated rhomboid-like protein, mitochondrial	TM	0.404247	0.577693	0.400622	0.613891	1.68138	0.0109288	0.0353282	0.947313	0.0588901	0.927534	2.49621	5.78e-05	0.623213	0.142123	0.339524	0.490887	2.69145	1.38e-05
Parm1	Prostate androgen-regulated mucin-like protein 1 homolog	TM	-0.796748	0.00100032	-0.0844651	0.758624	-0.258176	0.197741	-1.18251	0.0324274	-1.29725	0.0325954	-0.306627	0.568441	0.182809	0.818775	-0.369686	0.541311	0.3915	0.44472
Pcdh1	Protocadherin 1	TM	0.121308	0.646795	-0.042744	0.897261	0.550104	0.0172247	-0.164956	0.207626	0.125067	0.417052	-0.103564	0.423074	-0.28104	0.0405552	-0.121444	0.428512	-0.625189	0.000205306
Pcdh1	Protocadherin 1	TM	-0.451159	0.0309165	-0.112706	0.659147	-0.961362	0.000146857
Pcdh10	OL-protocadherin isoform	TM	disease only		-0.860945	0.705561	-1.79949	0.0904147			-0.397407	0.652906	-2.51465	0.00195614					-0.752251	0.248354
Pcdh20	Protocadherin-20	TM	0.599245	0.510834	0.327795	0.766842	3.96203	0.000124913			-0.557662	0.418998	0.904622	0.360196			-2.20647	0.00555019
Pcdh7	Protocadherin 7	TM	-0.257201	0.644113	0.122752	0.799695	disease only								0.492849	0.370486	0.134005	0.840172	0.427951	0.326625
Pcdha12	Protocadherin alpha 12	TM	-0.168135	0.328658	0.0556524	0.802289	-0.413216	0.0131639	-0.114559	0.439694	0.234296	0.150915	0.629023	0.000395615	-0.139167	0.270935	0.351801	0.0167013	0.6792	6.33e-05
Pcdhac2	Protocadherin alpha C2	TM	-0.0902524	0.604144	0.212889	0.2169	-0.628354	0.000468707	-0.336273	0.0113148	0.130244	0.365871	-0.129414	0.283791	-0.330076	0.00462033	0.0669194	0.589165	-0.563709	6.02e-05
Pcdhb1	Protocadherin beta 1	TM	-0.426895	0.750484	2.5376	0.0424552	1.0339	0.395652	-1.2494	0.120978	-1.51024	0.09303	-3.51813	0.000971072
Pcdhb10	Protocadherin beta 10	TM	1.26183	0.0294167	0.746172	0.241425	1.09833	0.0478831
Pcdhb17	Protocadherin beta 17	TM	0.0148445	0.985328	0.0643853	0.937064	-0.693721	0.177926	-0.292993	0.487903	0.316154	0.728222	disease only		1.08734	0.0512578	-2.42771	0.0298896	disease only
Pcdhb19	Protocadherin beta 19	TM	-0.330505	0.357687	0.314577	0.431034	0.180368	0.601423	-0.901077	0.136679	-0.213048	0.786834	0.513476	0.387491	-0.648212	0.0498784	0.134017	0.817369	disease only
Pcdhb20	Protocadherin beta 20	TM	0.365137	0.373467	0.923877	0.0346455	-0.0668758	0.875379	-0.327191	0.603746	0.664579	0.344325	-0.0257449	0.979834	-0.328545	0.413323	0.563683	0.200494
Pcdhb9	Protocadherin beta 9	TM	-0.524078	0.00263148	-0.0601106	0.773326	-0.867047	3.28e-05	-0.231378	0.3518	0.129878	0.674914	-0.439458	0.071631	-0.512953	0.0141105	-0.161189	0.476467	-0.604168	0.00466822
Pcdhga2	Protocadherin gamma A2	TM	-0.184213	0.671033	0.188654	0.690241	0.793884	0.0312735	0.0806005	0.854385	0.381466	0.42093	0.663374	0.0937118	0.206416	0.472921	0.181015	0.58824	-0.0849833	0.798746
Pcdhga5	Protocadherin gamma A5	TM	0.214956	0.620522	-0.16234	0.745758	0.311011	0.410742	-2.05285	0.0367426	0.326072	0.789244	0.44854	0.679789			0.371046	0.489584
Pcdhga6	Protocadherin gamma A6	TM	0.809907	0.0629987	0.048164	0.939916	-0.242339	0.577313	-0.067806	0.781829	0.351036	0.169409	0.302129	0.173806	0.706163	0.016379	0.322733	0.350687	1.0731	0.00101569
Pcdhga7	Protocadherin gamma subfamily A, 7	TM	0.303837	0.192826	0.0803486	0.79303	0.0859963	0.718421	0.175668	0.500298	0.917022	0.00360493	-0.0948885	0.717836			1.57227	0.0975591	0.662717	0.357772
Pcdhgb2	Protocadherin gamma B2	TM	0.0330666	0.985328	-1.45383	0.277254	-1.65224	0.146433	1.28097	0.39743	control only
Pcdhgb4	Protocadherin gamma B4	TM							control only		-0.680623	0.194711	-0.305577	0.556104
Pcdhgb7	Protocadherin gamma B7	TM	0.905809	0.000415342	0.329027	0.157895	0.353106	0.0813683	-0.616774	0.0324861	-0.00531515	0.990482	0.719382	0.0132397	0.581419	0.0164981	0.687867	0.0110223	0.710223	0.00447459
Pcdhgc3	Protocadherin gamma C3	TM	-0.0365153	0.803584	0.176858	0.172119	0.0710316	0.545165	0.124923	0.10183	0.276771	0.00340767	0.573427	2.35e-06	0.0698408	0.562398	0.280705	0.0327366	0.678181	2.97e-05
Pcnx	Pecanex-like protein	TM	-0.595156	0.000236907	-0.314101	0.0300526	-0.231921	0.0632653	-0.492944	0.000138377	-0.265864	0.0187835	-0.188096	0.0533137	-0.556582	0.001587	-0.258167	0.118068	-0.097488	0.516538
Pcnx2	Pecanex-like protein 2	TM	-0.415204	0.481989	0.121792	0.873781	1.1708	0.0499631	-0.166547	0.523506	0.141787	0.655165	-2.01531	8.15e-05	-0.46157	0.161545	-0.398886	0.274794
Pdgfra	Platelet-derived growth factor receptor alpha	TM	-0.269438	0.161678	0.250918	0.236519	0.430316	0.0224236	-0.221214	0.193286	0.161469	0.419399	0.602014	0.00176021	-0.777951	0.211429	0.156989	0.849539	0.529649	0.390055
Pdgfrb	Platelet-derived growth factor receptor beta	TM	-0.357845	0.00240183	0.633103	6.57e-05	0.068756	0.515228	-0.397137	0.000612533	0.730045	8.43e-06	0.436512	0.000227555	-0.389063	0.0032276	0.694111	8.53e-05	0.513064	0.000336649
Pdpn	Podoplanin	TM	-1.21849	0.022577	-1.47067	0.0141981	-3.69727	3.33e-06	-1.39549	0.00132948	-1.67928	0.000737747	-2.37464	1.19e-05	-1.04766	0.0485801	-1.65705	0.00820216	-2.59255	0.000357426
Pecam1	Platelet endothelial cell adhesion molecule	TM							-0.52642	0.268092	disease only		1.53249	0.00418917	-0.807032	0.128058	disease only		-0.475996	0.355427
PEDS1	Plasmanylethanolamine desaturase	TM	-0.417058	0.0646705	0.266311	0.294893	-1.55163	4.27e-06	-0.319123	0.267555	0.0572439	0.883716	-0.860804	0.0054524	-0.332956	0.303225	0.173805	0.65881	-1.71857	6.85e-05
Pex11a	Peroxisomal membrane protein 11A	TM	-0.0951996	0.571559	-0.0896484	0.628489	0.643743	0.000317255	-0.590227	0.0610262	-0.142652	0.717822	0.197914	0.523091	-0.353074	0.344836	-0.290601	0.50194	0.0808837	0.839804
Pex12	Peroxisome assembly protein 12	TM	-0.777864	0.00589773	-0.542716	0.0615521	-0.426665	0.0904916	-0.400762	0.0653748	-0.302379	0.208019	0.269964	0.194607	-0.507253	0.02274	-0.520803	0.0303588	0.215219	0.29926
Pex13	Peroxisomal membrane protein PEX13	TM	-0.580044	0.0065102	-0.308526	0.160441	0.0130143	0.953629	-0.64552	0.00174114	-0.468268	0.0219067	0.570893	0.00344649	-0.66249	0.0015444	-0.470614	0.0217762	0.260602	0.136175
Pex16	Peroxisomal membrane protein PEX16	TM	-0.721613	3.02e-05	-0.194008	0.148329	-0.102174	0.392308	-0.498653	1.91e-05	-0.310045	0.0019854	0.297151	0.00106259	-0.659086	5.82e-06	-0.454111	0.000327958	0.282542	0.00419854
Pgam5	Serine/threonine-protein phosphatase PGAM5, mitochondrial	TM	-0.282847	0.241969	0.449159	0.084297	-0.384034	0.0900652	-0.302307	0.0550945	-0.233716	0.17483	0.603336	0.00213891	-0.087416	0.645568	-0.0619463	0.792013	0.543146	0.0117169
Pgap4	Post-GPI attachment to proteins factor 4	TM	-0.679995	0.0986465	-0.310344	0.520513	-0.805075	0.0433328	-0.442303	0.0140454	-0.0267906	0.907045	-0.961358	3.57e-05	-0.248103	0.300618	0.0745297	0.788956	-0.873847	0.000741795
Pgrmc2	Membrane-associated progesterone receptor component 2	TM	-0.32241	0.00147028	-0.0283561	0.815923	-0.128251	0.132224	-0.541599	9.41e-05	-0.0757558	0.54162	0.10588	0.288175	-0.592823	0.000236999	-0.190035	0.166837	-0.0443681	0.732082
Phtf1	Protein PHTF1	TM	1.46581	0.332923	-2.12803	0.190242	control only
Phtf2	Protein PHTF2	TM			disease only
Pianp	PILR alpha-associated neural protein	TM	0.0611517	0.770318	-0.13368	0.510546	-0.716863	0.000376848	0.0479428	0.735834	0.106382	0.510211	-0.197857	0.131945
Pigb	GPI mannosyltransferase 3	TM	-0.373271	0.0385933	-0.00565008	0.983062	0.223923	0.190709	-0.359632	0.00406255	-0.0249122	0.867801	0.712942	1.28e-05	-0.313402	0.0725225	0.0567776	0.80107	0.861769	0.000119887
Pigg	GPI ethanolamine phosphate transferase 2	TM	-0.165924	0.327358	0.234341	0.194608	-0.321991	0.0424373							-1.31847	0.0211889	-1.04409	0.0373925
Pigk	GPI-anchor transamidase	TM	-0.0304293	0.870314	0.397742	0.014006	0.468888	0.00211189	0.0145039	0.916462	0.472453	0.00241685	0.620703	9.98e-05	-0.0985335	0.496472	0.440291	0.00883575	0.71982	9.96e-05
Pigl	N-acetylglucosaminyl-phosphatidylinositol de-N-acetylase	TM	-0.735577	0.517448	-0.0264229	0.985343	-1.09049	0.381175	-0.704513	0.0025711	-0.0573646	0.827284	0.417087	0.0628362	-0.367154	0.206888	0.113826	0.761381	0.69929	0.0359387
Pigm	GPI mannosyltransferase 1	TM							-0.863832	0.266553	1.39829	0.0371723
Pigo	GPI ethanolamine phosphate transferase 3	TM							-0.493549	2.23e-05	0.183486	0.0399319	0.599666	2.27e-06
Pigp	Phosphatidylinositol N-acetylglucosaminyltransferase subunit P	TM	-0.0403562	0.925634	0.201437	0.599098	2.16031	6.53e-05	0.23944	0.451431	-0.39053	0.273752	disease only
Pigq	Phosphatidylinositol N-acetylglucosaminyltransferase subunit Q	TM	-0.486793	0.00261027	-0.198867	0.219786	-0.652262	0.000206287	-0.904921	0.000594288	-0.226798	0.36443	-0.0789807	0.723674	-0.710471	0.00303275	-0.344178	0.137337	-0.258449	0.210057
Pigv	GPI mannosyltransferase 2	TM	-0.710934	0.0239393	0.573969	0.0903393	-1.36051	0.000235153	-0.0616776	0.912803			-0.683208	0.189205
Pigx	Phosphatidylinositol-glycan biosynthesis class X protein	TM							-0.72486	0.0275874	0.223757	0.56023	-0.540629	0.0824713	-0.262071	0.645972	-0.19664	0.750329	0.841914	0.0819986
Pigz	GPI mannosyltransferase 4	TM	-0.0798203	0.917291	0.588176	0.358703	0.477044	0.383341	-0.485485	0.407069	-1.48207	0.0258604	1.18163	0.0422482	0.345276	0.660783	-0.715815	0.50194	0.227577	0.772918
Pip4p1	Type 1 phosphatidylinositol 4,5-bisphosphate 4-phosphatase	TM	-0.63355	0.000171295	-0.258792	0.0748738	-0.0578822	0.669505	-0.540692	4.6e-05	-0.323279	0.00497494	0.397259	0.000459265	-0.541401	4.51e-06	-0.305161	0.00119995	0.313714	0.000368698
Pip4p2	Type 2 phosphatidylinositol 4,5-bisphosphate 4-phosphatase	TM	-0.35441	0.00122113	-0.21128	0.0460117	0.141209	0.122373	-0.539741	8.48e-07	-0.205528	0.00495225	0.701172	3.12e-08	-0.572593	9.62e-07	-0.252195	0.00208606	0.579405	5.06e-07
Pkd2	Polycystin-2	TM	-0.488639	0.00126255	0.0920201	0.563753	0.251058	0.0504129	-0.630852	1.47e-05	0.127131	0.239758	0.598711	1.5e-05	-0.797836	8.31e-06	0.107697	0.405852	0.657963	3.14e-05
Pld3	5'-3' exonuclease PLD3	TM	-0.414199	0.000204712	-0.126032	0.198626	-0.640186	2.78e-06	-0.375748	0.00846421	-0.104264	0.508453	-0.0288489	0.836432	-0.374526	0.00290226	-0.0733476	0.573712	0.0776391	0.478656
Plgrkt	Plasminogen receptor (KT)	TM	-1.66358	6.6e-05	0.249386	0.489249	1.51461	8.97e-05	-1.20537	2.1e-05	-0.185151	0.41089	2.08527	6.88e-08	-1.55827	5.69e-07	-0.234756	0.196189	1.95897	2.86e-08
Pllp	Plasmolipin	TM	-0.31577	0.241969	-0.0574344	0.877954	-1.41867	4.2e-05	-0.275059	0.226345	-0.12984	0.648813	-0.861778	0.00106657	-0.457556	0.0566283	0.097452	0.744171	-0.800988	0.00240596
Plpp1	Phospholipid phosphatase 1	TM	-0.823215	0.00435941	-0.220983	0.477938	-0.809368	0.00384858	-0.813222	0.0317163	-0.392405	0.352261	-0.67882	0.0607902	-0.668368	0.0469846	0.0127491	0.978771	0.29892	0.35306
Plpp2	Phospholipid phosphatase 2	TM											control only
Plpp3	Phospholipid phosphatase 3	TM	-0.909672	7.83e-07	-0.442044	0.000690933	-0.291323	0.004901	-1.10496	4.72e-08	-0.444907	0.000348674	0.157483	0.0726116	-1.04642	2.66e-08	-0.521341	4.06e-05	0.194052	0.0190976
Plpp4	Phospholipid phosphatase 4	TM	-0.912834	5.4e-06	-0.118376	0.413526	-0.48125	0.000682514	-1.02271	0.00106203	-0.0341997	0.925033	-0.263782	0.304238	-0.980428	1.85e-05	-0.274201	0.102201	-0.7623	0.000119887
Plpp5	Phospholipid phosphatase 5	TM							-0.0970593	0.803337	-0.426568	0.436934	disease only
Plpp6	Phospholipid phosphatase 6	TM	-0.218611	0.151515	-0.154026	0.374076	-1.34863	3.56e-07	-0.151541	0.309929	-0.215358	0.196145	-1.03809	5.2e-06	-0.180414	0.184749	-0.174474	0.248877	-1.02416	2.84e-06
Plpp7	Inactive phospholipid phosphatase 7	TM	-0.0320021	0.961721	0.187131	0.752311	-0.356699	0.426993	-0.0765608	0.689782	-0.167003	0.44048	control only		-0.00845292	0.978282	-0.0814858	0.827345	control only
Plppr1	Phospholipid phosphatase-related protein type 1	TM	-0.108228	0.444565	-0.321879	0.0294475	-1.194	3.19e-07	0.204585	0.476418	-0.157311	0.655165	-0.607394	0.0320158	-0.376554	0.0386943	-0.396281	0.0452831	-0.835321	0.000192604
Plppr5	Phospholipid phosphatase-related protein type 5	TM	-0.201147	0.284649	-0.131159	0.546016	-0.587205	0.00260794	-0.253897	0.00824567	-0.0202657	0.86319	-0.301173	0.00235221
Plxdc2	Plexin domain-containing protein 2	TM	-0.368329	0.0140285	0.244523	0.122244	0.0880693	0.541819	-0.574241	0.00187003	0.0832441	0.677366	0.226552	0.145597	-0.286064	0.0989533	0.232065	0.222193	0.58941	0.00234378
Plxnb3	Plexin-B3	TM	0.00790834	0.985328	0.402129	0.243793	0.211656	0.492419	-0.778218	0.00819259	-0.182457	0.583021	0.150578	0.582942	-0.045154	0.858714	-0.0575811	0.854382	0.0154356	0.952429
Plxnc1	Plexin-C1	TM	0.282193	0.00103732	0.222299	0.0102824	-0.724881	1.52e-07	0.252486	0.000241995	0.214678	0.0018567	-0.394395	3.08e-06	0.265176	0.00013967	0.201001	0.00231336	-0.3245	1.67e-05
Pmepa1	Protein TMEPAI	TM	-0.774134	0.459922	-1.1091	0.378265	2.47704	0.0246583	-1.92416	0.0327912
Pnpla6	Patatin-like phospholipase domain-containing protein 6	TM	-0.342719	0.000204027	0.095235	0.242632	-0.238684	0.00240665					0.950037	0.0423532
Pnpla6	Patatin-like phospholipase domain-containing protein 6	TM	0.159626	0.563594	0.446647	0.101786	0.662393	0.0091055	-0.349752	0.000110067	0.0874152	0.252171	0.113712	0.0865727	-0.327596	0.000426652	0.108557	0.184778	0.268622	0.00153501
Podxl	Podocalyxin	TM	-0.0733185	0.756791	0.718521	0.00281403	-0.546973	0.00677989	0.0195709	0.889635	0.489406	0.00236082	0.0106319	0.938343	-0.0758509	0.556646	0.524054	0.00125895	-0.0418333	0.748322
Pomk	Protein O-mannose kinase	TM	-0.411208	0.0403182	-0.176616	0.444511	-0.335776	0.078443	-0.117727	0.564803	-0.323868	0.142868	-0.530548	0.0107395	0.0636811	0.867288	-0.102964	0.825953	-0.765872	0.0338767
Porcn	Protein-serine O-palmitoleoyltransferase porcupine	TM	-0.447446	0.0755332	-0.301829	0.286378	-1.19202	0.000122214	-0.589785	0.00548822	-0.303892	0.157606	-0.507639	0.011779	-0.673508	0.00386744	-0.448309	0.0521744	-1.11004	6.45e-05
Prima1	Proline-rich membrane anchor 1	TM	-0.713559	0.812731	-0.887889	0.840253	control only
Procr	Endothelial protein C receptor	TM	1.9112	0.00057369	0.676405	0.162717	-0.566305	0.270438
Prom1	Prominin-1	TM	-0.479862	0.252801	0.489716	0.48951	-5.82583	6.3e-06
Prom1	Prominin-1	TM	0.486547	3.25e-05	0.826757	4.96e-07	-0.297016	0.00124821	0.49444	1.27e-05	0.846001	1.58e-07	-0.119427	0.0994359	0.485971	3.48e-05	0.836725	4.95e-07	0.0540954	0.504672
Prr7	Proline-rich protein 7	TM	-0.466518	0.0647019	0.149728	0.627796	0.312343	0.194581	-0.283456	0.493851	0.165883	0.751499	0.91104	0.0260918	-0.277304	0.313129	0.106264	0.763525	0.867019	0.00400307
Prrg3	Transmembrane gamma-carboxyglutamic acid protein 3	TM	-0.94783	0.0257906	0.705982	0.123505	0.580208	0.146952	-0.292146	0.0213983	-0.356244	0.0123694	0.555503	0.000232738	-0.100164	0.691465	-0.530221	0.0718019	0.958642	0.000796897
Prrt2	Proline-rich transmembrane protein 2	TM	-0.375968	0.0033678	-0.186982	0.145585	-0.831662	3.19e-06	-0.319343	0.0187326	-0.0734903	0.649738	-0.501633	0.000885357	-0.414798	0.0135464	-0.212013	0.220943	-0.980471	1.61e-05
Psd2	PH and SEC7 domain-containing protein 2	TM	-0.0578437	0.867202	-0.354624	0.223325	0.279094	0.266862	0.605714	0.0204072	-0.322664	0.251646	0.492248	0.0474341	-1.15887	0.00350442	-0.54225	0.129987	-0.153032	0.492293
Psen2	Presenilin;Presenilin;Presenilin-2	TM							-0.426849	0.0035908	-0.290804	0.0481991	0.723258	4.44e-05	-0.478386	0.0932421	-0.0017895	0.996637	1.19489	0.000482599
Psen2	Presenilin-2	TM	0.255627	0.603569	0.262994	0.624325	1.45814	0.00210886							0.358991	0.693029	0.173526	0.849817	1.06856	0.107739
Psenen	Gamma-secretase subunit PEN-2	TM	-1.84933	0.210927	-2.14982	0.193787			-1.8526	0.0230324	-2.08957	0.00580875	1.87395	0.00463538
Ptchd4	Patched domain-containing protein 4	TM							-1.59352	0.0760862	control only
Ptdss1	Phosphatidylserine synthase 1	TM	-0.675304	0.00137447	0.0102519	0.969271	-0.178596	0.319148	-0.615566	0.000468216	0.126079	0.455039	0.582249	0.000581818	-0.644129	0.000849429	-0.2242	0.202178	0.0610681	0.710933
Ptdss2	Phosphatidylserine synthase 2	TM	-0.553615	0.00261095	-0.206612	0.266581	-0.829856	7.8e-05	-0.486901	0.00205503	-0.27792	0.0712268	-0.530796	0.000924794	-0.58674	0.000246065	-0.329074	0.021357	-0.928247	2.88e-06
Ptges	Prostaglandin E synthase	TM							-0.559184	0.00519772	1.54527	6.81e-05
Ptges2	Prostaglandin E synthase 2	TM	-0.294579	0.205098	0.279654	0.277592	1.02381	0.000206287	-0.412932	0.001001	0.390396	0.00311229	1.47986	4.71e-09	-0.25006	0.0858092	0.543361	0.00272628	1.44665	1.67e-07
Ptgfrn	Prostaglandin F2 receptor negative regulator	TM	-0.0703554	0.655301	0.652466	0.000427134	-0.125112	0.350345	-0.074437	0.506167	0.599365	0.000161092	0.232045	0.0343691	-0.0912697	0.451996	0.770229	4.3e-05	0.188162	0.109118
Ptgis	Prostacyclin synthase	TM	-0.208433	0.0861334	1.49283	7.23e-08	0.585556	0.000103655	-0.20688	0.18222	1.60599	4.55e-07	0.818177	6.77e-05	-0.193198	0.188041	1.40755	1.03e-06	0.681342	0.000227457
Ptprf	Protein-tyrosine-phosphatase (Fragment)	TM	-0.092892	0.902023	-0.717467	0.244494	-0.221372	0.698865			control only		-0.514188	0.54364			control only		0.326528	0.469609
Ptprn	Receptor-type tyrosine-protein phosphatase-like N	TM	-0.376564	0.00135596	-0.344923	0.00505349	-0.768303	2.12e-06							-0.611643	0.0125607	-0.480997	0.0584937	-1.807	1.71e-06
Ptprr	Receptor-type tyrosine-protein phosphatase R	TM	-0.598269	6.99e-05	-0.300292	0.0181516	-0.251187	0.0228287	-0.583292	1.97e-05	-0.380019	0.00144549	-0.0399953	0.672875	-0.597679	0.000219656	-0.412691	0.00620126	-0.0562873	0.657541
Ptprz1	Receptor-type tyrosine-protein phosphatase zeta	TM	0.0427492	0.773101	0.0466139	0.773326	-0.639527	5.17e-05	0.0245595	0.769316	0.1554	0.078235	-0.554764	4.77e-06	0.0139895	0.848982	0.219926	0.00722043	-0.590504	6.92e-07
Pxmp2	Peroxisomal membrane protein 2	TM							-0.584405	0.128217	-0.00299414	0.994339	1.07289	0.00309163
Pxmp2	Peroxisomal membrane protein 2	TM	-1.03406	0.0567784	-0.837185	0.159749	-1.26779	0.0183919							-0.939722	0.00274356	-0.832648	0.0104509	0.323221	0.228069
Pxmp4	Peroxisomal membrane protein 4	TM	-1.07908	4.63e-06	-0.912179	4.13e-05	-0.583625	0.000492573	-1.00724	0.000983214	-1.01455	0.00199702	-0.400294	0.1106	-0.90448	0.000622366	-0.732087	0.00520656	-0.0302801	0.895633
Qpctl	Glutaminyl-peptide cyclotransferase-like protein	TM	0.0834302	0.850809	-0.288113	0.471465	-0.585443	0.0748286	-0.595894	0.340149	-1.6439	0.0212156	-0.232412	0.717471	0.591772	0.283383	-0.892532	0.185425	-0.760287	0.163583
Qsox2	Sulfhydryl oxidase 2	TM	0.193494	0.646795	0.403288	0.336716	-0.541613	0.12522	0.190959	0.432138	0.611256	0.0259155	-0.325599	0.162295	0.191564	0.36501	0.622982	0.011699	-0.434204	0.0406235
Ramp1	Receptor activity-modifying protein 1	TM	0.252983	0.474552	0.373725	0.314875	0.189735	0.563139	-0.42849	0.0522536	0.268194	0.274236	1.16426	5.69e-05	0.196605	0.599023	0.552683	0.163027	2.29757	1.28e-05
Rdh10	Retinol dehydrogenase 10	TM	-0.292362	0.0494983	0.194068	0.238685	0.259448	0.0687374	-0.131657	0.406026	0.0984561	0.613608	0.876305	4.19e-05	-0.205682	0.0869125	0.146677	0.268231	0.973479	1.25e-06
Rdh5	Retinol dehydrogenase 5	TM	0.044673	0.954148	0.197644	0.786036	-0.0258392	0.968112			0.720981	0.00210331	0.562671	0.00363423	3.07708	6.48e-06	0.0686762	0.769728	-1.65766	6.52e-06
Reep3	Receptor expression-enhancing protein 3	TM	0.049994	0.907467	0.301836	0.412301	0.447531	0.139468	-0.472458	0.00326331	-0.0381069	0.838318	0.748372	7.16e-05	-0.485667	0.0249514	-0.0636649	0.814742	0.704016	0.00242957
Reep4	Receptor expression-enhancing protein 4	TM	0.485656	0.28983	-0.462134	0.422373	-2.79401	5.99e-05
Reep6	Receptor expression-enhancing protein 6	TM	-0.0289728	0.878028	0.447571	0.0071698	0.296348	0.0323892	-0.243827	0.169797	0.013575	0.956051	0.591878	0.00268003	-0.367576	0.0378438	0.0386768	0.865367	0.684162	0.000750982
Rell1	RELT-like protein 1	TM	-0.507016	0.00240523	0.0719213	0.706809	-0.385352	0.0112886	-0.609054	0.00523757	-0.106255	0.667602	-0.435159	0.0294092	-0.793899	0.0319019	-0.0989333	0.83391	-0.907452	0.0148414
Rell2	RELT-like protein 2	TM	-0.292389	0.219516	-0.334816	0.196835	0.112591	0.634918	-0.168956	0.0804269	-0.228462	0.0352438	0.862632	4.33e-07	-0.205906	0.0696853	-0.357418	0.00779449	1.07347	2.66e-07
Relt	Tumor necrosis factor receptor superfamily member 19L	TM	0.0750376	0.910009	0.563026	0.309491	0.639557	0.171258	-1.27123	0.0108049	0.12122	0.843309	0.592788	0.162959	0.474925	0.698267	0.540769	0.656199	0.99679	0.216963
Retreg2	Reticulophagy regulator 2	TM	-0.203867	0.0330405	-0.278658	0.0112314	-1.06787	3.88e-08	-0.31801	0.00928739	-0.308221	0.0185243	-0.679292	2.18e-05	-0.241523	0.0576453	-0.39307	0.0083779	-0.776597	1.64e-05
Rft1	Protein RFT1 homolog	TM	-0.221737	0.430103	0.135398	0.681791	0.362609	0.150495	-0.417401	0.0100773	-0.201321	0.236002	0.498509	0.00283079	-0.212957	0.276508	-0.240262	0.269072	0.67635	0.00215308
Rhbdd2	Rhomboid domain-containing protein 2	TM	-0.309887	0.0505276	0.0120983	0.95705	0.0242339	0.887535	-0.513024	0.000192366	-0.320175	0.0106795	0.102552	0.321279	-0.627469	6.98e-05	-0.297316	0.0228288	0.0441964	0.707014
Rhbdf1	Inactive rhomboid protein 1	TM	-0.045104	0.901184	-0.202005	0.518184	-0.157423	0.553065	-0.18072	0.337836	0.548604	0.01255	-0.0947975	0.617837	0.286579	0.617597	0.16621	0.818029	-1.26987	0.0425606
Rhbdl2	Rhomboid-related protein 2	TM	-2.22478	0.260383	-1.21846	0.739555	-1.38397	0.513207	-0.391461	0.152726	0.679699	0.0293101	0.712951	0.0125438
Rhot1	Mitochondrial Rho GTPase 1 (Fragment)	TM							-2.08653	0.000771755	-0.336131	0.529789
Rhot1	Mitochondrial Rho GTPase 1 (Fragment)	TM	0.538659	0.481155	-0.649169	0.430011	-1.37468	0.0454319	-0.989259	2.56e-06	-0.303117	0.031222	0.958614	1.83e-06	-0.877517	3.37e-05	-0.126051	0.455691	1.10563	2.64e-06
Rhot1	Mitochondrial Rho GTPase 1	TM	-0.771684	2.12e-06	-0.0565122	0.629201	0.527275	3.27e-05	-0.732463	2.02e-05	-0.129385	0.329036	1.17065	1.4e-07	-0.865195	9.92e-08	-0.00774088	0.941692	1.01749	8.73e-09
Rhot2	Mitochondrial Rho GTPase 2	TM	-0.351842	0.126219	0.383273	0.125947	0.993774	0.000261516	-0.471587	0.00259296	0.0513279	0.776429	1.21513	5.46e-07	-0.702587	4.45e-05	0.00906754	0.959162	1.63395	7.97e-09
Ric3	Protein RIC-3	TM							-0.238667	0.203122	0.0657729	0.787627	0.275229	0.132123	-0.416312	0.0925998	-0.320712	0.238292	1.01067	0.000592656
Rmdn2	Regulator of microtubule dynamics protein 2	TM	-0.494709	0.0391301	-0.0738667	0.821447	-0.602075	0.0120812	-0.601649	0.271757	0.0909192	0.902766	-1.23092	0.026363	-0.370257	0.167799	-0.145918	0.657252	-0.103109	0.710964
Rmdn3	Regulator of microtubule dynamics protein 3	TM	-0.714129	1.49e-06	2.24e-05	0.999706	0.175593	0.0341537	-0.674818	8.34e-06	-0.152703	0.154283	0.727906	2.29e-06	-0.714374	7.43e-07	-0.237992	0.0101524	0.593247	2.5e-06
Rnasek	Ribonuclease kappa	TM	-0.314659	0.115921	-0.686553	0.00418519	-0.440991	0.0247903	-0.271102	0.00821142	-0.592921	5.52e-05	0.0142464	0.889227	-0.261384	0.0163743	-0.627682	6.95e-05	-0.102945	0.304681
Rnf112	RING finger protein 112	TM	-0.270363	0.258218	0.28211	0.283183	-0.839424	0.0011869	-0.427581	0.416174	0.166396	0.806925	-0.0196676	0.975227	-0.431977	0.0695735	0.157248	0.56222	-0.9772	0.0105901
Rnf128	E3 ubiquitin-protein ligase RNF128	TM	-0.622668	0.0111918	-0.591418	0.0248356	0.302738	0.17643	-0.632148	0.000257414	-0.432364	0.00785051	0.120028	0.365207	-0.846901	2.99e-05	-0.545956	0.00205996	0.167099	0.219796
Rnf13	E3 ubiquitin-protein ligase RNF13	TM	-0.267267	0.0616619	0.0373022	0.850071	0.570919	0.000509152	-0.320769	0.00685945	-0.109299	0.388974	0.401012	0.00128496	-0.33601	0.0151375	0.0507964	0.761381	0.734016	3.94e-05
Rnf139	E3 ubiquitin-protein ligase RNF139	TM							-1.6186	0.00470805	-0.360256	0.452071			-1.43386	0.00650047	-0.413512	0.410712
Rnf144a	E3 ubiquitin-protein ligase RNF144A	TM	-0.687745	0.760289	2.37264	0.321091	disease only
Rnf145	RING finger protein 145	TM	-0.530171	0.119892	-0.678353	0.0691575	-0.709194	0.0326298	-0.568948	0.0238511	-0.670985	0.017074	control only		-0.741647	0.134284	-0.866341	0.112263	control only
Rnf150	RING finger protein 150	TM	0.259162	0.455028	-0.261696	0.489649	-0.765135	0.0176925	0.111457	0.761037	-0.471203	0.225112	-0.587577	0.0839524	0.402014	0.0384161	-0.623953	0.00620753	0.608913	0.00347087
Rnf167	E3 ubiquitin-protein ligase RNF167	TM	-0.552441	0.0975171	0.205717	0.610867	0.0594822	0.869472	-1.02014	0.0214705	-0.107324	0.847115	-0.863358	0.0417142	-0.836107	0.0222798	-0.790145	0.0427808	-0.957482	0.00956339
Rnf170	E3 ubiquitin-protein ligase RNF170	TM	-0.509879	0.0157844	-0.426012	0.0587543	-0.813475	0.000538235
Rnf180	E3 ubiquitin-protein ligase RNF180	TM	-0.602311	0.0721318	0.150441	0.724631	-0.21554	0.517518							-1.05047	1.57e-05	-0.355144	0.0476915	-0.583387	0.00149318
Rnf185	E3 ubiquitin-protein ligase RNF185	TM	-0.206954	0.498931	0.490261	0.111321	1.07632	0.000735831	-0.268268	0.378329	0.550108	0.103666	0.458426	0.120895	-0.28673	0.328582	0.541669	0.0929404	0.933895	0.00375753
Rnf24	RING finger protein 24	TM	-0.717602	0.122578	-0.275176	0.625034	0.611145	0.215693	-0.425625	0.684433	-0.0534147	0.970757	-0.521024	0.648735	-0.976201	0.0166009	0.0344723	0.963153	0.396595	0.432567
Rnf5	E3 ubiquitin-protein ligase RNF5	TM	-0.00012582	0.999694	0.070931	0.916163	0.555484	0.204829	-0.423031	0.0820013	-0.00130743	0.996725	0.383858	0.10343	-0.22929	0.397653	0.629362	0.0369224	0.962185	0.00160929
Robo2	Roundabout homolog 2	TM	0.314144	0.555142	0.70367	0.153525	1.13266	0.00805129
Romo1	Reactive oxygen species modulator 1	TM	-1.4349	0.00137447	-0.113534	0.833468	0.560719	0.135662	-0.888282	4.41e-06	-0.213623	0.104047	0.98422	9.15e-07	-0.944174	1.54e-07	-0.198314	0.0415417	0.85544	1.96e-07
Ror1	Inactive tyrosine-protein kinase transmembrane receptor ROR1	TM	-2.31834	0.00929441	0.225367	0.835763	-5.67688	0.00033219			0.234804	0.684083
Ror2	Tyrosine-protein kinase transmembrane receptor ROR2	TM							-2.23305	0.0477429	0.638181	0.594248	0.108835	0.882941			disease only		1.71419	0.000159896
Rpn1	Dolichyl-diphosphooligosaccharide--protein glycosyltransferase subunit 1	TM	-0.394322	2.22e-05	0.131228	0.0638699	0.119309	0.0550545	-0.386077	3.37e-05	0.193285	0.0113108	0.620664	2.37e-07	-0.39739	7.81e-06	0.139048	0.0293473	0.47864	8.19e-07
Rpn2	Dolichyl-diphosphooligosaccharide--protein glycosyltransferase subunit 2	TM	-0.631068	0.0353936	0.225097	0.515798	0.80995	0.0150402	-0.675156	0.0387078	0.36264	0.317615	0.521176	0.0943787
Rprm	Protein reprimo	TM	-0.312412	0.480621	-0.150641	0.782495	-0.381173	0.338129	-0.373215	0.187477	-0.82294	0.0130782	-0.215108	0.44217	-0.305244	0.161545	-0.802466	0.0031915	-0.0990773	0.656487
Rrp12	RRP12-like protein	TM	0.785859	0.0704523	-0.0304126	0.960215	0.475003	0.252583	0.997676	0.0137266	0.405854	0.356524	0.460358	0.213656	0.588986	6.77e-06	0.650487	0.00014815	0.904922	1.36e-07
Rtn1	Reticulon	TM							-0.488783	0.0100113	-0.677416	0.00243565	-0.344361	0.0499206	-0.464027	0.00544712	-0.525885	0.00438016	-0.448498	0.00587505
Rtn4rl1	Reticulon-4 receptor-like 1	TM	-0.12348	0.616436	-0.00669822	0.983455	-0.828847	0.000797116	-0.055885	0.764768	0.00221368	0.993274	-0.808385	0.000228903	-0.0932341	0.553995	-0.127018	0.470261	-0.586285	0.00096282
Rtp2	Receptor-transporting protein 2 (Fragment);Receptor-transporting protein 2	TM									0.515818	0.86					0.787455	0.0843046	1.18752	0.0201719
Rusf1	RUS family member 1	TM	0.0654454	0.787916	0.416745	0.123488	-0.380438	0.0979555									0.38714	0.307099	0.897221	0.00526251
Ryr1	Ryanodine receptor 1	TM	-0.14885	0.503353	0.0698454	0.798181	-0.405373	0.0415171	-0.332408	0.304624	-0.649472	0.0725539	-0.642944	0.0460502	-0.203355	0.774055	-0.701053	0.342262	-2.69669	0.000573346
Ryr2	Ryanodine receptor 2 (Fragment)	TM	-0.98897	0.00333291	0.776064	0.0247029	0.407831	0.16433	-1.09365	0.0529261	0.168735	0.815897	0.112545	0.847897	-1.08243	0.14757	-0.275593	0.775924	-1.12513	0.125967
Samm50	Sorting and assembly machinery component 50 homolog	TM	-1.03903	1.07e-07	0.100447	0.326496	1.05819	2.59e-08	-1.12092	1.71e-09	0.0825125	0.227236	1.59941	1.79e-11	-1.18009	2.11e-09	0.0682358	0.324227	1.63773	1.62e-11
Saraf	Store-operated calcium entry-associated regulatory factor	TM	-0.294989	0.0127529	0.13892	0.277143	-0.067262	0.553174							disase only		-0.507986	0.346776	-2.01063	0.021346
Saysd1	SAYSvFN domain-containing protein 1	TM	-0.113408	0.329555	0.188062	0.125581	0.233663	0.0331007	-0.304811	0.14071	0.0651127	0.809063	0.886054	0.000405358	-0.351088	0.197623	-0.206973	0.517537	0.982114	0.00162581
Scai	Protein SCAI	TM	0.516475	0.0722036	-0.320665	0.322724	0.155156	0.5882	0.410414	0.00137453	-0.261536	0.0352438	-0.949935	6.37e-07	0.250376	0.0877344	-0.398845	0.0189219	-0.878708	7.89e-05
Scamp1	Secretory carrier-associated membrane protein 1	TM	-0.393917	0.000703689	-0.171141	0.112977	0.113615	0.228464	-0.380195	5.97e-06	-0.117752	0.0450517	0.682274	9.81e-09	-0.387818	1.04e-05	-0.144183	0.0255856	0.60778	7.89e-08
Scamp1	Secretory carrier-associated membrane protein	TM							-0.280082	0.428059	-0.616948	0.117546	control only		0.00692395	0.992334	-0.62652	0.369266
Scamp3	Secretory carrier-associated membrane protein 3	TM	-0.247868	0.0188734	-0.191322	0.090202	0.0571122	0.579055							-1.26692	0.0231145	-0.852554	0.139894	control only
Scamp3	Secretory carrier-associated membrane protein	TM	-0.649209	0.298263	-0.153382	0.855067	-1.43266	0.0171439	0.320639	0.664252	-1.36819	0.0948264	control only		-0.212204	0.00327154	-0.261316	0.00148971	0.382701	2.24e-05
Scamp4	Secretory carrier-associated membrane protein 4	TM	-0.870011	0.0164411	-0.722059	0.0620147	0.307017	0.369662	-0.420722	0.122751	0.0426764	0.907907	0.635304	0.0220883	-0.100107	0.438291	-0.00520076	0.978085	0.32912	0.0134039
Scamp5	Secretory carrier-associated membrane protein 5	TM	-0.387836	0.0430296	-0.156469	0.481933	-0.363284	0.049031	-0.542156	0.00159279	-0.276685	0.0929713	-0.359868	0.0177773	-0.473693	0.0177196	-0.583297	0.00934889	-0.688398	0.00144688
Scara3	Scavenger receptor class A member 3	TM	-0.542435	0.00181893	0.104574	0.575781	0.423624	0.007609	-0.462387	0.00150893	0.0298868	0.856904	0.677258	5.37e-05	-0.368777	0.243256	0.0372292	0.93293	0.678406	0.0350174
Scarb2	Lysosome membrane protein 2	TM	-0.591138	9.93e-06	-0.0516072	0.62892	0.0617395	0.476436	-0.564291	6.93e-07	-0.137056	0.0471195	0.375662	1.79e-05	-0.565893	1.12e-07	-0.13117	0.0230285	0.376067	2.87e-06
Scd1	Acyl-CoA desaturase 1	TM	-0.707948	0.171794	-0.398477	0.65289	0.264903	0.604018	-2.42558	0.0227372	0.434916	0.80512	control only		-1.27644	0.224194			control only
Scd2	Stearoyl-CoA desaturase 2	TM	-0.755312	0.0269003	0.093792	0.838447	-0.309589	0.343132	-0.932639	0.0330901	-0.183693	0.736787	0.143617	0.745852	-0.96823	0.0156357	-0.214126	0.639139	-0.0973883	0.807122
Scn2b	Sodium channel subunit beta-2	TM	-0.237664	0.167804	-0.127516	0.526814	-0.846268	8.3e-05	-0.382701	0.0142886	-0.3278	0.0481011	-0.593837	0.000662635	-0.354293	0.0162842	-0.181246	0.237715	-0.827537	2.45e-05
Scn3b	Sodium channel subunit beta-3	TM	-0.641175	0.0542068	-0.479243	0.191364	-1.56843	0.000126669	-0.777746	0.0123342	-0.822126	0.0152453	-1.52638	7.21e-05	-1.21338	0.0145514	-0.686639	0.181488	-1.65087	0.00178531
Scn5a	Sodium channel protein	TM	1.9713	0.0367645	2.40511	0.056242
Scn7a	Sodium channel protein	TM	-0.141546	0.623116	-0.177696	0.563753	-0.755739	0.00463934	-0.310217	0.0758029	-0.224491	0.2502	-0.346857	0.0443361	-0.206748	0.0491606	-0.427357	0.00136571	-0.152659	0.130123
Sco1	Protein SCO1 homolog, mitochondrial;Protein SCO1 homolog, mitochondrial	TM							0.00139958	0.997783	-0.707902	0.172535	2.04772	0.00028577					1.74499	0.000627258
Sco2	Protein SCO2 homolog, mitochondrial	TM	0.469598	0.507876	0.141864	0.861683	0.83649	0.13466	-1.4918	0.0721714	-0.0796241	0.915754	disease only				control only		1.64198	0.0880136
Sdc2	Syndecan-2	TM	-0.907845	0.0439826	-1.25286	0.0146511	-1.14172	0.0116028	-0.988504	0.00286636	-1.35543	0.000629722	-0.0336559	0.915841	-1.0576	0.0312318	-0.0956362	0.882074	-0.69399	0.134869
Sdc3	Syndecan-3	TM	-0.775831	0.000392618	-0.656843	0.00287466	-0.276166	0.107826	-1.04824	4.14e-07	-0.30902	0.0132245	0.344793	0.0032621	-1.08294	3e-05	-0.433812	0.0315106	-0.0919625	0.610347
Sdc4	Syndecan-4	TM	-0.326783	0.0231942	0.168204	0.290622	-0.0783491	0.578712	-0.685258	0.00363225	-0.171624	0.494896	-0.418665	0.0461004	-0.635092	0.00420833	0.128376	0.585548	-0.177779	0.360136
Sdhc	Succinate dehydrogenase cytochrome b560 subunit, mitochondrial	TM	-0.815083	0.00071553	-0.171363	0.473551	0.419866	0.0355691	-1.4754	1.64e-05	-0.426308	0.0927611	1.06137	0.000198374	-1.45917	7.5e-05	-0.186877	0.551009	0.453278	0.0863307
Sdhd	Succinate dehydrogenase [ubiquinone] cytochrome b small subunit, mitochondrial	TM	-0.783929	0.0386593	-0.584129	0.158211	0.633535	0.0787276	-0.988581	0.00103915	-0.650919	0.0251574	0.0162238	0.95286	-0.900895	0.00963445	-0.60946	0.0521744	-0.504353	0.186113
Sdk1	Protein sidekick-1	TM	-0.209897	0.221119	0.889268	0.000191771	-0.00896396	0.963592	-0.8098	0.020937	0.958456	0.0140971	0.69876	0.0374074	-0.485099	0.0346814	0.881197	0.00189215	0.804468	0.00151926
Sdk2	Protein sidekick-2	TM	-0.174589	0.0691042	-0.14904	0.157356	-0.604546	9.79e-06	-0.0999462	0.369368	-0.193696	0.116832	-0.160613	0.136473	-0.177476	0.0620596	-0.155403	0.130944	-0.316838	0.00248786
Sec11c	Signal peptidase complex catalytic subunit SEC11C	TM	-0.274801	0.115527	0.0264665	0.917638	-0.9126	5.12e-05
Sec61a1	Protein transport protein Sec61 subunit alpha isoform 1	TM	-0.545799	0.000128109	-0.0713586	0.592253	-0.308646	0.00651836	-0.730567	1.53e-05	-0.284552	0.0258306	0.225229	0.0435377	-0.540718	1.36e-05	-0.0540031	0.574507	0.158091	0.0530032
Sec61a2	Protein transport protein Sec61 subunit alpha isoform 2	TM	-0.183498	0.566072	-0.594782	0.0606067	-0.00545064	0.987616	-0.526949	0.000378584	-0.323407	0.0181479	0.0573218	0.634592	-0.594779	0.000217075	-0.27814	0.0448463	0.125316	0.300461
Sec61b	Protein transport protein Sec61 subunit beta	TM	-0.464002	7.07e-05	0.0737392	0.466379	0.148283	0.0748389	-0.600754	0.000112202	-0.252532	0.0533156	0.160308	0.155736	-0.612644	0.000159519	-0.186382	0.168105	0.183708	0.127902
Sec61g	Protein transport protein Sec61 subunit gamma	TM	-0.408828	0.0146364	-0.438716	0.0172772	0.343202	0.0304608	-0.62746	0.00329962	-0.956952	0.000328746	0.643065	0.00239192	-0.567785	0.0028471	-1.07385	4.46e-05	0.451098	0.0105178
Sec62	Translocation protein SEC62	TM	-0.270367	0.113062	0.111675	0.587044	0.214027	0.187832	-0.322522	0.00670845	0.0422357	0.766176	0.615436	3.64e-05	-0.332005	0.00101896	-0.0361804	0.733737	0.579688	6.39e-06
Sel1l2	Protein sel-1 homolog 2	TM							-0.038158	0.983525	1.14805	0.573778	4.84008	0.00666477
Sel1l3	Protein sel-1 homolog 3	TM	1.16363	0.0332501	-1.16733	0.0783161	1.10277	0.0365077
Selenoi	Ethanolaminephosphotransferase 1	TM	1.46958	0.000845968	0.665043	0.107499	0.82929	0.0256527	-0.770344	0.000324923	-0.355177	0.0624811	-1.144	7.22e-06	-0.814783	0.0680211	-0.210073	0.70067	0.864007	0.0509253
Selenok	Selenoprotein K	TM	0.267663	0.502543	1.49163	0.00135709	0.158557	0.67341	-0.367501	0.115238	-0.194363	0.483734	0.404551	0.0775621	0.141515	0.605813	1.12762	0.00110412	0.0627104	0.821962
Selenos	Selenoprotein S	TM	-0.326043	0.0146472	0.196921	0.165159	0.328203	0.0117017	-0.175309	0.0804269	0.190973	0.0850867	1.13382	4.16e-08	-0.351838	0.0192091	0.194556	0.214781	1.05559	3.12e-06
Sema4d	Semaphorin-4D	TM	0.0983434	0.492223	0.0845078	0.598202	-0.629096	0.000118557	-0.0284046	0.672332	0.0323616	0.684763	-0.206216	0.0033737	0.00448203	0.97172	-0.031756	0.836343	-0.451653	0.000901634
Sema6a	Semaphorin-6A	TM	0.468756	0.145406	0.843685	0.0198753	-0.0338392	0.924141	0.452328	0.486497	0.11313	0.895948	-0.417568	0.509447	0.67757	0.0161375	0.146033	0.759142	0.131522	0.64195
Sema6b	Semaphorin-6B	TM	-0.00704921	0.985328	0.656409	0.0165812	-0.245022	0.289949	0.0970755	0.654126	0.290601	0.209314	0.464231	0.0267995	0.0036539	0.98305	0.308435	0.0757228	-0.00945803	0.955899
Serinc1	Serine incorporator 1	TM	-0.564695	0.0177581	-0.45509	0.0736342	-1.51515	7.03e-06	-0.59907	0.0108183	-0.418529	0.0871893	-0.931454	0.000435582	-0.420992	0.0403373	-0.224136	0.316888	-0.85876	0.000411167
Serinc2	Serine incorporator 2	TM	-0.664017	0.154164	-0.340481	0.528686	3.30799	0.000129811	0.02888	0.980083	-0.809235	0.499156	control only		-0.289684	0.7687	-0.585685	0.58824	control only
Serinc3	Serine incorporator 3	TM	-0.499435	0.00160378	-0.13674	0.39862	-0.274816	0.0432104	-0.52846	0.00294328	-0.482982	0.00985258	0.285564	0.0661134	-0.105141	0.466271	0.0181814	0.926497	0.66004	0.000209527
Serp2	Stress-associated endoplasmic reticulum protein 2	TM	-2.92582	0.00322375	-2.06368	0.0364393	control only		-1.15423	0.215838	-1.16995	0.26901	control only		-2.20732	0.000557685	-1.11941	0.0612737	control only
Sez6	Seizure protein 6	TM	-0.209519	0.0578131	-0.160544	0.186577	0.205279	0.0538516	-0.143926	0.120092	-0.263434	0.0144606	0.587144	1.28e-05	-0.167158	0.00918842	-0.227307	0.00231821	0.525753	5.52e-07
Sft2d2	Vesicle transport protein SFT2B	TM	-0.688089	0.0104425	-0.412227	0.143065	-1.46892	2.3e-05
Sfxn1	Sideroflexin-1	TM	-0.903797	9.55e-08	0.138406	0.10084	1.26518	1.33e-09	-1.01977	2.19e-07	0.0243986	0.84769	1.64299	6.44e-10	-1.03917	2.18e-08	0.0547394	0.544114	1.6506	7.97e-11
Sfxn3	Sideroflexin-3	TM	-1.03264	4.64e-08	-0.13916	0.119093	1.34274	1.33e-09	-1.07617	6.55e-08	-0.240326	0.0204424	1.65141	3.43e-10	-1.0664	5.01e-09	-0.239355	0.00321677	1.67691	2.13e-11
Sfxn5	Sidoreflexin;Sideroflexin-5	TM													-0.668529	6.9e-07	-0.216043	0.0115145	0.594747	1.2e-06
Sfxn5	Sideroflexin-5	TM	-0.629371	4.1e-05	0.0313743	0.835919	0.314047	0.00600084	-0.672088	7.05e-06	-0.219539	0.038765	0.812131	6.58e-07	-1.01126	8.1e-05	-0.369649	0.0726539	-1.1589	1.66e-05
Sgcb	Beta-sarcoglycan	TM	-0.287718	0.0963342	0.108066	0.606089	0.00516405	0.97887	0.233772	0.669418	0.917208	0.114675	1.28875	0.0165628	0.397822	0.502211	-0.335008	0.631112	-0.341553	0.556762
Sgcd	Delta-sarcoglycan	TM	-0.300336	0.33951	0.0322358	0.941608	-0.572534	0.0507927	-0.273969	0.14849	0.544925	0.0138813	0.457429	0.0186842	0.187981	0.658227	1.05868	0.0389596	0.586865	0.139861
Sgcz	Zeta-sarcoglycan	TM	-0.0529314	0.922453	0.812257	0.0920265	-0.26459	0.31593	-0.240821	0.643131	1.92437	0.0101917	-0.0425426	0.921993	0.97485	0.0481975			0.22751	0.439304
Shisa2	Protein shisa-2 homolog	TM	0.728218	0.734537	2.41166	0.247548	1.52173	0.391909	-0.755308	0.109391	-0.765381	0.144325	control only
Shisa4	Protein shisa-4	TM	-0.0167309	0.945747	-0.203724	0.288533	-0.602416	0.00133284	-0.290642	0.056644	-0.320827	0.0565309	-0.343265	0.0242138	-0.296095	0.0666223	-0.348459	0.0495872	-0.627196	0.000810174
Shisa6	Protein shisa-6 (Fragment)	TM	0.335294	0.623347	0.332987	0.656517	0.242362	0.698865			1.2219	0.101062	-0.928235	0.221739			1.12087	0.00679481	-1.42999	0.00675372
Shisa6	Protein shisa-6	TM			0.312233	0.751898			-1.24715	0.0134317	0.238825	0.686071	-0.666461	0.148458	-0.232526	0.713057	0.353158	0.467859	0.941943	0.138246
Shisa8	Protein shisa-8	TM	-0.108548	0.688482	-1.42733	0.00713052	-1.86229	0.001013
Shisa9	Protein shisa-9	TM	-1.99647	0.4315			0.100442	0.953536					1.72193	0.00422509
Shisal1	Protein shisa-like-1	TM							-0.366715	0.639758	-1.23832	0.186661	-0.0665281	0.935526			disease only		-0.0643423	0.85251
Shisal2a	Protein shisa-like-2A	TM							-0.399173	0.0175891	-0.294061	0.0981684	0.591015	0.00125273
Shisal2b	Protein shisa-like-2B	TM					-1.1662	0.0755908			2.48301	0.0062598	-0.448069	0.136473					-0.633662	0.0361562
Sidt2	SID1 transmembrane family member 2 (Fragment)	TM	-0.916946	0.049971	-0.70623	0.168498	0.962447	0.0342881	-0.775127	0.00136084	-0.400415	0.0830216	0.548366	0.0112518
Sidt2	SID1 transmembrane family member 2	TM	-0.441123	0.0188188	-0.163487	0.441323	-0.00314729	0.988682	-0.730546	7.05e-06	-0.0557677	0.662278	0.198288	0.0507659	-0.687267	4.27e-05	-0.109648	0.415427	0.400591	0.00240735
Sigirr	Single Ig IL-1-related receptor	TM	-1.42361	0.46253	disease only				-0.0998577	0.626145	0.292576	0.182233	-0.396867	0.0431242
Siglec1	Sialoadhesin	TM	-1.63154	0.10556	0.978319	0.431657	-2.28478	0.0249789
Sigmar1	Sigma non-opioid intracellular receptor 1	TM	-0.344659	0.0257096	-0.132878	0.451847	-0.561087	0.000981372	-0.45583	0.076117	-0.118073	0.714371	-0.923819	0.00144044	-0.346342	0.00557427	0.105767	0.410767	-0.151	0.171464
Sirpa	Tyrosine-protein phosphatase non-receptor type substrate 1	TM	-0.00105952	0.998143	0.235097	0.55963	-0.239428	0.471277	-0.0697081	0.883102	0.148619	0.788957	0.136376	0.759713	0.84396	0.000387349	0.0244444	0.926206	-0.149027	0.425515
Sis	Sucrase isomaltase (alpha-glucosidase)	TM							-0.542398	0.624137	0.695095	0.69724	disease only
Slc11a2	Natural resistance-associated macrophage protein 2	TM	-0.498256	0.00108215	-0.523673	0.00165359	0.687302	5.63e-05	-0.979921	0.00453277	-0.588219	0.0902317	-0.152524	0.629955	-0.748517	0.000750761	-0.488809	0.0202748	0.284879	0.113081
Slc12a1	Solute carrier family 12 member 1	TM							-1.62976	0.000397314	-0.90595	0.0306088	-0.715247	0.0508379
Slc12a4	Solute carrier family 12 member 4	TM							-0.556534	6.01e-05	-0.0727505	0.547903	0.107435	0.268843	-0.623581	0.000177077	-0.00799957	0.965373	0.324976	0.0141276
Slc12a5	Solute carrier family 12 member 5	TM	-0.431572	0.0247166	-0.243436	0.246926	-1.28034	5.02e-06	-0.357874	0.0274111	-0.354107	0.0442926	-1.32119	8.03e-07	-0.32181	0.027413	-0.30934	0.0478655	-1.19021	8.41e-07
Slc12a5	KCC2a-S25 variant 1	TM			-0.688034	0.850053	control only
Slc12a7	Solute carrier family 12 member 7	TM	-0.140958	0.664464	0.428491	0.169028	-0.596211	0.0314492	-0.784754	0.000247651	-0.846886	0.000322803	-0.344576	0.0400712	-0.943308	0.071839	-0.645896	0.260862	0.238989	0.651293
Slc13a3	Solute carrier family 13 member 3	TM	-0.920613	7.36e-06	-0.253527	0.0777789	-0.124155	0.327482	-0.797728	2.93e-05	-0.253505	0.08488	0.214742	0.0962901	-0.905909	5.45e-06	-0.253364	0.0629873	0.146229	0.223709
Slc13a4	Solute carrier family 13 (sodium/sulfate symporters), member 4	TM	-0.582372	0.117394	0.573094	0.159629	-0.462648	0.191223	-0.891106	0.00139726	0.0774896	0.803477	0.496515	0.037845	-0.508643	0.182133	0.217484	0.638689	0.33131	0.433571
Slc13a5	Solute carrier family 13 member 5	TM	-0.848768	3.85e-06	-0.19488	0.111915	-0.623614	3e-05	-0.988201	6.93e-07	-0.333376	0.00913036	-0.4153	0.000903033	-0.904795	4.45e-07	-0.406663	0.000947595	-0.213122	0.0252542
Slc14a1	Urea transporter 1	TM	-0.923436	1.66e-06	-0.342148	0.00851515	-0.551755	8.28e-05	-0.973262	2.87e-07	-0.462486	0.000424056	-0.193691	0.0413705	-0.832902	2.59e-07	-0.438152	0.000183092	-0.246457	0.00503321
Slc15a2	Solute carrier family 15 member 2	TM	-0.402742	0.00921105	-0.13535	0.427701	-1.04441	3.19e-06	-0.700406	0.000138377	-0.227594	0.142868	-0.148734	0.272186	-0.5615	0.034157	-0.135131	0.666198	0.146336	0.571637
Slc15a4	Solute carrier family 15 member 4	TM	-0.615854	0.00142739	-0.0440419	0.851904	0.151031	0.360694	-0.807186	0.000300309	-0.180334	0.379333	0.312651	0.0723184	-0.890789	0.00167942	-0.138274	0.638653	0.29918	0.20772
Slc16a1	Monocarboxylate transporter 1	TM	-0.738952	0.00163263	-0.529178	0.0236631	-1.55453	2.04e-06	-0.599302	0.00184527	-0.323294	0.0829707	-0.346078	0.0384215	-0.843687	0.00643517	-0.508307	0.10006	-0.962921	0.00229001
Slc16a11	Monocarboxylate transporter 11	TM	-0.303358	0.606332	0.710041	0.222752	-1.32382	0.0122071	-0.686995	0.00913949	-0.336208	0.219538	-0.403151	0.0924527	0.350836	0.75999	control only		-0.397418	0.715044
Slc16a13	Monocarboxylate transporter 13	TM	-1.35241	0.00613374	-1.45769	0.00740434	control only		control only
Slc16a2	Monocarboxylate transporter 8	TM	-1.29036	0.0848879	0.0531106	0.960161	-0.501437	0.499631	-0.841815	0.141877	-0.507439	0.448996			-0.482412	0.141934	0.339237	0.358524	0.997947	0.018434
Slc16a3	Monocarboxylate transporter 4	TM	-0.562175	0.0109994	0.0828314	0.766561	-1.20403	2.42e-05	-0.416867	0.02872	0.237066	0.252972	-1.18152	1.14e-05	-0.484143	0.0379133	0.14717	0.584293	-1.18333	7.97e-05
Slc16a7	Monocarboxylate transporter 2	TM	-0.392569	0.118766	-0.314824	0.261124	-0.0765412	0.771794	-0.310578	0.213324	-0.307846	0.278	0.610064	0.017588	-0.0186681	0.923946	-0.158762	0.441259	0.107316	0.55224
Slc17a5	Sialin	TM	-0.486186	0.244124	-0.663339	0.139684	-0.539438	0.167559	-0.429154	0.629868	-0.644839	0.528988	-1.83135	0.0326609	-0.939413	0.150459	-0.529154	0.484575	-0.331886	0.655189
Slc17a6	Vesicular glutamate transporter 2	TM	-0.478559	0.000510681	-0.390455	0.00452603	-0.945249	8.09e-07	-0.503387	4.5e-05	-0.568075	4.05e-05	-0.686582	1.62e-06	-0.54643	7.14e-05	-0.471329	0.000526961	-0.561852	3.9e-05
Slc17a7	Vesicular glutamate transporter 1	TM	-0.548241	3.25e-05	-0.532456	9.94e-05	-0.468584	7.76e-05	-0.518738	2.69e-05	-0.459102	0.000180771	-0.183574	0.0315267	-0.487409	1.89e-05	-0.580643	9.57e-06	-0.42928	4e-05
Slc17a8	Vesicular glutamate transporter 3	TM	-0.105522	0.640458	-0.685001	0.00412268	0.188408	0.327263	-0.207785	0.156533	-0.357065	0.0321637	0.390185	0.0111062	-0.121033	0.567273	-0.299446	0.183142	-0.173355	0.388528
Slc18a2	Synaptic vesicular amine transporter	TM	-0.560673	0.000149964	-0.317352	0.0157386	-0.133724	0.224971	-0.608577	0.00135155	-0.502894	0.00919806	0.239202	0.129623	-0.681718	0.000322245	-0.57601	0.00226201	0.235109	0.110055
Slc18a3	Solute carrier family 18 (Vesicular monoamine), member 3	TM	-0.25178	0.0114201	-0.489531	0.000232759	-0.362062	0.000767352	-0.361938	0.0209436	-0.675129	0.000756778	0.188723	0.193585	-0.414767	0.00260764	-0.607586	0.000321356	0.177142	0.133103
Slc19a1	Reduced folate transporter	TM	-0.668982	0.0202043	0.806398	0.0129232	0.601156	0.0294925	-0.751354	0.00154106	0.412463	0.0706513	1.04243	8.91e-05	-0.821945	0.000157609	0.603006	0.0031915	0.907694	4.86e-05
Slc19a2	Thiamine transporter 1	TM	-0.33251	0.528557	1.21314	0.0251836	-0.26113	0.588245	-0.152215	0.647271	0.0610045	0.887661	-0.379593	0.217112	-0.322723	0.318865	0.206221	0.591054	-0.554062	0.0838344
Slc19a3	Thiamine transporter 2	TM									0.160997	0.807054	5.02318	0.00025227
Slc1a2	Amino acid transporter	TM	-1.41395	0.00281047	-0.655381	0.164203	-1.72022	0.000503413	-1.38228	0.00134876	-0.62552	0.127595	-1.48144	0.000669962	-1.46098	0.000882491	-0.697488	0.0820964	-1.4246	0.000850667
Slc1a2	Amino acid transporter (Fragment)	TM									disease only		0.390587	0.438423	2.08576	0.0715211	2.02415	0.0482929	2.26288	0.0185834
Slc1a2	Excitatory amino acid transporter 2	TM	-0.685539	7.22e-06	-0.0872875	0.438425	-0.381605	0.00059263	-0.730718	6.05e-07	-0.123062	0.156932	0.0728929	0.338415	-0.795799	2.18e-08	-0.223825	0.00249581	-0.0315289	0.595508
Slc1a4	Neutral amino acid transporter A	TM	-0.975191	2.34e-05	-0.378914	0.0341115	-0.802233	7.71e-05	-1.17616	0.000153739	-0.709691	0.0111372	-1.14506	0.000147279	-1.02614	2.27e-05	-0.51938	0.0079903	-0.718555	0.000346022
Slc1a5	Amino acid transporter	TM	-0.179872	0.562361	0.245436	0.450916	-0.16264	0.560684	-0.270441	0.195595	0.302332	0.196308	0.17778	0.386884	-0.874062	0.00129497	1.09874	0.00048822	0.0277998	0.909558
Slc20a1	Sodium-dependent phosphate transporter 1	TM	-0.53939	0.00336068	-0.0134827	0.955429	-0.534382	0.00283592	-0.570393	6.21e-05	-0.190061	0.0971092	-0.239121	0.0225267	-0.676023	0.000496357	-0.194095	0.262964	-0.288389	0.0645181
Slc20a2	Sodium-dependent phosphate transporter 2	TM	-0.469935	0.00272267	-0.104327	0.534005	-0.802363	2.59e-05	-0.482938	0.000123953	0.0980759	0.3725	0.019881	0.842629	-0.548107	5.57e-05	-0.0127498	0.924735	-0.249483	0.0138528
Slc22a12	Solute carrier family 22 member 12	TM	4.36411	0.00556437	2.61612	0.0448877	2.0625	0.0663362
Slc22a15	Solute carrier family 22 member 15	TM							0.460884	0.2207	-0.505581	0.179992	-0.902077	0.0113935	0.623579	0.131749	-0.830888	0.14979	-0.76157	0.0440914
Slc22a18	Solute carrier family 22 member 18	TM							-0.0365164	0.95423	disease only		1.06702	0.0563253	control only		disease only		0.893481	0.148717
Slc22a2	Solute carrier family 22 member 2	TM	-0.622596	0.287891	-0.5836	0.36807			0.623742	0.263096	-0.100631	0.8943	0.308904	0.657066	-0.266266	0.13692	0.0998064	0.642031	-2.46932	7.86e-07
Slc22a23	Solute carrier family 22 member 23 (Fragment)	TM							-1.76304	0.00558242	-2.00418	0.00944652
Slc22a23	Solute carrier family 22 member 23	TM	-0.613216	6.84e-05	-0.317716	0.0149745	-0.986619	4.9e-07	-0.725541	2.84e-05	-0.428148	0.0037563	-0.878	3e-06	-0.614688	0.000591415	-0.4322	0.0116385	-0.74098	9.97e-05
Slc22a5	Solute carrier family 22 member 5	TM	-0.326917	0.0663515	-0.206122	0.304572	0.527281	0.00448665	-0.392725	0.00164663	-0.251495	0.0383469	0.611441	3.43e-05	-0.400077	0.00149159	-0.197567	0.0938585	0.54892	9.51e-05
Slc22a6	Solute carrier family 22 member 6	TM	-0.910648	0.000906916	0.261032	0.330468	0.836081	0.00133284	-0.778151	2.8e-05	0.0825383	0.600144	1.3325	1.05e-07	-0.901576	1.15e-05	0.469943	0.00403564	1.50651	4.53e-08
Slc22a8	Solute carrier family 22 member 8	TM	-0.832408	0.0193376	0.397589	0.311869	0.550262	0.0973101	-1.11819	1.35e-05	0.111308	0.590783	0.632369	0.00113327	-0.682972	0.0765534	-0.42664	0.318651	0.811267	0.0361562
Slc24a3	Sodium/potassium/calcium exchanger 3	TM	-0.553511	0.000529565	-0.147777	0.329879	-0.963871	2.85e-06	-0.814961	0.0020522	-0.179674	0.515163	-0.851011	0.00126456	0.0332226	0.84933	-0.335946	0.0620843	-0.668784	0.000577575
Slc24a4	Sodium/potassium/calcium exchanger 4;Sodium/potassium/calcium exchanger 4 (Fragment)	TM							-0.609898	0.00103155	-0.585569	0.00291441	-0.07806	0.623731	-0.610513	0.000231753	-0.342069	0.0207433	0.036612	0.787167
Slc25a1	Tricarboxylate transport protein, mitochondrial	TM	-0.858789	1.49e-06	-0.0125239	0.934839	0.832511	8.72e-07	-0.916972	9.22e-07	-0.0292946	0.827089	1.19537	3.33e-08	-0.937043	1.22e-07	0.0291671	0.790183	0.927658	6.05e-08
Slc25a10	Mitochondrial dicarboxylate carrier	TM	-1.1481	1.54e-05	0.0748466	0.748354	1.32773	2.23e-06	-1.36384	8.93e-08	-0.0915611	0.518894	1.41717	2.51e-08	-1.33669	5.75e-07	0.139966	0.385754	1.57948	5.4e-08
Slc25a11	Mitochondrial 2-oxoglutarate/malate carrier protein	TM	-0.982907	2.07e-06	-0.132004	0.338841	0.525729	0.000271728	-1.03202	1.09e-08	-0.237469	0.00506951	0.900063	1.07e-08	-1.06035	1.1e-08	-0.222478	0.0094041	0.815058	4.65e-08
Slc25a12	Calcium-binding mitochondrial carrier protein Aralar1	TM	-0.971953	1.56e-08	0.0513812	0.50673	1.21668	4.33e-10	-0.958412	2.61e-09	0.0246129	0.728963	1.54734	1.23e-11	-0.964503	2.96e-09	0.0223225	0.738908	1.55958	7.62e-12
Slc25a13	Calcium-binding mitochondrial carrier protein Aralar2	TM	-0.0644259	0.79806	0.322852	0.147159	0.521475	0.0110739	-0.446621	0.00913949	0.0665235	0.746033	1.96137	1.78e-08	-0.586941	0.0015893	0.0618866	0.761911	1.88218	2.88e-08
Slc25a16	Graves disease carrier protein homolog	TM	-1.88358	0.0469622	-2.15763	0.0631955	-0.00519643	0.996386
Slc25a17	Peroxisomal membrane protein PMP34	TM	-0.500539	0.0262806	-0.36388	0.135176	-1.22572	3.2e-05	-0.635185	0.000149559	-0.416232	0.00682403	-0.584647	0.00023166	-0.516008	0.00283635	-0.365186	0.0328281	-0.602429	0.000755794
Slc25a18	Mitochondrial glutamate carrier 2	TM	0.0377409	0.897915	0.551716	0.0234105	0.973412	0.000190603	-0.194044	0.247679	0.493071	0.0123363	1.25973	2.49e-06	-0.137298	0.291426	0.381154	0.0126449	1.26429	2.31e-07
Slc25a19	Mitochondrial thiamine pyrophosphate carrier (Fragment);Mitochondrial thiamine pyrophosphate carrier	TM	-0.343716	0.567714	-0.17338	0.814354	1.48674	0.00743584	-0.609706	0.00254022	-0.249054	0.145341	1.7297	5.58e-07			0.2081	0.473831	2.47636	0.000107744
Slc25a20	Mitochondrial carnitine/acylcarnitine carrier protein	TM	-0.435238	0.387918	-0.0033352	0.996215	0.430575	0.35584	-0.573494	0.00210373	-0.00499714	0.983738	0.692796	0.000422966	0.104807	0.894494	-0.0128919	0.990541	1.13584	0.156541
Slc25a22	Mitochondrial glutamate carrier 1	TM	-0.998806	3.68e-08	-0.176951	0.0352074	1.01471	7.15e-09	-0.945637	1.75e-09	-0.218346	0.00132622	1.31259	2.13e-11	-1.01622	2.96e-09	-0.25463	0.000710144	1.24986	4.96e-11
Slc25a23	Calcium-binding mitochondrial carrier protein SCaMC-3	TM	-0.978278	7.08e-07	0.0662308	0.606089	1.17542	4.33e-08	-0.948226	2.95e-07	0.0726576	0.513725	1.67789	3.78e-10	-0.990738	3.43e-07	0.153786	0.158226	1.77692	3.9e-10
Slc25a24	Calcium-binding mitochondrial carrier protein SCaMC-1	TM	-0.605314	0.0017678	0.711031	0.00119917	1.49407	4.73e-07	-0.415549	0.0592244	0.511315	0.0371442	1.20143	4.31e-05	-0.959791	0.000534857	0.532384	0.0196008	1.56442	2.53e-06
Slc25a25	Calcium-binding mitochondrial carrier protein SCaMC-2	TM	-0.641491	0.000907273	0.103583	0.608478	1.23018	2.28e-06	-0.819692	5.06e-07	-0.0375258	0.73302	1.6962	1.65e-10	-0.625094	1.3e-05	-0.00903999	0.944387	1.54026	1.01e-09
Slc25a26	S-adenosylmethionine mitochondrial carrier protein	TM	control only		-0.326041	0.633607			control only		-0.673906	0.391359	0.382805	0.61323	control only		-0.114226	0.776565
Slc25a27	Solute carrier family 25, member 27	TM	-0.878596	1.66e-06	0.0262997	0.858844	1.54356	3.75e-09	-1.14789	6.33e-06	-0.0766325	0.701244	1.76657	5.44e-08	-0.883558	6.83e-07	-0.000218993	0.998537	1.86735	1.71e-10
Slc25a29	Mitochondrial basic amino acids transporter	TM	0.368639	0.618993	0.871183	0.234195	-0.724582	0.249482			-1.07716	0.0384696
Slc25a3	Phosphate carrier protein, mitochondrial	TM	-0.989816	3.68e-08	-0.100731	0.223683	0.985384	7.88e-09	-0.992431	1.09e-08	-0.194317	0.0123381	1.21847	3.32e-10	-1.07031	3.36e-09	-0.240583	0.00209359	1.19965	1.74e-10
Slc25a31	ADP/ATP translocase 4	TM	-1.10189	0.0633086	0.133001	0.873281	0.816967	0.148489							-1.5996	0.0229727	1.53522	0.0264302	1.17393	0.21721
Slc25a33	Solute carrier family 25 member 33	TM	-0.0796635	0.942175	-1.34501	0.113117	1.8034	0.0339104							-0.837293	0.000565855	0.0468893	0.853003	0.981492	0.00030873
Slc25a35	Solute carrier family 25 member 35	TM							-0.723576	0.000969139	-0.151103	0.465153	disease only		-0.847505	0.000872417	-0.0834143	0.741239	disease only
Slc25a36	Solute carrier family 25 member 36	TM	-0.723864	0.000467551	-0.0620018	0.786394	0.807507	0.000133081	-0.703097	0.00495063	0.0238733	0.93898	1.18938	7.05e-05
Slc25a4	ADP/ATP translocase 1	TM	-0.915694	1.29e-07	-0.0688834	0.46906	0.818249	1.15e-07	-0.973762	3.09e-08	-0.099922	0.228889	1.1405	1.79e-09	-1.11294	7.13e-08	-0.179407	0.0842336	0.840823	5.41e-07
Slc25a40	Solute carrier family 25 member 40	TM	-1.15789	0.000441293	-0.0267714	0.945388	0.69517	0.0116232	-1.24142	3.07e-06	-0.0224829	0.916359	0.613027	0.000915857	-1.4126	0.000447731	-0.141502	0.726218	-0.10789	0.749155
Slc25a42	Mitochondrial coenzyme A transporter SLC25A42	TM	-1.08241	0.000125291	-0.0627598	0.833208	1.48766	4.56e-06	-1.13022	6.49e-05	-0.294298	0.199236	1.89444	3.32e-07	-0.716527	9.15e-05	0.00752664	0.96898	1.6523	1.99e-08
Slc25a44	Solute carrier family 25 member 44	TM	-0.0512773	0.894255	-0.00816119	0.983695	-0.650222	0.021036							-0.385409	0.239587	-0.0821855	0.80452	disease only
Slc25a46	Solute carrier family 25 member 46	TM	-0.754178	1.25e-06	-0.184982	0.0558272	0.865117	1.36e-07	-0.852967	5.06e-07	-0.125693	0.207555	1.16634	9.81e-09	-0.939523	2.61e-08	-0.149233	0.0605124	1.21617	7.11e-10
Slc25a5	ADP/ATP translocase 2	TM	-0.878982	2.77e-07	0.0564769	0.583809	1.13359	7.49e-09	-0.938741	1.55e-08	-0.200527	0.0100564	1.35693	1.06e-10	-0.91514	5.39e-09	-0.177353	0.00956023	1.3465	4.22e-11
Slc25a51	Mitochondrial nicotinamide adenine dinucleotide transporter SLC25A51	TM							-0.997851	2.27e-05	-0.251987	0.158228	1.12818	4.74e-06
Slc25a51	Mitochondrial nicotinamide adenine dinucleotide transporter SLC25A51	TM	-1.10775	4.75e-05	0.00545493	0.983975	0.530224	0.00864736			-0.612418	0.0172522	1.84972	6.76e-06	-1.09553	1.69e-05	-0.518787	0.00968181	1.15566	6.67e-06
Slc26a1	Sulfate anion transporter 1	TM	-1.04441	0.0151234			control only
Slc26a11	Sodium-independent sulfate anion transporter	TM	-0.0551773	0.957116	-0.157558	0.875058	-2.16848	0.00382369	3.32122	0.000292713	-0.769455	0.148541	0.900773	0.028018					control only
Slc26a2	Sulfate transporter	TM	-0.462685	0.559806	2.72992	0.00521216	0.0289275	0.972294							-1.29403	0.163519			0.503393	0.536542
Slc26a6	Solute carrier family 26 member 6	TM	-0.893641	0.00407382	-0.254258	0.443635	-0.707472	0.0136636	-0.93052	1.04e-06	-0.286853	0.0186871	-0.562381	6.29e-05	-1.00573	0.00196103	-0.869463	0.00902132	-0.0809873	0.784146
Slc27a2	Very long-chain acyl-CoA synthetase	TM	-0.531168	0.000310547	-0.120026	0.381576	-0.49482	0.000392717	-0.44901	0.000887157	-0.10686	0.420556	-0.0045369	0.970995	-0.841434	3.62e-05	-0.258182	0.0971861	0.0136893	0.928833
Slc28a3	Solute carrier family 28 member 3	TM	1.27325	0.00526536	0.335097	0.480757	-0.38068	0.505682
Slc29a1	Equilibrative nucleoside transporter 1	TM	-0.635237	0.00045792	0.154388	0.369984	-0.308824	0.0353676	-0.448226	0.00727736	0.21132	0.219171	-0.461036	0.00528372	-0.527812	0.000458262	0.116564	0.396692	-0.493615	0.000612753
Slc29a2	Equilibrative nucleoside transporter 2	TM	-0.99839	2.31e-05	-0.0440872	0.845326	-0.51801	0.00297697	-0.826391	0.00384503	-0.336071	0.244377	-1.4564	3.43e-05
Slc29a3	Equilibrative nucleoside transporter 3	TM	-0.48399	0.0691042	0.033721	0.932433	0.550763	0.0338717	-0.333136	0.113203	-0.125803	0.631252	0.714763	0.00231169	-0.214035	0.506096	-0.189066	0.614235	0.324015	0.289168
Slc2a1	Solute carrier family 2, facilitated glucose transporter member 1	TM	-0.141455	0.163432	0.459321	0.000581882	0.132775	0.166943	-0.227349	0.00770384	0.651094	3.96e-06	0.611555	1.76e-06	-0.228612	0.00205665	0.561887	2.48e-06	0.428309	8.2e-06
Slc2a4	Solute carrier family 2, facilitated glucose transporter member 4	TM	-0.551476	0.00427009	0.463421	0.0213103	0.57402	0.00256166	-0.949511	0.000134183	0.171657	0.439485	0.870983	0.000212914	-0.253302	0.431973	-0.159284	0.683066	0.60896	0.0552265
Slc2a5	Solute carrier family 2, facilitated glucose transporter member 5	TM	-0.420471	0.297932	0.137487	0.791598	0.293313	0.447231	-0.872639	0.000234445	-0.486653	0.0176977	-0.633376	0.0144827	-1.45413	0.0127968	-0.377181	0.544114	control only
Slc2a6	Solute carrier family 2, facilitated glucose transporter member 6	TM	-0.662943	0.000120311	-0.19253	0.187686	-0.293109	0.0245659	-0.672953	2.74e-06	-0.308588	0.00343306	0.043662	0.611597	-0.659372	2.16e-05	-0.261178	0.0282347	0.00931155	0.934635
Slc30a3	Zinc transporter 3	TM	-0.647824	0.000205166	-0.685332	0.000313757	-0.167237	0.207456	-0.722785	1.75e-05	-0.775088	2.34e-05	0.174933	0.110935	-0.700121	0.000317508	-0.814094	0.000214823	0.137325	0.359978
Slc30a4	Zinc transporter 4	TM							-0.387739	0.10392	-0.322734	0.225518	-0.662453	0.00837876
Slc30a5	Zinc transporter 5	TM	-0.420833	0.299557	0.171378	0.734577	0.91549	0.0187677							-0.240706	0.337047	-0.129575	0.786446
Slc30a5	Zinc transporter 5	TM							0.0942972	0.827105	-0.069798	0.897143	0.573292	0.137642	-0.614518	0.551235	-1.5009	0.383408	control only
Slc30a6	Zinc transporter 6	TM	0.385584	0.149666	0.748562	0.014006	-0.94381	0.00128734
Slc30a8	Zinc transporter 8	TM							1.19682	0.158704	0.0227496	0.986489	control only
Slc30a9	Zinc transporter 9	TM	-0.188648	0.391263	-0.01469	0.960215	0.701833	0.00195237	-0.408492	0.00156308	0.553457	0.000355799	1.54573	4.99e-09	-0.365383	0.00939236	0.319014	0.0301038	1.52329	3.18e-08
Slc31a1	High affinity copper uptake protein 1	TM	-0.295651	0.497752	0.146908	0.78298	-0.191228	0.637235	-0.318018	0.0321336	-0.029142	0.881095	0.104563	0.462205	0.195506	0.670179	0.174504	0.754137	1.65936	0.00273858
Slc33a1	Acetyl-coenzyme A transporter 1	TM	-0.308617	0.0241079	-0.102155	0.517453	-0.351524	0.00995661	-0.612268	0.000191341	-0.230966	0.101062	-0.360418	0.00737363	-0.486714	0.00131363	-0.189643	0.179404	-0.00332494	0.979262
Slc35a1	CMP-sialic acid transporter (Fragment);CMP-sialic acid transporter	TM	0.757189	0.147452	-1.04087	0.226814	-2.20827	0.0016845	-1.1225	0.0276548			-0.714535	0.0502877					-2.4857	0.00751339
Slc35a5	Probable UDP-sugar transporter protein SLC35A5	TM							disease only		2.74648	0.0988642	1.34024	0.398758	disase only		-0.30586	0.51801	0.695641	0.0878518
Slc35b1	Solute carrier family 35 member B1	TM	0.358727	0.279482	0.177603	0.654566	-1.19178	0.000945749	-1.00232	0.000562963	-0.809476	0.00514463	-0.511344	0.0321787	-0.515046	0.0500731	-0.631768	0.0301565	-0.786019	0.00496762
Slc35b4	UDP-xylose and UDP-N-acetylglucosamine transporter	TM	-0.614983	0.143576	0.124973	0.827361	-0.792735	0.0497104	-0.556488	0.0107808	-0.296957	0.192132	-0.685525	0.0024822	-0.488059	0.0257367	-0.313332	0.17503	-0.744457	0.00175475
Slc35c2	Solute carrier family 35 member C2	TM	0.00454664	0.993417	0.0862117	0.873781	-1.43303	0.000933225	-0.128792	0.622069	-0.177903	0.558909	-0.927737	0.0031857
Slc35d3	Solute carrier family 35 member D3	TM	-0.374127	0.721226	-0.111794	0.932367	0.317352	0.727106	-0.580924	0.114505	-1.05965	0.0775102	0.688319	0.0305167					1.21481	0.0264878
Slc35f1	Solute carrier family 35 member F1	TM	-0.623036	0.0137452	-0.50593	0.058973	0.135671	0.577538	-0.333978	0.129716	-0.457016	0.0639746	0.269965	0.206767	-0.555629	0.398981	-0.444474	0.563314	-0.519039	0.419896
Slc35f2	Solute carrier family 35 member F2	TM	-2.13691	0.00500696	0.433684	0.559955	1.39085	0.0241991			0.688217	0.293552	1.53655	0.0147611			0.320201	0.757785	0.955771	0.24054
Slc35f3	Putative thiamine transporter SLC35F3	TM			0.553966	0.146845					-0.734443	0.0101917
Slc35f3	Putative thiamine transporter SLC35F3	TM	-0.156225	0.434935	0.114042	0.617727	0.484208	0.0108169	-0.327145	0.149291	-0.118426	0.676222	0.906755	0.000708735	-0.122975	0.596655	-0.22827	0.367942	1.09146	0.000145429
Slc35f6	Solute carrier family 35 member F6	TM	-0.518662	0.00156608	-0.203227	0.206225	-1.36497	2.09e-07	-0.573049	0.000415745	-0.193328	0.184239	-0.953344	3.19e-06	-0.552767	0.00247875	-0.181421	0.30774	-0.97704	1.84e-05
Slc35g2	Solute carrier family 35 member G2	TM	-0.406344	0.00715613	-0.200129	0.204051	-0.639816	0.000192578	-0.445648	8.15e-05	-0.362068	0.000969237	-0.316262	0.00102051	-0.346854	0.0039629	-0.239378	0.0455908	-0.484963	0.000272576
Slc36a1	Proton-coupled amino acid transporter 1	TM	-1.50556	0.000716355	-1.27741	0.00471757	-1.52083	0.000495807	-1.8201	0.00120378	-1.33259	0.016014	-2.10039	0.000328236	-1.63733	0.000513739	-1.73855	0.00070689	-1.57014	0.000567
Slc36a4	Proton-coupled amino acid transporter 4	TM							-1.00539	0.0370214	-0.987825	0.0600651	-2.58374	4.52e-05	-0.19336	0.906201	control only		-0.104047	0.964535
Slc37a3	Sugar phosphate exchanger 3	TM	-0.898043	0.194965	-0.218061	0.814354	-1.94169	0.0124898
Slc37a4	Solute carrier family 37 (glucose-6-phosphate transporter), member 4	TM	-0.608683	0.0522907	-0.553006	0.105608	-1.21468	0.000642257	-0.472042	0.00215876	-0.655178	0.000423507	-1.00833	2.49e-06	-0.271594	0.149805	-0.439461	0.0387072	-0.747618	0.000784157
Slc38a1	Sodium-coupled neutral amino acid transporter 1	TM	-0.413283	0.0048145	-0.314221	0.0374847	-0.344998	0.011689	-0.601425	0.000578315	-0.497176	0.00455102	0.0504408	0.734142	-0.569316	0.000425207	-0.388203	0.0109959	-0.262195	0.0439886
Slc38a10	Putative sodium-coupled neutral amino acid transporter 10	TM									2.73146	0.03787	1.53367	0.0324872					-1.11728	0.0357447
Slc38a2	Sodium-coupled neutral amino acid transporter 2	TM	-0.926117	0.000181387	-0.107644	0.65492	-0.160457	0.400527	-0.785982	0.000623804	-0.307774	0.143248	0.388647	0.039716	-0.926783	0.0068829	-0.663348	0.0562688	-0.250101	0.418077
Slc38a3	Sodium-coupled neutral amino acid transporter 3	TM	-0.893109	9.85e-06	-0.324702	0.0276105	-0.768851	1.94e-05	-0.803556	2.08e-05	-0.377297	0.0119545	-0.438508	0.00216601	-0.882005	2.87e-05	-0.420026	0.0131557	-0.654872	0.000266743
Slc38a7	Putative sodium-coupled neutral amino acid transporter 7 (Fragment);Putative sodium-coupled neutral amino acid transporter 7	TM							-0.663838	2.39e-05	-0.415301	0.00226883	0.157475	0.131377	-0.69967	0.000133038	-0.563015	0.00148466	0.112082	0.407615
Slc38a9	Sodium-coupled neutral amino acid transporter 9	TM	-0.384507	0.13413	0.0522444	0.885593	0.122595	0.634522	-0.774274	0.000559678	0.299494	0.142341	0.867666	0.000174162	-0.390408	0.0674239	0.579671	0.0175566	0.548294	0.0130167
Slc39a10	Zinc transporter ZIP10	TM	-0.23831	0.0580504	-0.0876065	0.561573	-0.647332	5.91e-05	-0.33023	0.0100579	-0.266332	0.0475906	-0.411558	0.00211141	-0.292483	0.0163713	-0.13955	0.27414	-0.508253	0.000323947
Slc39a13	Zinc transporter ZIP13	TM	-1.02483	0.376088	-4.01871	0.00411666	0.218965	0.835768
Slc39a14	Metal cation symporter ZIP14	TM	-0.27239	0.331486	-0.784485	0.0145015	-1.70939	0.000361942	-1.35531	4.21e-05	-0.638806	0.0130782	-1.15858	0.0013454	-0.356408	0.310518	-0.492966	0.203975	-0.942454	0.0603075
Slc39a3	Zinc transporter ZIP3	TM							-0.480255	0.371349	-1.22015	0.0432507	0.176233	0.751235	-0.0295191	0.957818	-0.768322	0.173375	0.287479	0.57852
Slc39a6	Zinc transporter ZIP6	TM	0.0065845	0.973394	0.0562051	0.74019	-0.804096	1.27e-05	-0.0136997	0.89265	-0.13926	0.173428	-0.242147	0.0115103	-0.102925	0.160836	-0.0324514	0.724764	-0.0910974	0.206335
Slc39a7	Zinc transporter SLC39A7	TM	-0.339008	0.042822	0.114422	0.567055	0.389247	0.0184503	-0.323682	0.126988	0.0314246	0.912894	0.785926	0.0012316	-0.414576	0.0356453	0.103131	0.657984	0.617283	0.00345636
Slc3a2	4F2 cell-surface antigen heavy chain	TM	-0.611214	1.2e-06	-0.251117	0.0034797	-0.335494	0.000124303	-0.588904	2.09e-07	-0.207854	0.00283667	0.0345269	0.533302	-0.621163	1.12e-07	-0.245189	0.000869332	-0.0140142	0.811043
Slc41a3	Solute carrier family 41 member 3	TM	-0.670945	0.0272432	-0.657879	0.0472173	-0.641277	0.0292404	-0.497395	0.0399007	-0.483269	0.0671435	-0.69403	0.00601254	-0.353824	0.124516	-0.281456	0.270489	-0.878535	0.00102508
Slc44a2	Choline transporter-like protein 2 (Fragment)	TM							-0.252693	0.144539	0.218252	0.265597	-1.04241	2.09e-05	-0.304941	0.00316269	-0.0713882	0.499589	-1.20725	9.32e-09
Slc44a2	Choline transporter-like protein 2 (Fragment)	TM	-0.636134	0.0239989	-0.379246	0.217001	-1.20374	0.000257957
Slc44a2	Choline transporter-like protein 2	TM	0.73341	0.0264995	0.395016	0.2807	-0.50502	0.10426	-0.255597	0.110878	-0.184621	0.311235	-1.78308	5.39e-08	-0.333117	0.100391	-0.364668	0.100458	-1.66813	1.13e-06
Slc46a1	Proton-coupled folate transporter	TM	-1.4919	0.00214883	-0.357982	0.48178	-0.33162	0.440995	-1.23055	9.41e-05	-0.542212	0.0392474	-0.337592	0.136173	-1.27553	0.000110824	-0.4252	0.113138	-0.491633	0.0458924
Slc49a4	Solute carrier family 49 member 4	TM	-0.765122	0.00014499	-0.285555	0.0963941	-0.317502	0.0374109	-0.797143	0.000162034	-0.322201	0.0748646	-0.308542	0.0543318	-1.02874	4.34e-05	-0.365772	0.061945	-0.624165	0.00182537
Slc4a2	Anion exchange protein	TM							-0.419936	0.00276703	1.06529	2.78e-06	0.0972708	0.426234	-0.55916	0.000186208	1.02192	2.1e-06	0.304585	0.011428
Slc4a2	Anion exchange protein	TM	-0.434534	0.00373098	0.821119	6.52e-05	-0.235219	0.0742505							0.676919	0.692479	2.9763	0.0616802
Slc4a4	Anion exchange protein	TM	-0.825789	0.000905794	0.0075542	0.98122	0.14988	0.480734	-0.927505	0.000257414	-0.244897	0.278265	-0.0195941	0.92789	-0.792809	0.000101477	0.02715	0.894926	0.211723	0.150933
Slc4a4	Anion exchange protein	TM	-1.21417	0.0211886	-0.146821	0.835132	-0.188278	0.724361	-0.327538	0.333281	0.00105391	0.998097	0.549928	0.0953947	-0.671215	0.0595064	-0.0240812	0.962784	0.754042	0.0339132
Slc4a4	Anion exchange protein	TM	-0.760602	1.89e-07	-0.228003	0.00641973	-0.421285	1.62e-05	-0.921433	3.19e-05	-0.179753	0.304452	-0.433056	0.00789131	-1.54961	1.18e-05	-0.641195	0.0160542	-0.617458	0.0106398
Slc4a4	Electrogenic sodium bicarbonate cotransporter 1	TM	-0.679243	0.00115225	0.0635598	0.792993	-0.21684	0.213406	-0.768975	3.38e-08	-0.284617	0.000462422	-0.0768853	0.180364	-0.775384	1.85e-08	-0.203385	0.0031574	-0.10158	0.0657165
Slc4a5	Anion exchange protein	TM	-1.66679	0.0244092	-0.275796	0.774085	-2.24663	0.0034738
Slc50a1	Solute carrier family 50 member 1;Sugar transporter SWEET1	TM							0.140368	0.609658	-0.189661	0.554237	-1.4049	6.39e-05
Slc52a2	Solute carrier family 52, riboflavin transporter, member 2	TM	0.0959507	0.919228	-0.563308	0.488303	0.700986	0.295541	-0.0856117	0.841287	-0.248609	0.610118	0.953238	0.0184901			control only		0.629905	0.0844379
Slc5a11	Sodium/myo-inositol cotransporter 2	TM	0.702057	0.163576	0.620271	0.326349	-0.223031	0.65987	control only				0.00557214	0.995088					-0.0837644	0.826253
Slc5a3	Sodium/myo-inositol cotransporter	TM	-0.562499	0.00658233	-0.307745	0.148626	-0.535465	0.00723878	-0.52818	0.00248729	-0.192907	0.266827	-0.518023	0.00243567	-0.675903	0.000882936	-0.67703	0.00172063	-1.14458	7.03e-06
Slc5a5	Sodium/iodide cotransporter	TM	-0.185916	0.451476	-0.0807527	0.792904	0.560267	0.0150998	-0.0288649	0.949918	-0.759374	0.235633	1.28767	0.0043038	0.444986	0.698267			1.24797	0.114739
Slc5a6	Sodium-dependent multivitamin transporter	TM	-0.365269	0.000823959	0.262526	0.0143934	-0.207983	0.0241496	-0.55407	0.00745116	0.00342312	0.990581	-0.175866	0.344047	-0.702363	0.000422829	0.255335	0.144563	0.191278	0.218385
Slc5a7	High affinity choline transporter 1	TM	-0.519368	0.00360033	-0.290754	0.103866	0.0336662	0.849282	-0.678174	0.000770527	-0.533912	0.00778139	-0.184515	0.255971	-0.62922	0.000169284	-0.613767	0.000457816	-0.144197	0.245578
Slc6a1	Sodium- and chloride-dependent GABA transporter 1	TM	-0.637666	0.000133992	-0.291722	0.0420183	-0.56648	0.00024362	-0.599249	6.22e-05	-0.245732	0.0439042	-0.269654	0.0156955	-0.651477	1.18e-05	-0.394911	0.00149233	-0.386153	0.000706744
Slc6a11	Sodium- and chloride-dependent GABA transporter 3	TM	-0.9321	6.17e-06	-0.451781	0.00384119	-1.14772	3.8e-07	-1.03599	1.78e-06	-0.556502	0.000811187	-0.756857	1.92e-05	-1.11165	1.77e-07	-0.535278	0.000282122	-0.909556	6.41e-07
Slc6a12	Transporter;Transporter;Sodium- and chloride-dependent betaine transporter;Transporter	TM							-1.06764	0.361337	-1.38633	0.29766	0.985223	0.332647			-1.10268	0.250792	1.32273	0.0220979
Slc6a13	Sodium- and chloride-dependent GABA transporter 2	TM	-0.414751	0.00717786	0.271101	0.0885583	0.272726	0.0521919	-0.52497	0.0164975	0.511154	0.0304578	0.487234	0.0214796	-0.515884	0.00280406	0.724904	0.000483726	0.409003	0.010497
Slc6a17	Transporter;Sodium-dependent neutral amino acid transporter SLC6A17	TM							-0.4915	1.73e-05	-0.557661	1.4e-05	-0.304643	0.000714544	-0.501742	1.04e-05	-0.590775	5.5e-06	-0.383215	7.8e-05
Slc6a17	Sodium-dependent neutral amino acid transporter SLC6A17	TM	-0.421377	0.000374434	-0.497329	0.000236322	-0.520677	4.14e-05									control only
Slc6a20a	Transporter;Sodium- and chloride-dependent transporter XTRP3A	TM	-1.0185	0.0309165	0.640594	0.2169	1.21128	0.0105339	-0.943119	0.014137	0.776082	0.0545648	0.329155	0.440211	-1.34777	0.00054106	0.583477	0.12675	1.10153	0.0188296
Slc6a3	Sodium-dependent dopamine transporter	TM	0.136538	0.706338	-0.168412	0.65556	-0.107713	0.734894	0.848175	0.538756	5.9815	0.0333059	0.293369	0.835807	-1.50614	0.138263			1.10457	0.102834
Slc6a4	Sodium-dependent serotonin transporter	TM	-0.571244	0.000383769	-0.145473	0.33144	-0.729338	3.19e-05	-0.575032	0.00580137	-0.174449	0.436138	-0.568376	0.00541968	-0.287141	0.0887679	0.120356	0.539999	0.191784	0.241726
Slc6a5	Sodium- and chloride-dependent glycine transporter 2	TM	-0.203468	0.552469	-0.151645	0.698149	-0.427664	0.148559	-2.70517	0.0317163	-0.792859	0.458999	0.216397	0.740631					0.446412	0.0558466
Slc6a7	Sodium-dependent proline transporter	TM	-0.842161	0.000682137	-1.02438	0.000346389	-1.14808	3.51e-05	-0.45041	0.00125754	-0.683429	0.000111365	-0.698032	2.6e-05	-0.669805	0.000297154	-0.884655	7.1e-05	-0.861102	2.52e-05
Slc6a8	Transporter;Sodium- and chloride-dependent creatine transporter 1	TM							-0.57133	0.000298978	-0.202523	0.145341	0.0288488	0.827513	-0.653067	0.000797994	-0.198116	0.265635	0.318751	0.0483235
Slc6a9	Sodium- and chloride-dependent glycine transporter 1	TM	0.343745	0.569409	0.335625	0.611752	-0.688272	0.18513	-0.586063	0.00060829	-0.0484955	0.788957	-0.779237	4.19e-05	-0.625572	0.00011614	0.018796	0.908376	-0.830668	6.25e-06
Slc6a9	Transporter (Fragment)	TM							-0.751347	0.0112671	-0.525206	0.0893552	-0.799665	0.00685529	-0.51758	0.000907532	-0.606249	0.000580748	-0.373419	0.00712125
Slc6a9	Sodium- and chloride-dependent glycine transporter 1	TM	-0.685548	9.01e-05	-0.030515	0.870112	-0.820671	1.13e-05
Slc7a10	Asc-type amino acid transporter 1	TM	-0.717911	1.48e-05	-0.139659	0.26145	-0.0468805	0.681915	-0.734782	5.68e-06	-0.305172	0.0101917	0.186718	0.0594962	-0.828641	1.72e-05	-0.428233	0.00575601	0.0771373	0.549796
Slc7a11	Cystine/glutamate transporter	TM	-0.571859	0.00359038	0.180689	0.381192	-0.400015	0.0239753	-0.622208	0.000941838	-0.388638	0.030387	-0.199957	0.191336	-0.622808	0.000738425	-0.31198	0.0629873	-0.200936	0.175576
Slc7a2	Cationic amino acid transporter 2	TM	-0.59856	0.000204027	-0.131996	0.366956	-0.356532	0.00680609	-0.863031	2.97e-06	-0.329065	0.011146	0.151965	0.154584	-0.838062	5.75e-07	-0.149842	0.124991	0.227096	0.01443
Slc7a3	Cationic amino acid transporter 3	TM	-0.648131	0.000184846	-0.0496984	0.784901	-0.833472	1.32e-05	-0.455975	0.000130984	-0.539234	7.8e-05	-0.308013	0.00222793	-0.631883	7.54e-06	-0.404245	0.000722403	-0.424761	0.000171241
Slc7a4	Cationic amino acid transporter 4	TM	-0.727785	9.85e-06	-0.26917	0.0255934	-0.6882	8.48e-06	-0.920611	2.04e-05	-0.480355	0.00641528	-0.294781	0.0430799	-0.809306	0.000102794	-0.513541	0.00579331	-0.59261	0.000956253
Slc7a6	Y+L amino acid transporter 2	TM	-0.950545	1.2e-06	-0.658584	6.29e-05	-0.161586	0.122808	-0.887301	6.13e-06	-0.694284	0.000121258	0.0869046	0.473541	-0.939331	1.73e-06	-0.548373	0.000429859	0.0915212	0.41012
Slc7a8	Large neutral amino acids transporter small subunit 2	TM	-0.556497	1.52e-05	-0.554629	3.47e-05	-0.677234	1.33e-06	-0.614019	2.27e-05	-0.60914	6.11e-05	-0.309147	0.00400756	-0.645556	1.26e-05	-0.672155	2.16e-05	-0.38613	0.000703646
Slc8a1	Na(+)/Ca(2+)-exchange protein 1	TM	-0.0837799	0.40793	-0.0103278	0.941602	0.0095308	0.928799	0.201654	0.276962	-0.239824	0.252389	0.674676	0.00142746	-0.430061	0.00137157	-0.309148	0.0189224	0.600087	7.39e-05
Slc9a2	Sodium/hydrogen exchanger	TM							-2.45005	0.000964071	0.0222991	0.967885	control only
Slc9a6	Sodium/hydrogen exchanger	TM	-0.58583	3.69e-05	-0.259039	0.0235381	-0.524505	5.89e-05	-0.58553	4.83e-06	-0.417534	0.000210512	-0.131383	0.0882879	-0.562073	3.27e-06	-0.436184	7.83e-05	-0.30195	0.000516853
Slc9a7	Sodium/hydrogen exchanger 7	TM	-0.46657	8.18e-05	-0.400172	0.000639478	-0.664117	2.06e-06	-0.645582	6.67e-06	-0.497747	0.000148235	-0.250648	0.00832236	-0.530126	0.000373449	-0.410717	0.00452735	-0.230313	0.0524394
Slc9a9	Sodium/hydrogen exchanger 9	TM	-0.777538	0.000328739	-0.234783	0.231452	0.0362431	0.849282	-0.546068	9.62e-05	0.0260733	0.847803	0.254006	0.0172495	-0.800314	0.00116822	-0.361676	0.11198	-0.0558587	0.799092
Slco1a4	Solute carrier organic anion transporter family member 1A4	TM	0.285279	0.618582	0.85044	0.126076	-1.42184	0.00661628	-0.476858	0.0122483	0.509198	0.0143726	0.0872319	0.630974	0.55293	0.366727	2.2521	0.0102348
Slco1a6	Solute carrier organic anion transporter family member 1A6	TM	-0.0756844	0.950497	1.3912	0.13561	-0.208728	0.818305							-0.242968	0.139387	1.05299	4.66e-05	0.528455	0.00356757
Slco1c1	Solute carrier organic anion transporter family member;Solute carrier organic anion transporter family member 1C1	TM	-0.693791	0.0483245	0.0888636	0.855067	0.165946	0.638843	-0.670776	0.227479	0.421317	0.528561	1.49732	0.010388	-0.896181	0.206262	-0.211752	0.821074	0.655405	0.403219
Slco2b1	Solute carrier organic anion transporter family member;Solute carrier organic anion transporter family member 2B1	TM							-0.150785	0.500683	0.00864388	0.978771	0.752106	0.00211431	0.101995	0.782957	0.414647	0.274544	1.63007	0.000175272
Slitrk6	SLIT and NTRK-like protein 6	TM	-0.808844	0.214728	-1.9853	0.0247702	0.141735	0.770409	0.1958	0.217974	0.430456	0.0190302	0.560139	0.00182559
Slmap	Sarcolemmal membrane-associated protein	TM							-0.585406	0.0576065	-0.999804	0.0150938	0.291569	0.50238
Smco3	Single-pass membrane and coiled-coil domain-containing protein 3	TM	1.83403	0.00989598	-0.115847	0.920529	0.339068	0.459614
Smdt1	Essential MCU regulator, mitochondrial	TM	-1.23771	0.00038408	-0.0904099	0.816623	2.36948	7.6e-07	-1.01858	0.000662891	-0.251353	0.380248	2.51006	1.32e-07	-0.676041	0.067973	-0.0249716	0.957879	1.66151	0.000130329
Smim1	Small integral membrane protein 1	TM	0.273448	0.464086	1.27217	0.00286267	0.157907	0.656476	-0.719939	0.00256836	0.675314	0.007508	0.832049	0.000760649	0.0949021	0.568547	0.718575	0.000816671	0.26511	0.0950288
Smim11a	Small integral membrane protein 11A	TM	-0.99521	0.269857	-2.52759	0.012408	-1.11805	0.181779	-0.865499	0.112947	-1.53662	0.0152817	-0.3886	0.472631	-0.758703	0.0968085	-1.59883	0.0315106	-0.899929	0.0754218
Smim12	Small integral membrane protein 12	TM	0.0370633	0.923986	0.134644	0.707325	-0.442618	0.100546	0.162251	0.757445	-0.269451	0.768882	-0.539015	0.440505			-1.19041	0.0166378
Smim13	Small integral membrane protein 13	TM	-0.163465	0.693705	0.821608	0.0368804	0.0557105	0.884055	-0.552278	0.134093	0.326881	0.454436	0.434213	0.224507	0.141965	0.779795	1.51868	0.00703181	0.221803	0.642677
Smim15	Small integral membrane protein 15	TM	control only						-1.48385	0.417442	0.934954	0.678836
Smim18	Small integral membrane protein 18	TM	-0.320962	0.0271326	0.051088	0.789677	-0.339069	0.0173828	-0.681403	2.2e-05	-0.249957	0.0422109	0.0650044	0.55287	-0.591765	1.72e-06	-0.339715	0.000481753	0.0798961	0.248123
Smim19	Small integral membrane protein 19	TM	-0.325961	0.689285	-0.131043	0.907224	-2.25574	0.0259442	-0.103662	0.696729	-0.0614465	0.854109	-1.4654	3.03e-05
Smim20	Small integral membrane protein 20	TM	-2.30291	0.00224403	-0.728093	0.303581	-1.40218	0.121298	-1.91458	0.197984	-1.67626	0.20602	0.568986	0.628312
Smim43	Small integral membrane protein 43	TM	control only						-3.35658	0.0967797					control only
Smim8	Small integral membrane protein 8	TM	control only		-1.79538	0.259836
Snn	Stannin	TM	0.106502	0.870314	0.0643717	0.930967	-0.316557	0.520047	-0.551791	0.0899155	-0.506304	0.159382	0.606448	0.0579346	-3.08282	0.000345025	-0.327916	0.514717	0.516943	0.274502
Snph	Syntaphilin	TM	-0.651917	3.85e-06	0.00618655	0.959632	0.0559082	0.514421	-0.691102	3.85e-05	-0.0910606	0.518894	0.121615	0.287741	-0.639857	1.39e-05	-0.115797	0.280505	0.321233	0.0028032
Snx14	Sorting nexin-14	TM	0.552412	0.238074	0.639119	0.159629	-0.033179	0.948016	0.407954	0.619435	0.475736	0.629401	2.14387	0.0311743	0.454231	0.167507	0.703244	0.05589	0.144262	0.669152
Soat1	Sterol O-acyltransferase 1	TM	-0.783676	0.000175099	-0.0410961	0.857783	0.148525	0.352161	-0.946591	7.75e-05	-0.190606	0.344378	0.522786	0.00558843	-0.814509	0.00484524	-0.204306	0.497624	0.495677	0.0564776
Sorcs1	VPS10 domain-containing receptor SorCS1	TM	0.240414	0.353688	0.0991779	0.761074	-0.666796	0.00856767							-0.3514	0.198086	0.779486	0.0148552	-0.560922	0.0429911
Sorl1	Sortilin-related receptor	TM	-0.500255	5.53e-06	-0.0690002	0.380498	0.442816	7.84e-06	-0.609184	1.15e-06	-0.169242	0.0331761	0.70809	1.39e-07	-0.592244	6.34e-07	-0.176332	0.0169265	0.732685	3.83e-08
Spag9	C-Jun-amino-terminal kinase-interacting protein 4	TM	-0.502004	0.407488	1.17087	0.0439268	0.333297	0.557841
Spast	Spastin	TM							-1.28124	0.0652091	-0.578387	0.411792	control only		-0.0395991	0.978282	-0.0468616	0.975233	control only
Spcs3	Signal peptidase complex subunit 3	TM	-0.245175	0.606197	0.235101	0.652183	0.209486	0.624015	-0.0663524	0.619413	0.204839	0.151952	1.07273	8.99e-07	-0.0842935	0.462738	0.232065	0.0625757	1.43168	1.41e-08
Spg7	Paraplegin	TM							-0.452277	0.0227372	-0.23807	0.268782	1.26401	8.09e-06			0.112222	0.803455	0.827826	0.0246197
Spg7	Paraplegin	TM	-0.92666	0.0698833	0.178239	0.792933	0.468299	0.344102							control only				-2.45176	0.00761136
Spint2	Kunitz-type protease inhibitor 2	TM	1.33267	0.279374	0.525428	0.732153	0.309061	0.80823					-0.479568	0.193794					2.17634	0.0226779
Spns1	Protein spinster homolog 1	TM	-1.07656	5.42e-05	-0.283494	0.188382	-0.382895	0.0432888	-1.12523	1.44e-06	-0.426303	0.00741914	-0.215386	0.0967559	-0.885644	5.57e-05	-0.284232	0.0989115	-0.163666	0.284944
Spns2	Protein spinster homolog 2	TM	0.750161	0.507115	1.55077	0.130395	1.95069	0.0335889	-0.16137	0.800359	-0.284732	0.703957	1.88747	0.0082026			-2.71937	0.17951
Sppl2b	Signal peptide peptidase-like 2B	TM	-0.488186	0.0175594	-0.421523	0.0555626	0.600151	0.00418682	-1.09519	0.0343062	-0.402099	0.502013	-0.108093	0.838071	-0.719221	0.0669982	-1.0195	0.0234987	0.946188	0.0809795
Spring1	SREBP regulating gene protein	TM									control only
Srd5a1	3-oxo-5-alpha-steroid 4-dehydrogenase;3-oxo-5-alpha-steroid 4-dehydrogenase 1	TM							-0.21741	0.43231	-0.78298	0.0144871			-0.185123	0.517912	-0.679251	0.108298
Srd5a3	Polyprenol reductase	TM	-0.228383	0.0774503	-0.0389551	0.827113	0.582328	0.000189818	-0.228468	0.19631	0.0669139	0.772943	0.890843	0.000102578	-0.24639	0.292817	0.199103	0.461231	1.11601	0.000176434
Srebf1	Sterol regulatory element-binding protein 1 (Fragment);Sterol regulatory element-binding protein 1	TM																	1.70664	0.00940137
Sspn	Sarcospan	TM	-0.401027	0.0907366	0.0773041	0.809503	-0.703005	0.00445238	-0.488054	0.0357271	0.0151292	0.962313	-0.568346	0.0148927	-0.461746	0.0562534	-0.244739	0.299147	-0.676875	0.00400307
Ssr2	Translocon-associated protein subunit beta	TM	-0.366959	0.644113	0.0542181	0.956335	-3.08165	0.000707718
Ssr3	Translocon-associated protein subunit gamma	TM	-0.311415	0.0105474	0.0564247	0.700906	0.380736	0.00231189	-0.602417	0.000401875	0.0978096	0.554237	0.949091	5.27e-06	-0.252818	0.00783957	0.0755648	0.45159	0.69572	1.53e-06
Ssr4	Translocon-associated protein subunit delta;Signal sequence receptor subunit delta	TM							-0.0860449	0.228288	0.428151	7.8e-05	0.795584	5.52e-08	-0.0849514	0.286564	0.449239	0.000135249	0.723083	4.65e-07
St3gal3	CMP-N-acetylneuraminate-beta-1,4-galactoside alpha-2,3-sialyltransferase	TM	0.173451	0.699168	-0.752216	0.0722881	-1.96753	5.87e-05
St3gal4	CMP-N-acetylneuraminate-beta-galactosamide-alpha-2,3-sialyltransferase 4	TM	0.432241	0.325872	0.691933	0.136425	1.06732	0.0124147
St3gal5	Lactosylceramide alpha-2,3-sialyltransferase	TM	-0.398469	0.0914052	0.0737341	0.819126	0.112341	0.637105	-0.373051	0.0165055	-0.0533171	0.782222	-0.697721	0.00017729	-0.4048	0.103431	-0.00432694	0.990586	-0.862546	0.00202662
St3gal6	Type 2 lactosamine alpha-2,3-sialyltransferase	TM	0.320952	0.56364	-0.392889	0.50571	0.328654	0.510662	-0.904992	0.0250148	0.656669	0.129275	-0.563032	0.0543232					-0.683284	0.405235
St6gal2	Beta-galactoside alpha-2,6-sialyltransferase 2	TM	-0.380707	0.221996	-0.254011	0.478184	1.69636	0.000115053
St6galnac4	Alpha-N-acetyl-neuraminyl-2,3-beta-galactosyl-1,3-N-acetyl-galactosaminide alpha-2,6-sialyltransferase	TM	control only		-0.360186	0.885593	-0.870702	0.533331
St6galnac5	Alpha-N-acetylgalactosaminide alpha-2,6-sialyltransferase 5	TM	-0.583891	0.501146	-0.0255056	0.982674	1.08752	0.204344							-0.0157	0.944201	-0.222111	0.349832	-0.606367	0.00724039
St7	Suppressor of tumorigenicity 7 protein	TM	-0.358787	0.109213	0.181099	0.487862	-0.0255889	0.917258	-0.405305	0.0380311	0.374029	0.0783363	0.753093	0.000751089	-0.573787	0.00634187	0.279268	0.183904	0.347068	0.0678455
St8sia1	Alpha-N-acetylneuraminide alpha-2,8-sialyltransferase	TM	0.0999852	0.898771	-0.741717	0.31286	-1.09507	0.0526722	control only		disease only		-0.0612103	0.918161					-0.460246	0.0278781
St8sia3	Sia-alpha-2,3-Gal-beta-1,4-GlcNAc-R:alpha 2,8-sialyltransferase	TM	-0.267922	0.018498	-0.00559165	0.971399	-1.05657	1.85e-07	-0.198453	0.0195131	-0.111408	0.219538	-0.761106	2.8e-07	-0.423626	0.0814819	-0.133494	0.648912	-0.799907	0.0028808
St8sia5	Alpha-2,8-sialyltransferase 8E	TM	-0.0132427	0.987387	0.782421	0.270793	-0.748945	0.216855	-1.17492	0.0334479	-0.550534	0.351775	-3.11807	0.0035087
Stard3	StAR-related lipid transfer protein 3	TM	-0.49229	0.00272626	-0.0916242	0.612071	-0.131165	0.363665	-0.49086	0.00265822	-0.0914111	0.608103	0.721484	0.00010717	-0.672243	0.000486812	-0.0876949	0.640845	0.730719	0.000194178
Stard3nl	STARD3 N-terminal-like protein	TM	-0.72953	0.000987184	-0.347402	0.0982491	0.383654	0.0395676	-0.953257	3.95e-05	-0.606531	0.0029841	0.0874698	0.59575	-0.949894	8.31e-06	-0.568846	0.00125895	0.0262319	0.856199
Steap2	Metalloreductase STEAP2	TM	0.0566635	0.842179	-0.291285	0.239896	0.429736	0.046779	-0.444175	0.142552	-0.677651	0.0469895	0.05728	0.858957	-0.917842	0.000226946	-0.122525	0.591359	0.368621	0.0557894
Steap3	Metalloreductase STEAP3	TM	-0.723402	2.62e-06	0.0683685	0.526814	-0.126075	0.149272	-0.724349	6.55e-08	-0.000716933	0.993553	0.353106	2.83e-05	-0.754883	7.51e-08	-0.0490824	0.513518	0.256708	0.000734594
Stim1	Stromal interaction molecule 1 (Fragment)	TM	-0.754732	0.0350477	-0.629689	0.104929	-0.193039	0.586226	-0.792413	0.619856	0.664278	0.671863	-0.122207	0.898309	-3.67285	0.00152856	-2.05274	0.0145359	-0.251314	0.522319
Stim1	Stromal interaction molecule 1	TM	-0.237487	0.0275913	0.0448823	0.745216	-0.0965066	0.350438	-0.398526	0.362207	disease only				-0.400896	0.186771	disease only
Sting1	Stimulator of interferon genes protein	TM	-1.00557	0.287876	-0.613474	0.580144	0.541343	0.553438	-0.924269	0.000100896	-0.427586	0.0329831	-0.455273	0.0132397	-1.04102	0.00278825	-0.558772	0.0957374	-0.138521	0.655609
Stoml1	Stomatin-like protein 1	TM	-1.56538	0.0005219	-0.468112	0.267775	-1.56896	0.000376379	-0.473441	0.00721484	-0.308115	0.0876765	0.578645	0.00162092	-1.25734	0.00102529	-0.328489	0.350577	-0.279061	0.41831
Sts	Steryl-sulfatase	TM	-0.017968	0.898218	0.513662	0.000300033	0.285174	0.0072099	-0.115627	0.221138	0.449782	0.000508273	0.624916	8.69e-06	-0.0314767	0.659618	0.477878	2.02e-05	0.699938	1.24e-07
Stt3b	Dolichyl-diphosphooligosaccharide--protein glycotransferase	TM	-0.543144	1.54e-05	-0.0459262	0.661855	-0.349314	0.000409341	-0.781525	1.85e-05	-0.213902	0.116486	-0.00805438	0.951128	-0.655911	8.53e-06	-0.174841	0.0902094	0.0152937	0.878672
Stum	Protein stum homolog	TM							-0.701996	0.000213317	-0.183265	0.27149	0.0515624	0.736381	-0.462531	0.0103159	-0.208488	0.260387	0.40248	0.019624
Stx18	Syntaxin-18	TM	-0.279738	0.00723971	0.0721163	0.534005	0.151063	0.106283	-0.333704	0.00213821	-0.115056	0.285505	0.496811	7.18e-05	-0.20548	0.0198706	0.00937088	0.936378	0.597892	4.54e-06
Stx1a	Syntaxin-1A	TM	-0.452962	0.0203482	-0.297303	0.15662	-0.665453	0.00147591	-0.473026	0.00530077	-0.222057	0.197225	-0.3968	0.0132397	-0.488091	0.00110877	-0.261427	0.060547	-0.448092	0.00167187
Suco	SUN domain-containing ossification factor	TM	-0.218867	0.518801	0.100464	0.812239	-0.392728	0.185924	-0.372394	0.342692	-0.205391	0.674033	-1.05237	0.0196944	0.00178233	0.997595	0.00609871	0.994728	control only
Surf1	SURF1-like protein (Fragment);Surfeit locus protein 1	TM	-0.472652	0.101319	0.382735	0.232764	1.14718	0.000529854	-0.550846	0.00732517	0.103171	0.661743	2.16025	4.04e-08	-0.637926	0.0172878	-0.162174	0.535415	1.78899	2.63e-06
Susd2	Sushi domain-containing protein 2	TM	-0.189616	0.222669	0.316808	0.0599015	-0.558191	0.00106226	-0.181967	0.052092	0.670279	1.4e-05	-0.355335	0.000902135	-0.208259	0.242301	0.631238	0.00406863	-0.174515	0.3171
Susd6	Sushi domain-containing protein 6	TM	-0.646999	0.000644335	-0.00554705	0.981485	-0.135693	0.384982	-0.694047	0.0019264	-0.0423236	0.870099	0.732163	0.00110263	-0.705262	0.00155421	-0.136677	0.539034	0.701992	0.00131579
Sv2a	Synaptic vesicle glycoprotein 2A	TM	-0.441076	0.000271903	-0.480767	0.000323262	-0.8507	4.58e-07	-0.404528	9.67e-05	-0.452218	9.18e-05	-0.271219	0.00179029	-0.485644	2.51e-05	-0.522965	3.26e-05	-0.415221	7.06e-05
Sv2b	Synaptic vesicle glycoprotein 2B	TM	-0.640025	4.91e-06	-0.583707	2.14e-05	-0.294503	0.00178578	-0.533241	0.00026685	-0.689737	7.79e-05	-0.00923663	0.940199	-0.559905	0.000159519	-0.672713	8.07e-05	-0.18421	0.0970624
Sv2c	Synaptic vesicle glycoprotein 2C	TM	-0.568154	0.000581316	-0.392293	0.0138722	-1.29524	2.32e-07	-0.669257	0.000580944	-0.48756	0.00988522	-1.08953	6.06e-06	-0.74898	0.0002081	-0.510713	0.00641843	-1.15608	2.98e-06
Svop	Synaptic vesicle 2-related protein (Fragment)	TM	-0.595461	0.450408	-0.444476	0.662593	0.0709116	0.937791	1.26631	0.0400873	-0.593626	0.315182	-0.0180885	0.982134	control only		-0.239339	0.470382	0.474423	0.281612
Sybu	Syntabulin	TM	0.0664718	0.884284	0.134608	0.76534	-0.330524	0.374531	-0.126603	0.752813	0.0218662	0.968404	-0.661187	0.0777184	-0.395484	0.333157	-0.1012	0.850203	1.19467	0.0133149
Syndig1l	Synapse differentiation-inducing gene protein 1-like	TM	-1.69105	0.0316055	-1.40785	0.0190517	1.31969	0.0125762					control only
Syne2	Nesprin-2	TM							-0.214714	0.195292	0.418894	0.0269308	0.454516	0.00937805	-0.297955	0.371486	0.245931	0.5236	0.943294	0.00758217
Synj2bp	Synaptojanin-2-binding protein	TM	-0.927439	1.41e-05	-0.249941	0.110212	0.412179	0.00545011	-0.601842	1.41e-05	-0.144473	0.155514	0.846371	3.19e-07	-0.609941	1.85e-05	-0.13248	0.205088	0.836897	5.94e-07
Sypl	Synaptophysin-like protein	TM							-2.06707	0.000408819	-1.39485	0.0107762	-1.97827	0.00105253	-1.70778	0.00247621	-1.39261	0.0142251	-0.925097	0.158254
Sypl2	Synaptophysin-like protein 2	TM	-1.48722	0.0246595	0.00577442	0.99504			1.10191	0.200946	0.245141	0.802305			-1.25308	0.0436559	1.79211	0.0280055
Sys1	Protein SYS1 homolog	TM	0.885143	0.256455			control only		-0.184377	0.912803			control only		0.927996	0.215155			control only
Syt10	Synaptotagmin-10	TM	-0.1255	0.743704	0.223084	0.562385	-0.308437	0.318991	2.84671	0.0111131	-0.0442784	0.953599	-0.470708	0.393246					-0.278368	0.0285536
Syt12	Synaptotagmin-12	TM	-0.64385	5.53e-06	-0.520268	7.4e-05	-0.532823	1.43e-05	-0.673743	3.61e-05	-0.630082	0.000149816	-0.252028	0.0284186	-0.6586	8.58e-08	-0.66558	1.36e-07	-0.356806	1.57e-05
Syt14	Synaptotagmin-14	TM	0.0413699	0.976151	1.70095	0.0392117	2.03969	0.00456896
Syt16	Synaptotagmin-16	TM							0.00153955	0.994931	0.782272	0.0215442
Syt4	Synaptotagmin-4	TM	-0.0413056	0.883919	0.231594	0.334704	-0.0194571	0.934018	0.289318	0.106316	0.165297	0.432865	0.919859	8.3e-05	0.0187289	0.905118	0.0418467	0.825953	0.789878	5.26e-05
Syt6	Synaptotagmin-6	TM	0.0593016	0.821544	0.919506	0.00072847	-0.264495	0.183866	-0.253406	0.684213	-0.164859	0.850426	-0.247098	0.685768	-1.58878	0.0716643			-1.99712	0.0277474
Syvn1	RING-type E3 ubiquitin transferase	TM	-0.558293	0.000175072	-0.176125	0.171711	-0.758481	7.62e-06							-0.950065	0.0432277	-1.12856	0.0319631
Tap1	Antigen peptide transporter 1	TM	-0.805399	0.221748	-0.120833	0.896359	-1.31665	0.0372808	-0.431789	0.516579	-0.525452	0.497477	-1.52249	0.021423	-1.32	0.0823924	0.723438	0.215304	-0.746298	0.151478
Tap2	Antigen peptide transporter 2	TM	-0.951081	1.03e-05	0.715671	0.000261114	0.229907	0.0889322	-0.853031	9.71e-05	0.377854	0.0392014	0.400777	0.0164993	-1.0654	0.000189555	0.710242	0.00692646	0.379705	0.0796719
Tapbp	Tapasin	TM	-0.624414	0.000187887	0.628687	0.000414399	0.472159	0.0012388	-0.732247	5.76e-05	0.527789	0.00174061	0.700523	6.02e-05	-0.796986	4.93e-05	0.359759	0.0239017	0.527645	0.00106998
Tapt1	Transmembrane anterior posterior transformation protein 1 (Fragment)	TM							-0.92378	0.00769623	-0.208795	0.587566	-0.467812	0.171112
Tbc1d20	TBC1 domain family member 20	TM	-0.706843	0.00114415	-0.26014	0.216396	-0.397521	0.0318793	-0.553205	0.00805773	-0.303045	0.157606	-0.085183	0.66696	-0.573093	0.0150672	-0.284956	0.244986	-0.0786919	0.732082
Tbc1d9b	TBC1 domain family member 9B	TM	-0.122098	0.739962	0.0934242	0.825938	-0.609333	0.0411542	0.292811	0.336927	0.197526	0.596096	-0.429758	0.144461	0.334068	0.138006	0.0310308	0.909026	-0.0549075	0.795931
Tbxas1	Thromboxane-A synthase	TM	-0.435854	0.252287	-0.122142	0.809213	0.0332117	0.935935	-0.825549	0.00287244	-0.470303	0.085466	-0.482567	0.0480054	-0.0267763	0.972537	-0.283224	0.7849	disease only
Tcirg1	V-type proton ATPase subunit a	TM	-0.210741	0.201041	0.209742	0.246127	0.596784	0.001013	-0.604406	0.0292761	-0.0936146	0.787627	0.530638	0.0465207	-0.421829	0.0370779	-0.212381	0.337014	0.860808	0.000348863
Tdrkh	Tudor and KH domain-containing protein	TM							-0.638466	9.67e-06	-0.135084	0.19229	1.02096	6.01e-08	-0.825061	9.18e-06	-0.251781	0.0565333	0.97198	1.21e-06
Tecr	Very-long-chain enoyl-CoA reductase (Fragment)	TM							-3.82559	0.00819942
Tek	Receptor protein-tyrosine kinase	TM							0.0251782	0.983748	0.35916	0.858651	3.58064	0.0277047
Tenm1	Teneurin-1	TM	-0.15664	0.126524	0.0305171	0.827477	-0.665875	7.11e-06	-0.140794	0.0243453	0.0602945	0.388974	-0.285266	0.000168824	-0.174185	0.00846459	-0.001892	0.983065	-0.276296	0.000260436
Tenm3	Teneurin-3	TM	-0.135338	0.12878	0.152726	0.115281	-0.518551	1.92e-05							-0.532155	0.410492	-0.657211	0.362662	-2.31496	0.00372287
Tgfa	Protransforming growth factor alpha	TM	0.0224098	0.977019	1.16323	0.0451669	-1.10045	0.0318793	-0.505718	0.641539	0.200831	0.88714	0.975727	0.334623	-0.129721	0.788378	0.529975	0.292698
Tgoln1	Trans-Golgi network integral membrane protein 1	TM	0.375111	0.209802	-0.118381	0.75966	-1.45861	8.43e-05	0.426975	0.00639611	0.181951	0.260736	-0.810207	3.58e-05	0.375115	0.0535679	-0.15986	0.466654	-1.18472	1.63e-05
Thbd	Thrombomodulin	TM	-0.818494	0.0208525	0.883379	0.0235381	1.13529	0.00230329	-0.583268	0.000481516	0.34638	0.0251267	1.40259	1.12e-07	-0.44114	0.0492937	0.131961	0.615691	0.728214	0.00285557
Thsd7a	Thrombospondin type-1 domain-containing protein 7A	TM	-0.214271	0.0110624	0.0753366	0.4205	-0.277265	0.00162803									7.24401	0.00114052
Thsd7b	Thrombospondin type-1 domain-containing protein 7B	TM	0.73764	0.161804	0.0313667	0.966777	-0.378603	0.463507	1.2548	0.286173	-0.0045387	0.997361	-0.0230327	0.982582			-0.00050284	0.999461	-2.08672	0.035251
Timm17b	Mitochondrial import inner membrane translocase subunit Tim17-B	TM	0.0768904	0.950497	-0.737921	0.460001	0.758249	0.362985			0.664749	0.678836	1.54936	0.232393			0.600461	0.349696	3.32312	0.00135964
Timm22	Mitochondrial import inner membrane translocase subunit Tim22	TM	-1.44493	7.61e-05	0.0909198	0.793391	1.60716	4.85e-05	-1.33653	9.84e-05	0.198136	0.515922	1.0859	0.000420567	-0.164404	0.854195	-0.091361	0.929706	1.25191	0.131527
Timm23	Mitochondrial import inner membrane translocase subunit Tim23;Mitochondrial import inner membrane translocase subunit TIM23;Mitochondrial import inner membrane translocase subunit Tim23	TM	-1.48739	0.00346418	0.658525	0.143065	2.47811	2.04e-05	-0.447538	0.273571	0.525738	0.25455	1.84956	0.000255881	control only		0.396725	0.306101	2.27751	5.05e-06
Timm29	Mitochondrial import inner membrane translocase subunit Tim29	TM	-1.0707	9.86e-07	0.0745236	0.609284	1.24766	8.17e-08	-1.13278	4.23e-07	-0.0393543	0.792347	1.64166	4.18e-09	-1.1406	2.17e-06	-0.170269	0.274347	1.62754	3.54e-08
Timm50	Mitochondrial import inner membrane translocase subunit TIM50	TM	-0.894111	1.26e-05	-0.0423114	0.821091	0.263761	0.0458394	-0.770002	2.84e-05	0.0227369	0.895185	0.507336	0.000694213	-0.908696	8.03e-07	0.00732241	0.960294	0.565215	3.95e-05
Timmdc1	Complex I assembly factor TIMMDC1, mitochondrial	TM	-0.29801	0.316787	0.291232	0.377518	0.571488	0.0406526	0.607237	0.503248	-0.174179	0.868078	0.621622	0.479919	control only		-0.192095	0.865802	1.18361	0.213124
Tlcd1	TLC domain-containing protein 1	TM	-0.790736	0.0904123	-0.95264	0.0630157	-1.80508	0.000661966	-0.988865	0.00263095	-0.761703	0.0219877	-2.05542	4.38e-06	-0.969956	0.00230148	-0.790134	0.0143356	-1.95629	4.81e-06
Tlcd4	TLC domain-containing protein 4	TM	-0.609344	0.00936222	-0.576523	0.0221633	0.0355654	0.882436	-0.774785	0.0047309	-0.782543	0.00829762	-0.920044	0.00122269	-0.544527	0.138006	-0.553272	0.171324	-0.667471	0.0679685
Tlr3	Toll-like receptor 3	TM	-0.140068	0.720626	0.302483	0.427911	-0.140888	0.675525	-0.0694688	0.815817	0.194879	0.559805	1.18732	0.000387639	-0.812557	0.361598	0.702278	0.317951	0.822125	0.230813
Tm2d1	TM2 domain-containing protein 1	TM	-0.505964	0.0289879	-0.539171	0.0354336	-1.16216	0.00242957	-0.63583	0.347274	-1.13759	0.138718			-2.37358	0.0213208
Tm2d2	TM2 domain-containing protein 2	TM	-0.355573	0.309617	0.264041	0.506649	0.775457	0.0204402	-0.395848	5.55e-06	0.0875606	0.144325	0.552961	1.22e-07	-0.362308	0.000443249	0.14404	0.112255	0.52103	1.43e-05
Tm2d3	TM2 domain-containing protein 3	TM	-0.0460656	0.902695	0.11969	0.738257	-0.49974	0.0616616							-2.78429	0.0151047	control only
Tm6sf1	Transmembrane 6 superfamily member 1	TM							-0.12952	0.821742	-0.387272	0.698277	control only		-0.484298	0.653362			control only
Tm7sf2	Delta(14)-sterol reductase TM7SF2	TM	-0.549962	0.000388702	-0.229373	0.100141	0.135787	0.266152	-0.800532	0.000299208	-0.308901	0.112828	0.236084	0.164109	-0.662263	0.000736351	-0.283061	0.10985	0.546157	0.00245719
Tm7sf3	Transmembrane 7 superfamily member 3	TM							0.204612	0.368171	0.420922	0.0954909	0.714299	0.00384619	0.0511158	0.823531	0.317271	0.0957374	0.682177	0.00106995
Tm9sf1	Transmembrane 9 superfamily member 1	TM	-0.0467637	0.915038	0.0745029	0.869245	-0.700422	0.0261919
Tm9sf2	Transmembrane 9 superfamily member 2	TM	0.0844421	0.575813	0.0490929	0.785998	-1.56618	3.07e-08	0.187783	0.0219591	-0.00887377	0.933673	-1.38371	4.54e-10	0.165859	0.112639	-0.0173887	0.902326	-1.61737	1.92e-09
Tm9sf3	Transmembrane 9 superfamily member 3	TM	0.0189517	0.941064	0.00375598	0.988553	-0.676605	0.000858564	-0.0738634	0.582203	0.138012	0.358226	-0.489941	0.00110099	-0.109213	0.336882	0.303487	0.0203123	-0.381733	0.00258137
Tm9sf4	Transmembrane 9 superfamily member 4	TM	0.141692	0.162798	0.448156	0.000682392	-0.852076	5.97e-07	0.205984	0.104555	0.303044	0.0344861	-0.279892	0.0284975	0.118133	0.369306	0.506243	0.00219005	-0.312062	0.0203866
Tmbim6	Bax inhibitor 1 (Fragment);Bax inhibitor 1 (Fragment);Bax inhibitor 1 (Fragment);Bax inhibitor 1	TM							-0.623809	0.00176653	0.0441535	0.845296	0.573454	0.00270778	-0.800558	0.0318001	0.253395	0.548402	0.670774	0.0617058
Tmc6	Transmembrane channel-like protein;Transmembrane channel-like protein 6	TM	-0.42977	0.461592	0.057344	0.942429	1.17131	0.0284892	-1.03275	0.0448805	0.821105	0.188998	-0.295188	0.555532	-0.151112	0.915569	-0.357505	0.848186	0.147024	0.895633
Tmco1	Calcium load-activated calcium channel (Fragment);Calcium load-activated calcium channel	TM							-0.660827	1.74e-05	-0.18846	0.0993094	0.663097	1.1e-05	-0.830368	2.76e-06	-0.242157	0.0396743	0.650181	1.66e-05
Tmco3	Transmembrane and coiled-coil domain-containing protein 3	TM	-0.243558	0.515367	1.2117	0.00360219	-0.466258	0.155152	-0.0690843	0.891765	-0.424097	0.432385	-0.0492353	0.921272	0.114674	0.840067	-0.417805	0.639139	-0.286571	0.584921
Tmco5b	Transmembrane and coiled-coil domain-containing protein 5B	TM							0.317881	0.314347	-1.04446	0.00620578	0.166143	0.60262
Tmed2	Transmembrane emp24 domain-containing protein 2	TM	-0.312221	0.0061653	-0.0409086	0.772866	-0.885776	7.46e-07
Tmed3	Transmembrane emp24 domain-containing protein 3	TM	0.0672342	0.913603	0.316537	0.56273	-0.462307	0.290576	-0.14475	0.648101	-0.0916982	0.816669	-0.224434	0.453258	-0.0516788	0.864501	0.786666	0.0166293	0.16783	0.555689
Tmem100	Transmembrane protein 100	TM	-0.519341	0.0307162	0.0277051	0.938366	-0.562621	0.0173897	-0.501284	0.0227372	-0.500041	0.0360895	-0.543631	0.0131426	-0.639724	0.00267544	-0.332925	0.103436	-0.398279	0.0350489
Tmem101	Transmembrane protein 101	TM	0.0519535	0.913913	-0.147997	0.746033	-1.05499	0.00421338	-0.223613	0.646628	-0.1417	0.815685	-0.828791	0.196758	-0.762957	0.528342	-0.98337	0.469629	control only
Tmem104	Transmembrane protein 104	TM							-1.19213	0.0541257	-0.495583	0.494733	-0.200896	0.750311	-1.4592	0.0356459	-0.402329	0.618242	0.529662	0.426179
Tmem106b	Transmembrane protein 106B	TM	-0.757833	3.63e-06	-0.129073	0.242943	-0.119188	0.209747	-0.644985	9.07e-06	-0.26073	0.0156527	0.125386	0.164285	-0.743845	8.33e-06	-0.226002	0.0552076	-0.0223728	0.844552
Tmem107	Transmembrane protein 107	TM	-0.108713	0.917291	-1.08424	0.200578	0.195072	0.811178	0.927488	0.577367	-0.394647	0.84769	control only						control only
Tmem109	Transmembrane protein 109	TM	-1.0595	0.00053845	-0.831518	0.00620626	-1.23773	0.00010396	-0.911638	0.000109121	-0.993282	0.0001294	-1.41862	1.28e-06	-1.08065	0.000355923	-1.2473	0.000257009	-1.16945	0.000144495
Tmem11	Transmembrane protein 11, mitochondrial;Transmembrane protein 11, mitochondrial	TM	-0.828563	0.000160499	-0.218524	0.253937	0.298659	0.0704892	-1.67482	2.2e-05	-0.453331	0.129058	0.674993	0.0149375	-1.76755	1.2e-06	-0.370064	0.0994951	1.00325	0.000137952
Tmem114	Transmembrane protein 114	TM	0.28291	0.803972	0.27322	0.827477	-0.511495	0.575505	-1.10723	0.000241995	-0.850325	0.00316415	-1.02206	0.00373412			-0.909463	0.261342
Tmem115	Transmembrane protein 115	TM	0.168262	0.728962	0.278811	0.567156	-0.99422	0.0143611	0.414357	0.755188	-1.50561	0.456402	-0.0257046	0.982257	-0.560737	0.102814	-1.18883	0.0150863	-0.153517	0.389014
Tmem120b	Transmembrane protein 120B	TM	-0.579421	0.0190017	-0.249408	0.358762	0.950227	0.00147591
Tmem126a	Transmembrane protein 126A	TM	-1.29416	2.34e-05	-0.167306	0.503715	1.22142	2.27e-05	-0.64746	0.00383026	0.191794	0.415387	1.71428	7.22e-07	-0.675791	0.0249211	0.401065	0.205967	1.40704	0.000145291
Tmem127	Transmembrane protein 127	TM	-0.563561	0.00430201	-0.523553	0.0125224	0.136207	0.44784	-0.519353	0.00458633	-0.418114	0.0266511	-0.642678	0.000873021	-0.625754	0.203336	-0.397673	0.487854	-0.581642	0.228223
Tmem130	Transmembrane protein 130	TM	-0.726167	0.0560276	-0.29893	0.502004	-1.47011	0.000654968	-0.572114	0.00256055	-0.0381572	0.86317	-0.911064	5.01e-05	-0.937682	0.0061295	0.0490997	0.906701	-1.13877	0.00136889
Tmem132c	Transmembrane protein 132C	TM	2.24346	0.0027762	-1.39165	0.0532232	1.23049	0.00522858	0.20774	0.86833	0.953025	0.5312	-0.698826	0.495952	-0.432365	0.153482	0.561243	0.336529	-1.70999	0.000505678
Tmem135	Transmembrane protein 135	TM	-0.568787	0.000124533	-0.114277	0.382507	0.450595	0.000563853	-0.447796	0.0021816	-0.280057	0.0510952	1.04021	1.16e-06	-0.340953	0.0612488	-0.0842161	0.704406	0.692965	0.000931205
Tmem138	Transmembrane protein 138	TM			-1.34534	0.0572252	-3.23442	0.00298801			-0.741619	0.21748	control only				-0.165082	0.651717	control only
Tmem143	Transmembrane protein 143	TM							-0.428975	0.309155	-0.0291711	0.960935	0.716004	0.0835696	-1.38386	0.0116432	0.280528	0.651069	0.688011	0.16881
Tmem147	Transmembrane protein 147	TM							-0.608675	0.00265372	-0.320542	0.107364	-0.543386	0.00488542	-0.2776	0.686291	-0.0054597	0.995263	0.142605	0.853726
Tmem14c	Transmembrane protein 14C	TM	-0.351352	0.0156346	-0.708309	0.000271251	0.149605	0.267434	-0.44522	0.0205403	-0.725587	0.00197723	0.504523	0.00914383	-0.462857	0.0186608	-0.752426	0.00167763	0.56097	0.00548443
Tmem150c	Transmembrane protein 150C (Fragment);Transmembrane protein 150C	TM	control only		control only				control only		-0.63109	0.738156	control only		-3.16938	0.00223526	-5.17324	7.38e-05	control only
Tmem158	Transmembrane protein 158	TM	0.741502	0.0273391	0.0923987	0.838447	-0.125388	0.71505	-0.875466	0.0137965	-0.546234	0.143248	0.161655	0.635346	-0.98588	0.00534221	-0.654573	0.0638903	0.0143451	0.966875
Tmem159	Lipid droplet assembly factor 1	TM	-0.242126	0.83841	-0.198243	0.8802	-1.72268	0.085452	-0.132248	0.525067	-0.131045	0.600144	control only		-0.463278	0.121401	-0.251518	0.456409
Tmem160	Transmembrane protein 160	TM	-1.80302	9.7e-05	-0.660662	0.0861391	1.36322	0.000644466	-0.558441	0.348807	-0.964758	0.146184	1.79454	0.0108471	-1.00342	0.00646735	-0.602168	0.101576	2.97573	5.5e-07
Tmem161a	Transmembrane protein 161A	TM	-0.507761	0.00122456	0.106206	0.511315	0.344829	0.0124898	-0.427408	0.00344327	0.320239	0.0305889	0.770866	2.44e-05	-0.437527	0.000636989	0.201407	0.0805046	0.798673	2.36e-06
Tmem161b	Transmembrane protein 161B	TM	-0.378706	0.143732	0.10277	0.760666	-0.0913622	0.731924	-0.410172	0.101209	-0.00480586	0.990362	0.802473	0.0033135	-0.755123	0.0223821	0.115327	0.777452	0.458136	0.138135
Tmem164	Transmembrane protein 164	TM	-0.553005	0.0323845	-0.151484	0.628489	-2.52363	1.35e-07	-0.748536	0.00401302	-0.395832	0.128095	-2.121	3.96e-07	-0.697673	0.0133528	-0.390426	0.129146	-2.12763	7.77e-07
Tmem165	Transmembrane protein 165	TM	-0.192814	0.807047	1.32983	0.0555626	-1.44498	0.0206514	-0.526787	0.128404	0.682383	0.0780588	0.60161	0.0774956	-1.34894	0.200987			-0.614739	0.680311
Tmem169	Transmembrane protein 169	TM	-0.280434	0.264417	-0.124976	0.683538	-0.249443	0.289949	-0.381405	0.103946	-0.23258	0.394202	0.267295	0.238243	-0.431689	0.290745	-0.107732	0.842917	-0.949769	0.0236356
Tmem175	Endosomal/lysosomal potassium channel TMEM175	TM	-0.663192	6.86e-05	-0.443615	0.00321077	-0.0156544	0.906759	-0.882098	9.87e-05	-0.54134	0.00742885	0.244892	0.134343	-0.865467	4.34e-05	-0.428463	0.0138235	0.433282	0.00672143
Tmem176a	Transmembrane protein 176A	TM					0.76206	0.264555											disease only
Tmem177	Transmembrane protein 177	TM	-0.259855	0.594518	-0.259311	0.627715	1.6365	0.000858586	-0.954393	0.218145	-1.00091	0.197927	1.59311	0.0249761
Tmem178a	Transmembrane protein 178A	TM	-0.841796	0.00039809	-0.293072	0.17365	-1.04205	4.42e-05	-0.745268	0.0285373	-0.366306	0.328466	-0.446523	0.160491	-0.771098	0.0700668	-0.30743	0.531356	-1.01929	0.0190292
Tmem178b	Transmembrane protein 178B	TM	-0.230631	0.160254	0.0369616	0.871503	-0.993512	1.29e-05	-0.145157	0.341965	0.0340352	0.865728	-0.720021	0.000174091	-0.275767	0.0134159	-0.0812992	0.502838	-0.890876	8.07e-07
Tmem179	Transmembrane protein 179	TM	-0.751646	0.120044	-0.82072	0.119093	-1.59127	0.00218082	-0.850007	0.0142667	-0.889914	0.0185173	-1.04478	0.00353244	-0.912204	0.0136437	-0.919317	0.0211947	-1.68235	0.000150918
Tmem185a	Transmembrane protein 185A	TM	-0.845114	0.116961	-0.496545	0.426729	-2.18308	0.00045351	-0.893754	0.0208983	-0.544867	0.186438	-0.24687	0.501946	-0.79401	0.148387	-0.666374	0.274742	-0.586497	0.327636
Tmem192	Transmembrane protein 192	TM	-1.24931	0.00039809	0.000433853	0.998972	-0.298219	0.286071	-1.17933	0.000191705	-0.188492	0.518894	0.17709	0.463385	-1.23178	0.00057608	0.0236285	0.954272	0.129597	0.661163
Tmem196	Transmembrane protein 196 (Fragment)	TM	10.5267	0.000384583			-0.711771	0.216744
Tmem198b	Transmembrane protein 198b	TM	-0.681445	0.00263024	0.714114	0.00384119	1.00276	9.13e-05	-0.959726	0.00530969	0.256312	0.492693	0.671434	0.0326609	1.21193	0.115955	0.626416	0.424913	2.57699	0.00134612
Tmem208	Transmembrane protein 208	TM	-0.72694	0.425325	0.0418925	0.972324	1.14258	0.213838	-1.0473	0.00763329	-0.582965	0.143248	-1.16376	0.00688906	-0.828093	0.0164205	-0.484759	0.168453	0.0886214	0.853116
Tmem215	Transmembrane protein 215	TM	-0.95135	0.135779	-0.634572	0.482798	control only
Tmem219	Insulin-like growth factor-binding protein 3 receptor	TM	-0.158939	0.764479	0.915463	0.0259753	0.239506	0.436292
Tmem229a	Transmembrane protein 229A	TM	-0.547062	1.99e-05	-0.117304	0.232331	-0.164293	0.0538539	-0.630623	4.8e-05	-0.16842	0.171808	0.238998	0.0316772	-0.610519	0.000297192	-0.0863572	0.581887	0.213695	0.102129
Tmem231	Transmembrane protein 231	TM	-0.426848	0.317696	0.189804	0.718038	-0.726033	0.0672981	-0.225456	0.555204	-0.140111	0.772943	-0.65806	0.071743	-0.848502	0.015465	-0.033704	0.941692	0.130114	0.701844
Tmem234	Transmembrane protein 234;Transmembrane protein 234;Transmembrane protein 234 (Fragment);Transmembrane protein 234;Transmembrane protein 234 (Fragment);Transmembrane protein 234;Transmembrane protein 234 (Fragment);Transmembrane protein 234	TM							-1.53155	0.319734	-0.938728	0.62215	control only
Tmem237	Transmembrane protein 237 (Fragment)	TM	-0.183664	0.450408	0.132403	0.634832	0.14567	0.520478	-0.403832	0.0703064	0.0486198	0.868072	0.680542	0.00441494	0.0360511	0.856628	-0.31458	0.125511	0.578145	0.00457397
Tmem238	Transmembrane protein 238	TM	-0.674469	0.356721	-0.316932	0.721848	-1.09206	0.0731498							control only		-2.50088	0.5236	control only
Tmem240	Transmembrane protein 240	TM	-0.438489	0.160972	0.0129004	0.977657	-0.313629	0.293099	-0.0747823	0.752097	0.115244	0.680058	0.618968	0.00893602	-0.0448045	0.912436	0.0527815	0.919667	0.771427	0.0436014
Tmem245	Transmembrane protein 245	TM	-0.47383	0.00615044	-0.19205	0.293051	-0.693988	0.000291393	-0.5943	0.00179403	-0.405453	0.0304578	-0.582351	0.00176256	-0.447744	0.0114968	-0.371204	0.044012	-0.679668	0.000569818
Tmem248	Transmembrane protein 248	TM	-0.797595	0.0380289	-0.717207	0.0866009	-1.41249	0.000950926	-0.599209	0.0158937	-0.307091	0.24735	-0.0919011	0.705089	-0.641301	0.00960888	-0.633753	0.028731	-0.631709	0.00925314
Tmem254a	Transmembrane protein 254	TM	-1.11405	0.00437106	-1.07177	0.0104183	-2.32298	8.01e-06	-1.30702	0.000129926	-1.25523	0.000425523	-2.77512	7.53e-08	-1.38163	0.00014429	-1.27924	0.000584664	-2.70066	1.9e-07
Tmem256	Transmembrane protein 256	TM	-1.06539	1.05e-06	-0.233399	0.0778921	0.587662	9.65e-05	-0.832058	0.000117259	-0.639426	0.00200775	0.865094	6.12e-05	-0.978419	7.71e-06	-0.447138	0.00711892	0.830869	2.22e-05
Tmem258	Transmembrane protein 258	TM	-0.245827	0.0343663	0.112151	0.400355	0.475054	0.000402513	-0.156923	0.351442	0.0466211	0.831082	0.866998	8.06e-05	-0.143034	0.382892	0.0641044	0.757785	0.669967	0.000559895
Tmem266	Transmembrane protein 266	TM	-0.446285	0.284578	-0.500489	0.269209	-2.11467	5.23e-05	-0.446567	0.0204921	-0.079174	0.738156	-0.682252	0.00122569	-0.330182	0.456777	-0.123904	0.828506	-1.03702	0.0206942
Tmem267	Transmembrane protein 267	TM	-0.243227	0.538358	-0.0494267	0.926856	-1.02148	0.00611884	-0.550887	0.0509425	-0.25938	0.417445	-1.02525	0.0127853	-0.610051	0.0964226	-0.215059	0.619834	control only
Tmem268	Transmembrane protein 268	TM	-1.78583	0.0126395	0.564693	0.236214			control only		-0.683263	0.322488			-1.02924	0.00334854	0.475122	0.0450167
Tmem35b	Transmembrane protein 35B	TM									-0.556406	0.714371	control only
Tmem38a	Trimeric intracellular cation channel type A	TM	-0.390937	0.111018	-0.0662198	0.844707	-0.689283	0.0063522	-0.0762482	0.700157	0.11413	0.6277	0.0774359	0.689086	-0.354927	0.22609	-0.0193948	0.964535	0.311852	0.278347
Tmem38b	Trimeric intracellular cation channel type B	TM	-0.454511	0.233678	-0.959701	0.0231081	0.208575	0.577869	-0.345025	0.0567299	-0.0665589	0.774701	0.0221215	0.909136	-0.426494	0.0775719	-0.515497	0.0532074	0.143606	0.551703
Tmem39b	Transmembrane protein 39B	TM	0.475297	0.622947	1.38835	0.143412	-2.03294	0.0322229
Tmem41a	Transmembrane protein 41A	TM	-0.546257	0.00257521	-0.108627	0.583517	-0.0505209	0.769322	-0.515789	0.0948338	-0.275812	0.446663	-0.108449	0.733905	-0.495986	0.0704547	-0.273388	0.374047	-0.707362	0.0128153
Tmem41b	Transmembrane protein 41B	TM	-0.75692	0.0158568	-0.158233	0.676195	-0.192336	0.525314	-0.839096	0.00673038	-0.398281	0.209314	-0.339772	0.216902	-0.927817	0.000281229	-0.522481	0.0226415	-0.222178	0.254837
Tmem42	Transmembrane protein 42	TM			0.156198	0.757018	-1.72285	0.00950158
Tmem47	Transmembrane protein 47	TM	-0.0883112	0.716393	-0.0165805	0.955325	-0.749399	0.00103593	-0.430268	0.03097	-0.376062	0.0809479	-0.698924	0.00145746	-0.243904	0.38623	-0.530619	0.0840954	-0.441204	0.108422
Tmem50a	Transmembrane protein 50A	TM	-0.475056	0.0436338	-0.0173341	0.959097	-0.348694	0.118844	-0.313142	0.143492	-0.119949	0.654492	-0.132429	0.5363	-0.626238	0.0031481	-0.201103	0.339622	0.0880157	0.644129
Tmem50b	Transmembrane protein 50B	TM	-0.451118	0.0106503	-0.436933	0.0218862	-1.30709	1.44e-06	-0.506736	0.00189168	-0.408809	0.0134688	-1.03279	3.27e-06	-0.504493	0.000591876	-0.424184	0.00391694	-1.0632	5.42e-07
Tmem51	Transmembrane protein 51	TM	-0.78904	0.133949	-0.482862	0.427125	-0.207337	0.701255	-0.705995	0.0162142	-0.401147	0.197291	0.277491	0.305793	-0.402863	0.225529	-0.285038	0.459668	0.021375	0.953023
Tmem53	Transmembrane protein 53 (Fragment);Transmembrane protein 53	TM	0.0676373	0.850426	0.281377	0.376294	-0.933282	0.00190287	0.142305	0.809219	0.764636	0.210777	-0.615272	0.246045	0.0699141	0.806347	0.137526	0.666719	-0.705964	0.0105459
Tmem59	Transmembrane protein 59	TM	-0.808956	0.00108549	0.0266365	0.934196	-0.150422	0.480986	-0.734508	0.00430231	-0.271892	0.302611	0.599261	0.0128999	-0.629725	0.0391041	-0.150004	0.681462	0.592911	0.0473134
Tmem59l	Transmembrane protein 59-like	TM	0.324469	0.195704	0.603686	0.0292232	0.384745	0.103618	-0.182126	0.341665	0.420516	0.0497203	0.735843	0.000914366	0.221658	0.584658	0.316799	0.484062	0.3805	0.318156
Tmem63a	CSC1-like protein 1	TM	-0.200305	0.279165	0.204923	0.31286	0.691458	0.000692752	-0.127141	0.268806	0.526502	0.000670541	0.926506	1.28e-06	-0.0340397	0.810141	0.575032	0.00088493	0.897757	6.1e-06
Tmem65	Transmembrane protein 65	TM	-0.986591	1.38e-07	0.0702545	0.50092	1.00682	3.72e-08	-1.27257	6.08e-08	0.0334737	0.807814	1.79288	6.44e-10	-1.11751	1.04e-08	0.133281	0.107141	1.6521	6.1e-11
Tmem74	Transmembrane protein 74	TM	-0.510518	0.0100843	0.012987	0.960936	0.446841	0.017537	-0.410926	0.117042	-0.395004	0.176524	0.0457091	0.870552	-0.526722	0.0429364	-0.808695	0.00779449	-0.493215	0.0527567
Tmem74b	Transmembrane protein 74B	TM	-0.587904	0.298006	-0.478246	0.451061	-0.116953	0.842572	0.210657	0.754656	-0.139339	0.886571	0.352463	0.584477	-0.576926	0.350853	-0.532397	0.607616	1.67788	0.022058
Tmem87a	Transmembrane protein 87A	TM	0.125007	0.287794	0.015206	0.929386	-0.981811	4.97e-07	0.0645813	0.578335	-0.0216738	0.887661	-0.920924	1.12e-06	0.0697699	0.656791	0.0390599	0.843514	-0.966376	1.11e-05
Tmem87b	Transmembrane protein 87B;Transmembrane protein 87B;Transmembrane protein 87B (Fragment)	TM	0.3447	0.252287	-0.0911994	0.821768	-0.931199	0.00299154	0.336354	0.00306192	0.0536426	0.670045	-1.36261	6.89e-09	0.415706	0.1874	0.153285	0.696658	-1.54478	0.000146441
Tmem88b	Transmembrane protein 88B	TM	-0.167046	0.255905	-0.235231	0.13562	0.507428	0.00135374	-0.402431	0.0127858	-0.210398	0.216116	1.08873	3.9e-06	-0.319211	0.0164981	-0.152941	0.273	1.10414	6.03e-07
Tmem9	Proton-transporting V-type ATPase complex assembly regulator TMEM9	TM	-0.537815	0.00582332	-0.0456289	0.857538	-0.765638	0.000342089	-0.548391	0.000384758	-0.340113	0.017261	-0.637456	8.25e-05	-0.422333	0.00051152	-0.486622	0.000370078	-0.336542	0.0022578
Tmem91	Transmembrane protein 91	TM	1.90708	0.163576	-5.09423	0.034406							disease only
Tmem97	Sigma intracellular receptor 2	TM	-0.332822	0.492644	0.451548	0.379432	-1.20902	0.00825486	-0.643883	0.200621	-0.124752	0.850694	-1.00061	0.0464435	-0.300272	0.739006	0.0159477	0.989497	0.698266	0.396088
Tmem9b	Transmembrane protein 9B	TM	-0.427552	7.96e-05	-0.161192	0.070744	-0.126345	0.103093	-0.547852	1.12e-05	-0.196581	0.0322369	0.14701	0.0656294	-0.78636	4.87e-07	-0.314432	0.00228732	-0.113486	0.155868
Tmprss13	Transmembrane protease serine 13	TM	0.560542	0.336827	-0.323661	0.639162	-1.08823	0.0460905	0.383595	0.624496	-0.495352	0.590927	-1.97495	0.0117678	0.572682	0.0773535	-0.117013	0.778559	0.144742	0.657901
Tmprss5	Transmembrane protease serine 5	TM	0.493944	0.269857	0.278527	0.597841	1.05449	0.0152119
Tmprss6	Transmembrane protease serine 6;Transmembrane protease serine 6 (Fragment);Transmembrane protease serine 6	TM							0.716916	4.37e-05	0.411481	0.00616046	0.0714275	0.566584
Tmtc1	Protein O-mannosyl-transferase TMTC1	TM	-0.189727	0.251937	0.717604	0.000712274	0.669076	0.000400562	-0.0843288	0.511213	0.521328	0.00134412	1.25907	1.44e-07	-0.228593	0.118513	0.372924	0.02546	1.35509	3.66e-07
Tmtc2	Protein O-mannosyl-transferase TMTC2	TM	-0.654204	0.428355	-0.0748332	0.941602	-0.91085	0.170755	-0.103835	0.546516	-0.227146	0.225643	0.326375	0.0497419			4.89096	0.00652399	-0.00450257	0.995946
Tmtc3	Dolichyl-phosphate-mannose--protein mannosyltransferase;Protein O-mannosyl-transferase TMTC3	TM							-0.424388	0.00238539	0.194608	0.154375	0.843406	5.83e-06	-0.316221	0.00218898	0.184881	0.061945	0.643011	4.18e-06
Tmtc4	Protein O-mannosyl-transferase TMTC4	TM	-0.311665	0.351702	-0.0899214	0.83816	-0.339331	0.270578	-1.10652	0.234197	-0.122471	0.913349	0.568985	0.491069	-2.616	0.00605032	0.469973	0.447921	-0.327055	0.406438
Tmub2	Transmembrane and ubiquitin-like domain-containing protein 2 (Fragment);Transmembrane and ubiquitin-like domain-containing protein 2	TM							-0.658006	0.0720205	0.346659	0.413596	-0.843527	0.0220467	-0.236771	0.561903	0.303671	0.50883	-0.494503	0.251429
Tmx2	Thioredoxin-related transmembrane protein 2	TM	-0.572322	0.00113866	-0.178905	0.301216	-0.824683	4.01e-05	-0.680581	9.75e-05	-0.323007	0.028627	-0.286194	0.0287576	-0.562335	0.000781834	-0.281457	0.0649683	-0.606395	0.000338748
Tmx4	Thioredoxin-related transmembrane protein 4	TM	-0.261846	0.0214397	-0.0141452	0.932422	-0.787559	3.33e-06	-0.2727	0.00166181	-0.10043	0.231167	-0.192769	0.0131658	-0.335848	0.000370845	-0.100297	0.223351	-0.290009	0.00091587
Tnfrsf19	Tumor necrosis factor receptor superfamily member 19	TM	-0.561858	0.32713	0.161913	0.831267	0.644402	0.222936	-0.775905	0.179808	-1.493	0.0304915			-0.701043	0.385623	0.305842	0.808242
Tomm20	Mitochondrial import receptor subunit TOM20 homolog	TM	-1.53577	0.0176699	-0.849634	0.224844	0.59336	0.330439	-1.45424	0.00541614	-0.582337	0.280097	0.459936	0.320574	-1.94756	0.000573597	-0.78875	0.117449	0.155558	0.745332
Tomm22	Mitochondrial import receptor subunit TOM22 homolog	TM	-0.713186	0.000579998	0.159573	0.430159	0.453731	0.0102755	-0.760085	0.000118669	-0.00485487	0.983018	0.853073	3.13e-05	-0.89906	7.7e-06	0.0291241	0.862747	0.737386	3.03e-05
Tomm40	Mitochondrial import receptor subunit TOM40 homolog	TM	-1.1741	7.83e-07	0.0448375	0.792933	0.883273	4.35e-06	-1.14676	7.41e-08	0.00392395	0.978771	1.29353	8.19e-09	-1.05801	2.98e-07	-0.0719797	0.557008	1.35496	1.1e-08
Tomm40l	Mitochondrial import receptor subunit TOM40B	TM	-1.0686	0.00123437	-0.153398	0.66987	0.678051	0.0182071	-1.20156	1.01e-05	-0.681185	0.0022141	1.14206	9.93e-06	-1.46394	5.29e-06	-0.208864	0.350009	1.16745	2.72e-05
Tomm5	Mitochondrial import receptor subunit TOM5 homolog	TM	-1.08652	2.81e-05	0.154574	0.468412	0.646115	0.00133469	-1.06042	1.1e-05	0.16005	0.378108	1.14382	3.17e-06	-1.10369	1.98e-07	0.0276381	0.842815	0.922528	5.91e-07
Tomm7	Mitochondrial import receptor subunit TOM7 homolog	TM	-0.983758	0.138593	-1.17434	0.0711229	0.380999	0.514421	-2.41985	2.86e-06	-1.67509	0.000168281	0.69704	0.0251404	-2.47338	1.33e-06	-1.69102	9.94e-05	0.454094	0.110368
Tomm70	Mitochondrial import receptor subunit TOM70	TM	-0.865623	4.91e-08	-0.153023	0.0452816	0.42253	1.28e-05	-0.870144	4.31e-08	-0.124614	0.105853	0.964595	4.97e-09	-0.92555	5.01e-09	-0.196434	0.00442539	0.766168	7.35e-09
Tor1aip1	Torsin-1A-interacting protein 1	TM	0.283745	0.679748	-0.88873	0.17315	0.476952	0.411645	-1.47092	0.0178604	-0.411147	0.496457	-1.36643	0.0593354	-0.657345	0.0902097	0.0387996	0.923259	-0.0716969	0.85519
Tor1aip2	Torsin-1A-interacting protein 2	TM	-0.449495	0.101594	0.523297	0.0815584	0.185767	0.495418	-0.974616	4.62e-05	0.261059	0.16837	0.659163	0.000883847	-0.752171	0.00886836	0.183687	0.554964	0.631159	0.0206676
Tpbgl	Trophoblast glycoprotein-like	TM	-0.786501	0.00243729	0.196164	0.472163	0.309719	0.165189	-0.583981	0.102412	0.0632113	0.846096	0.489716	0.0511235	0.031607	0.934244	0.125577	0.754612	0.613865	0.0820482
Tpcn1	Two pore calcium channel protein 1	TM	-0.694391	0.00037098	0.000584037	0.997784	-0.0853388	0.593358	-0.723867	0.001129	-0.17144	0.439803	0.0995216	0.601218	-0.601699	0.00121578	-0.165678	0.348273	0.143802	0.347897
Tpra1	Transmembrane protein adipocyte-associated 1	TM	-0.243699	0.735386	2.45968	0.00334337	0.559293	0.338129					-0.350336	0.58911
Tpst1	Protein-tyrosine sulfotransferase 1	TM	-1.13388	0.26406	-0.277075	0.83816	-0.827192	0.391694			0.179689	0.826231	0.0653205	0.891538			control only		-0.0234037	0.974142
Tram1	Translocating chain-associated membrane protein 1	TM	-1.02881	0.00333689	0.423495	0.234239	-0.451499	0.139078	-0.954059	0.00361784	-0.153938	0.674752	-1.21718	0.000516841	-0.701321	0.00235427	-0.169157	0.464256	-1.81219	4.73e-07
Tram1l1	Translocating chain-associated membrane protein 1-like 1	TM	-0.533814	0.0128321	0.509204	0.02746	-0.481067	0.0187056	-0.305658	0.0623751	0.0492347	0.815833	-0.711668	0.000325805	-0.307679	0.0252589	0.0802351	0.609874	-0.584786	0.000312799
Trhde	Thyrotropin-releasing hormone-degrading ectoenzyme	TM	-0.316753	0.0527404	0.0933678	0.640633	-0.65759	0.000479424	-0.400049	0.000996972	-0.0290367	0.827979	-0.0866247	0.388132	-0.331333	0.0236937	-0.00895752	0.965127	-0.0229487	0.878033
Tril	TLR4 interactor with leucine rich repeats	TM	-0.128461	0.566208	0.611928	0.00927733	0.0959701	0.637815	-0.0851052	0.686986	0.721274	0.00380846	0.494067	0.017153	-0.14513	0.566363	0.868991	0.00387395	-0.0491968	0.851221
Trim13	E3 ubiquitin-protein ligase TRIM13	TM	-0.309804	0.840249	-0.670547	0.652174	1.00236	0.395652	-1.77884	0.00393645	-0.647005	0.330922	control only		-0.200495	0.710079	-0.96815	0.0858139	0.721431	0.301726
Triqk	Triple QxxK/R motif-containing protein	TM	-0.910473	0.0515863	0.784242	0.123994	0.825862	0.0656528	-1.16597	0.00704027	0.325587	0.492578	-0.156182	0.702775	-1.25874	0.00811883	-0.039093	0.948631	-0.202896	0.647742
Trpc3	Short transient receptor potential channel 3	TM	0.271154	0.373825	-0.342254	0.298777	-0.735728	0.0122447	0.769626	0.0241906	-0.0152682	0.973978	-2.11091	0.000344242	-0.617257	0.517555			control only
Trpc6	Short transient receptor potential channel 6	TM							-0.137919	0.525326	0.168419	0.505066	0.360141	0.0833631	-0.499726	0.0437899	-0.0610407	0.841906	-3.90721	3.88e-06
Trpm2	Transient receptor potential cation channel subfamily M member 2	TM	-0.389221	0.0883356	0.235942	0.365167	-0.145745	0.520907	-0.730943	0.00667531	-0.109662	0.728963	0.059324	0.820494	-1.63707	0.0150035	0.140549	0.848895	-1.66004	0.00656815
Trpm6	Transient receptor potential cation channel subfamily M member 6	TM							-0.401078	0.82318	0.672742	0.646041	control only
Trpm7	Non-specific serine/threonine protein kinase;Transient receptor potential cation channel subfamily M member 7	TM	0.385373	0.0933846	0.74332	0.00619384	-0.021636	0.932215	-0.18418	0.369907	0.58209	0.0146035	0.114153	0.580301	-0.0613298	0.85228	0.758313	0.0298159	0.0790093	0.808095
Trpv1	Transient receptor potential cation channel subfamily V member 1	TM	control only		1.52097	0.522162	1.03673	0.486783
Trpv4	Transient receptor potential cation channel subfamily V member 4	TM													7.00771	5.71e-05	0.172123	0.827345	0.683074	0.348427
Tspan11	Tetraspanin-11	TM	-0.0739468	0.936479	0.389026	0.732125	disease only
Tspan18	Tetraspanin-18	TM	0.986909	0.404442	0.742105	0.529722	-0.11263	0.918428			-0.029918	0.922691	-1.21939	0.00409098			0.0148939	0.974007
Tspan2	Tetraspanin-2;Tetraspanin	TM	0.438328	0.00372833	0.829694	6.43e-05	0.323048	0.0187856	0.064762	0.754	0.621152	0.00807239	0.655076	0.00259713
Tspan3	Tetraspanin-3	TM	-0.635511	0.000509924	-0.0567042	0.779151	-0.558719	0.00103343
Tspan31	Tetraspanin-31	TM	0.281967	0.0377823	0.745129	0.000122778	-0.645956	0.000110467	0.0987828	0.483289	0.238034	0.120618	-1.07433	1.75e-06	0.204631	0.35221	0.930685	0.00116366	-0.379802	0.0802828
Tspan4	Tetraspanin	TM	-0.921122	0.0853151	-0.828613	0.158442	0.0683634	0.905767	0.710907	0.46165	-0.0988701	0.932465	-2.01433	0.0213247	-0.16165	0.838175	-0.516791	0.344903	0.401334	0.400354
Tspan5	Tetraspanin;Tetraspanin-5	TM							-0.512052	0.0782539	-0.172866	0.630649	-0.743285	0.0131148	-0.503999	0.413636	-0.324285	0.661609	-0.934502	0.117991
Tspan6	Tetraspanin-6	TM	-0.188782	0.512371	0.648837	0.0282496	-0.539936	0.0361761	-0.722572	0.02499	0.179259	0.642644	-0.372112	0.215294	-0.515794	0.0667328	0.376886	0.217237	-0.396568	0.144916
Tspan8	Tetraspanin-8	TM	-0.239301	0.828971	0.968852	0.328376	0.772189	0.363422	-1.4567	0.000550245					0.0758131	0.934712
Tspan9	Tetraspanin-9	TM	-0.0924718	0.52218	0.29799	0.0422522	-0.708057	4.23e-05	-0.127705	0.503248	0.228556	0.27944	-0.349085	0.0581666	-0.0914344	0.607864	0.170838	0.379647	-0.336341	0.0503623
Tspo	Peripheral-type benzodiazepine receptor (Fragment);Translocator protein	TM							-0.0583436	0.956638			-1.03527	0.416227	-1.163	0.0252947			-0.987647	0.118542
Tusc3	Tumor suppressor candidate 3	TM	-0.862625	0.412706	-0.70374	0.554232	-2.19384	0.0248468
Tvp23b	Golgi apparatus membrane protein TVP23 homolog B	TM	-1.02148	0.000375656	-0.333535	0.200529	0.773678	0.00225533	-1.28035	6.16e-05	-0.394872	0.124509	0.71616	0.00426487	-1.25929	5.08e-05	-0.227865	0.360739	0.819269	0.00125657
Tyro3	Tyrosine-protein kinase receptor TYRO3	TM	-0.0509998	0.798097	0.137821	0.460817	0.307779	0.0480788	0.0328253	0.834966	0.062162	0.738156	0.852246	2.49e-05	-0.0179241	0.895852	0.0310843	0.852732	0.633353	0.000116725
Ube2j2	Ubiquitin-conjugating enzyme E2 J2	TM							-0.821591	0.000783312	-0.208788	0.3764	0.428869	0.0353767	-0.619908	0.017201	0.336204	0.214075	0.636346	0.0134112
Ubr3	E3 ubiquitin-protein ligase UBR3	TM	0.534806	0.163057	0.212433	0.649666	0.752928	0.0413935
Ugt1a6	UDP-glucuronosyltransferase 1-6	TM	0.709367	1.14e-05	1.15593	2.49e-07	0.93444	4.4e-07	0.625295	8.55e-06	0.84923	1.06e-06	1.27847	4.06e-09	0.633869	1.51e-05	1.00011	4.56e-07	1.49261	1.96e-09
Ugt1a8	UDP-glucuronosyltransferase	TM							-1.1731	0.0024976	0.00366736	0.994007	1.02002	0.00546089
Umodl1	Uromodulin-like 1	TM			-0.122021	0.889206	0.169215	0.792934	-0.0268605	0.904299	0.237425	0.299027	0.814743	0.00168016
Unc5b	Netrin receptor UNC5B	TM	-0.0340086	0.908753	0.167875	0.513345	0.632	0.00529642	0.174935	0.175006	0.443518	0.00495225	0.656112	9.4e-05	0.24592	0.0359607	0.610026	0.000200715	0.762961	7.94e-06
Unc5d	Netrin receptor UNC5;Netrin receptor UNC5;Netrin receptor UNC5;Netrin receptor UNC5D	TM							0.222733	0.389574	0.980169	0.0025889	0.35189	0.159913	disase only		3.71675	0.0478936	1.56661	0.172879
Unc93b1	Protein unc-93 homolog B1	TM	-0.42747	0.318763	0.929161	0.0427684	0.272032	0.509189	-1.092	0.000741361	-0.0380249	0.916359	0.970122	0.00147955	-1.03896	0.000175885	-0.0386529	0.893717	0.800925	0.0010697
Uqcr10	Cytochrome b-c1 complex subunit 9	TM	-0.789806	1.2e-06	0.135485	0.178777	1.08624	2.27e-08	-0.733391	1.58e-07	0.0757067	0.3216	1.16811	4.93e-10	-0.819957	5.5e-08	0.0635306	0.410513	1.15934	6.61e-10
Uqcr11	Cytochrome b-c1 complex subunit 10	TM	-0.646562	0.131936	0.950349	0.0445103	2.20907	5.77e-05	-0.591837	0.0329988	0.782857	0.0129666	2.26449	8.4e-07	-0.716306	0.0243112	0.814062	0.0202988	2.4304	1.53e-06
Uqcrq	Cytochrome b-c1 complex subunit 8	TM	-1.12129	2.93e-07	-0.0860013	0.505221	0.797277	2.62e-06	-1.15227	1.21e-08	-0.0938061	0.292416	1.14962	2.98e-09	-1.17572	8.51e-08	-0.148426	0.185382	1.03329	1.43e-07
Use1	USE1-like protein	TM							-0.408956	0.125567	3.06323	0.00851768
Usp30	Ubiquitin carboxyl-terminal hydrolase 30	TM	-0.563122	0.389516	-0.0550548	0.950973	0.34387	0.580636	-0.750337	0.00222397	-0.129124	0.630035	1.14601	6.08e-05	-0.672043	0.0358561	0.170084	0.604288	1.05726	0.00116483
Uxs1	UDP-glucuronic acid decarboxylase 1	TM	-0.689443	0.0689894	0.37955	0.381949	0.0904426	0.822874	-1.37368	0.000901377	-0.373367	0.499156	0.0506617	0.885448	-1.79099	0.024132			-0.0383474	0.964727
Vamp1	Vesicle-associated membrane protein 1	TM	0.515671	0.00594263	0.0941547	0.665214	0.784225	0.000202255	0.0568353	0.563744	0.0354211	0.776727	1.2249	1.18e-08	0.312946	0.0645339	0.0775168	0.708276	1.45424	6.47e-07
Vamp2	Synaptobrevin-2	TM							0.079854	0.535137	0.149183	0.295533	1.37029	6.58e-08	0.313404	0.0125153	0.0506767	0.731018	1.19708	1.35e-07
Vamp2	Vesicle-associated membrane protein 2	TM	0.251371	0.184562	0.170375	0.432264	0.895995	0.000112787
Vamp3	Vesicle-associated membrane protein 3	TM	0.513138	0.0254832	0.429492	0.0832758	0.58678	0.0104864	0.526848	0.000179777	0.318512	0.0121462	0.826221	2.1e-06	0.032065	0.8478	0.214895	0.206037	0.735893	0.000177368
Vamp5	Vesicle-associated membrane protein 5	TM	-0.12579	0.71098	0.837817	0.0113898	0.320488	0.241469	-0.339618	0.0645285	0.763169	0.00124695	0.312233	0.0798567	-0.303674	0.0795813	0.71234	0.00138057	0.627157	0.00142694
Vamp7	Vesicle-associated membrane protein 7	TM	-0.121535	0.160501	-0.147073	0.117034	0.224908	0.00982909	-0.267331	0.00071708	-0.0800568	0.280284	0.56969	5.97e-07	-0.14237	0.0919633	-0.121644	0.18887	0.591217	5.15e-06
Vamp8	Vesicle-associated membrane protein 8	TM							-0.146121	0.385045	0.0384384	0.863081	0.442009	0.0115895	-0.103106	0.37745	0.112035	0.394763	0.863628	2.88e-06
Vcam1	Vascular cell adhesion protein 1	TM	-0.246516	0.0768614	-0.0594917	0.740275	-0.831665	1.55e-05	-0.271486	0.020083	-0.29519	0.0210732	-0.738043	8.36e-06	-0.244534	0.286667	-0.112005	0.693886	-0.811922	0.00181851
Vcam1	Vascular cell adhesion protein 1	TM													control only
Vdac1	Voltage-dependent anion-selective channel protein 1	TM							-0.777782	5e-08	-0.0570386	0.445029	1.4061	6.04e-11	-0.740913	5.55e-08	-0.0952586	0.158062	1.31103	7.97e-11
Vdac1	Voltage-dependent anion-selective channel protein 1	TM	-0.727673	2.02e-06	-0.0479305	0.667567	0.933629	8.12e-08	-0.959541	1.68e-08	0.0330265	0.697498	1.20149	4.28e-10	-0.949717	4.43e-08	0.0411997	0.657252	1.37484	3.7e-10
Vdac2	Outer mitochondrial membrane protein porin 2	TM							0.143456	0.860831	1.00154	0.238513	1.69947	0.0262893	-0.0775233	0.858736	1.01981	0.0282473	2.02084	0.00013
Vdac2	Voltage-dependent anion-selective channel protein 2	TM	-0.788146	4.13e-07	0.068732	0.460561	1.04433	8.75e-09	-0.767055	4.72e-08	0.0386288	0.613529	1.526	2.43e-11	-0.829745	1.23e-08	-0.0576468	0.374258	1.44399	2.39e-11
Vdac3	Voltage-dependent anion-selective channel protein 3	TM													-0.846622	5.01e-09	-0.107126	0.0616013	1.09863	8.42e-11
Vdac3	Voltage-dependent anion-selective channel protein 3	TM	-0.788753	7.14e-07	-0.0180279	0.882022	0.815704	1.82e-07	-0.875004	2.81e-08	-0.134416	0.0680321	1.14606	4.93e-10	-2.56973	0.00226669	-2.53029	0.00445855
Vkorc1	Vitamin K epoxide reductase complex subunit 1	TM	-0.13301	0.730288	0.346685	0.344021	0.750069	0.0190741	-0.299891	0.669791	0.0394215	0.967885	-0.344883	0.612114	-0.210917	0.10151	0.0265853	0.878357	0.245721	0.0559232
Vma21	Vacuolar ATPase assembly integral membrane protein Vma21	TM	-0.571419	0.144311	0.0922715	0.865831	-0.621889	0.093918	-0.757702	0.00481971	-0.437463	0.106246	-0.785192	0.0032854	-0.704449	0.0122039	-0.523288	0.0705364	-0.899628	0.00224827
Vmp1	Vacuole membrane protein 1	TM	-0.636221	0.00609308	-0.128349	0.628489	-0.527355	0.0150074	-0.753787	6.6e-05	-0.177789	0.25097	-0.359983	0.0118503	-0.598395	0.00112897	-0.230972	0.173995	-0.923102	2.31e-05
Vopp1	EGFR-coamplified and overexpressed protein;Vesicular, overexpressed in cancer, prosurvival protein 1	TM	-0.659977	0.0386212	0.136179	0.738905	-0.384568	0.204528	-0.837696	0.0316567	-0.0159772	0.977109	-0.240928	0.565055	-0.426837	0.576624	-0.139474	0.890189	0.246958	0.776067
Vps35l	VPS35 endosomal protein-sorting factor-like	TM	-0.217675	0.24223	-0.306067	0.125778	-0.22204	0.2041	-0.249408	0.0904384	-1.07603	1.33e-05	-0.275165	0.0575703	0.13476	0.717048	-0.902453	0.0264302	control only
Vsig10	V-set and immunoglobulin domain-containing protein 10	TM							-1.04736	0.0329235	-0.350765	0.54196	1.07894	0.0253754
Vsir	V-type immunoglobulin domain-containing suppressor of T-cell activation	TM	-0.123791	0.708181	-0.665376	0.0442371
Vstm2b	V-set and transmembrane domain-containing protein 2B	TM	-0.211977	0.298162	0.129187	0.587321	-1.44112	2.51e-06	-0.228675	0.210892	0.0173801	0.944028	-0.799059	0.000349204	0.0477535	0.838618	0.182302	0.460419	-0.294871	0.208829
Vti1a	Vesicle transport through interaction with t-SNAREs homolog 1A	TM	-0.415238	0.00537879	-0.167772	0.28272	-0.313091	0.0224236	-1.1423	0.0529219	-0.782154	0.228462	1.42519	0.0167618	-0.904468	0.00333223	-0.373146	0.21297	1.95325	4.29e-06
Wbp1l	WW domain binding protein 1-like	TM	-0.782938	0.233067	-1.60523	0.02777	-0.712246	0.305084	-2.01104	0.006182	-1.73567	0.00397781	control only		-2.22784	0.00809056	-2.76786	0.000628688	control only
Wdr83os	PAT complex subunit Asterix	TM							0.971402	0.0633107	0.283362	0.655165	-0.882384	0.208064	-1.11939	0.053414	-1.37408	0.034815	control only
Wls	Protein wntless homolog	TM	-0.440335	0.00751967	-0.222503	0.194874	0.389435	0.012614	-0.568044	0.0549664	-0.218693	0.531715	-0.288381	0.308002	-0.628003	0.00839769	-0.361464	0.1328	-0.41706	0.0567645
Wscd1	WSC domain-containing protein 1	TM	0.0960601	0.909941	-0.25748	0.751898	-0.168397	0.799183	-0.227966	0.301294	0.0647599	0.822151	-0.339207	0.114082	disase only		-0.0120157	0.965059	-0.299703	0.108334
Xk	Membrane transport protein XK	TM	-0.0862875	0.778462	0.0244619	0.94593	0.0709458	0.789464	-0.11691	0.620659	0.106583	0.711166	0.364098	0.100978	-0.137204	0.509957	0.0349786	0.899432	0.660254	0.00326222
Xkr6	XK-related protein 6	TM	0.020305	0.959755	0.757335	0.0163181	0.520971	0.0517723	0.0472039	0.938855	0.169757	0.807814	1.43653	0.0105279	-0.289455	0.686469	1.56556	0.147485	0.249257	0.804599
Xkr7	XK-related protein 7	TM	-0.448487	0.312925	-0.299978	0.561089	-0.844129	0.0427541	-0.446954	0.0012629	-0.137401	0.307027	-0.315813	0.0107193	-0.399887	0.277032	-0.596609	0.140446	-0.259995	0.476969
Xpr1	Xenotropic and polytropic retrovirus receptor 1	TM	-0.502585	0.000345759	-0.119521	0.360788	-0.729706	8.95e-06	-0.534287	6.99e-05	-0.217521	0.0478919	-0.37935	0.000881684	-0.53342	4.52e-05	-0.161173	0.11115	-0.235022	0.0144865
Yif1a	Protein YIF1A	TM							-0.631118	0.0833723	-0.31468	0.462762	0.96498	0.0108486	-0.446033	0.420965	0.110741	0.881357	0.611447	0.251094
Yipf4	Protein YIPF4	TM	0.151641	0.28871	0.496669	0.00321495	0.0976533	0.477449	0.062784	0.620153	0.42412	0.00451328	0.282591	0.0225617	0.326946	0.00426411	0.470088	0.000676012	0.66613	1.05e-05
Yme1l1	ATP-dependent zinc metalloprotease YME1L1	TM	0.67623	0.0246088	0.0913452	0.822083	0.531713	0.062106	-1.24545	0.0240995	-0.213941	0.719056	0.839374	0.0710145	0.681031	0.159463	0.975171	0.0692126	1.62293	0.00271997
Zdhhc14	Palmitoyltransferase ZDHHC14	TM	-0.247627	0.193654	-0.203744	0.339671	0.515219	0.00752042	-0.17264	0.140761	-0.198829	0.127885	0.833093	4.27e-06	-0.284326	0.0815331	-0.304294	0.0879987	0.816891	0.000109358
Zdhhc17	Palmitoyltransferase ZDHHC17	TM	-0.029399	0.88318	0.121044	0.488819	-0.957391	8.59e-06	-0.0482727	0.676839	0.230404	0.0626844	-0.653028	2.47e-05	-0.106467	0.462738	0.175924	0.264102	-0.618778	0.000367871
Zdhhc2	Palmitoyltransferase ZDHHC2	TM	-0.431212	0.0681519	-0.182764	0.511006	-0.732893	0.00335639	-0.48736	0.0142408	-0.374272	0.0745197	-0.204346	0.262069	-0.463658	0.00767477	-0.222961	0.203391	-0.26228	0.0955012
Zdhhc22	Palmitoyltransferase ZDHHC22	TM	0.187858	0.617735	control only		-1.06575	0.0752774	-2.31305	0.272994			0.62115	0.707177
Zdhhc3	Palmitoyltransferase ZDHHC3	TM	0.657095	0.206025	1.62672	0.00705336	-0.599671	0.220958	-0.226482	0.488683	-0.124966	0.763265	-0.436966	0.158868	-4.33781	0.000133038	0.541091	0.245891	-0.480609	0.21289
Zdhhc4	Palmitoyltransferase ZDHHC4	TM	-0.0998316	0.886759	-0.681949	0.240293	0.345261	0.507005	-0.278158	0.652196	-0.0692896	0.931982	-0.589478	0.303325	0.271704	0.578788	-0.192023	0.748551	1.73322	0.00136067
Zdhhc6	Palmitoyltransferase ZDHHC6	TM	-0.354253	0.0874843	0.148561	0.547218	-0.436523	0.0312929	-0.44263	0.278323	-0.0597575	0.913548	-0.891095	0.0304504	-0.332637	0.434052	-0.0778213	0.892101	-1.08185	0.0134112
Zdhhc8	Palmitoyltransferase ZDHHC8	TM	-0.925458	0.00255502	-0.15179	0.656785	-0.299643	0.258658	-0.346072	0.264159	-0.365228	0.300304	-0.389736	0.194297	-0.424937	0.216451	-0.64134	0.0918711	0.20882	0.548354
Zdhhc9	Palmitoyltransferase ZDHHC9	TM	-0.991412	0.0106329	0.465539	0.261089	1.91986	5.69e-05	-1.05434	0.0136783	-0.573115	0.203521	2.38884	2.38e-05	-0.717883	0.0117578	-0.711576	0.0201239	2.16683	1.23e-06
Zfpl1	Zinc finger protein-like 1	TM	-0.41039	0.0128534	0.542811	0.00429069	-0.828718	5.25e-05

## Sheet: anxiety
			DIA-NN-FP						SN-HB						SN-FP
			PFC		HIP		HY		PFC		HIP		HY		PFC		HIP		HY
DE proteins	Description	Protein type	logFC	adj.P	logFC	adj.P	logFC	adj.P	logFC	adj.P	logFC	adj.P	logFC	adj.P	logFC	adj.P	logFC	adj.P	logFC	adj.P
Adgre1	Adhesion G protein-coupled receptor E1	GPCR	-0.620282	0.47931	-0.430579	0.687925	-1.07195	0.437354	-0.294898	0.796515	-1.47067	0.0961014	0.0554987	0.974258	-1.10885	0.0200807	-0.0882286	0.886904	-0.790265	0.260858
Adora2a	Adenosine receptor A2a	GPCR	0.0481793	0.970578	0.419723	0.762909	2.42158	0.0722267	1.85695	0.0646589			4.99377	0.0103468	-0.08113	0.875517
Adra1a	Alpha-1A adrenergic receptor	GPCR	0.371725	0.463059	0.781029	0.127961	0.0269905	0.985454	0.13864	0.688468	0.898422	0.00390804	0.107776	0.840722	0.00927652	0.98636	1.29511	0.01111	0.172657	0.795755
Adra2b	Alpha-2B adrenergic receptor	GPCR							1.34074	0.00857487			-3.05189	0.00356462
Adra2c	Alpha-2C adrenergic receptor	GPCR	-0.00705524	0.990725	0.608772	0.279952	-1.07941	0.235608	-0.32036	0.513204	0.487136	0.301186	-0.153347	0.871952	-0.0275535	0.949508	1.02586	0.00667538
Brs3	Bombesin receptor subtype-3	GPCR	0.189892	0.931291	1.68878	0.36493			control only				-0.134285	0.94075
Calcr	Calcitonin receptor	GPCR	-1.15755	0.0887482			-0.322428	0.660316	-1.81538	0.000857669			-0.273189	0.419638	-1.39503	0.00106899			-0.260151	0.301145
Chrm2	Muscarinic acetylcholine receptor M2	GPCR	-0.0001514	0.999982	0.403212	0.247083	-0.167162	0.812279	-0.385248	0.242937	1.49911	8.90022e-05	-0.0419618	0.945448	-0.450738	0.318293	1.06316	0.0176455	-0.0448067	0.957653
Chrm4	Muscarinic acetylcholine receptor M4	GPCR	-0.108449	0.610239	0.646125	0.00123627	-0.0586329	0.896808	0.115759	0.444411	0.702284	4.42927e-05	-0.0472631	0.855746	0.0427506	0.738535	0.862233	2.38983e-07	0.137535	0.343049
Cx3cr1	CX3C chemokine receptor 1	GPCR	-0.41201	0.0012291	-0.557525	6.51931e-05	-0.50779	0.000704154	-0.56278	3.5427e-05	-0.662181	5.63691e-06	-0.558371	0.000164621	-0.543593	0.000270346	-0.577129	0.00014646	-0.514454	0.00163845
Ednrb	Endothelin receptor type B	GPCR	-0.560109	0.000200943	0.0591185	0.722244	-0.161249	0.400404	-0.552119	1.83202e-05	-0.140547	0.180754	-0.143204	0.292331	-0.713443	2.70082e-05	-0.0151078	0.92816	-0.186758	0.289424
Fzd1	Frizzled-1	GPCR	-0.680301	0.00509735	0.0745384	0.809493	0.027099	0.970312	1.57967	0.517529	-0.801803	0.720571	0.467798	0.893404	1.10754	0.0879499	0.173128	0.802056	-0.456948	0.455237
Fzd7	Frizzled-7	GPCR	-0.137411	0.541862	0.466102	0.0236738	-0.134109	0.735147	-0.348048	0.180089	0.748602	0.00545086	-0.0212821	0.965455	-0.208978	0.561236	0.508339	0.127809	-0.215475	0.658682
Fzd9	Frizzled-9	GPCR							-0.814917	0.00636477	0.606235	0.0378453	-0.0689314	0.840722					3.67233	0.0150146
Glp1r	Glucagon-like peptide 1 receptor	GPCR	-0.0233179	0.951851	0.0145724	0.975791	-0.162803	0.803471	-0.436103	0.241889	0.888701	0.0173016	-0.0147477	0.983016	-0.161524	0.744738	0.702245	0.162215	0.271822	0.667225
Gpr101	Probable G-protein coupled receptor 101	GPCR	-0.426991	0.606867	0.169747	0.864661	0.0433178	0.985454	-0.453423	0.112374	-1.31269	0.00141125	0.427061	0.253628	-0.940693	0.0998997	1.29625	0.136862	0.442445	0.549665
Gpr150	Probable G-protein coupled receptor 150	GPCR	0.798074	0.573334	-0.275038	0.898452	1.46413	0.595844	control only				1.1163	0.802386
Gpr174	Probable G-protein coupled receptor 174	GPCR									control only		0.953983	0.55388
Gpr176	G-protein coupled receptor 176	GPCR	-0.50314	0.0634051	-0.275684	0.343367	-0.233375	0.614904	-0.0355563	0.930983	-0.947308	0.00444818	-0.226521	0.644572	-0.251425	0.675789	-0.479612	0.61715	0.707399	0.312926
Gpr3	G-protein coupled receptor 3	GPCR	1.81878	0.411488	0.34021	0.892984	-0.979722	0.777972	5.48421	0.00010484	0.0367692	0.975222	-0.707725	0.543926	0.57565	0.832955	0.0307	0.991471	-1.04382	0.67617
Gpr34	Probable G-protein coupled receptor 34	GPCR	-0.440321	0.0596558	-0.356249	0.13552	-0.279315	0.408693	-0.606394	0.00623265	-0.644576	0.00422121	-0.381188	0.159625	-0.593632	0.00284775	-0.618779	0.00214097	-0.486189	0.030733
Gpr84	G-protein-coupled receptor 84;G-protein coupled receptor 84	GPCR							control only		1.56327	0.503372
mGluR8	Metabotropic glutamate receptor 8	GPCR	-0.00732889	0.973514	0.591499	0.00108644	-0.0524361	0.898274	-0.118979	0.0937324	0.766592	4.236e-09	-0.0749858	0.456541	-0.139383	0.0572619	0.697815	1.90841e-08	-0.107852	0.252253
Grm8	Glutamate receptor, metabotropic 8	GPCR	-0.266912	0.781258	1.77734	0.0679002	-0.16885	0.937032	0.28964	0.718055	disease only		1.43641	0.0924897	0.429464	0.682426			-0.298219	0.850078
Hrh3	Histamine H3 receptor	GPCR	0.65445	0.0310765	0.593631	0.0528374	-0.15528	0.809357	0.767389	0.0446215	0.960174	0.0143979	-0.255667	0.672373	0.803836	0.00512481	0.740689	0.00923266	-0.0603559	0.899342
Htr1b	5-hydroxytryptamine receptor 1B	GPCR	-0.660638	0.0185155	0.431399	0.129685	0.227799	0.64543	-0.00923802	0.989585	-0.449951	0.527216	-0.0741711	0.949652	-0.267165	0.635978	0.0872373	0.931545	0.478299	0.498249
Htr4	5-hydroxytryptamine receptor 4	GPCR							-4.23014	0.0412321			-0.0331001	0.988606	0.0887173	0.922702	-0.519765	0.622394	-0.674124	0.393888
Lgr6	Leucine-rich repeat-containing G-protein coupled receptor 6	GPCR	-0.531803	0.65142	-0.251372	0.854848	0.553262	0.796113	1.68079	0.0141397	-0.0823575	0.902486	0.128016	0.899538
Mas1	Proto-oncogene Mas	GPCR							-0.967251	0.605545	1.89761	0.0948238					1.83771	0.0292961
Mchr1	Melanin-concentrating hormone receptor 1	GPCR	0.175532	0.849292	-0.093134	0.932909	0.311102	0.915993	-0.204	0.576702	-1.10509	0.00203557	0.094187	0.896034	0.101461	0.862662	0.120679	0.89341
Mrgpre	Mas-related G-protein coupled receptor member E	GPCR	-0.527629	0.246902	0.200815	0.784014	-0.347549	0.659887	-0.607406	0.0064438	0.666758	0.00942675	-0.281538	0.32917	-0.621439	0.0882864	0.861872	0.0706258	-0.294121	0.569588
Mrgprf	Mas-related G-protein coupled receptor member F	GPCR	-0.569308	0.124459	0.759147	0.041544	0.124449	0.883574	-0.408524	0.333574	0.0921248	0.865568	0.00614495	0.993687	-0.374286	0.63585	0.0747201	0.927023	-0.662096	0.667897
Nmbr	Neuromedin-B receptor	GPCR	0.0756508	0.736366	0.587078	0.00285204	-0.0555808	0.905757	0.137205	0.269735	0.505022	0.000259425	0.0204962	0.930221	0.0240279	0.888663	0.589964	0.00014646	0.160984	0.360895
Npy2r	Neuropeptide Y receptor type 2	GPCR	-0.379296	0.369061	-0.0909255	0.855131	0.0566451	0.959299	-0.621765	0.000179238	-0.126628	0.420471	-0.144162	0.486235	-0.626227	0.000621498	-0.19268	0.254313	-0.120237	0.615856
Ntsr1	Neurotensin receptor type 1	GPCR	-0.395601	0.567166	1.33399	0.032891	-0.0703428	0.970413	-0.922066	0.424656	1.85681	0.199017	0.450988	0.816631	-0.670504	0.0432077	0.757837	0.0499412	0.0819366	0.885305
Olfr418	Olfactory receptor 418	GPCR							9.03335	8.12375e-05	0.830161	0.662988	0.155297	0.97373
P2ry12	P2Y purinoceptor 12	GPCR	-0.446842	7.03382e-05	-0.593972	2.4715e-06	-0.534778	4.97622e-05	-0.494565	6.44122e-05	-0.575125	1.26988e-05	-0.478822	0.000355941	-0.496748	8.44007e-05	-0.590119	1.28977e-05	-0.491339	0.000369986
P2yr13	P2Y purinoceptor 13	GPCR	0.350238	0.236845	-0.759517	0.0098651	-0.437339	0.253311	-0.469931	0.0190665	-1.2116	4.26504e-06	-0.622785	0.00931335	-0.070836	0.853847	-1.07047	0.00121214	-0.524592	0.16449
Pgr15l	G protein-coupled receptor 15-like (Fragment)	GPCR	1.76828	0.00189503	1.42725	0.0832125	0.00767904	0.995262					0.395991	0.735073					0.0263589	0.949336
S1pr2	Sphingosine 1-phosphate receptor 2	GPCR	-1.65811	0.00981451	0.0752799	0.937369	0.112065	0.951015	-1.63771	0.0266081	-0.0372944	0.977467	-0.145757	0.905979	-0.389675	0.84735	1.09836	0.468254	0.109501	0.953716
S1pr5	Sphingosine 1-phosphate receptor 5	GPCR	0.271796	0.266034	0.589891	0.0140818	-0.183258	0.667838	0.0247431	0.91955	0.468277	0.016211	-0.208761	0.438462	0.978867	0.0253821	0.300464	0.528304	-0.0811565	0.916148
Smo	Smoothened homolog	GPCR	-0.0793143	0.8626	-1.15389	0.00299278	0.0358884	0.972479	0.292257	0.90018	-0.664078	0.857397	0.510546	0.860894
Tacr1	Substance-P receptor	GPCR	-0.29296	0.706908	-0.211574	0.844197	-0.100065	0.95942	-0.496349	0.199841			-0.247177	0.682382	-0.798829	0.00608876			-0.356392	0.301676
Gm55978	Uncharacterized protein	TM	-0.454351	0.13012	-0.737305	0.0151369	0.0173996	0.985454	0.233844	0.691067	-0.915409	0.0707335	-0.581584	0.409041	-0.350881	0.323087	-0.58097	0.0937352	-0.143994	0.788897
Gm56451	Uncharacterized protein	TM	0.663423	0.383284	0.244355	0.793083	-0.854764	0.411962	-0.410607	0.631787	0.174841	0.782815	-2.0649	0.00491061	-0.0871382	0.922115
	Protein C19orf12 homolog	TM	0.728356	0.0171181	-0.179412	0.618799	0.249856	0.641829	-0.527829	0.253751	0.215756	0.694803	0.140857	0.866835	-0.662236	0.188574	0.104102	0.874162	0.181408	0.838762
9530068E07Rik;Kct2	RIKEN cDNA 9530068E07 gene;Keratinocyte-associated transmembrane protein 2	TM							-0.324498	0.211055	-0.722268	0.0067305	-0.253081	0.491546	-0.535496	0.294831	-1.24597	0.0146922	-0.254968	0.734488
Abcb10	ATP-binding cassette sub-family B member 10, mitochondrial	TM	0.149265	0.741137	0.276239	0.522019	-0.826436	0.0739537	-0.93257	0.0357189	0.102443	0.862683	-0.726309	0.317707	-0.856353	0.321554	0.728986	0.456168	-1.4256	0.290783
Abcb11	Bile salt export pump	TM							0.148512	0.2818	0.655192	5.3789e-05	-0.0595954	0.803793	0.139783	0.25022	0.658986	1.35665e-05	-0.121003	0.457003
Abcb1b	ATP-dependent translocase ABCB1	TM	0.253187	0.848481	0.433457	0.465377	1.45687	0.109766	0.432973	0.28837	0.131029	0.696753	-1.65011	0.00835957
Abcc4	ATP-binding cassette sub-family C member 4	TM	0.06714	0.603016	0.600604	1.7127e-05	-0.023792	0.939071	-0.103422	0.268119	0.652164	5.95277e-07	-0.0264774	0.874956	-0.0578806	0.576547	0.671275	7.42915e-07	-0.0113328	0.949336
Ace	Angiotensin-converting enzyme	TM	-0.644339	8.09808e-10	0.519562	9.83182e-09	-0.383391	2.57894e-06	-0.659595	2.77713e-08	0.550032	1.1467e-07	-0.400636	3.02004e-05	-0.669643	6.14566e-10	0.501943	1.73771e-08	-0.370572	3.85106e-06
Acsl6	Long chain acyl-CoA synthetase 6 isoform 3	TM	-0.133223	0.0270768	0.0267337	0.721915	0.0973419	0.211888							0.833972	0.0123076	0.406726	0.221121	0.207356	0.666355
Acsl6	Long-chain-fatty-acid--CoA ligase 6	TM	-0.685533	0.00923896	-0.100085	0.763177	0.0538739	0.939685	-0.662419	0.00438688	-0.106996	0.693196	-0.0182933	0.965455	-0.645072	0.0160245	-0.142853	0.631761	-0.0606615	0.895537
Adam22	Disintegrin and metalloproteinase domain-containing protein 22	TM	-0.148438	0.0767922	0.521046	2.44465e-06	0.163023	0.116961	0.919883	0.0180073	0.642007	0.0989829	0.237442	0.703325	0.421184	0.00857067	0.903594	7.6951e-06	0.107542	0.636383
Adam9	Disintegrin and metalloproteinase domain-containing protein 9	TM	-0.586598	3.89357e-05	0.121275	0.341217	-0.0330941	0.912395							0.485698	0.00857067	0.18529	0.319145	-0.131114	0.614684
Adgra1	Adhesion G protein-coupled receptor A1	TM	-0.489321	0.00173455	0.408128	0.00732089	-0.140836	0.561167	-0.69437	0.000601141	0.399716	0.0320498	-0.256387	0.291359	-0.350645	0.0149023	0.607495	0.000196386	-0.297019	0.0830914
Agmo	Alkylglycerol monooxygenase	TM	-0.634838	0.57439	-2.05284	0.043685	0.0630098	0.983156	0.738002	0.634658	0.440681	0.812937	0.480407	0.895884
Ajap1	Adherens junction-associated protein 1	TM	0.081195	0.751884	0.0850958	0.75268	-0.260822	0.395605	-0.174376	0.694334	-0.475221	0.223615	0.189579	0.77071	-0.439725	0.225619	-0.74086	0.0409191	-0.17892	0.741249
Alg14	UDP-N-acetylglucosamine transferase subunit ALG14 homolog	TM	0.121428	0.781782	0.732503	0.0417045	0.244499	0.719413
Alg6	Dolichyl pyrophosphate Man9GlcNAc2 alpha-1,3-glucosyltransferase	TM	-0.640841	0.000400476	-0.446039	0.00795133	-0.255897	0.233368	-0.619882	0.0166056	-0.58455	0.0250448	-0.289655	0.423797	-0.978846	0.00073927	-0.453331	0.088009	-0.274657	0.44383
Ano2	Anoctamin-2	TM	0.434562	0.419748	0.200286	0.752633	-0.724388	0.284582	-0.527022	0.683286	-1.95658	0.289375	-0.391797	0.86895	1.47448	0.0450723	0.451646	0.734764
Antkmt	Adenine nucleotide translocase lysine N-methyltransferase	TM	-0.0315886	0.948782	-0.621991	0.117907	-0.0703593	0.950027	-0.331638	0.422232	0.591528	0.133647	-0.566935	0.267903	-0.6912	0.0448717	-0.000461753	0.999337	-0.0876233	0.880284
Antxr1	Anthrax toxin receptor 1	TM	-0.534277	0.231229	0.225376	0.672099	-0.0568444	0.966141	-0.378076	0.0133507	-0.0202899	0.920901	-0.293559	0.116616	-0.990337	9.57637e-05	0.0412475	0.875016	-0.179872	0.555452
Aoc3	Membrane primary amine oxidase	TM	-0.528161	0.0549148	1.1333	0.000233478	-0.315992	0.437354	-0.949475	0.000121085	1.52958	5.39423e-07	-0.567462	0.0256558	-0.783803	0.0283179	1.50266	0.000251624	-0.561899	0.25357
Aph1a	Gamma-secretase subunit APH-1A	TM	-0.445983	0.0820054	-0.0533559	0.882041	-0.0588191	0.93193	-0.846163	0.036945	-0.281352	0.538791	-0.102175	0.894982	-0.770276	0.0142932	-0.22762	0.497743	-0.0566651	0.919056
Aph1c	Anterior pharynx defective 1b putative splice variant;Putative gamma-secretase subunit APH-1C	TM							disease only		-0.322239	0.736824	-0.405267	0.696523	-0.301149	0.632185	0.796713	0.0577294	-0.730878	0.147221
Aplp2	Amyloid-like protein 2 (Fragment)	TM							-0.534878	0.013408	-0.363271	0.0909411	-0.284057	0.325696	-0.674584	0.00514411	-0.320627	0.17026	-0.262491	0.393888
Aplp2	Amyloid-like protein 2	TM	-0.301651	0.0657255	-0.0277058	0.903816	-0.0879818	0.800478									2.16119	0.00737646	0.105313	0.878343
App	Amyloid-beta A4 protein	TM	-0.263042	0.163322	-0.0212375	0.940928	-0.0141737	0.979304							0.718064	0.00179193	-0.636469	0.0046694	-0.495149	0.0541815
Aqp1	Aquaporin-1	TM	1.50951	0.246442	0.557811	0.654258	-1.61685	0.233368	-0.738092	0.0759806	0.548502	0.162892	-2.19283	5.67737e-05	-0.0398439	0.936803	0.528713	0.14139	-1.83369	0.000142683
Aqp11	Aquaporin-11 (Fragment);Aquaporin-11	TM							0.0280592	0.936035	-0.601486	0.0260455	-0.363979	0.304349	-0.0710142	0.822489	-0.451728	0.0814483	-0.229476	0.522155
Armcx2	Armadillo repeat-containing X-linked protein 2	TM	0.0312874	0.965048	0.0337186	0.959847	-0.159159	0.871462	0.488467	0.269162	0.0511492	0.930345	0.226062	0.754803	0.447246	0.422334	-0.0199995	0.973854	1.14425	0.0401747
Armcx3	Armadillo repeat-containing X-linked protein 3	TM	-0.341155	0.0588799	-0.563573	0.00280272	-0.143519	0.656901	-0.409189	0.0555645	-0.628021	0.00515335	-0.177529	0.580706	-0.463477	0.00607346	-0.703167	0.000178512	-0.125775	0.592315
Armcx4	Armadillo repeat-containing, X-linked 4	TM	0.326109	0.315631	-0.458105	0.151122	0.0934869	0.903314	0.307298	0.310597	-0.609942	0.0401412	0.0684461	0.901087	-0.139275	0.794075	-0.634794	0.192348	0.105351	0.891435
Asah2	Neutral ceramidase	TM							-0.401355	0.147316	0.176255	0.578194	0.183653	0.674239	-0.440339	0.0356836	0.697471	0.00193217	0.185936	0.524197
Asic4	Acid-sensing ion channel 4	TM							-0.463048	0.472758			-0.376217	0.693189	-0.192325	0.65609			disease only
Astn2	Astrotactin-2	TM	0.078146	0.437654	0.577775	2.51944e-06	0.126127	0.327961	0.050561	0.517529	0.624075	5.20646e-08	0.10312	0.273293	0.0211843	0.785942	0.578829	4.29164e-08	0.116901	0.146738
Atp11b	Phospholipid-transporting ATPase IF (Fragment)	TM	-1.58306	0.551288	disease only		-0.0941974	0.983071					0.905876	0.366121					0.272781	0.62322
Atp13a3	Probable cation-transporting ATPase 13A3 (Fragment)	TM	-0.734074	4.26072e-05	-0.249352	0.101913	3.9575e-05	0.999917	-0.578413	0.0715788	-0.383151	0.183555	-0.206988	0.62961	-0.736106	0.156358	-0.364451	0.593803	-0.122542	0.889948
Atp13a3	Polyamine-transporting ATPase 13A3	TM	-0.512461	0.000433877	-0.00452227	0.98152	-0.266211	0.103767	-0.503336	3.64506e-05	-0.100643	0.342953	-0.324729	0.00694418	-0.600778	3.50771e-06	-0.148006	0.12512	-0.24711	0.030733
Atp13a4	Cation-transporting ATPase	TM	1.25546	0.00244742	0.664777	0.0993951	-0.0808446	0.940949	-0.402212	0.617092	0.000259062	0.99961	-0.0885597	0.948077	control only		0.299851	0.588956	0.443707	0.521307
Atp1a3	Sodium/potassium-transporting ATPase subunit alpha-3	TM	0.00822768	0.934902	0.352476	0.000112611	0.0251468	0.89638							0.416595	0.0193931	0.601149	0.00326883	-0.156106	0.611151
Atp1a4	Sodium/potassium-transporting ATPase subunit alpha-4	TM	-0.156534	0.445719	0.390648	0.0417357	-0.064185	0.883457	0.0982376	0.52842	0.586347	0.000276452	-0.00463602	0.984969	0.155352	0.251667	0.437085	0.00218948	-0.238364	0.147221
Atp1b1	Sodium/potassium-transporting ATPase subunit beta (Fragment)	TM							1.73381	0.0128003	0.714872	0.325705	-0.5596	0.589218	1.95675	0.00695796	0.514645	0.498723	-0.428199	0.680172
Atp2b1	Plasma membrane calcium-transporting ATPase 1 (Fragment)	TM	0.770643	0.0146729	0.986434	0.00267289	0.253002	0.650057	0.519698	0.0027605	0.692235	0.000234079	0.0852799	0.759171	0.0127365	0.95298	0.319211	0.0602017	0.178253	0.432694
Atp2b4	Calcium-transporting ATPase	TM	-0.13296	0.0141268	0.583723	2.10859e-09	0.0267452	0.813328	-0.300729	0.432877	0.849416	0.0207173	0.0987844	0.885501	-0.210273	0.508876	0.882041	0.0047469	-0.106933	0.826714
Atp2b4	Calcium-transporting ATPase	TM	-0.324491	0.0513944	0.53151	0.0159157	-0.215073	0.352068	-0.189624	0.00548335	0.621826	2.22875e-08	-0.0214492	0.85958	-0.157849	0.0243306	0.580996	9.66441e-08	-0.0172311	0.886443
Atp5mk	ATP synthase membrane subunit K, mitochondrial	TM	-0.858566	0.0121937	-0.437446	0.214303	-0.298935	0.604625	-0.753604	0.398054	-1.52397	0.0729429	-0.383362	0.798196	-0.358393	0.0123346	-0.0503723	0.76264	-0.182019	0.320667
Atp7b	Copper-transporting ATPase 2	TM							-0.382771	0.400726	-1.27402	0.00477718	-0.172906	0.823808
Atp8a1	Phospholipid-transporting ATPase	TM	-0.939946	0.00653157	-0.489367	0.158987	-0.316354	0.574033
Avl9	Late secretory pathway protein AVL9 homolog	TM	0.660056	7.83869e-06	0.357532	0.00267289	0.275701	0.0451102	0.648254	2.13808e-07	0.379627	8.66842e-05	0.309715	0.00224626	0.788841	2.91677e-08	0.390003	7.17873e-05	0.333778	0.00123421
B3galt1	Beta-1,3-galactosyltransferase 1	TM	-0.999458	0.0220291	-1.65121	0.0571467	0.202162	0.817924	-1.20886	0.204911	1.78454	0.082508	0.125932	0.943794	-1.11568	0.0288462			-0.48297	0.473036
B4galt3	Beta-1,4-galactosyltransferase 3	TM	-0.36282	0.114736	-0.741584	0.00211985	0.106096	0.827031	-0.342001	0.228494	-0.551135	0.0510161	-0.117884	0.813918	-0.412545	0.0911785	-0.175556	0.511149	-0.163426	0.649906
B4galt5	Beta-1,4-galactosyltransferase 5	TM	0.660572	0.599634	3.74548	0.0661099	-0.654127	0.820638	-1.15998	0.120421	control only		0.241191	0.869611	0.0639246	0.926437			-0.186231	0.820403
Bax	Apoptosis regulator BAX	TM	0.962519	0.00888616	-0.217729	0.612693	0.49188	0.325604
Bcam	Basal cell adhesion molecule	TM	-0.196539	0.193992	0.674297	8.85607e-05	0.0827616	0.790224	-0.320572	0.00793546	0.709688	4.7297e-06	0.0569227	0.779562	-0.314343	0.0158053	0.827373	2.16677e-06	0.061959	0.752828
Bscl2	Seipin	TM	-0.269023	0.0370137	-0.266381	0.0408955	-0.0752379	0.775977	-1.49778	0.0122754	-0.771737	0.202218	-0.260921	0.803793	-0.999872	0.0111157	-0.509651	0.19188	-0.0841266	0.899736
Bst2	Bone marrow stromal antigen 2	TM	-0.744435	0.26941	0.45984	0.537319	-0.0167916	0.993367	-0.673574	0.0448097	0.502593	0.141131	-0.36598	0.441023	-1.07591	0.0016546	0.220646	0.526006	-0.116575	0.822865
Btbd11	Ankyrin repeat and BTB/POZ domain-containing protein BTBD11	TM	0.651677	0.00226716	0.532587	0.0104677	0.180061	0.604086	0.812474	0.0237805	0.441878	0.232107	0.201627	0.732642	0.693387	0.464077	1.22211	0.23595	1.19746	0.258866
Ca12	Carbonic anhydrase 12	TM	2.08059	0.0299326	1.06161	0.293603	0.800003	0.630423
Cachd1	VWFA and cache domain-containing protein 1	TM	0.0508003	0.81835	-0.250548	0.170365	-0.122272	0.719413							-2.35316	0.00407141	-0.0193145	0.984134	0.675654	0.355257
Cachd1	VWFA and cache domain-containing protein 1	TM							-0.38337	0.0152385	-0.643938	0.000288257	-0.0974722	0.697615	-0.481699	0.494973	-0.444978	0.286971	0.261512	0.660575
Cacna1a	Voltage-dependent P/Q-type calcium channel subunit alpha-1A (Fragment)	TM	-0.338193	0.148707	0.747856	0.0022251	-0.085656	0.871462	-0.318871	0.0503816	0.576537	0.00117936	-0.244267	0.255048	-0.289069	0.0608902	0.497651	0.00253445	-0.150476	0.476985
Cacna1a	Voltage-dependent P/Q-type calcium channel subunit alpha	TM	0.0886516	0.399462	0.445098	9.13514e-05	-0.0365408	0.871462							0.694781	0.0156211	0.408958	0.152836	-0.345667	0.353277
Cacna1c	Voltage-dependent L-type calcium channel subunit alpha-1C	TM	-0.0571006	0.487628	0.30224	0.000307035	-0.04914	0.739375							-0.962568	0.00477983	0.602358	0.0670136	-0.159966	0.747752
Cacna1i	Voltage-dependent T-type calcium channel subunit alpha	TM	0.086575	0.538753	0.568957	9.99702e-05	0.133672	0.494836	0.0384792	0.713008	0.590761	1.45567e-06	0.0740315	0.57637	0.0970024	0.240461	0.578751	7.06156e-07	0.112845	0.283003
Cacna2d4	Voltage-dependent calcium channel subunit alpha-2/delta-4	TM							-0.126063	0.713206	0.642888	0.0440234	-0.155348	0.749514
Cacng4	Voltage-dependent calcium channel gamma-4 subunit	TM	-0.384457	0.348262	-0.494487	0.222414	-0.0828875	0.93792	-0.333789	0.209856	1.10395	0.000559387	0.158909	0.709098	-0.457511	0.388867	-0.174076	0.773013	-0.120733	0.89097
Cacng5	Voltage-dependent calcium channel gamma-5 subunit	TM	-0.353789	0.461828	-0.120376	0.837246	-0.167099	0.867359	-0.644661	0.0248013	-0.279493	0.361448	-0.425489	0.257612	-0.530737	0.156189	-0.676707	0.07171	-0.426074	0.389371
Cadm2	Cell adhesion molecule 2	TM	0.194026	0.202575	0.473573	0.00251129	0.236846	0.224825							1.21578	2.97418e-05	0.745148	0.00287737	0.349836	0.243203
Caln1	Calcium-binding protein 8	TM	-0.674692	0.73431	-2.41638	0.367095	disease only
Cant1	Soluble calcium-activated nucleotidase 1	TM	0.469888	0.536577	3.13388	0.000472767	-0.148818	0.937032
Car12;Ca12;Car12	Carbonic anhydrase;Carbonic anhydrase 12;Carbonic anhydrase	TM							-1.49883	0.0342391	1.0447	0.14347	-2.8988	0.00636755	-0.779052	0.593834	0.996016	0.238209	control only
Ccdc51	Mitochondrial potassium channel	TM	0.313292	0.770142	-0.211889	0.858172	1.44272	0.202412	-0.142786	0.743616	-0.14651	0.749978	control only		-0.41043	0.525454	-0.295185	0.665783	-2.78298	0.00928812
Ccdc90b	Coiled-coil domain-containing protein 90B, mitochondrial	TM	-0.207086	0.893156	0.216098	0.890979	1.56164	0.314173	disease only		-0.258057	0.843458	control only				0.144636	0.695752
Cd163	Scavenger receptor cysteine-rich type 1 protein M130	TM	-0.281974	0.30358	0.481361	0.0712462	0.0688252	0.918423	-0.410998	0.12218	0.495473	0.0652714	0.0949987	0.844788	-0.433689	0.0249781	0.609743	0.00286954	-0.220125	0.388444
Cd180	CD180 antigen	TM	-0.683266	0.000705387	-0.728103	0.00037433	-0.438503	0.0511599	-0.662635	0.000186333	-0.606868	0.00046203	-0.58918	0.00215184	-0.79875	0.00015026	-0.763116	0.000233674	-0.558974	0.0102051
Cd47	Integrin-associated protein	TM	0.261196	0.0590478	0.620593	9.73323e-05	0.0717876	0.806022	0.379703	0.00222892	0.584542	4.14731e-05	-0.0120238	0.95731	0.395739	0.00535522	0.635308	8.47192e-05	-0.00364616	0.989787
Cd70	CD70 antigen	TM	0.416268	0.614429	-0.631706	0.499555	-0.176937	0.917884					0.0222007	0.98388					disease only
Cd82	CD82 antigen	TM	-0.141118	0.523991	0.603499	0.00379379	0.115653	0.780618	-0.182224	0.398413	0.793386	0.000502595	0.0427634	0.909987	-0.0458009	0.791993	0.707246	5.14836e-05	0.0149838	0.957396
Cd83	CD83 antigen	TM	-0.709751	0.0315838	-2.97917	2.44496e-05	-0.216012	0.727126	-1.14782	0.141524	-0.772242	0.672421	0.0154526	0.989974	0.251049	0.824318			-0.291184	0.73168
Cd99	CD99 antigen	TM	2.91272	0.00129234	0.181116	0.762909	-0.471096	0.708196							0.7698	0.74457	-0.0215857	0.991821
Cd99l2	CD99 antigen-like protein 2	TM							-0.109978	0.621016	-0.0654963	0.796499	0.110573	0.732288	-0.0932833	0.786165	-0.834604	0.00552696	-0.0855888	0.862785
Cdh1	Cadherin-1	TM	0.988651	0.281904	-2.73356	0.0341964	0.109232	0.968881
Cdh19	Cadherin 19, type 2	TM	0.0334197	0.923209	0.332579	0.240262	-0.0341036	0.968197	-0.20767	0.506465	0.634266	0.0291266	-0.0982869	0.849445	0.0999212	0.815557	0.270295	0.47321	-0.171728	0.747595
Cdh22	Cadherin-22	TM	0.352824	0.670654	0.765967	0.316487	-0.14503	0.941691	0.534357	0.212005	0.865121	0.223692	-0.088714	0.908903	1.42442	0.0149478			-0.133681	0.795988
Cdh3	Cadherin-3	TM	2.60885	0.0737924	0.805998	0.2646											disease only
Cdh5	Cadherin-5	TM	control only				-1.47948	0.76845
Cdh6	Cadherin-6	TM	0.134014	0.412692	0.598191	0.000378003	-0.0485239	0.894253	0.095733	0.559443	0.386162	0.0110853	-0.0808458	0.740271	0.123846	0.489954	0.373567	0.0284945	-0.0921275	0.715326
Cdh7	Cadherin-7	TM	0.42619	0.550442	0.467889	0.523475	0.23145	0.874976	0.274916	0.629718	0.213084	0.731599	-0.0603406	0.949433	-0.201099	0.742029	disease only		0.0875651	0.928026
Ceacam1	Carcinoembryonic antigen-related cell adhesion molecule 1	TM	0.591789	0.037322	-0.0369036	0.930631	0.00618848	0.993741							0.229791	0.476087	0.603816	0.0482054	-0.167317	0.713222
Chpf	Chondroitin sulfate synthase 2	TM	0.141705	0.522933	0.297476	0.148471	0.0792386	0.861411	0.0830554	0.67763	0.025642	0.911355	0.30535	0.159915	0.108826	0.890333	0.485155	0.58225	1.56745	0.0364638
Chrna4	Neuronal acetylcholine receptor subunit alpha-4	TM							-0.081763	0.700628	0.566911	0.00311043	-0.17394	0.505333	-0.246322	0.13223	0.588704	0.0010069	-0.228346	0.279361
Chst15	Carbohydrate sulfotransferase 15	TM							disease only		0.614638	0.526955	1.17752	0.400447
Chst2	Carbohydrate sulfotransferase 2	TM	0.00267269	0.997196	-0.0884681	0.926792	-0.548199	0.6175	0.587673	0.0132609	0.0192408	0.95395	-0.234324	0.484886	0.314378	0.104336	0.150509	0.471697	0.216579	0.403956
Clcn5	H(+)/Cl(-) exchange transporter 5	TM	-0.509547	0.0030463	0.0674612	0.747082	-0.145569	0.606639	-0.660176	9.07239e-06	-0.193115	0.0941253	-0.194186	0.183505	-0.688962	1.33852e-05	-0.10291	0.437064	-0.190452	0.222305
Cldn11	Claudin-11	TM	0.196827	0.015238	0.666018	8.5118e-08	-0.280894	0.00415719	0.2204	0.0506991	0.70354	3.48761e-06	-0.392545	0.00471301	0.190747	0.0298276	0.656026	3.77587e-07	-0.358711	0.00113796
Cldn12	Claudin-12	TM	0.0277421	0.936391	0.439672	0.118157	-0.114485	0.851327	-0.187118	0.29464	0.390336	0.0271115	-0.00165847	0.995023	-1.32876	0.00267178	0.595651	0.157941	-0.162952	0.808225
Cldn5	Claudin-5	TM	0.220936	0.693453	0.729094	0.0609471			0.486752	0.730234	1.32117	0.161411					1.3799	0.029641
Clic4	Chloride intracellular channel protein 4	TM	-0.599358	0.000104951	-0.483903	0.000797866	-0.583449	0.000526492	-0.613771	5.13879e-06	-0.52865	2.62009e-05	-0.699709	5.66359e-06	-0.69474	2.89736e-07	-0.509504	1.0738e-05	-0.699281	1.35021e-06
Clic6	Chloride intracellular channel protein 6	TM	0.0187004	0.977114	0.15698	0.811251	0.841002	0.194295	0.779519	0.150068	0.0887705	0.878684	-0.570942	0.580517	-1.88134	0.00659142	-0.0506395	0.886796	control only
Cln6	Ceroid-lipofuscinosis, neuronal 6	TM	-0.336547	0.320517	-0.886707	0.00774097	0.00819708	0.993367	-0.558247	0.00998503	-0.548952	0.0119049	-0.06409	0.870089	-0.433123	0.0198562	-0.442233	0.0187126	0.0558655	0.860848
Cltrn	Collectrin	TM	disease only		-0.955737	0.0381399	-0.130481	0.917715			0.34023	0.320924
Cnep1r1	Nuclear envelope phosphatase-regulatory subunit 1	TM	-0.610316	0.0214738	0.168065	0.587633	-0.0528843	0.941816	-0.501386	0.0499481	0.214943	0.442845	-0.213631	0.578779	-0.393671	0.35217	-0.0358384	0.942579	0.0844939	0.905509
Cntnap5b	Contactin-associated protein like 5-2	TM	-0.39048	0.158628	0.170639	0.597008	0.218918	0.656009	-0.11128	0.729208	0.643421	0.0202059	0.321455	0.394967	0.243402	0.659962	-0.398732	0.573923	1.19439	0.0487518
Cntnap5c	Contactin-associated protein like 5-3	TM	0.107096	0.645349	-0.19825	0.363449	-0.163758	0.648559	-0.901476	0.00222884	-0.0338767	0.92839	0.0589564	0.908773	0.0107914	0.98636	0.138775	0.814359	0.160271	0.875467
Coq8a	Atypical kinase COQ8A, mitochondrial	TM	0.467192	0.00722112	0.0297547	0.900552	0.371578	0.0755055	0.713763	0.00292503	0.127169	0.63348	0.47766	0.0883513	0.676021	0.000189573	0.120637	0.475906	0.35606	0.0590805
Cox14	Cytochrome c oxidase assembly protein COX14	TM	-1.52555	0.0447375	-0.669835	0.22903
Cpt1b	Carnitine O-palmitoyltransferase 1, muscle isoform	TM	1.25503	0.166231	0.527353	0.620158	-1.3199	0.323411	0.38602	0.816273	0.156623	0.923654	-0.968618	0.593428	-0.722716	0.000558872	-0.0570424	0.801464	-0.0698594	0.81992
Crb2	Protein crumbs homolog 2	TM	-0.0244099	0.933066	0.605545	0.00972869	-0.754166	0.00664131	0.0436791	0.862979	0.560621	0.00735179	-0.882791	0.000579813	-0.205233	0.492518	0.506895	0.0303981	-0.922344	0.00164982
Crim1	Cysteine-rich motor neuron 1 protein	TM	-0.597545	0.0955659	-0.780279	0.0312633	-0.00611659	0.995262	0.10067	0.818806	-0.892819	0.0152013	-0.190904	0.750556	-0.852238	0.00784702	-0.811215	0.0113491	0.115281	0.797071
Csf1r	Macrophage colony-stimulating factor 1 receptor	TM	-0.19629	0.47759	-0.182597	0.530095	-0.399796	0.228461	-0.382665	0.0374445	-0.531794	0.00563355	-0.651649	0.00389301	-0.542268	0.000423439	-0.41453	0.00413836	-0.540849	0.00159438
Cux1	Protein CASP	TM	0.0440279	0.883454	0.482821	0.0414872	-0.144435	0.757069							0.337944	0.48007	disease only		-0.673419	0.20435
Cyb561d2	Cytochrome b561 domain-containing protein 2;Transmembrane reductase CYB561D2	TM							-0.858538	0.000297572	-0.293058	0.17306	-0.0650535	0.868182	-0.840738	0.00638389	-0.422123	0.159997	-0.126802	0.785628
Cybrd1	Plasma membrane ascorbate-dependent reductase CYBRD1	TM	-0.6581	0.279396	-0.384812	0.572459	-0.207737	0.876575	-0.363767	0.545496	0.502319	0.391346	-0.0983502	0.925244	-0.814695	0.00229414	-0.161391	0.562102	-0.163042	0.659333
Cyp2u1	Cytochrome P450 2U1	TM	-0.324006	0.585277	-0.16513	0.810747	-0.402574	0.675932	-0.240212	0.848045	0.00981404	0.995389	0.359704	0.831487	-0.617293	0.303842	-2.39169	0.0168101	-0.472815	0.569557
Cyp4f13	Cytochrome P450 CYP4F13	TM	-0.151924	0.860424	control only		-0.172969	0.913849	-1.32646	0.331357	-2.16696	0.0860827	-0.374773	0.880966
Cystm1	Cysteine-rich and transmembrane domain-containing protein 1 (Fragment);Cysteine-rich and transmembrane domain-containing protein 1	TM							-0.845787	0.0125918	0.613017	0.0686019	-0.0484728	0.939542	-0.453833	0.126383	0.584143	0.051421	0.0334998	0.952566
Dchs1	Protocadherin-16	TM	0.399569	0.312002	0.380127	0.351349	0.00194816	0.99819	-0.564049	0.202497	-1.56	0.00893695	0.428106	0.495106	-1.81521	0.152288			-0.0573434	0.968914
Degs1	Sphingolipid delta(4)-desaturase DES1	TM	-0.499331	0.00099216	0.0193915	0.92693	-0.190234	0.328246	-0.680198	0.0101469	0.0432667	0.901183	-0.0907109	0.847543	-0.548403	2.12502e-05	0.00443783	0.971841	-0.1472	0.264843
Derl2	Derlin-2	TM	-0.157107	0.504837	-0.10478	0.692064	0.110771	0.808101	-0.406002	0.0419602	-0.771852	0.000532079	-0.0808801	0.82248	-0.540348	0.0141173	-0.555868	0.0125352	-0.247964	0.388345
Disp3	Protein dispatched homolog 3	TM	-0.587098	0.00774963	-0.135104	0.596181	-0.224786	0.503971
Dlk1	Protein delta homolog 1;Delta-like	TM							-1.15612	0.0073475			0.033126	0.965455	-0.883163	0.000524877			-0.105165	0.732634
Dnajc1	DnaJ homolog subfamily C member 1	TM	-0.167298	0.590981	-0.318033	0.27378	-0.069773	0.921128	-0.199726	0.579288	-0.694866	0.0333857	-0.221806	0.659727	-0.319002	0.219379	-0.56938	0.0285821	-0.346562	0.294958
Dnajc18	DnaJ homolog subfamily C member 18	TM	-0.518426	0.14223	-0.036395	0.945754	-0.136637	0.863325	-0.330765	0.296608	-0.688081	0.0280014	-0.0876614	0.879284	-0.0618109	0.842231	-0.594604	0.0191194	-0.30045	0.357607
Dnajc30	DnaJ homolog subfamily C member 30, mitochondrial	TM							disease only		-1.07769	0.538791	-0.20442	0.960287
Dpagt1	UDP-N-acetylglucosamine--dolichyl-phosphate N-acetylglucosaminephosphotransferase	TM	-0.30053	0.0607003	-0.220278	0.181844	-0.0207428	0.966917	-0.656645	0.00229759	-0.417606	0.0420378	-0.14567	0.642502	-0.440592	0.0277735	-0.486737	0.0171697	-0.169456	0.548012
Dpp10	Inactive dipeptidyl peptidase 10	TM	-0.0145135	0.93292	1.1921	3.35304e-08	-0.228046	0.18417	-0.0629083	0.820671	1.21148	2.0488e-05	-0.17024	0.623946	-0.193871	0.548356	1.18103	0.000427902	-0.162302	0.71749
Dpp10	Inactive dipeptidyl peptidase 10	TM	0.370428	0.39942			-0.237914	0.778374	0.396756	0.611284	-2.25446	0.00735001	0.667617	0.50312	0.117762	0.893054	0.698166	0.466213	0.0600896	0.964849
Dpp10	Inactive dipeptidyl peptidase 10	TM	0.0728618	0.379577	0.588098	3.06978e-07	0.137691	0.163917	0.0866906	0.316612	0.549784	1.8249e-06	0.0908818	0.44253	0.10075	0.190558	0.510131	1.42529e-06	0.0783998	0.450432
Dpp4	Dipeptidyl peptidase 4	TM	-0.407689	0.00318515	0.398277	0.00402731	0.0527593	0.860401	-0.556353	1.44108e-05	0.757457	3.22136e-07	0.140692	0.292918	-0.493236	4.04231e-05	0.627868	2.41537e-06	0.154534	0.212648
Dpp6	Dipeptidyl aminopeptidase-like protein 6	TM	-0.646626	0.114325	0.841872	0.097015	0.0458151	0.970413	-1.35196	0.0327224	0.758276	0.355544	0.771461	0.368762	-1.10175	0.0215247	0.668182	0.281108	0.922719	0.108539
Dpy19l4	Probable C-mannosyltransferase DPY19L4	TM	0.333214	0.355286	-0.0420246	0.935132	-0.0493462	0.962406	-0.307129	0.194743	-0.299776	0.213998	0.0927676	0.828055	-0.638873	0.0313956	-0.905002	0.00408897	0.188099	0.63503
Dysf	Dysferlin	TM							-0.197613	0.783733	-1.16299	0.00432423	0.848945	0.068427
Dysf	Dysferlin	TM													control only				0.0666055	0.899209
Ebag9	Receptor-binding cancer antigen expressed on SiSo cells	TM	-0.724124	0.0375608	-0.977573	0.00630459	-0.170957	0.816349	-0.619939	0.103952	-0.737193	0.0561171	-0.0454987	0.949433	-0.628359	0.0288446	-0.629051	0.0303981	-0.0690422	0.889803
Ece1	Endothelin-converting enzyme 1	TM	-0.479226	0.00103521	0.0664108	0.692064	-0.0436032	0.893573	-0.580338	8.83962e-06	-0.103473	0.331441	-0.0548111	0.740715	-0.573636	4.01995e-06	-0.097586	0.30576	-0.118668	0.325295
Ece2	Endothelin-converting enzyme 2	TM	-0.430697	0.107514	0.0983231	0.773449	-0.0633073	0.928966	-0.789749	0.000148844	-0.160423	0.411703	-0.150965	0.575828	-0.622734	0.00064308	-0.541001	0.00218948	-0.0912475	0.713452
Ecel1	Endothelin-converting enzyme-like 1	TM	-0.190336	0.65083	0.859657	0.0201117	0.155817	0.84519	-0.38733	0.00557337	0.0155199	0.932296	0.15691	0.405098	-0.311251	0.224959	-0.0963174	0.745677	0.19909	0.58354
Elovl4	Elongation of very long chain fatty acids protein 4	TM	-0.0932567	0.788841	0.0128383	0.976132	0.0575676	0.940949	-0.71462	0.00165401	-0.227837	0.307801	0.0150771	0.968062	-0.758251	0.00227319	-0.141363	0.588402	0.0296263	0.946316
Emc10	ER membrane protein complex subunit 10	TM	-0.60796	0.00231222	-0.373604	0.0530041	0.0343054	0.950056	-0.114291	0.392767	-0.593911	7.7762e-05	-0.0094389	0.967266	-1.12709	4.2073e-05	-0.894198	0.000421869	-0.0974572	0.782636
Enpep	Glutamyl aminopeptidase	TM	-0.43077	0.0015387	0.554603	0.000142303	-0.0458482	0.875983	-0.212053	0.103591	0.483315	0.000763722	-0.183496	0.289274	-0.390626	0.000274395	0.634915	1.31681e-06	-0.275202	0.014401
Enpp1	Ectonucleotide pyrophosphatase/phosphodiesterase family member 1	TM							-0.537138	1.53357e-06	0.0297868	0.770032	-0.19572	0.0433999	-0.581967	1.29902e-07	0.0525874	0.495188	-0.183859	0.0305289
Enpp4	Bis(5'-adenosyl)-triphosphatase enpp4	TM	-0.624024	2.03309e-05	-0.0852277	0.526601	-0.189508	0.215787	-0.610244	3.33416e-06	-0.314717	0.00228302	-0.220821	0.0606307	-0.531328	4.87424e-05	-0.261241	0.0177992	-0.211602	0.106542
Epha2	Ephrin type-A receptor 2	TM	-0.0335668	0.968235	-0.357388	0.680035	-0.904701	0.365903							-0.0384806	0.970103	0.34313	0.749183	-2.9283	0.022379
Epha3	Receptor protein-tyrosine kinase	TM													-0.663401	0.0448717	0.187956	0.572483	-0.270243	0.631493
Epha5	Receptor protein-tyrosine kinase	TM	-0.0916254	0.394648	0.117805	0.267819	-0.0933452	0.580135	0.0758532	0.967908	0.078979	0.964926	0.760928	0.638189			2.04966	0.0389222	1.20191	0.21792
Esam	Endothelial cell-selective adhesion molecule	TM	-1.87858	0.147146	1.86344	0.124848	0.408719	0.893853	0.148112	0.90917	0.196941	0.872373	-0.290442	0.840226	0.228554	0.74939	1.73433	0.0121516	0.0901821	0.916277
Esyt3	Extended synaptotagmin-3	TM	-0.996656	0.51525	1.39569	0.38907	0.324367	0.921295	-0.253497	0.821106			0.412255	0.759487					-1.57741	0.0414775
Evc2	Limbin	TM	-0.0809223	0.904043	0.101342	0.890979	-0.270028	0.809531	-1.21612	0.00636477	-0.250294	0.618935	-0.460103	0.45267	-1.65899	0.000417053	-0.755735	0.070557	-0.440537	0.47087
F11r	Junctional adhesion molecule A	TM	-0.509772	0.00744392	-0.328975	0.0829836	-0.492501	0.0284578	-0.547305	0.000848636	-0.305959	0.0442354	-0.618764	0.00100249	-0.550097	0.00382808	-0.399425	0.0297657	-0.457303	0.0350041
Fam155a	Transmembrane protein FAM155A	TM	0.240111	0.836997	disease only		-0.164752	0.954372
Fam163a	Protein FAM163A	TM	0.421643	0.836997	-1.73933	0.288206	1.44127	0.640571							-2.12177	0.0124392			1.73642	0.0563657
Fam174a	Membrane protein FAM174A	TM	-0.161299	0.781782	-0.173387	0.77422	-0.678861	0.287319	-0.269723	0.644701	-1.37125	0.00930603	-0.0376767	0.967609	-0.164266	0.617572	-0.343505	0.259548	-0.219599	0.610923
Fam210a	Protein FAM210A	TM	-0.179169	0.697373	-0.524141	0.197862	-0.377538	0.554778	-0.252358	0.77435	0.056143	0.957369	-0.561593	0.645575	-0.00400564	0.992602	-1.19861	0.00194193	-2.28147	0.00200843
Fam210b	Protein FAM210B, mitochondrial	TM	0.68933	0.142539	-0.193211	0.742848	-1.00371	0.0787933	0.502893	0.0513826	-0.260843	0.34497	-0.582972	0.064659	0.377047	0.0996991	-0.0954949	0.720137	-0.857214	0.00491243
Fam241a	Uncharacterized protein FAM241A	TM	0.0967203	0.861296	0.599289	0.184187	0.0910314	0.939486	-0.735472	0.596778					1.41522	0.000148927
Fcer1g	High affinity immunoglobulin epsilon receptor subunit gamma	TM	-0.458966	0.00548988	-0.448271	0.00698759	-0.427469	0.0273713	-0.511934	0.048702	-0.36926	0.164382	-0.857232	0.0065923	-0.518194	0.00144145	-0.241663	0.111533	-0.701796	0.000339049
Fcgr2b	Fc receptor, IgG, low affinity IIb	TM	-0.929448	0.00972671	-0.93478	0.00989267	-0.625402	0.16324	-0.716684	0.0489856	-1.32971	0.000889494	-0.175715	0.781301	-0.838145	0.0051666	-1.0888	0.000642312	-0.6734	0.0511406
Fcgr3	Low affinity immunoglobulin gamma Fc region receptor III	TM							-0.381171	0.0940051	-0.830527	0.000888393	-0.597003	0.0292004
Fcgrt	IgG receptor FcRn large subunit p51;Fcgrt protein	TM	-0.296701	0.375115	0.941245	0.00416754	-0.366008	0.433349	-0.64697	0.0400367	0.535391	0.0917362	-0.36095	0.415603	-0.352643	0.38095	0.649004	0.0941617	-0.464418	0.359113
Fgfr2	Receptor protein-tyrosine kinase (Fragment);Fibroblast growth factor receptor	TM							-0.623573	0.00869882	-0.0191421	0.953867	-0.378471	0.202023
Fkrp	Fukutin-related protein	TM	-1.97156	0.144888	0.965046	0.618991	-1.09963	0.641589	1.51029	0.230828			-0.392763	0.792319	-4.19629	0.022493			4.02865	0.0716656
Flrt1	Leucine-rich repeat transmembrane protein FLRT1	TM							-0.194067	0.47741	0.529625	0.0381227	0.295601	0.401057	0.0037496	0.992579	0.695341	0.0160412	0.206463	0.613107
Fndc3b	Fibronectin type III domain-containing protein 3B	TM							-0.207086	0.668496	0.0250953	0.964675	-0.308899	0.595255	disease only
Fndc5	Fibronectin type III domain-containing protein 5	TM	1.37602	0.354204			-0.265589	0.885449	disease only		-0.235339	0.789432	0.502836	0.600085					-0.752488	0.608295
Fndc9	Fibronectin type III domain-containing protein 9	TM	-0.15553	0.836997	-0.385866	0.586862	0.180267	0.904598	-0.191895	0.847289	-0.191097	0.900481	-0.029337	0.984582	-0.695668	0.0033587			-0.169819	0.569314
Fras1	Extracellular matrix organizing protein FRAS1	TM	-0.816627	0.367102	-0.38495	0.694159	0.537613	0.724378	4.61722	0.0209189	-2.39926	0.272982	-3.03642	0.465304
Frem2	FRAS1-related extracellular matrix protein 2	TM	-0.0133804	0.978015	-0.343827	0.415271	0.225047	0.775977							0.0771127	0.790364	0.262625	0.292442	2.00648	6.60572e-06
Furin	Furin	TM	-0.351227	0.450168	0.483053	0.286981	-0.190775	0.820551	-1.00623	0.0347426	-1.33782	0.00409467	0.0659673	0.937397	-0.647166	0.239722	-0.102452	0.876425	0.35855	0.622719
Fxyd7	FXYD domain-containing ion transport regulator	TM	0.0894932	0.649767	0.576046	0.00151972	0.0141215	0.977885	0.0939119	0.559371	0.634739	0.00015756	-0.0453494	0.866248	0.162999	0.270191	0.590358	0.000317638	-0.0441716	0.859778
G6pc3	Glucose-6-phosphatase 3	TM	-0.395001	0.00263825	-0.0334821	0.840953	-0.0121467	0.974735	-0.53223	0.000216588	-0.4088	0.00241626	0.0517948	0.819282	-0.653172	0.000993905	-0.284316	0.121138	0.00961715	0.980648
Galnt14	Polypeptide N-acetylgalactosaminyltransferase 14	TM	-0.206288	0.414527	-0.256754	0.304984	-0.267124	0.447299							-0.204925	0.406749			control only
Galnt9	Polypeptide N-acetylgalactosaminyltransferase	TM	-0.161055	0.666753	-0.193284	0.616178	-0.0395536	0.968996	-0.635847	0.00947529	0.0654981	0.836414	-0.0742834	0.867387	-0.572067	0.0031083	0.00827855	0.970719	-0.284564	0.218438
Gjb1	Gap junction beta-1 protein	TM	-2.57494	0.0549148	-0.4212	0.792691	0.678103	0.792047	0.455896	0.530016			-1.02	0.150564	disease only				-0.509394	0.684218
Gjb2	Gap junction beta-2 protein	TM	-0.723968	0.00523971	0.416686	0.104752	0.104821	0.851327	-1.06231	0.00193108	-0.0849096	0.842338	-0.159404	0.773382	-0.909097	2.87973e-05	0.297946	0.0913035	0.0788976	0.770623
Gjc2	Gap junction gamma-2 protein	TM	0.048147	0.810546	0.346089	0.0356332	-0.0131982	0.978406	-0.147038	0.452314	0.711849	0.000479833	-0.190068	0.460816	-0.136422	0.335439	0.573776	0.000244748	-0.202093	0.248764
Glce	D-glucuronyl C5-epimerase	TM	1.18256	0.0174329	0.460078	0.392583	0.0673028	0.965117	0.201265	0.868469			0.0767616	0.965455	1.91475	0.114473			0.58112	0.617575
Glmp	Glycosylated lysosomal membrane protein	TM							-0.249569	0.141216	-0.718118	0.000215906	0.05868	0.848485	-0.226156	0.641785	-0.352504	0.493339	0.383983	0.533067
Glra1	Glycine receptor subunit alpha-1	TM	0.384503	0.58015	-0.713124	0.316982	-0.0216679	0.990463	0.865968	0.175016	control only		-0.446616	0.583063	2.4127	0.00817294	0.0382689	0.974078	0.0374183	0.972897
Gm28778	ORM1-like protein 1 (Fragment)	TM							-0.496889	0.224693	-1.15084	0.00610493	0.0460607	0.95079
Gm49368	Predicted gene, 49368	TM							-0.240131	0.00322727	-0.617125	1.60453e-07	-0.218915	0.0184235
Gm49948;Pcp4	Predicted gene, 49948;Calmodulin regulator protein PCP4	TM							0.0649003	0.877792	0.905121	0.00871098	-0.258968	0.608417	0.208742	0.378991	0.88651	0.000484485	-0.179944	0.581049
Gnas	Guanine nucleotide-binding protein G(s) subunit alpha isoforms short	TM	-0.999673	0.0949967	-0.351265	0.620762	-0.45172	0.680582	-1.22799	0.00910614	-0.0544226	0.965278	0.296849	0.661419	-0.5333	0.0295796	-0.166944	0.728101	-0.0527602	0.896951
Gpm6b	Neuronal membrane glycoprotein M6-b	TM	-1.93439	0.00813516	0.270824	0.768896	0.488212	0.724378	-2.54445	0.00338326	0.348035	0.73513	0.195006	0.901032	-1.94894	0.00278562	-0.174088	0.815014	0.225829	0.822865
Gpr137c	G protein-coupled receptor 137C	TM	-0.71019	0.480396	0.112034	0.936241	-0.97297	0.494836	-0.618205	0.44476	1.95243	0.0365865	0.111159	0.933989	-1.00628	0.0998753	1.59124	0.107969	0.0400445	0.971636
Gpr180	Integral membrane protein GPR180	TM	-0.76908	0.0910468	-0.609351	0.194721	-0.124086	0.913849	-0.575392	0.117636	-0.309715	0.440779	0.0110555	0.986418	-0.932086	0.248348	disease only		0.830444	0.440473
Gpx8	Probable glutathione peroxidase 8	TM	0.12897	0.771564	1.03275	0.00345521	-0.461255	0.320233	control only		0.469241	0.400499	-1.56803	0.153322	-1.30582	0.520768	-0.378026	0.824836
Gramd2a	GRAM domain-containing protein 2A	TM	2.28663	0.0205081	-0.733694	0.449088
Gramd3	GRAM domain-containing 3	TM	0.196084	0.82049	-1.06465	0.132982	-0.26301	0.867268	-0.638132	0.0363094	-0.759886	0.0148503	-0.10061	0.858029	-0.430274	0.209983	0.000963305	0.998641	-0.0900882	0.877244
Grik4	Glutamate receptor ionotropic, kainate 4	TM	-0.142392	0.577694	-0.202124	0.419463	0.115219	0.810052	-0.0470352	0.874487	-0.292322	0.230065	-0.00542677	0.989106	0.685881	0.044821	-0.383044	0.273966	-0.0941014	0.872448
Grin2c	Glutamate receptor ionotropic, NMDA 2C	TM	1.71568	0.00944385	-0.101192	0.912501	0.346848	0.814266	-1.12082	0.375302	-0.154616	0.875799	-0.388839	0.756418	-0.19007	0.49393	0.0342121	0.914824	-0.0925365	0.829056
Gsdme	Gasdermin-E	TM	0.783604	0.000104951	0.277461	0.118755	0.4674	0.0255697	0.712608	0.00125619	0.306543	0.140671	0.493523	0.0466248
Gykl1	Glycerol kinase	TM							-0.111634	0.741991	-0.0669429	0.86179	-0.788037	0.0349507
H2-Aa	H-2 class II histocompatibility antigen, A-B alpha chain	TM	control only		-0.62863	0.633782
H2-Ab1	H-2 class II histocompatibility antigen, A-F beta chain (Fragment);H-2 class II histocompatibility antigen, A beta chain	TM	control only						control only				-0.478758	0.772201
H2-K1	H-2 class I histocompatibility antigen, K-B alpha chain	TM	-0.730134	0.00226716	0.646214	0.00605932	-0.10905	0.821964	-0.483987	0.000379526	0.278022	0.0246945	-0.0916435	0.622473	-0.520794	3.49175e-05	0.225519	0.0298391	-0.0363238	0.829457
H2-T23	H-2 class I histocompatibility antigen, D-37 alpha chain	TM	-2.00361	0.151184	-0.369499	0.869572	-0.149063	0.972479	-1.99632	0.0220025	1.47121	0.257883	0.0984441	0.933385	control only		-0.632689	0.34368	-0.33683	0.578851
Heg1	Protein HEG homolog 1	TM	-0.941832	0.000410434	0.50463	0.0390718	-0.269049	0.459364	-0.908963	4.39967e-05	0.289542	0.118062	-0.674092	0.00283015	-0.796385	0.00022255	0.376814	0.0476952	-0.495952	0.0275844
Heph	Hephaestin	TM	-0.144054	0.193992	0.699865	1.78465e-06	0.279737	0.033488	-0.0783937	0.454372	0.573558	6.79402e-06	0.287643	0.0139182	-0.0588887	0.47667	0.539301	9.08001e-07	0.252319	0.00698683
Herpud2	Homocysteine-responsive endoplasmic reticulum-resident ubiquitin-like domain member 2 protein	TM	-0.281137	0.305899	-0.125775	0.699751	0.0587538	0.935778	-0.738806	0.0379146	-0.205445	0.621346	-0.229289	0.686818	-0.418912	0.0487385	-0.113684	0.635834	-0.240564	0.396145
Hfe	Hereditary hemochromatosis protein homolog	TM	-1.67415	0.058955	0.37039	0.740412	-0.989741	0.457891	-0.592875	0.0242864	0.379294	0.155418	-0.982015	0.00247933	-0.693762	0.00711626	0.501007	0.0471604	-0.769067	0.0102051
Hmox1	Heme oxygenase 1	TM	0.185915	0.582457	0.207661	0.549108	0.195964	0.739597	0.919944	0.533674	0.343009	0.83426	-0.513964	0.843453	4.36302	0.00649271	0.37567	0.799028
Hs2st1	Heparan sulfate 2-O-sulfotransferase 1	TM	0.923534	0.00768249	0.658393	0.0566137	0.512539	0.258066	0.910519	0.0202145	0.114355	0.823119	-0.236794	0.707614	1.28304	0.0467237	0.39721	0.611075	1.29075	0.131174
Hs6st2	Heparan-sulfate 6-O-sulfotransferase 2	TM	-0.333225	0.26998	-0.479567	0.105086	-0.171387	0.774583	-0.645259	0.0946308	-0.394842	0.336688	-0.347938	0.539532	-0.787526	0.0651353	-4.35681	0.000109319	-0.301082	0.618723
Hsd3b6	3 beta-hydroxysteroid dehydrogenase/Delta 5-->4-isomerase type 6	TM	1.37738	0.00202671	-0.116217	0.836377	0.204526	0.820551
Htra2	Serine protease HTRA2, mitochondrial	TM	0.818822	0.0161908	-0.0590904	0.900547	-0.156287	0.827671	-0.230068	0.373707	0.247399	0.345709	-0.476618	0.118321	0.238104	0.46575	0.521452	0.0912659	-0.567905	0.131174
Icam2	Intercellular adhesion molecule 2	TM	-0.360979	0.183474	0.998695	0.000610876	-0.0288464	0.972252	-0.259518	0.799874	0.745619	0.373496	0.806486	0.508167	-2.71712	0.00369539	0.717493	0.198628	-3.4996	0.00470083
Ifitm2	Interferon-induced transmembrane protein 2	TM	-0.669841	0.312072	1.00353	0.121162	0.251014	0.871792	-1.03974	0.0020811	0.650181	0.0426792	0.109782	0.848569	-1.0161	0.0116317	0.541848	0.172038	0.418062	0.470236
Ifitm3	Interferon-induced transmembrane protein 3	TM	-0.823171	4.20614e-05	0.287721	0.0918496	-0.110541	0.735724	-0.811482	4.87513e-05	0.256044	0.125431	-0.2322	0.28805	-0.897122	0.00017585	0.328599	0.11532	-0.475788	0.0552338
Ifnar2	Interferon alpha/beta receptor 2	TM	0.523182	0.495692	-0.0542933	0.959966	0.165979	0.93682	control only		0.0254559	0.989556	2.61115	0.211017
Ifngr2	Ifngr2 protein	TM	-0.576988	0.593106	0.609396	0.586492	0.636366	0.731632	-0.905542	0.0245968	0.742384	0.0667086	0.165298	0.8183			0.760716	0.575287	-0.95112	0.466814
Igf2r	Cation-independent mannose-6-phosphate receptor	TM	-0.581349	7.98451e-09	-0.319939	7.8716e-06	-0.259635	0.000346455	-0.630415	4.69232e-10	-0.334086	1.12992e-06	-0.298149	2.19308e-05	-0.609947	6.43961e-10	-0.337629	8.58615e-07	-0.3134	1.04118e-05
Ighm	Immunoglobulin heavy constant mu	TM	control only		-1.43088	0.346676	0.77222	0.746163
Igsf1	Immunoglobulin superfamily member 1	TM	-0.658939	0.000189012	0.1934	0.233103	-0.105369	0.724378	-0.789497	1.31963e-05	0.399401	0.00673686	-0.142387	0.48243	-0.703714	0.000114946	0.352469	0.0257145	-0.126136	0.569588
Igsf9b	Protein turtle homolog B	TM	0.415795	0.025024	0.969083	1.81121e-05	0.0574027	0.898274	0.140482	0.402981	0.693525	0.000164347	0.0370459	0.901087	0.187133	0.289395	0.744583	0.000178512	0.0570407	0.84309
Il13ra1	Interleukin-13 receptor subunit alpha-1	TM	0.0601569	0.932901	0.762854	0.130966	-0.584351	0.365906	-1.49529	0.00474683			-0.125456	0.763997					0.16454	0.712044
Il1rap	Interleukin-1 receptor accessory protein	TM	-0.281773	0.00607851	0.128404	0.219207	-0.297497	0.0135578	-0.31845	0.00804837	0.0677377	0.620255	-0.43957	0.00240401	-0.596862	1.91451e-05	0.111172	0.333295	-0.311909	0.0181355
Il1rapl2	X-linked interleukin-1 receptor accessory protein-like 2	TM	0.0829618	0.80707	0.337633	0.241462	-0.034074	0.968996	-0.315258	0.353882	0.676785	0.0399394	-0.225032	0.658283	-0.732441	0.450742	0.430964	0.785638	0.658397	0.58805
Ildr2	Immunoglobulin-like domain-containing receptor 2	TM	-0.047204	0.783122	0.48058	0.00121237	-0.0688487	0.814535	-0.0555232	0.726384	0.604685	0.000117003	-0.186999	0.292918
Insig2	Insulin-induced gene protein (Fragment);Insulin-induced gene 2 protein (Fragment);Insulin-induced gene 2 protein (Fragment);Insulin-induced gene 2 protein (Fragment);Insulin-induced gene 2 protein (Fragment);Insulin-induced gene 2 protein (Fragment);Insulin-induced gene 2 protein	TM							-1.13259	0.0218725	-0.384952	0.313932	-0.758168	0.103471
Ints5	Integrator complex subunit 5	TM	0.68575	0.384135	-0.45623	0.508234	0.130546	0.937032	1.36744	0.0249727	-1.11324	0.0368206	0.11803	0.904113	1.66898	0.217299	-0.96003	0.291751	-0.0845007	0.957356
Itga1	Integrin alpha-1	TM	-0.0853481	0.626909	0.860006	8.49126e-06	-0.0306766	0.941816	-0.128178	0.52031	0.859263	7.33389e-05	-0.100834	0.737261	-0.107979	0.568847	0.836305	6.07621e-05	-0.0676131	0.808844
Itga2	Integrin alpha-2	TM	-0.407496	0.388373	-1.10124	0.0150382	-0.257801	0.778594	0.46141	0.743616	1.69961	0.252063	1.04029	0.513933					0.733881	0.882386
Itga3	Integrin alpha-3	TM	-0.313665	0.00495634	0.603927	9.54171e-06	-0.112455	0.504581	-0.347232	0.00194868	0.655437	3.38506e-06	-0.107433	0.472481	-0.448211	0.000684383	0.615346	2.97174e-05	-0.0903857	0.602953
Itga5	Integrin alpha-5	TM	-0.190132	0.504012	0.480121	0.0673139	-0.122412	0.825173	0.0916119	0.822823	0.314625	0.380009	-0.332068	0.488373	-0.156709	0.538229	0.181842	0.475738	-0.587787	0.0377044
Itga7	Integrin alpha-7	TM							0.18159	0.167516	0.60794	8.57544e-05	0.0851692	0.683044	0.082832	0.555409	0.7571	7.015e-06	0.0250395	0.91312
Itgam	Integrin alpha-M	TM													-0.198566	0.00740596	-0.626495	5.63904e-08	-0.182788	0.033582
Itgb2	Integrin beta-2;Integrin beta	TM	-0.535402	0.000289523	-0.597397	8.9842e-05	-0.406453	0.010449	-0.535806	0.00231853	-0.615148	0.000756444	-0.494054	0.0131757	-0.519929	0.00112831	-0.625291	0.000209038	-0.469416	0.00780305
Itpr3	Inositol 1,4,5-trisphosphate receptor type 3	TM	-0.0984187	0.720256	0.059347	0.847747	0.288582	0.386277	-0.917682	0.0231394	0.455606	0.278879	-0.284361	0.648547
Jph1	Junctophilin-1	TM	-0.0711792	0.863558	-0.179697	0.650345	-0.656138	0.106197	-0.141936	0.726164	-0.12883	0.76724	0.149647	0.809033	-0.402398	0.0453731	-0.108091	0.628801	1.80367	1.10626e-05
Jph2	Junctophilin-2	TM	-0.0803842	0.925796	-1.35363	0.0534277									0.278576	0.700701	-1.56856	0.0220036
Kcna1	Potassium voltage-gated channel subfamily A member 1	TM	0.109514	0.233082	0.575321	1.7383e-06	0.026593	0.904598	0.172534	0.0190421	0.612901	7.724e-08	0.0732524	0.483274	0.196564	0.00449917	0.642461	1.40798e-08	0.05252	0.58028
Kcna2	Potassium voltage-gated channel subfamily A member 2	TM	0.247714	0.000927049	0.659896	1.22611e-08	0.147636	0.0826393	0.28	0.00494777	0.81007	7.1398e-08	0.140108	0.266053	0.252219	0.00383691	0.662606	1.75814e-07	0.123031	0.246082
Kcna3	Potassium voltage-gated channel subfamily A member 3	TM	0.0711947	0.532262	0.749616	4.083e-07	0.234354	0.0621815	0.0496129	0.662339	0.878827	4.20915e-08	0.162896	0.194855	0.100312	0.320265	0.700825	6.6281e-07	0.158843	0.195473
Kcna4	Potassium voltage-gated channel subfamily A member 4	TM	-0.0147958	0.884048	0.543247	8.60487e-07	0.0271926	0.882527	-0.0231586	0.762199	0.586297	2.93135e-08	0.0554934	0.555244	-0.0634428	0.387352	0.620976	4.29164e-08	-0.00355681	0.981615
Kcna5	Potassium voltage-gated channel subfamily A member 5	TM	-0.069157	0.867181	-1.0144	0.0351474	0.804479	0.0496161	-0.546744	0.326078	1.13452	0.0368206	0.290769	0.744327	-0.304951	0.245912	0.384365	0.140845	0.0437449	0.926161
Kcnc2	Potassium voltage-gated channel subfamily C member 2	TM	-0.268767	0.0414377	0.675718	2.319e-05	0.122842	0.574033	0.0754794	0.648994	0.641565	0.000137064	-0.0234128	0.933385	-0.0151201	0.905555	0.630433	2.26987e-06	0.00384386	0.986207
Kcnd1	Potassium voltage-gated channel subfamily D member 1	TM	0.0950884	0.437992	0.681795	3.77872e-06	0.134048	0.419438	-0.0911677	0.433547	0.732365	1.37495e-06	0.123759	0.421331	-0.08892	0.518302	0.645529	3.85563e-05	0.125697	0.47478
Kcnf1	Potassium voltage-gated channel subfamily F member 1	TM							-0.278386	0.55553	0.506389	0.253408	0.215349	0.78915	-0.864687	0.0272805	0.434184	0.27144	0.803798	0.200746
Kcnh2	Potassium voltage-gated channel subfamily H member 2	TM	-0.144775	0.316631	0.210092	0.137522	-0.0261124	0.947503							control only				-0.148507	0.622719
Kcnh4	potassium Voltage-gated channel, subfamily H (Eag-related), member 4	TM	-0.359214	0.297063	control only		-2.89667	0.00339882	1.31784	0.0938775					2.18904	0.0651353
Kcnj13	Inward rectifier potassium channel 13	TM	-0.830588	0.00123282	0.621589	0.0113192	-1.47332	1.59117e-05	-1.11102	7.64133e-06	0.605026	0.0026834	-1.67903	2.82299e-07	-1.22267	3.01484e-08	0.576037	0.000121414	-1.39803	1.37288e-08
Kcnk10	Potassium channel, subfamily K, member 10;Potassium channel, subfamily K, member 10	TM							0.705051	0.00998326	-0.343328	0.213129	-0.179837	0.669673	0.609143	0.203167	0.3479	0.460358	-0.541781	0.344534
Kcnk12	MNTK1	TM	0.142942	0.586585	0.486757	0.0397212	-0.0917648	0.862714	0.271752	0.632097	1.16438	0.0217915	-0.113608	0.903249	0.270655	0.48449	-0.401679	0.219934	-0.0728741	0.895537
Kcnk2	Potassium channel subfamily K member 2	TM	-0.2926	0.363253	-0.18555	0.607606	0.183618	0.767758	-0.66762	0.00224828	0.0883288	0.728591	-0.0323554	0.935438	-0.624509	0.0416235	0.214659	0.521414	-0.300362	0.473684
Kcnk3	Potassium channel subfamily K member 3	TM	1.30865	0.123666	0.664278	0.637763	-0.131334	0.958825	-0.0307506	0.98588	0.780462	0.704799	1.91462	0.268899	-0.293356	0.611076	disease only		0.523387	0.466535
Kdelr1	ER lumen protein-retaining receptor 1	TM	-0.415643	0.143701	-0.856404	0.00352731	-0.219199	0.667842	-0.297009	0.359269	-0.725609	0.0215289	-0.181469	0.721117	-0.157515	0.683404	-0.553921	0.108823	-0.389397	0.393888
Kiaa0319	Dyslexia-associated protein KIAA0319 homolog	TM	-0.298369	0.000568092	-0.527385	1.13659e-06	-0.161778	0.0974511	-0.351734	9.55148e-05	-0.600969	1.95519e-07	-0.241196	0.0088733	-0.289231	0.000143297	-0.460894	7.65029e-07	-0.17444	0.0252918
Kidins220	Kinase D-interacting substrate 220	TM							-0.301083	0.310144	-0.610663	0.0358856	0.0635439	0.904851	-0.512856	0.0357451	-0.433325	0.078215	-0.490583	0.0965834
Krtcap2	Dolichyl-diphosphooligosaccharide--protein glycosyltransferase subunit KCP2;Keratinocyte-associated protein 2	TM	-0.721227	0.00901677	-1.05999	0.000407964	-0.0363536	0.965117	-0.785042	0.00587585	-1.25686	0.000101506	-0.185553	0.668053	-0.270981	0.290536	-0.531334	0.0522293	-0.373804	0.241007
L1cam	Neural cell adhesion molecule L1	TM													0.140464	0.3977	0.923181	7.241e-06	-0.0957554	0.682857
L1cam	L1 cell adhesion molecule	TM	0.137687	0.348815	0.607048	0.000135423	0.196226	0.304094	0.100414	0.525877	0.599664	0.000260487	0.166558	0.40959	0.170741	0.220674	0.582015	0.00022024	0.176731	0.324985
Laptm4a	Lysosomal-associated transmembrane protein 4A	TM							-0.245961	0.264874	-0.0434411	0.880426	-0.420957	0.115045	-0.398923	0.0613554	0.0365604	0.887826	-0.726915	0.00513975
Laptm4b	Lysosomal-associated transmembrane protein 4B	TM	control only				-0.372865	0.675469
Layn	Layilin	TM									0.308237	0.798489	-1.92698	0.348818			0.669317	0.431186	-4.62188	0.0399971
Leprotl1	Leptin receptor overlapping transcript-like 1	TM	-0.915961	7.56341e-05	-0.119496	0.610043	0.00976284	0.986351	-0.47649	0.117912	-0.0674814	0.869339	-0.333302	0.439874	-0.329292	0.167045	-0.283733	0.241065	0.0175882	0.970738
Letmd1	LETM1 domain-containing protein 1	TM	0.0581138	0.931159	-0.100027	0.890979	-0.337683	0.741206	-0.0704811	0.928196	-0.372489	0.596406	-1.46211	0.0474935	0.23951	0.310266	-0.267203	0.25558	-2.37434	9.82928e-05
Lhfpl3	LHFPL tetraspan subfamily member 3 protein	TM	-0.325246	0.614499	-0.0252141	0.976132	0.18868	0.887972	-0.688196	0.196069	-0.113662	0.872373	0.0184331	0.984582	-0.733662	0.00742497	0.55145	0.135558	0.318874	0.34469
Lpcat2	Lysophosphatidylcholine acyltransferase 2	TM	-0.469271	1.81285e-06	-0.167434	0.0204508	-0.383185	7.52415e-05	-0.522305	1.26966e-05	-0.135695	0.152805	-0.376981	0.0011924	-0.586117	1.87721e-07	-0.190158	0.012249	-0.307167	0.000982858
Lrch1	Leucine-rich repeat and calponin homology domain-containing protein 1	TM	-0.00719343	0.990725	0.142781	0.839425	-0.0674968	0.968197	0.32569	0.882669	1.69275	0.591695	-0.743148	0.741739	control only		-2.67481	0.00065359	0.0145989	0.979883
Lrfn4	Leucine-rich repeat and fibronectin type-III domain-containing protein 4	TM	0.0862094	0.389318	0.390483	0.000223148	0.0524967	0.789601	0.0666827	0.596265	0.625209	1.26227e-05	0.0921904	0.583063	0.0862648	0.423596	0.528148	2.81979e-05	0.0991943	0.478808
Lrfn5	Leucine-rich repeat and fibronectin type-III domain-containing protein 5	TM	0.0778218	0.540723	0.596641	1.99309e-05	0.176914	0.240521	0.0514001	0.564934	0.375702	7.96627e-05	0.115415	0.275919	0.00918942	0.942594	0.437649	0.000133456	0.139559	0.270089
Lrig2	Leucine-rich repeats and immunoglobulin-like domains protein 2	TM							-0.410144	0.0373543	-0.41127	0.0389694	-0.260291	0.329809	-0.595123	0.0154449	-0.457493	0.0614845	-0.216441	0.521307
Lrp3	Low density lipoprotein receptor-related protein 3	TM	-0.683118	0.00251029	-0.335507	0.128748	-0.174578	0.650057
Lrp6	Low-density lipoprotein receptor-related protein;Low-density lipoprotein receptor-related protein 6	TM							0.896435	0.00844919	0.179576	0.553459	-0.0415102	0.935459	0.506639	0.112115	0.338649	0.381087	0.0713613	0.896907
Lrrc55	Leucine-rich repeat-containing protein 55	TM	-1.24212	0.0272931	0.733305	0.207206	0.0165545	0.99243
Lsmem1	Leucine-rich single-pass membrane protein 1	TM	0.207037	0.34474	0.431031	0.0411131	0.0713568	0.882801							-1.48096	0.391783	-3.98267	0.0182716	-1.36967	0.559253
Lsr	Lipolysis-stimulated lipoprotein receptor	TM	0.179262	0.906126	0.709996	0.617418	-0.14083	0.972134	disease only		-0.111839	0.898712	3.72504	0.00489402			-0.0903811	0.700548
Ltc4s	Leukotriene C4 synthase	TM	-0.677823	0.138193	0.458789	0.301679	-0.887528	0.11557	-1.36151	0.00188039	0.174293	0.724772	-0.513963	0.434099	-1.17095	0.0375145	0.330991	0.528516	-0.554315	0.428571
M6pr	Cation-dependent mannose-6-phosphate receptor	TM	-0.584553	0.000359224	-0.515153	0.00112721	-0.228294	0.239217	-0.584468	4.19155e-05	-0.595604	3.45119e-05	-0.247414	0.0855312	-0.568077	3.41121e-05	-0.548578	4.77837e-05	-0.2845	0.0327158
Mag	Myelin-associated glycoprotein	TM	0.298601	0.0190631	1.00384	1.51109e-07	-0.0321699	0.92082	0.317451	0.013408	1.08293	6.55558e-08	-0.0713759	0.732288	0.33474	0.00422723	1.00681	3.44141e-08	-0.05016	0.771763
Man2a1	Alpha-mannosidase 2	TM	-0.0340434	0.979085	1.31072	0.198962	-0.153271	0.962156	-0.12706	0.741205	1.0779	0.0018737	-0.084775	0.890629	0.16525	0.78561	disease only		-0.228665	0.794967
Manea	Glycoprotein endo-alpha-1,2-mannosidase	TM	3.54222	0.0932658	4.87233	0.0439506	-3.03006	0.239862					-1.94765	0.693258
Marchf11	E3 ubiquitin-protein ligase MARCHF11	TM	0.0734579	0.894931	1.18972	0.00934624	-0.0260563	0.983071	-0.0894236	0.895871	1.02133	0.0812747	0.339213	0.693189	-0.0889863	0.790511	0.900564	0.00509998	-0.18383	0.681139
Marchf6	E3 ubiquitin-protein ligase MARCHF6	TM	-0.386001	0.0178057	-0.590231	0.000763444	-0.00192896	0.99647	-0.155193	0.0922534	-0.55129	5.59324e-06	-0.0335161	0.842011	-0.489486	0.00233054	-0.613122	0.000332429	0.0553532	0.823224
Mbtps1	Membrane-bound transcription factor site-1 protease	TM	0.757174	0.610014	0.167235	0.93744	-1.28962	0.537314	0.401596	0.784941	-0.823393	0.498145	2.62818	0.0436926
Mctp2	Multiple C2 and transmembrane domain-containing protein 2	TM	0.505769	0.495089	0.775448	0.276352	0.373816	0.79058	2.57611	0.0192695	1.76625	0.0889847	-0.827223	0.282246	2.46843	0.128074			-1.21896	0.274173
Mcub	Calcium uniporter regulatory subunit MCUb, mitochondrial	TM	0.136476	0.927161	-1.3696	0.157756			-2.00713	0.075663	-1.78665	0.0221921			-2.75974	0.00750857	-0.925626	0.0621687
Mdga2	MAM domain-containing glycosylphosphatidylinositol anchor protein 2	TM	-0.117944	0.190858	0.593156	1.1219e-06	0.111339	0.381329	-0.182038	0.0420503	0.553396	3.73905e-06	0.106458	0.393908	-0.139981	0.145859	0.597805	3.30238e-06	0.137848	0.263607
Mest	Mesoderm-specific transcript protein	TM							-0.66512	1.0724e-06	-0.177895	0.0668764	-0.156762	0.203011	-0.717077	3.20198e-05	-0.217855	0.122169	-0.197361	0.27207
Mfsd3	Major facilitator superfamily domain-containing protein 3	TM	-0.781061	0.000830283	-0.442469	0.0429625	-0.140818	0.739375	-0.332229	0.0734175	-0.282115	0.135379	-0.0257439	0.942237	-0.633525	0.00171089	-0.215475	0.263257	-0.00694576	0.986542
Mfsd5	Molybdate-anion transporter	TM	0.107334	0.870546	0.0139141	0.985416	-0.0888309	0.954	-0.245313	0.489296	-1.026	0.0135706	0.120498	0.840057	-0.204895	0.699162	-0.522258	0.498513	-0.289135	0.676898
Mfsd9	Major facilitator superfamily domain-containing protein 9	TM	1.0913	0.123031	-0.785775	0.289068	0.55259	0.695988	1.26965	0.197043	-1.22187	0.222508	2.12469	0.0146237	1.44853	0.250389			2.15527	0.155392
Mgat1	Alpha-1,3-mannosyl-glycoprotein 2-beta-N-acetylglucosaminyltransferase	TM	0.415187	0.789405	disease only		0.0246685	0.992903
Mgat2	Alpha-1,6-mannosyl-glycoprotein 2-beta-N-acetylglucosaminyltransferase	TM	0.369583	0.149278	0.0391948	0.914084	0.127473	0.812395	control only		0.48898	0.420844	disease only
Mgat5b	Alpha-1,6-mannosylglycoprotein 6-beta-N-acetylglucosaminyltransferase B	TM	-0.613616	0.331596	-0.241109	0.752358	-0.247323	0.854099	0.645519	0.677989	disease only		0.099555	0.945448
Mgst3	Microsomal glutathione S-transferase 3	TM	-0.309792	0.000419421	-0.0663318	0.453663	-0.35376	0.000461012	-0.792012	0.000914179	-0.370604	0.0937951	-0.323774	0.261463	-0.38627	0.000976456	-0.106638	0.338245	-0.471765	0.000592594
Micu1	Calcium uptake protein 1, mitochondrial	TM	0.12669	0.667772	-0.63924	0.0142723	0.122314	0.821955	0.054362	0.912695	-0.348103	0.405197	0.107476	0.882876	0.465507	0.205938	-0.557575	0.161169	-0.488357	0.559518
Minar2	Major intrinsically disordered NOTCH2-binding receptor 1-like homolog	TM	-0.484503	0.161471	-0.711289	0.0403926	-0.0746148	0.937032	-0.231941	0.46026	-0.490316	0.0957875	-0.217744	0.626318	-0.457589	0.0696929	-0.106084	0.739582	0.0716496	0.869082
Mmd	Monocyte to macrophage differentiation factor	TM	-0.326201	0.263556	-0.810276	0.00534749	-0.258723	0.581853	0.102506	0.876508	-0.762298	0.150738	-1.014	0.117253	0.00048846	0.999754	-0.854297	0.228579	0.967334	0.325709
Mmgt1	ER membrane protein complex subunit 5	TM	-0.656988	0.000103868	-0.473741	0.00211985	-0.0412498	0.91129	-0.85128	1.93403e-05	-0.44519	0.00706928	-0.130019	0.586793	-0.760083	4.48693e-06	-0.493642	0.00038466	-0.103218	0.555452
Mmgt2	Membrane magnesium transporter 2	TM	0.114977	0.862219	-0.42437	0.46826	0.189185	0.874976	0.0913028	0.975008	control only		2.41137	0.542212	-2.45553	0.210047			0.137643	0.97656
Mog	Myelin-oligodendrocyte glycoprotein	TM	0.410314	0.000302979	1.20645	6.66905e-10	0.254886	0.0376199	0.552622	1.01858e-06	1.3291	1.24708e-11	0.244867	0.0104779	0.493257	8.23444e-06	1.29246	2.79385e-11	0.292028	0.00462529
Mospd1	Motile sperm domain-containing protein 1	TM	-0.164795	0.716891	0.320899	0.45127	0.0429894	0.971104	-0.390351	0.148825	0.353835	0.20164	-0.209526	0.608093	-0.618834	0.00727636	0.13456	0.590552	-0.107524	0.753238
Mpz	Myelin peripheral protein	TM													1.51779	0.476087			disease only
Mrc1	Macrophage mannose receptor 1	TM	-0.487269	1.04728e-06	0.0707565	0.353589	-0.077003	0.473951	-0.563016	1.01858e-06	0.111344	0.17878	-0.0508766	0.695715	-0.646876	4.13876e-07	0.13981	0.108823	-0.107945	0.341132
Mtco1	Cytochrome c oxidase subunit 1	TM	-0.171272	0.283623	-0.278323	0.0737217	-0.499556	0.00725714	-0.290674	0.0226789	-0.380301	0.00438202	-0.360666	0.0177577	-0.814699	0.00526689	-0.279766	0.336511	-0.538629	0.114528
Mt-Cyb	Cytochrome b	TM	0.0279094	0.910611	0.0358526	0.895894	-0.630496	0.00800426	0.261614	0.514552	0.018101	0.973231	-0.513326	0.290781	0.0963092	0.702399	-0.00547167	0.984387	-0.745424	0.00569366
Mtdh	Protein LYRIC	TM	-0.230079	0.193116	-0.47329	0.00799161	-0.186853	0.482835	-0.247148	0.232106	-0.60846	0.00438202	-0.134266	0.676918	-0.322445	0.0782563	-0.592733	0.00247778	-0.160386	0.533574
Mtnd5	NADH-ubiquinone oxidoreductase chain 5	TM	-0.316685	0.0492161	-0.157866	0.363354	-0.490272	0.0110983	-0.634362	0.00272661	-0.114698	0.62443	-0.535707	0.0259697	-0.187973	0.188574	-0.00813491	0.963533	-0.284234	0.0979562
Myadml2	Myeloid-associated differentiation marker-like protein 2	TM	-0.503495	0.00145488	0.283295	0.0606312	0.204496	0.319069	-0.53394	0.000202217	0.364397	0.0055857	-0.0754846	0.712643	-0.628786	3.6112e-08	0.341731	3.54209e-05	0.00514187	0.96985
Myct1	Myc target protein 1	TM	-2.05252	0.209492	disease only		-0.773433	0.656901
Naaladl2	N-acetylated alpha-linked acidic dipeptidase-like 2	TM	-0.328971	0.0480979	0.365886	0.0295189	-0.175736	0.492028	-0.65435	0.00135222	0.465988	0.0162328	-0.277544	0.266043	-0.777173	0.00385036	0.48241	0.0622515	-0.272066	0.431516
Nckap1	Nck-associated protein 1	TM	0.064024	0.579684	-0.249196	0.017337	-0.141528	0.31776							0.870526	0.00916039	-0.097548	0.803319	-0.367308	0.396956
Nckap1l	Nck-associated protein 1-like	TM	-0.0308518	0.90015	-0.95089	3.94687e-05	-0.325007	0.193817	-0.209406	0.286773	-0.775469	0.000342772	-0.476381	0.0402137	-0.243799	0.22542	-0.843557	0.000213342	-0.46113	0.0528497
Nectin4	Nectin-4	TM	1.97813	0.0148984	-0.781687	0.364061	0.173786	0.950742
Nfxl1	Nuclear transcription factor, X-box-binding-like 1	TM	-0.699817	0.0112792	-0.188336	0.549772	0.002732	0.997336	-0.862283	0.000812577	-0.406922	0.0860845	-0.168229	0.644572	-1.04295	0.000194022	-0.584595	0.0185754	-0.148734	0.67946
Ngfr	Tumor necrosis factor receptor superfamily member 16	TM	-0.923386	0.164561	0.150767	0.867121	-0.963059	0.275994	-1.2879	0.0909051	0.717824	0.38078	-0.411096	0.746691	-1.20262	0.000816907	0.425639	0.199647	-0.505412	0.222097
Ninj1	Ninjurin-1	TM	-0.616741	0.00429687	0.226672	0.308253	-0.043017	0.940095
Nipal2	NIPA-like protein 2	TM	0.602559	0.384735	-3.28147	0.000622993	-0.29449	0.834597
Nipal3	NIPA-like protein 3 (Fragment)	TM	-1.83957	0.00262987			0.164236	0.74692	-0.390177	0.145025	-0.172286	0.573301	-0.238641	0.541839	-0.52028	0.0128587	-0.0246508	0.922383	-0.192714	0.494886
Nipal4	Magnesium transporter NIPA4	TM	disease only		1.20258	0.67613	0.0610456	0.989761	2.76787	0.23945	1.45388	0.437074	-0.360744	0.898757			2.70197	0.00842873	-0.323233	0.635498
Nkain1	Sodium/potassium-transporting ATPase subunit beta-1-interacting protein 1	TM	-0.00642301	0.993152	0.339873	0.667011	0.102957	0.958027	-1.09795	0.0223048	0.470041	0.358077	-0.149306	0.866489	-0.851517	0.0132492	0.673434	0.201038	-0.208705	0.628044
Nkain3	Sodium/potassium-transporting ATPase subunit beta-1-interacting protein 3	TM	-0.770403	0.597602	-0.0692891	0.975891	-1.36345	0.686587	-1.21601	0.00103782	-0.606626	0.0782233	0.0345605	0.958491			-0.345964	0.551882	-1.08407	0.295321
Nkain4	Sodium/potassium-transporting ATPase subunit beta-1-interacting protein 4 (Fragment);Sodium/potassium-transporting ATPase subunit beta-1-interacting protein 4	TM													-0.732909	0.0474461	-0.303567	0.445106	-0.020672	0.97981
Npr1	Atrial natriuretic peptide receptor 1	TM	-0.150805	0.635645	0.320706	0.271937	0.09743	0.878383	-0.721597	0.12205	0.609261	0.204865	0.289292	0.701215	-0.508922	0.146067	0.933729	0.00964006	0.00685855	0.992298
Npr3	Atrial natriuretic peptide receptor 3	TM	-0.245873	0.743185	0.10539	0.904855	-1.55838	0.0391564	-0.48145	0.0635847	-0.0889458	0.78602	-0.977631	0.0296505	-0.651503	0.0203677	0.434852	0.136862
Nrsn1	Neurensin-1	TM	-0.525171	0.00756203	0.0768588	0.753993	0.0506542	0.918193	-0.603549	6.54015e-05	-0.0453967	0.777775	-0.124603	0.491952	-0.607109	2.90197e-05	-0.0742678	0.566694	-0.0589615	0.739449
Nrsn2	Neurensin-2	TM	-0.595122	0.0397559	0.756098	0.0174526	-0.194047	0.725884	-0.800979	7.78156e-05	-0.660717	0.000509252	-0.285062	0.189857	-1.11416	3.17312e-06	-0.522998	0.0045139	-0.177351	0.457003
Nrxn3	Neurexin-3-beta	TM	0.156722	0.783242	1.37862	0.0423171	0.322787	0.713389	-0.197139	0.832652			0.154036	0.906248	0.00436444	0.996718	0.763353	0.671818	0.568213	0.62314
Ormdl1	ORM1-like protein 1	TM	-0.466525	0.207161	-0.173688	0.698578	-0.0059386	0.995262	-0.387825	0.906979	-0.452653	0.833866	-0.896096	0.718626	-0.60528	0.0518905	-0.916082	0.00503762	-0.0344411	0.953802
Otof	Otoferlin	TM							-0.477364	0.184958	0.0184073	0.974499	0.0747396	0.909789	-0.700796	0.186235	1.4124	0.0415488	0.500366	0.488126
Pacc1	Proton-activated chloride channel	TM	-0.686505	0.00218485	-0.412491	0.0568869	-0.126125	0.773603	-0.677197	0.0105628	-0.183459	0.53099	-0.296089	0.418385	-0.632643	0.00948995	-0.584429	0.0164745	-0.258383	0.418134
Paqr7	Membrane progestin receptor alpha	TM	1.0931	0.0815649	-1.57023	0.039981	-0.158762	0.912395	0.305555	0.694334	-0.271956	0.860193	0.314155	0.786595	0.163654	0.945712	-0.576495	0.840374	-0.242006	0.905509
Parl	Presenilins-associated rhomboid-like protein, mitochondrial;Presenilins-associated rhomboid-like protein, mitochondrial;Presenilins-associated rhomboid-like protein, mitochondrial	TM							2.41451	0.000946471	0.581934	0.15907	control only				0.362669	0.759684
Parm1	Prostate androgen-regulated mucin-like protein 1 homolog	TM	-1.40187	0.00406788	-0.450025	0.339599	0.126115	0.913849	-0.853895	0.0147415	-0.625045	0.0732184	-0.00199398	0.996867	-1.2838	0.0543875	0.307543	0.684428	0.0770726	0.946316
Pcdh10	OL-protocadherin isoform	TM	disease only		-0.590711	0.634511	-0.678061	0.378723	2.42669	0.705538			-4.37958	0.513933
Pcdh18	Protocadherin 18	TM	-0.0547736	0.90591	0.767672	0.0369623	0.241819	0.732028
Pcdha11	Protocadherin alpha 11	TM	-4.09602	0.0377011	3.53325	0.0575002	-0.849517	0.809531
Pcdha11	Protocadherin alpha 11	TM									disease only		disease only
Pcdhb1	Protocadherin beta 1	TM	-0.0593926	0.919133	0.0759173	0.907465	0.0371529	0.978444	-0.493263	0.464122	-0.161568	0.845644	-0.059632	0.960356	12.4001	0.0180722
Pcdhb20	Protocadherin beta 20	TM	-0.359556	0.659467	0.176897	0.851612	-0.865678	0.393336	2.36713	0.0308319	2.4045	0.065415	-1.46535	0.0972885	-0.719273	0.072778	0.524525	0.198088	-0.0467879	0.951051
Pcdhga10	Protocadherin gamma A10	TM	-0.0379724	0.945112	-0.0486323	0.94266	-0.415643	0.567996	1.0829	0.00307573	0.0324455	0.946587	0.60545	0.170337	0.856871	0.0204282	0.171584	0.678906	0.305285	0.590596
Pcdhga4	Protocadherin gamma-A4	TM	-0.192373	0.460922	0.220921	0.396349	-0.020258	0.977512	-0.176617	0.659127	1.07374	0.0212144	0.277921	0.59445	-0.50015	0.400905	-0.311169	0.71253	0.517321	0.550138
Pcdhga5	Protocadherin gamma A5	TM	-0.232629	0.78727	-0.236788	0.795284	0.049415	0.980452	-3.48192	0.0145841	1.04694	0.459606	1.57205	0.424051	-1.52368	0.162161	-0.746026	0.565046	0.117642	0.954568
Pcdhga6	Protocadherin gamma A6	TM	-0.672842	0.0458342	0.183422	0.651596	0.159444	0.825151	0.0952592	0.6564	0.0400461	0.872373	-0.0630503	0.852318	-0.242126	0.550332	0.591526	0.148466	-0.0134958	0.986576
Pgap3	Post-GPI attachment to proteins factor 3	TM	0.924696	0.229782	2.82289	0.00885157	-0.273907	0.878963	0.107314	0.595121	0.0687958	0.781265	-0.177529	0.532686	-0.0882186	0.699863	0.0105602	0.971373	-0.139223	0.662486
Pianp	PILR alpha-associated neural protein	TM	-0.146599	0.557091	0.461237	0.0412435	0.0559811	0.921523							3.12514	0.0498352
Pigl	N-acetylglucosaminyl-phosphatidylinositol de-N-acetylase	TM	-0.0564629	0.904831	-0.644812	0.0871128	0.171699	0.827671	-0.219929	0.65944	-0.927438	0.0344175	-0.103075	0.900455	-0.168755	0.742995	-0.826002	0.0656168	-0.105595	0.891435
Pigq	Phosphatidylinositol N-acetylglucosaminyltransferase subunit Q	TM	-0.149649	0.763848	-0.0814043	0.887586	-0.091814	0.93478	-0.588932	0.05071	-0.270013	0.410221	-0.12009	0.827383	-0.809848	0.00693211	-0.486381	0.0960323	-0.435173	0.238087
Pigv	GPI mannosyltransferase 2	TM	-0.599792	0.515726			0.260176	0.873293	-1.10859	0.379531	control only		-0.260928	0.831487
Pigw	Phosphatidylinositol-glycan biosynthesis class W protein	TM	-0.329922	0.247259	-0.676949	0.0162489	-0.100659	0.873308	-0.654887	0.00170282	-0.661408	0.00163474	-0.18381	0.514452	-0.611529	0.132653	-1.18297	0.00535805	-0.336338	0.559601
Pigx	Phosphatidylinositol-glycan biosynthesis class X protein	TM							-0.482642	0.10853	-0.570133	0.0607906	-0.136934	0.798118	-0.648058	0.022493	0.376227	0.30891	-0.493063	0.15455
Pigz	GPI mannosyltransferase 4	TM	0.0939364	0.845954	0.360393	0.387506	-0.0828969	0.937032	-0.752465	0.0275289	0.0401479	0.930963	-0.251183	0.631621	-0.966298	0.00139713	0.164937	0.59954	-0.209929	0.60618
Pisd;Gm20671;Pisd	Phosphatidylserine decarboxylase proenzyme, mitochondrial;Phosphatidylserine decarboxylase (Fragment);Phosphatidylserine decarboxylase proenzyme, mitochondrial	TM													-0.303213	0.645792	0.352589	0.59756	-1.5607	0.046956
Pkdrej	Polycystic kidney disease and receptor for egg jelly-related protein	TM							-0.140119	0.773107	0.81013	0.0462167	0.232198	0.726483
Pld4	5'-3' exonuclease PLD4	TM	1.95647	0.124882	-0.668593	0.415288	-0.379123	0.891636							1.25442	0.0282852	0.535352	0.129174	0.127438	0.674141
Pld5	Inactive phospholipase D5	TM	0.1513	0.769683	1.1761	0.0193198	-0.206589	0.818278	-0.473574	0.45003			-0.137706	0.893404
Plp1	Myelin proteolipid protein	TM	0.105399	0.282869	0.707189	3.06978e-07	-0.141438	0.260415	0.0899723	0.470042	0.771378	1.397e-06	-0.169582	0.262249	0.113235	0.370754	0.719322	5.97357e-06	-0.181974	0.238608
Plp2	Proteolipid protein 2	TM	-0.170487	0.889014	1.57648	0.104426	0.668493	0.711349	-0.533692	0.251478	-0.180574	0.752276	-0.342288	0.622928	-1.3897	0.00212377	0.300009	0.517283	-0.259658	0.67946
Plpp2	Phospholipid phosphatase 2	TM	control only		0.402971	0.66807	-0.141492	0.928699					-0.644057	0.428961
Plppr5	Phospholipid phosphatase-related protein type 5	TM	-0.0390648	0.847633	0.637571	0.000348945	0.0052933	0.990463	0.169115	0.686899	0.63546	0.0784229	0.179546	0.770627
Plscr1	Phospholipid scramblase 1	TM	-0.387568	0.0454593	0.429648	0.0281671	0.0724314	0.869227	-0.626889	0.000907278	0.37138	0.0346865	-0.0561068	0.860743	-0.694256	0.0200395	0.178138	0.590529	0.0777584	0.878343
Plscr3	Phospholipid scramblase 3	TM	-0.633515	0.00215832	0.150851	0.499555	-0.0141346	0.980237	-0.225539	0.0661752	0.438266	0.00109584	0.0522716	0.812948	-0.625361	0.00634456	0.275978	0.219675	0.00478845	0.991457
Plxnd1	Plexin-D1	TM	0.103258	0.215265	0.607563	3.23863e-07	-0.147922	0.148966	0.0562824	0.515431	0.52484	1.53919e-06	0.127067	0.210024	0.0913923	0.371092	0.547818	1.17735e-05	-0.0347548	0.829541
Podxl	Podocalyxin	TM	-0.549884	0.0280699	0.397499	0.117755	-0.080172	0.893573	-0.649349	0.0174198	0.363034	0.189941	-0.0625769	0.901394	-0.588442	0.0145241	0.529161	0.0279064	-0.0520424	0.899322
Podxl2	Podocalyxin-like protein 2	TM	-0.224732	0.231983	0.0213166	0.939205	0.085814	0.825799							-0.53435	0.512551	-2.04106	0.00953916	-0.0904789	0.950044
Pomk	Protein O-mannose kinase	TM	0.0299118	0.934425	-0.593714	0.0410471	0.216596	0.680911	-0.169441	0.276786	-0.434031	0.00610493	-0.27154	0.157565	-0.318347	0.0707791	-0.426504	0.0182249	-0.2288	0.321047
Pomt1	Protein O-mannosyl-transferase 1	TM	-0.570572	0.195393	-0.680253	0.123366	0.181499	0.848907	-0.693418	0.085263	-0.844833	0.0386321	-0.469987	0.405405	-0.627641	0.514222	0.9196	0.324524	1.41004	0.217788
Pomt2	Protein O-mannosyl-transferase 2	TM	-0.699451	0.832825	3.41677	0.183995	-0.244463	0.980452	-0.500258	0.459656	-0.00168468	0.998479	0.808929	0.508471	1.82236	0.0372608	-0.163086	0.882475	-2.27052	0.0647814
Prrg3	Transmembrane gamma-carboxyglutamic acid protein 3	TM	0.538559	0.533987	disease only		0.869014	0.503727	-1.06049	0.192726			1.12327	0.31809
Psen2	Presenilin;Presenilin;Presenilin-2	TM							-0.938158	1.52073e-05	0.0953354	0.63533	-0.278023	0.204879	-1.75179	0.0104852	-0.214349	0.787328	-0.297471	0.77416
Psen2	Presenilin-2	TM	-1.12936	0.00916244	-0.537987	0.226657	-0.328267	0.673449							1.21678	0.105739	-1.34727	0.0253337	0.874636	0.265641
Psenen	Gamma-secretase subunit PEN-2	TM	-0.21387	0.771363	0.589813	0.525339	0.297485	0.747424	0.991958	0.022785	-1.84525	0.00140323	-0.413577	0.457593	1.26634	0.147721	0.168084	0.853617	-0.698963	0.449566
Ptgfrn	Prostaglandin F2 receptor negative regulator	TM	-0.0186737	0.858604	0.613839	3.44566e-07	-0.0280963	0.883457	-0.0902787	0.278466	0.589388	5.0894e-07	-0.00586878	0.968062	-0.0679534	0.587467	0.713139	3.22055e-06	-0.0208647	0.919258
Ptgis	Prostacyclin synthase	TM	-0.257623	0.116819	0.456294	0.00666098	-0.073168	0.836805	-0.263352	0.0264273	0.296274	0.0144905	-0.260085	0.0713286	-0.336863	0.295802	0.734213	0.0216854	-0.165781	0.725698
Ptprd	Protein-tyrosine-phosphatase	TM	0.143132	0.0227562	0.0438734	0.541994	-0.0610064	0.543614	1.46192	0.597262	-0.064583	0.982829	-0.026574	0.994567	control only		1.671	0.647732	1.72378	0.658682
Pttg1ip	Pituitary tumor-transforming gene 1 protein-interacting protein	TM	-0.304946	0.102768	0.149449	0.471924	-0.0709317	0.866452	-0.734419	0.0347291	0.0977808	0.831843	0.107707	0.867387	-0.332841	0.132161	0.202849	0.382861	-0.0745085	0.838762
Pvr	Poliovirus receptor	TM	0.0768989	0.844446	-0.0547243	0.899935	0.0390448	0.968561	-0.384065	0.177334	0.59169	0.0385234	0.322279	0.417557	-0.415909	0.197499	0.307645	0.398928	0.382929	0.362746
Rab5if	Respirasome Complex Assembly Factor 1	TM	1.5203	0.21416	1.10661	0.395232	-1.10591	0.618186	4.58866	0.00366296
Rdh5	Retinol dehydrogenase 5	TM	0.50942	0.414806	0.966395	0.0777617	-0.157691	0.906737	-0.543664	0.382228	1.12188	0.00515975	-0.487949	0.337636			1.18657	0.00362525	-0.85866	0.0556791
Reep3	Receptor expression-enhancing protein 3	TM	-0.271042	0.379577	-0.281834	0.371023	0.0503897	0.952852	-1.02175	0.0018903	-0.0558292	0.89307	0.0687074	0.904544	-0.910701	0.00510917	-0.0344757	0.92816	-0.0419471	0.943026
Reep4	Receptor expression-enhancing protein;Receptor expression-enhancing protein 4	TM													3.4112	0.0454753
Rhbdd1	Rhomboid-related protein 4	TM	-1.16718	0.240869	1.97317	0.0397212	-0.0457414	0.987736
Rhbdd2	Rhomboid domain-containing protein 2	TM	-0.725826	0.00446993	-0.109053	0.724443	0.0287058	0.969956	-0.675628	0.000776227	-0.397113	0.0330585	0.0151266	0.965455	-0.638214	0.000171716	-0.298591	0.0442813	0.0458106	0.85503
Rhbdd3	Rhomboid domain-containing protein 3	TM	-0.409066	0.0996429	-0.606734	0.0161635	-0.242089	0.542888	-0.273963	0.335451	-0.148429	0.644265	-0.200677	0.634291	-0.339575	0.0527692	-0.21069	0.239727	-0.156451	0.523269
Rhbdf1	Inactive rhomboid protein 1	TM	0.180528	0.610014	0.66304	0.0356332	-0.268857	0.614904	0.062813	0.913606	-0.225143	0.676435	-0.340204	0.61998	0.0078064	0.993258	-0.0968382	0.912565	-0.358848	0.740927
Ric3	Protein RIC-3	TM							-0.364773	0.0483013	-0.132828	0.523775	0.0409646	0.904851	-0.587983	0.0118525	-0.365677	0.113067	-0.251548	0.410802
Rnasek	Ribonuclease kappa	TM	-0.668032	0.00271961	0.179046	0.451765	-0.0995783	0.826781	-0.577647	0.0292686	0.239542	0.40159	-0.306226	0.408376	-0.790062	0.010123	0.170837	0.614619	-0.298589	0.465776
Rnf121	RING finger protein 121	TM	-0.33	0.0411279	-0.564549	0.00109897	-0.0215785	0.965117	-0.586555	0.00012721	-0.449839	0.00153059	-0.103963	0.599467	-0.513636	0.000852686	-0.412164	0.00508409	-0.145124	0.448411
Rnf149	E3 ubiquitin-protein ligase RNF149	TM	-0.149958	0.292284	0.000321732	0.998371	-0.14694	0.48358	-0.638839	0.00346023	-0.250519	0.247001	-0.0745627	0.844122	-0.642903	0.0061252	-0.00834247	0.976044	-0.221095	0.474753
Rnf167	E3 ubiquitin-protein ligase RNF167	TM	-0.357523	0.17788	-0.442616	0.0967665	-0.681387	0.0310511	-0.639847	0.17423	-1.81624	0.00319948	-0.753137	0.210075	-0.703316	0.0931117	-0.165602	0.826531	0.414134	0.423352
Rnf180	E3 ubiquitin-protein ligase RNF180	TM	-0.529856	0.321358	0.295451	0.627956	0.237233	0.827031	-0.573656	0.172896	-1.36606	0.0149714	-0.348891	0.575288
Rnf5	E3 ubiquitin-protein ligase RNF5	TM	-0.799937	0.0556289	-0.145361	0.788017	-0.232928	0.789565	-1.02105	0.0455287	-0.978088	0.0785756	-0.156022	0.869217	-1.19874	0.259962	0.871133	0.433785	-0.105961	0.951088
Robo2	Roundabout homolog 2	TM	-0.0384048	0.538335	0.222976	0.000346995	-0.00933871	0.954676	-0.0807412	0.159369	0.244642	0.000194957	-0.00947296	0.932154	0.90129	0.0469745	0.170995	0.745349	-0.500179	0.539351
Robo2	Roundabout homolog 2	TM	2.06078	0.0205408	-0.299759	0.787438	1.21227	0.615314
Ror1	Inactive tyrosine-protein kinase transmembrane receptor ROR1	TM	0.639269	0.44849	1.54967	0.0355971	0.0167348	0.993826			0.737309	0.611684					-1.44735	0.0197819	-2.59025	0.0319104
Ror2	Tyrosine-protein kinase transmembrane receptor ROR2	TM	-0.0262861	0.939011	-0.040294	0.919123	0.119843	0.839948	-0.0762355	0.847289	-0.715383	0.0188714	0.147158	0.773703
Rtp2	Receptor-transporting protein 2 (Fragment);Receptor-transporting protein 2	TM													disease only				disease only
Sacm1l	Phosphatidylinositol-3-phosphatase SAC1	TM	-0.268319	0.000663462	-0.0976731	0.190496	0.0122195	0.954222							0.0940803	0.809333	-0.895176	0.00712811	-0.294519	0.50506
Saraf	Store-operated calcium entry-associated regulatory factor	TM	-0.384657	0.00526888	-0.283723	0.0371901	0.00081722	0.997757							1.77801	0.0482839
Saysd1	SAYSvFN domain-containing protein 1	TM	-0.726557	0.0161908	-0.190987	0.587633	0.0551131	0.949299	-0.549628	0.00473202	-0.0588168	0.809026	-0.083456	0.802386	-0.475531	0.0295634	-0.312301	0.156052	0.207472	0.489655
Scamp2	Secretory carrier-associated membrane protein 2	TM	-0.256955	0.0496717	-0.142792	0.303354	-0.129171	0.535673	-0.301728	0.367199	-0.6675	0.0386252	-0.484156	0.245032	-0.398003	0.00602256	-0.0322676	0.850508	-0.214435	0.224641
Scamp5	Secretory carrier-associated membrane protein 5	TM	-0.605447	0.000697324	-0.253482	0.130035	-0.0349734	0.937825	-0.501311	0.0110805	-0.225055	0.265447	-0.115223	0.715693	-0.535913	0.00651728	-0.216768	0.266005	-0.0744322	0.807542
Scd1	Acyl-CoA desaturase 1	TM	-0.129459	0.821145	1.27843	0.0123804	0.00650385	0.996134	0.997556	0.270857	0.649312	0.548864	-0.0893393	0.958465	-0.411315	0.321044			0.143824	0.826417
Scn1a	Sodium channel protein type 1 subunit alpha	TM	0.158198	0.0128601	0.6733	2.49552e-09	0.12779	0.101046	0.165946	0.012389	0.776647	1.21145e-09	0.140844	0.0786869	0.146352	0.0210609	0.726794	1.68266e-09	0.147311	0.0510532
Scn1b	Sodium channel subunit beta-1	TM	0.183414	0.198839	0.555978	0.000339764	0.173653	0.387894	-0.00682268	0.966312	0.589533	5.71388e-05	0.114323	0.51768	0.0545797	0.65345	0.567674	2.64158e-05	0.137553	0.334888
Scn2a	Sodium channel protein;Sodium channel protein type 2 subunit alpha	TM							0.0170187	0.800428	0.611683	3.03396e-09	0.0249422	0.8015	0.0392387	0.465579	0.566927	2.63326e-09	0.0570099	0.396291
Scn2a	Sodium channel protein type 2 subunit alpha	TM	0.0431371	0.412918	0.600781	6.18628e-10	0.0946892	0.12083							0.304843	0.288711	0.283454	0.329156	0.202241	0.619495
Scn4a	Sodium channel protein type 4 subunit alpha	TM	0.0946029	0.80534	0.901363	0.00307561	-0.0858836	0.904598
Scn4b	Sodium channel subunit beta-4	TM	0.0424276	0.865941	0.722726	0.000754843	0.233416	0.420728	0.0198265	0.940987	0.465214	0.023842	0.146453	0.638983	0.312128	0.216438	0.724526	0.00543226	0.0084865	0.986576
Sco2	Protein SCO2 homolog, mitochondrial	TM	-0.0839375	0.88347	0.257394	0.628762	0.745395	0.194295	-0.571102	0.506465	-0.261569	0.743738	control only		0.55567	0.0351079	-0.111109	0.64627	-0.946758	0.0318884
Sdk1	Protein sidekick-1	TM	0.158871	0.327326	0.181132	0.266596	0.0049416	0.990655	0.0690383	0.595468	0.294091	0.0133186	-0.00372317	0.985295	-0.017329	0.929267	0.688892	9.61905e-05	-0.0428651	0.868526
Sdk2	Protein sidekick-2	TM	-0.0017486	0.987262	0.518586	4.11202e-06	-0.021938	0.921295	-0.0850038	0.288456	0.590534	3.12303e-07	-0.0794359	0.475405	-0.0722214	0.443366	0.549322	3.49398e-06	-0.0912779	0.449803
Selenoi	Ethanolaminephosphotransferase 1	TM							-0.689748	0.0535416	-0.690767	0.0565248	-0.39767	0.433621	-0.24294	0.500681	-0.708841	0.038169	-0.331999	0.473036
Selenok	Selenoprotein K	TM	1.41183	0.579847	control only		1.73185	0.576248	-0.132089	0.924296	control only		0.486215	0.738026
Selplg	P-selectin glycoprotein ligand 1	TM	0.138604	0.647141	-0.649396	0.015166	-0.503097	0.123469	-0.359956	0.393676	-1.22949	0.00356343	-0.440055	0.436848	-0.0972326	0.903088	-0.732535	0.385497	-0.710084	0.468886
Sema4d	Semaphorin-4D	TM	0.0588007	0.36899	0.582837	1.41619e-08	0.160341	0.0315464	-0.0506676	0.530878	0.646998	4.93036e-08	0.10087	0.303218	-0.100623	0.244494	0.636382	3.82685e-07	0.102664	0.359025
Sema4g	Semaphorin-4G	TM	-0.29172	0.361367	0.176393	0.624361	-0.24524	0.64877	-0.24452	0.59888	0.410961	0.351951	-0.251365	0.707318	-0.464006	0.087587	-0.757936	0.00737646	-0.299547	0.410802
Serinc2	Serine incorporator 2;Serine incorporator 2 (Fragment);Serine incorporator 2 (Fragment);Serine incorporator 2;Serine incorporator 2	TM													1.05755	0.00784702	0.367411	0.363963	-0.0980619	0.882386
Serinc3	Serine incorporator 3	TM	-0.326363	0.00337552	-0.150335	0.174131	-0.181127	0.189386	-0.49276	0.000596354	-0.0665597	0.668001	-0.148135	0.418658	-0.672216	1.35295e-06	-0.175696	0.0777128	-0.1645	0.182495
Sfxn4	Sideroflexin-4	TM							control only		-0.285213	0.461768	-0.728078	0.0996985
Sgcb	Beta-sarcoglycan	TM	0.0882284	0.822068	0.406026	0.21575	-0.0668866	0.938238	0.226238	0.761942	0.109254	0.88737	0.169479	0.87275	0.437678	0.0427282	0.80726	0.000379652	-0.224779	0.396444
Sgcd	Delta-sarcoglycan	TM	-0.745002	0.00332691	1.3409	0.00011923	0.0505276	0.938295	-0.0907706	0.83	-0.137221	0.803535	0.319274	0.52723	-0.744159	0.0937077	-0.0597902	0.927744	0.348386	0.660206
Sgce	Epsilon-sarcoglycan	TM							-0.642766	0.0126293	-0.0632983	0.852401	-0.161909	0.690234	-0.61372	0.0232334	0.201055	0.523698	0.251118	0.494808
Sgcz	Zeta-sarcoglycan	TM	-0.141879	0.897028	-0.238853	0.894889	-0.0422584	0.986351	0.386343	0.683286	0.517456	0.68079	0.20789	0.893404	0.709802	0.0177482			-0.0971048	0.83723
Shisa6	Protein shisa-6 (Fragment)	TM	-0.231659	0.45883	0.0697355	0.857524	0.0276452	0.974735			-0.323018	0.597717	control only				-0.119465	0.667884
Shisal1	Protein shisa-like-1	TM	1.14461	0.00751833	0.160182	0.765328	-0.424711	0.522789							-2.81902	0.00105526			1.10654	0.022379
Sidt2	SID1 transmembrane family member 2 (Fragment)	TM	-0.757421	0.170216	-0.270699	0.688165	-0.00350739	0.997513	-0.815758	0.0163706	-1.09287	0.0023482	-0.336001	0.485797	-1.28109	0.00207416	-0.388758	0.336645	-0.274463	0.627854
Siglec1	Sialoadhesin	TM	-0.293235	0.664691	0.728106	0.233758	0.235307	0.856964							control only				-0.279328	0.910045
Siglec1	Sialoadhesin	TM	-0.293235	0.664691	0.728106	0.233758	0.235307	0.856964									disease only		-0.279328	0.910045
Slc12a5	Solute carrier family 12 member 5	TM	-0.659861	0.00323178	-0.149229	0.549108	0.108782	0.812064	-0.930778	0.00301986	-0.443239	0.143042	-0.0143852	0.97913	-1.24991	0.00229014	-0.249003	0.559398	0.278932	0.617575
Slc12a7	Solute carrier family 12 member 7	TM	-0.40998	0.174698	0.217086	0.525339	0.188389	0.749246	0.172861	0.503934	0.68103	0.00588493	-0.0428603	0.925244	0.243558	0.633783	0.267562	0.608367	-0.433793	0.49613
Slc13a4	Solute carrier family 13 (sodium/sulfate symporters), member 4	TM	-0.352231	0.21488	0.643177	0.0226192	0.255726	0.580821	-0.334401	0.0198643	0.5037	0.00116421	-0.137464	0.503681	-0.726847	0.00968146	0.655252	0.0192317	-0.285072	0.44452
Slc16a2	Monocarboxylate transporter 8	TM	-0.109686	0.871906	0.137291	0.848822	-2.53326	0.00144371	-0.327632	0.582861	-0.0842216	0.906708	-0.483376	0.535145	-0.587707	0.363656	0.00755027	0.992381	-0.915172	0.290962
Slc16a3	Monocarboxylate transporter 4	TM	-0.110463	0.629846	0.760855	0.000510941	0.138913	0.714546	0.0642684	0.758091	0.871022	4.10859e-05	0.163589	0.514569	0.190382	0.552159	0.799988	0.00890083	-0.0854102	0.867885
Slc16a4	Monocarboxylate transporter 5	TM	-0.111436	0.964376	0.356459	0.915407	disease only
Slc16a6	Monocarboxylate transporter 7	TM	0.28309	0.792031	disease only		0.50543	0.683365	0.600055	0.23113	-0.400153	0.346002	0.0327193	0.949579					-0.510209	0.381546
Slc18b1	MFS-type transporter SLC18B1	TM	-1.03874	0.00449469	-0.0409322	0.938182	0.0383634	0.969059
Slc19a1	Reduced folate transporter	TM	-0.255439	0.301237	0.307951	0.211695	-0.261244	0.467809	-0.710271	0.000211134	0.437484	0.0114658	-0.282253	0.188668	-0.385452	0.00949819	0.409228	0.00665055	-0.228506	0.211537
Slc19a2	Thiamine transporter 1	TM	-0.677924	0.287344	0.120523	0.888963	-0.389663	0.747424	-1.24282	0.0873502	1.29648	0.028081	0.270246	0.875806	-0.000234545	0.999754	0.18043	0.766702	-0.574708	0.581049
Slc1a5	Amino acid transporter	TM	-0.375108	0.0926026	0.654347	0.0046059	0.243732	0.470407	-0.175767	0.388617	0.608703	0.00297197	0.0237689	0.948954	-0.0211909	0.881093	0.617834	1.19472e-05	0.0343042	0.856165
Slc22a12	Solute carrier family 22 member 12	TM	-0.730967	0.0110652	1.09465	0.000802884	-0.268279	0.267305
Slc22a15	Solute carrier family 22 member 15	TM	-0.236235	0.484167	-1.05915	0.00133904	-0.245263	0.658671	-0.332781	0.0813647	-0.706416	0.000786689	-0.338655	0.162596	-0.252479	0.225075	-0.693279	0.00174149	-0.284538	0.283003
Slc22a2	Solute carrier family 22 member 2	TM	-0.319299	0.613487	1.0364	0.0666331	0.379487	0.748495	-1.45229	0.0387052	1.40383	0.0643688	1.95096	0.280361	-0.609506	0.0964017	disease only
Slc25a19	Mitochondrial thiamine pyrophosphate carrier	TM	1.40996	0.0181468	0.660076	0.249326	-0.778626	0.295362	-0.15292	0.875313	-1.1436	0.147795	0.59022	0.718031	0.200096	0.660683	0.0185992	0.968396
Slc25a20	Mitochondrial carnitine/acylcarnitine carrier protein	TM	0.165289	0.420723	0.0399967	0.881188	-0.413456	0.0771167	0.135732	0.356162	0.0593872	0.734593	-0.779343	5.9807e-05	0.0426951	0.848609	0.0681422	0.744677	-0.609799	0.00491243
Slc25a24	Calcium-binding mitochondrial carrier protein SCaMC-1	TM	0.024107	0.981717	-0.415095	0.698578	-1.20743	0.361146	-0.0096369	0.98588	0.0425385	0.941705	-1.25693	0.0232933	0.404518	0.518317	0.06473	0.938951
Slc25a31	ADP/ATP translocase 4	TM	-0.156997	0.748909	0.380672	0.435599	0.160247	0.873589	-0.165668	0.910747	0.175839	0.902085	0.00457892	0.998045	-0.189131	0.447593	0.889835	0.00240364	0.410884	0.457857
Slc25a36	Solute carrier family 25 member 36	TM	-1.04767	0.00755515	0.127043	0.80088	-0.106132	0.913292	-0.125827	0.894434	-1.07037	0.172617
Slc25a42	Mitochondrial coenzyme A transporter SLC25A42	TM	-0.351867	0.0426685	-0.200809	0.270838	-0.65625	0.00200848	-0.294808	0.0732664	-0.282671	0.0891964	-0.393376	0.049466	-0.153034	0.366772	0.0620975	0.745487	-0.870808	8.12231e-05
Slc25a44	Solute carrier family 25 member 44	TM							-0.734346	0.161746	-0.11638	0.867817	-1.11747	0.111019	-0.298583	0.481024	-0.137501	0.787059	control only
Slc26a11	Sodium-independent sulfate anion transporter	TM	-0.611574	0.050732	-0.223089	0.533171	-0.194593	0.753897	-0.823931	0.000883671	-0.422349	0.0653311	-0.26222	0.410327	-1.93038	0.000309183	0.0270968	0.962111	0.242145	0.703184
Slc29a2	Equilibrative nucleoside transporter 2	TM							-0.887147	0.0393436	-0.0134412	0.984477	-0.306257	0.646135	-0.0835336	0.833072	-0.0783354	0.841283	-0.224514	0.628044
Slc29a3	Equilibrative nucleoside transporter 3	TM	-0.455081	0.0426697	-0.633599	0.0061258	-0.0727093	0.891636	-0.587939	0.0708961	-0.570171	0.0829013	-0.196627	0.711274	-0.540449	0.0584932	-0.760954	0.0166265	-0.110128	0.810379
Slc2a5	Solute carrier family 2, facilitated glucose transporter member 5	TM	-0.364375	0.0816282	-0.282483	0.19029	-0.526755	0.0362227	-0.625447	0.000246689	-0.496191	0.00208339	-0.623623	0.000954645	-0.544329	0.000250184	-0.423267	0.00232611	-0.567077	0.000648869
Slc2a8	Solute carrier family 2, facilitated glucose transporter member 8	TM	-0.205748	0.324966	-0.655189	0.00194937	-0.0962489	0.820551	-0.317232	0.11772	-0.813319	0.000376566	-0.116987	0.727175	-0.271375	0.212696	-0.789992	0.000843942	-0.169591	0.583262
Slc30a10	Zinc transporter 10	TM	-0.395623	0.218028	0.19063	0.608741	0.0380769	0.968996	-0.325164	0.0688292	0.0304224	0.900102	-0.0195249	0.953468	-0.667773	0.0036725	0.409458	0.083734	0.109834	0.737427
Slc30a3	Zinc transporter 3 (Fragment)	TM															3.19642	0.0467861
Slc30a5	Zinc transporter 5	TM							-0.799768	0.112419	0.472166	0.379233	-0.337286	0.668053	control only		2.09451	0.544374	-0.0875525	0.987897
Slc31a1	High affinity copper uptake protein 1	TM	-0.326183	0.140844	0.701033	0.00237963	-0.134764	0.759319	-0.437003	0.0075561	0.582369	0.000842066	-0.0353222	0.904851	-0.0740573	0.710327	0.494845	0.00670785	-0.0107851	0.976076
Slc35a3	UDP-N-acetylglucosamine transporter (Fragment);UDP-N-acetylglucosamine transporter (Fragment);UDP-N-acetylglucosamine transporter	TM							-1.07489	0.0878624	-1.30927	0.0402765	0.225678	0.844204	-0.953324	0.13	0.735657	0.465161	-0.951877	0.232606
Slc35b2	Adenosine 3'-phospho 5'-phosphosulfate transporter 1	TM	0.0392237	0.883798	0.623376	0.00410538	0.134089	0.745421	-0.0328936	0.919625	0.129871	0.668572	-0.181133	0.645575	-0.430836	0.0852589	0.299273	0.242894	0.0272887	0.954568
Slc35c1	GDP-fucose transporter 1	TM							-0.244301	0.891757	1.91916	0.0464934			-2.20931	0.227265	1.49857	0.398741
Slc35d3	Solute carrier family 35 member D3	TM	-0.444028	0.44849	1.70869	0.00258418	-0.0743566	0.965039	-0.10638	0.723734	-6.44226	4.08298e-08	-0.012708	0.978523	0.0449951	0.937237	2.15424	0.00867825	0.00777974	0.992637
Slc35e2a	Solute carrier family 35 member E2A	TM	1.09914	0.0897959	-0.372148	0.676069	-0.593324	0.529935	1.26543	0.296467	control only		-1.00215	0.349658
Slc35f3	Putative thiamine transporter SLC35F3	TM	-0.646408	0.00467088	0.3752	0.0966546	-0.0871344	0.863032	-0.529415	0.00463548	0.0451575	0.850556	-0.0319741	0.926644	-0.421423	0.0186243	0.0556397	0.791893	-0.0190391	0.955512
Slc35f6	Solute carrier family 35 member F6	TM	-0.354587	0.0113544	-0.600961	0.000139585	-0.150808	0.474259	-0.114155	0.361509	-0.25251	0.0369152	-0.119023	0.486657	-0.151315	0.199805	-0.539634	9.11642e-05	-0.172152	0.248764
Slc35g2	Solute carrier family 35 member G2	TM	-0.59568	1.06241e-06	-0.115163	0.199135	-0.137897	0.222277	-0.546457	0.000488874	-0.260192	0.0672661	-0.191166	0.313453	-0.564684	2.20411e-05	-0.300049	0.00666262	-0.176865	0.182778
Slc36a1	Proton-coupled amino acid transporter 1	TM	-0.02081	0.94635	-0.734129	0.00407428	-0.228236	0.577028	-0.149188	0.468324	-0.508692	0.00968856	-0.265537	0.292181	-0.0421226	0.868946	-0.459667	0.0238773	-0.243224	0.354543
Slc37a2	Glucose-6-phosphate exchanger SLC37A2	TM	0.106478	0.81835	0.372081	0.244523	-0.298517	0.542236	control only		0.0955088	0.913957	0.194884	0.922861	control only		0.413106	0.0765152
Slc37a3	Sugar phosphate exchanger 3	TM							-0.419961	0.71485	-0.334733	0.773018	-0.551052	0.749881	disease only		-0.376784	0.745487	disease only
Slc39a1	Zinc transporter ZIP1	TM	-0.416988	0.0320485	-0.742878	0.000482051	0.16866	0.611685	-0.717017	0.173335	-0.55643	0.459606	0.0743431	0.927266
Slc39a3	Zinc transporter ZIP3	TM							-0.270669	0.195358	-0.317083	0.1308	-0.250167	0.381897	-0.53461	0.0837711	-0.689825	0.0284251	-0.0224907	0.971636
Slc39a4	Zinc transporter ZIP4	TM	0.51197	0.724865	0.470237	0.594554	3.70751	0.00572515	0.0938023	0.914938	0.311297	0.633622	0.54015	0.502575			0.439698	0.617275	control only
Slc44a1	Choline transporter-like protein 1	TM	control only		0.422666	0.482073	0.254975	0.782478	-1.17367	0.058698	0.511387	0.452805	-0.141974	0.908979	-1.2111	0.0638366	-0.0160471	0.984134	-1.08724	0.13059
Slc44a2	Choline transporter-like protein 2 (Fragment)	TM							-0.585496	0.00252284	0.397755	0.032625	-0.225622	0.368472	-0.4739	0.000489043	0.2834	0.0223349	-0.0981232	0.573029
[truncated: 152 more rows]
