# Supplementary material for: Generation of a Deep Mouse Brain Spectral Library for Transmembrane Proteome Profiling in Mental Disease Models
Source: Mol Cell Proteomics. 2024 Apr 25;23(6):100777. doi: 10.1016/j.mcpro.2024.100777 (PMC11137342; doi:10.1016/j.mcpro.2024.100777)
Supplement: Supplemental Table S4 [file mmc5.xlsx]

## Sheet: Legends
Supplemental Table S4
The references for disclosed regulators of depression or anxiety

## Sheet: Sheet1
DE GPCRs	Description	References
Adgrg1	Adhesion G-protein coupled receptor G1	Belzeaux, R., Gorgievski, V., Fiori, L. M., Lopez, J. P., Grenier, J., Lin, R., et al. (2020) GPR56/ADGRG1 is associated with response to antidepressant treatment. Nat. Commun. 11, 1635
Adora1	Adenosine receptor A1	Serchov, T., Clement, H. W., Schwarz, M. K., Iasevoli, F., Tosh, D. K., Idzko, M., et al. (2015) Increased Signaling via Adenosine A1 Receptors, Sleep Deprivation, Imipramine, and Ketamine Inhibit Depressive-like Behavior via Induction of Homer1a. Neuron 87, 549-562
Adora1	Adenosine receptor A1	Cunha, M. P., Pazini, F. L., Rosa, J. M., Ramos-Hryb, A. B., Oliveira, Á., Kaster, M. P., et al. (2015) Creatine, similarly to ketamine, affords antidepressant-like effects in the tail suspension test via adenosine A₁ and A2A receptor activation. Purinergic Signal. 11, 215-227
Adora2a	Adenosine receptor A2a	El Yacoubi, M., Ledent, C., Parmentier, M., Bertorelli, R., Ongini, E., Costentin, J., et al. (2001) Adenosine A2A receptor antagonists are potential antidepressants: evidence based on pharmacology and A2A receptor knockout mice. Br. J. Pharmacol. 134, 68-77
Adora2a	Adenosine receptor A2a	van Calker, D., Biber, K., Domschke, K., and Serchov, T. (2019) The role of adenosine receptors in mood and anxiety disorders. J. Neurochem. 151, 11-27
Adra2a	Alpha-2A adrenergic receptor	Schramm, N. L., McDonald, M. P., and Limbird, L. E. (2001) The alpha(2a)-adrenergic receptor plays a protective role in mouse behavioral models of depression and anxiety. J. Neurosci. 21, 4875-4882
Adra2a	Alpha-2A adrenergic receptor	Wang, B., Wang, Y., Wu, Q., Huang, H. P., and Li, S. (2017) Effects of α2A Adrenoceptors on Norepinephrine Secretion from the Locus Coeruleus during Chronic Stress-Induced Depression. Front. Neurosci. 11, 243
Adra2c	Alpha-2C adrenergic receptor	Sallinen, J., Haapalinna, A., MacDonald, E., Viitamaa, T., Lähdesmäki, J., Rybnikova, E., et al. (1999) Genetic alteration of the α-adrenoceptor subtype c in mice affects the development of behavioral despair and stress-induced increases in plasma corticosterone levels. Mol. Psychiatry 4, 443-452
Adra2c	Alpha-2C adrenergic receptor	Sallinen, J., Holappa, J., Koivisto, A., Kuokkanen, K., Chapman, H., Lehtimäki, J., et al. (2013) Pharmacological characterisation of a structurally novel α2C-adrenoceptor antagonist ORM-10921 and its effects in neuropsychiatric models. Basic Clin. Pharmacol. Toxicol. 113, 239-249
Cckbr	Gastrin/cholecystokinin type B receptor	Zhang, X., Asim, M., Fang, W., Md Monir, H., Wang, H., Kim, K., et al. (2023) Cholecystokinin B receptor antagonists for the treatment of depression via blocking long-term potentiation in the basolateral amygdala. Mol. Psychiatry 28, 3459-3474
Cckbr	Gastrin/cholecystokinin type B receptor	Chen, Q., Tang, M., Mamiya, T., Im, H. I., Xiong, X., Joseph, A., et al. (2010) Bi-directional effect of cholecystokinin receptor-2 overexpression on stress-triggered fear memory and anxiety in the mouse. PLoS One 5, e15999
Chrm1	Muscarinic acetylcholine receptor M1	Miyakawa, T., Yamada, M., Duttaroy, A., and Wess, J. (2001) Hyperactivity and intact hippocampus-dependent learning in mice lacking the M1 muscarinic acetylcholine receptor. J. Neurosci. 21, 5239-5250
Chrm1	Muscarinic acetylcholine receptor M1	Fogaca, M., Wu, M., Li, C., Li, X. Y., Duman, R., and Picciotto, M. (2023) M1 acetylcholine receptors in somatostatin interneurons contribute to GABAergic and glutamatergic plasticity in the mPFC and antidepressant-like responses. Neuropsychopharmacology. 48, 1277-1287
Chrm2	Muscarinic acetylcholine receptor M2	Witkin, J. M., Overshiner, C., Li, X., Catlow, J. T., Wishart, G. N., Schober, D. A., et al. (2014) M1 and m2 muscarinic receptor subtypes regulate antidepressant-like effects of the rapidly acting antidepressant scopolamine. J. Pharmacol. Exp. Ther. 351, 448-456
Cnr1	Cannabinoid receptor 1	Valverde, O., and Torrens, M. (2012) CB1 receptor-deficient mice as a model for depression. Neuroscience 204, 193-206
Cnr1	Cannabinoid receptor 1	Beyer, C. E., Dwyer, J. M., Piesla, M. J., Platt, B. J., Shen, R., Rahman, Z., et al. (2010) Depression-like phenotype following chronic CB1 receptor antagonism. Neurobiol. Dis. 39, 148-155
Cnr1	Cannabinoid receptor 1	Bambico, F. R., Katz, N., Debonnel, G., and Gobbi, G. (2007) Cannabinoids elicit antidepressant-like behavior and activate serotonergic neurons through the medial prefrontal cortex. J. Neurosci. 27, 11700-11711
Cnr1	Cannabinoid receptor 1	Shen, C. J., Zheng, D., Li, K. X., Yang, J. M., Pan, H. Q., Yu, X. D., et al. (2019) Cannabinoid CB(1) receptors in the amygdalar cholecystokinin glutamatergic afferents to nucleus accumbens modulate depressive-like behavior. Nat. Med. 25, 337-349
Crhr1	Corticotropin-releasing factor receptor 1	Zobel, A. W., T., N., E., K. H., N., A., A., S., M., I., et al. (2000) Effects of the high-affinity corticotropin-releasing hormone receptor 1 antagonist R121919 in major depression: the first 20 patients treated. J. Psychiatr. Res. 34, 171-181
Crhr1	Corticotropin-releasing factor receptor 1	Samaco, R. C., Mandel-Brehm, C., McGraw, C. M., Shaw, C. A., McGill, B. E., and Zoghbi, H. Y. (2012) Crh and Oprm1 mediate anxiety-related behavior and social approach in a mouse model of MECP2 duplication syndrome. Nat. Genet. 44, 206-211
Cx3cr1	CX3C chemokine receptor 1	Hellwig, S., Brioschi, S., Dieni, S., Frings, L., Masuch, A., Blank, T., et al. (2016) Altered microglia morphology and higher resilience to stress-induced depression-like behavior in CX3CR1-deficient mice. Brain Behav. Immun. 55, 126-137
Cx3cr1	CX3C chemokine receptor 1	Du, B. Y., Liang, M., Zheng, H. W., Fan, C. X., Zhang, H. L., Lu, X. Y., et al. (2020) Anti -mouse CX3CR1 Antibody Alleviates Cognitive Impairment, Neuronal Loss and Myelin Deficits in an Animal Model of Brain Ischemia. Neuroscience 438, 169-181
Cxcr4	C-X-C chemokine receptor type 4	Yang, L., Wang, M., Guo, Y. Y., Sun, T., Li, Y. J., Yang, Q., et al. (2016) Systemic inflammation induces anxiety disorder through CXCL12/CXCR4 pathway. Brain Behav. Immun. 56, 352-362
Drd1	D(1A) dopamine receptor	de la Mora, M. P., Cárdenas-Cachón, L., Vázquez-García, M., Crespo-Ramírez, M., Jacobsen, K., Höistad, M., et al. (2005) Anxiolytic effects of intra-amygdaloid injection of the D1 antagonist SCH23390 in the rat. Neurosci. Lett. 377, 101-105
Drd1	D(1A) dopamine receptor	Hare, B. D., Shinohara, R., Liu, R. J., Pothula, S., DiLeone, R. J., and Duman, R. S. (2019) Optogenetic stimulation of medial prefrontal cortex Drd1 neurons produces rapid and long-lasting antidepressant effects. Nat. Commun. 10, 223
Ednra	Endothelin-1 receptor	Chen, M., Yan, H. H., Shu, S., Pei, L., Zang, L. K., Fu, Y., et al. (2017) Amygdalar Endothelin-1 Regulates Pyramidal Neuron Excitability and Affects Anxiety. Sci. Rep. 7, 2316
Ednrb	Endothelin receptor type B	Chen, M., Yan, H. H., Shu, S., Pei, L., Zang, L. K., Fu, Y., et al. (2017) Amygdalar Endothelin-1 Regulates Pyramidal Neuron Excitability and Affects Anxiety. Sci. Rep. 7, 2316
Ednrb	Endothelin receptor type B	Pinho-Ribeiro, F. A., Borghi, S. M., Staurengo-Ferrari, L., Filgueiras, G. B., Estanislau, C., and Verri, W. A. (2014) Bosentan, a mixed endothelin receptor antagonist, induces antidepressant-like activity in mice. Neurosci. Lett. 560, 57-61
Galr1	Galanin receptor type 1	Kuteeva, E., Hökfelt, T., Wardi, T., and Ögren, S. O. (2008) Galanin, galanin receptor subtypes and depression-like behaviour. Cell. Mol. Life Sci. 65, 1854-1863
Galr1	Galanin receptor type 1	Wang, P., Li, H., Barde, S., Zhang, M. D., Sun, J., Wang, T., et al. (2016) Depression-like behavior in rat: Involvement of galanin receptor subtype 1 in the ventral periaqueductal gray. Proc. Natl. Acad. Sci. U S A. 113, E4726-E4735
Gpr151	G-protein coupled receptor 151 protein	Kobayashi, Y., Sano, Y., Vannoni, E., Goto, H., Suzuki, H., Oba, A., et al. (2013) Genetic dissection of medial habenula-interpeduncular nucleus pathway function in mice. Front. Behav. Neurosci. 7, 17
Gpr153	Probable G-protein coupled receptor 153	Sreedharan, S., Almén, M. S., Carlini, V. P., Haitina, T., Stephansson, O., Sommer, W. H., et al. (2011) The G protein coupled receptor Gpr153 shares common evolutionary origin with Gpr162 and is highly expressed in central regions including the thalamus, cerebellum and the arcuate nucleus. Febs J. 278, 4881-4894
Gpr26	G-protein coupled receptor 26	Zhang, L., Wang, J., Liu, Y., Lu, X., Kuang, Y., Wan, Y., et al. (2011) GPR26-Deficient Mice Display Increased Anxiety- and Depression-Like Behaviors Accompanied by Reduced Phosphorylated Cyclic Amp Responsive Element-Binding Protein Level in Central Amygdala. Neuroscience 196, 203-214
Gpr3	G-protein coupled receptor 3	Valverde, O., Célérier, E., Baranyi, M., Vanderhaeghen, P., Maldonado, R., Sperlagh, B., et al. (2009) GPR3 Receptor, a Novel Actor in the Emotional-Like Responses. Plos One 4, e4704
Gpr52	G-protein coupled receptor 52	Komatsu, H., Maruyama, M., Yao, S. H., Shinohara, T., Sakuma, K., Imaichi, S., et al. (2014) Anatomical transcriptome of G protein-coupled receptors leads to the identification of a novel therapeutic candidate GPR52 for psychiatric disorders. Plos One 9, e90134
Gpr83	Probable G-protein coupled receptor 83	Vollmer, L. E., Ghosal, S., Rush, J. A., Sallee, F. R., Herman, J. P., Weinert, M., et al. (2013) Attenuated stress-evoked anxiety, increased sucrose preference and delayed spatial learning in glucocorticoid-induced receptor-deficient mice. Genes Brain Behav. 12, 241-249
Grm8	Glutamate receptor, metabotropic 8	Davis, M. J., Duvoisin, R. M., and Raber, J. (2013) Related functions of mGlu4 and mGlu8. Pharmacol. Biochem. Behav. 111, 11-16
Grm8	Glutamate receptor, metabotropic 8	Mao, L. M., Mathur, N., Shah, K., and Wang, J. Q. (2023) Roles of metabotropic glutamate receptor 8 in neuropsychiatric and neurological disorders. Int. Rev. Neurobiol. 168, 349-366
Grpr	Gastrin-releasing peptide receptor	Monje, F. J., Kim, E. J., Cabatic, M., Lubec, G., Herkner, K. R., and Pollak, D. D. (2011) A role for glucocorticoid-signaling in depression-like behavior of gastrin-releasing peptide receptor knock-out mice. Ann. Med. 43, 389-402
Hrh1	Histamine H1 receptor	Kano, M., Fukudo, S., Tashiro, A., Utsumi, A., Tamura, D., Itoh, M., et al. (2004) Decreased histamine H1 receptor binding in the brain of depressed patients. Eur. J. Neurosci. 20, 803-810
Hrh3	Histamine H3 receptor	Iida, T., Yoshikawa, T., Kárpáti, A., Matsuzawa, T., Kitano, H., Mogi, A., et al. (2017) JNJ10181457, a histamine H3 receptor inverse agonist, regulates microglial functions and improves depression-like behaviours in mice. Biochem. Bioph. Res. Co. 488, 534-540
Htr4	5-hydroxytryptamine receptor 4	Lucas, G., Rymar, V. V., Du, J., Mnie-Filali, O., Bisgaard, C., Manta, S., et al. (2007) Serotonin(4) (5-HT(4)) receptor agonists are putative antidepressants with a rapid onset of action. Neuron 55, 712-725
Mtnr1b	Melatonin receptor 1B;Melatonin receptor type 1B	Weil, Z. M., Hotchkiss, A. K., Gatien, M. L., Pieke-Dahl, S., and Nelson, R. J. (2006) Melatonin receptor (MT1) knockout mice display depression-like behaviors and deficits in sensorimotor gating. Brain Res. Bull. 68, 425-429
Nmbr	Neuromedin-B receptor	Li, S., Luo, H., Lou, R., Tian, C., Miao, C., Xia, L., et al. (2021) Multiregional profiling of the brain transmembrane proteome uncovers novel regulators of depression. Sci. Adv. 7, eabf0634
Ntsr2	Neurotensin receptor type 2	Kyriatzis, G., Khrestchatisky, M., Ferhat, L., and Chatzaki, E. A. (2023) Neurotensin and Neurotensin Receptors in Stress-related Disorders: Pathophysiology & Novel Drug Targets. Curr. Neuropharmacol. 10.2174/1570159X21666230803101629
Oprd1	Delta-type opioid receptor	Chen, C. M., Ding, H., Mabry, K. M., and Ko, M. C. (2022) Enhanced antidepressant-like effects of a delta opioid receptor agonist, SNC80, in rats under inflammatory pain. Pharmacol. Biochem. Behav. 214, 173341
Oprd1	Delta-type opioid receptor	Filliol, D., Ghozland, S., Chluba, J., Martin, M., Matthes, H. W., Simonin, F., et al. (2000) Mice deficient for delta- and mu-opioid receptors exhibit opposing alterations of emotional responses. Nat. Genet. 25, 195-200
Oprl1	Nociceptin receptor	Post, A., Smart, T. S., Krikke-Workel, J., Dawson, G. R., Harmer, C. J., Browning, M., et al. (2016) A Selective Nociceptin Receptor Antagonist to Treat Depression: Evidence from Preclinical and Clinical Studies. Neuropsychopharmacology 41, 1803-1812
Oprl1	Nociceptin receptor	Gavioli, E. C., Marzola, G., Guerrini, R., Bertorelli, R., Zucchini, S., De Lima, T. C. M., et al. (2003) Blockade of nociceptin/orphanin FQ-NOP receptor signalling produces antidepressant-like effects: pharmacological and genetic evidences from the mouse forced swimming test. Eur. J. Neurosci. 17, 1987-1990
Oprm1	Mu-type opioid receptor	Gassaway, M. M., Rives, M. L., Kruegel, A. C., Javitch, J. A., and Sames, D. (2014) The atypical antidepressant and neurorestorative agent tianeptine is a μ-opioid receptor agonist. Transl. Psychiatry 4, e411
P2ry12	P2Y purinoceptor 12	Liu, J., and Yu, E. Y. (2022) P2RY12 Increased Neuroinflammation to Accelerate Depression-like Behaviors by the NLPR3 Inflammasome. Curr. Neurovasc. Res. 19, 267-274
P2ry12	P2Y purinoceptor 12	Zheng, F., Zhou, Q., Cao, Y., Shi, H., Wu, H., Zhang, B., et al. (2019) P2Y(12) deficiency in mouse impairs noradrenergic system in brain, and alters anxiety-like neurobehavior and memory. Genes Brain Behav. 18, e12458
Smo	Smoothened homolog	Wang, J., Ware, K., Bedolla, A., Allgire, E., Turcato, F., Weed, M., et al. (2022) Disruption of Sonic Hedgehog Signaling Accelerates Age-Related Neurogenesis Decline and Abolishes Stroke-Induced Neurogenesis and Leads to Increased Anxiety Behavior in Stroke Mice. Transl. Stroke Res. 13, 830-844
Sstr2	Somatostatin receptor type 2	Engin, E., and Treit, D. (2009) Anxiolytic and antidepressant actions of somatostatin: the role of sst2 and sst3 receptors. Psychopharmacology 206, 281-289
Sstr2	Somatostatin receptor type 2	Gaskins, D. L., Burke, A. R., Sajdyk, T. J., Truitt, W. A., Dietrich, A. D., and Shekhar, A. (2021) Role of Basolateral Amygdalar Somatostatin 2 Receptors in a Rat Model of Chronic Anxiety. Neuroscience 477, 40-49
Sstr2	Somatostatin receptor type 2	Prévôt, T. D., Gastambide, F., Viollet, C., Henkous, N., Martel, G., Epelbaum, J., et al. (2017) Roles of Hippocampal Somatostatin Receptor Subtypes in Stress Response and Emotionality. Neuropsychopharmacology 42, 1647-1656
Sstr3	Somatostatin receptor type 3	Engin, E., and Treit, D. (2009) Anxiolytic and antidepressant actions of somatostatin: the role of sst2 and sst3 receptors. Psychopharmacology 206, 281-289
Tacr1	Substance-P receptor	Borbely, E., Hajna, Z., Nabi, L., Scheich, B., Tekus, V., Laszlo, K., et al. (2017) Hemokinin-1 mediates anxiolytic and anti-depressant-like actions in mice. Brain Behav. Immun. 59, 219-232
Tacr1	Substance-P receptor	McLean, S. (2005) Do substance P and the NK1 receptor have a role in depression and anxiety? Curr. Pharm. Des. 11, 1529-1547
Trhr	Thyrotropin-releasing hormone receptor	Zeng, H., Schimpf, B. A., Rohde, A. D., Pavlova, M. N., Gragerov, A., and Bergmann, J. E. (2007) Thyrotropin-releasing hormone receptor 1-deficient mice display increased depression and anxiety-like behavior. Mol. Endocrinol. 21, 2795-2804
Vipr1	Vasoactive intestinal polypeptide receptor 1	Otto, C., Martin, M., Wolfer, D. P., Lipp, H. P., Maldonado, R., and Schütz, G. (2001) Altered emotional behavior in PACAP-type-I-receptor-deficient mice. Mol. Brain Res. 92, 78-84
Chrm5	Muscarinic acetylcholine receptor M5	Nunes, E. J., Rupprecht, L. E., Foster, D. J., Lindsley, C. W., Conn, P. J., and Addy, N. A. (2020) Examining the role of muscarinic M5 receptors in VTA cholinergic modulation of depressive-like and anxiety-related behaviors in rats. Neuropharmacology 171, 108089
Adra1a	Alpha-1A adrenergic receptor	Azevedo, H., Ferreira, M., Mascarello, A., Osten, P., and Guimaraes, C. R. W. (2020) The serotonergic and alpha-1 adrenergic receptor modulator ACH-000029 ameliorates anxiety-like behavior in a post-traumatic stress disorder model. Neuropharmacology 164, 107912
Adra1a	Alpha-1A adrenergic receptor	Doze, V. A., Handel, E. M., Jensen, K. A., Darsie, B., Luger, E. J., Haselton, J. R., et al. (2009) alpha(1A)- and alpha(1B)-adrenergic receptors differentially modulate antidepressant-like behavior in the mouse. Brain Res. 1285, 148-157
Adra2b	Alpha-2B adrenergic receptor	Cottingham, C., and Wang, Q. (2012) α2 adrenergic receptor dysregulation in depressive disorders: implications for the neurobiology of depression and antidepressant therapy. Neurosci. Biobehav. Rev. 36, 2214-2225
Chrm4	Muscarinic acetylcholine receptor M4	Degroot, A., and Nomikos, G. G. (2006) Genetic deletion of muscarinic M4 receptors is anxiolytic in the shock-probe burying model. Eur. J. Pharmacol. 531, 183-186
Glp1r	Glucagon-like peptide 1 receptor	Yang, F., Wang, X., Qi, J., Zhang, K., Jiang, Y., Feng, B., et al. (2022) Glucagon-like Peptide 1 Receptor Activation Inhibits Microglial Pyroptosis via Promoting Mitophagy to Alleviate Depression-like Behaviors in Diabetic Mice. Nutrients 15, 38
Gpr101	Probable G-protein coupled receptor 101	Reinius, B., Blunder, M., Brett, F. M., Eriksson, A., Patra, K., Jonsson, J., et al. (2015) Conditional targeting of medium spiny neurons in the striatal matrix. Front. Behav. Neurosci. 9, 71
mGluR8	Metabotropic glutamate receptor 8	Davis, M. J., Duvoisin, R. M., and Raber, J. (2013) Related functions of mGlu4 and mGlu8. Pharmacol. Biochem. Behav. 111, 11-16
mGluR8	Metabotropic glutamate receptor 8	Mao, L. M., Mathur, N., Shah, K., and Wang, J. Q. (2023) Roles of metabotropic glutamate receptor 8 in neuropsychiatric and neurological disorders. Int. Rev. Neurobiol. 168, 349-366
Htr1b	5-hydroxytryptamine receptor 1B	Tatarczynska, E., Antkiewicz-Michaluk, L., Klodzinska, A., Stachowicz, K., and Chojnacka-Wójcik, E. (2005) Antidepressant-like effect of the selective 5-HT1B receptor agonist CP 94253:: A possible mechanism of action. Eur. J. Pharmacol. 516, 46-50
Mchr1	Melanin-concentrating hormone receptor 1	Gehlert, D., Rasmussen, K., Shaw, J., Li, X., Ardayfio, P., Craft, L., et al. (2009) Preclinical evaluation of melanin-concentrating hormone receptor 1 antagonism for the treatment of obesity and depression. J. Pharmacol. Exp. Ther. 329, 429-438
Mchr1	Melanin-concentrating hormone receptor 1	Roy, M., David, N., Cueva, M., and Giorgetti, M. (2007) A study of the involvement of melanin-concentrating hormone receptor 1 (MCHR1) in murine models of depression. Biol Psychiatry 61, 174-180
Npy2r	Neuropeptide Y receptor type 2	Carvajal, C., Dumont, Y., Herzog, H., and Quirion, R. (2006) Emotional behavior in aged neuropeptide Y (NPY) Y2 knockout mice. J. Mol. Neurosci. 28, 239-245
Npy2r	Neuropeptide Y receptor type 2	Tasan, R. O., Nguyen, N. K., Weger, S., Sartori, S. B., Singewald, N., Heilbronn, R., et al. (2010) The Central and Basolateral Amygdala Are Critical Sites of Neuropeptide Y/Y2 Receptor-Mediated Regulation of Anxiety and Depression. J. Neurosci. 30, 6282-6290
Ntsr1	Neurotensin receptor type 1	Carey, L. M., Rice, R. J., and Prus, A. J. (2017) The Neurotensin NTS(1) Receptor Agonist PD149163 Produces Antidepressant-Like Effects in the Forced Swim Test: Further Support for Neurotensin as a Novel Pharmacologic Strategy for Antidepressant Drugs. Drug Dev. Res. 78, 196-202
