# Supplementary material for: Generation of a Deep Mouse Brain Spectral Library for Transmembrane Proteome Profiling in Mental Disease Models
Source: Mol Cell Proteomics. 2024 Apr 25;23(6):100777. doi: 10.1016/j.mcpro.2024.100777 (PMC11137342; doi:10.1016/j.mcpro.2024.100777)
Supplement: Supplemental Table S5 [file mmc6.xlsx]

## Sheet: Legend
Supplemental Table S5
The 22 variable DIA windows in this study

## Sheet: Sheet2
start	end	width
300	389	89
388	424	36
423	454	31
453	481	28
480	503	23
502	529	27
528	555	27
554	577	23
576	600	24
599	625	26
624	649	25
648	674	26
673	700	27
699	727	28
726	758	32
757	790	33
789	825	36
824	866	42
865	914	49
913	970	57
969	1054	85
1053	1300	247
